# Supplementary material for: Prediction of mucin-type O-glycosylation sites in mammalian proteins using the composition of k-spaced amino acid pairs
Source: BMC Bioinformatics. 2008 Feb 18;9:101. doi: 10.1186/1471-2105-9-101 (PMC2335299; doi:10.1186/1471-2105-9-101)
Supplement: Additional file 1 — O-glycosylated S sites. This file contains the positive dataset of O-glycosylated S sites used in training and testing the proposed CKSAAP_OGlySite predictor. [file 1471-2105-9-101-S1.txt]

# This dataset was compiled from the SWISSPROT database (Release 52.4)
# ID the accession number of SWISSPROT
# Pos The position of mucin-type O-glycosylation residue in the corresponding sequence
# Each site is presented by a 41 residue long fragment 
ID	Pos	41 residue long fragment
CD24_MOUSE  30  GLGLLLLALLLPTQIYCNQTSVAPFPGNQNISASPNPSNAT
CGHB_HUMAN  141  GGPKDHPLTCDDPRFQDSSSSKAPPPSLPSPSRLPGPSDTP
CGHB_HUMAN  147  PLTCDDPRFQDSSSSKAPPPSLPSPSRLPGPSDTPILPQOO
CGHB_HUMAN  152  DPRFQDSSSSKAPPPSLPSPSRLPGPSDTPILPQOOOOOOO
CGHB_HUMAN  158  SSSSKAPPPSLPSPSRLPGPSDTPILPQOOOOOOOOOOOOO
CMGA_BOVIN  185  EDNQAPGEEEEAPSNAHPLASLPSPKYPGPQAKEDSEGPSQ
CMGA_BOVIN  204  ASLPSPKYPGPQAKEDSEGPSQGPASREKGLSAEQGRQTER
CSF2_HUMAN  22  WLQSLLLLGTVACSISAPARSPSPSTQPWEHVNAIQEARRL
CSF2_HUMAN  24  QSLLLLGTVACSISAPARSPSPSTQPWEHVNAIQEARRLLN
CSF2_HUMAN  26  LLLLGTVACSISAPARSPSPSTQPWEHVNAIQEARRLLNLS
DLK_HUMAN  94  CICTDGWDGELCDRDVRACSSAPCANNGTCVSLDGGLYECS
EPO_HUMAN  153  TTLLRALGAQKEAISPPDAASAAPLRTITADTFRKLFRVYS
EPYC_BOVIN  95  QPEEAEEEEEEESTPRLIDGSSPQEPEFTGVLGPQTNEDFP
FA12_HUMAN  308  EYCDLAQCQTPTQAAPPTPVSPRLHVPLMPAQPAPPKPQPT
FETUA_BOVIN  271  FQTQPVIPQPQPDGAEAEAPSAVPDAAGPTPSAAGPPVASV
FETUA_BOVIN  282  PDGAEAEAPSAVPDAAGPTPSAAGPPVASVVVGPSVVAVPL
FETUA_HUMAN  346  LGSPSGEVSHPRKTRTVVQPSVGAAAGPVVPPCPGRIRHFK
FGFP1_BOVIN  172  KLVNSTLIRIKKPSQELMEPSPMDTVEVTTSSSPEKTQTMA
GLPA_HUMAN  21  MYGKIIFVLLLSAIVSISASSTTGVAMHTSTSSSVTKSYIS
GLPA_HUMAN  30  LLSAIVSISASSTTGVAMHTSTSSSVTKSYISSQTNDTHKR
GLPA_HUMAN  32  SAIVSISASSTTGVAMHTSTSSSVTKSYISSQTNDTHKRDT
GLPA_HUMAN  38  SASSTTGVAMHTSTSSSVTKSYISSQTNDTHKRDTYAATPR
GLPA_HUMAN  41  STTGVAMHTSTSSSVTKSYISSQTNDTHKRDTYAATPRAHE
GLPA_HUMAN  63  QTNDTHKRDTYAATPRAHEVSEISVRTVYPPEEETGERVQL
GLPA_HUMAN  66  DTHKRDTYAATPRAHEVSEISVRTVYPPEEETGERVQLAHH
GLPC_HUMAN  3  OOOOOOOOOOOOOOOOOOMWSTRSPNSTAWPLSLEPDPGMA
GLPC_HUMAN  6  OOOOOOOOOOOOOOOMWSTRSPNSTAWPLSLEPDPGMASAS
GLPC_HUMAN  9  OOOOOOOOOOOOMWSTRSPNSTAWPLSLEPDPGMASASTTM
GLPC_HUMAN  15  OOOOOOMWSTRSPNSTAWPLSLEPDPGMASASTTMHTTTIA
GLPC_HUMAN  24  TRSPNSTAWPLSLEPDPGMASASTTMHTTTIAEPDPGMSGW
GLPC_HUMAN  26  SPNSTAWPLSLEPDPGMASASTTMHTTTIAEPDPGMSGWPD
GLPC_HUMAN  42  MASASTTMHTTTIAEPDPGMSGWPDGRMETSTPTIMDIVVI
GLP_CANFA  12  OOOOOOOOOQDVTEIIPHQISSKLPTQAGFISTEDPSFNTP
GLP_CANFA  13  OOOOOOOOQDVTEIIPHQISSKLPTQAGFISTEDPSFNTPS
GLP_CANFA  23  VTEIIPHQISSKLPTQAGFISTEDPSFNTPSTREDPSGTMY
GLP_CANFA  39  AGFISTEDPSFNTPSTREDPSGTMYQHLPDGGQKOOOOOOO
GLP_HORSE  7  OOOOOOOOOOOOOOQTIATGSPPIAGTSDLSTITSAATPTF
GLP_HORSE  17  OOOOQTIATGSPPIAGTSDLSTITSAATPTFTTEQDGREQG
GLP_HORSE  21  QTIATGSPPIAGTSDLSTITSAATPTFTTEQDGREQGDGLQ
GLP_MACFU  2  OOOOOOOOOOOOOOOOOOOSSTTVPATHTSSSSLGPEQYVS
GLP_MACFU  12  OOOOOOOOOSSTTVPATHTSSSSLGPEQYVSSQSNDKHTSD
GLP_MACFU  14  OOOOOOOSSTTVPATHTSSSSLGPEQYVSSQSNDKHTSDSH
GLP_MACFU  23  TTVPATHTSSSSLGPEQYVSSQSNDKHTSDSHPTPTSAHEV
GLP_MACFU  48  KHTSDSHPTPTSAHEVTTEFSGRTHYPPEEDDRVQLVHEFS
GLP_PIG  11  OOOOOOOOOOTETPVTGEQGSATPGNVSNATVTAGKPSATS
GLP_PIG  31  SATPGNVSNATVTAGKPSATSPGVMTIKNTTAVVQKETGVP
IACA_PIG  12  OOOOOOOOOTRKQPNCNVYRSHLFFCTRQMDPICGTNGKSY
IACA_PIG  62  KGLRNQKFDFGHWGHCREYTSARSOOOOOOOOOOOOOOOOO
IC1_HUMAN  64  KVATTVISKMLFVEPILEVSSLPTTNSTTNSATKITANTTD
IGHA1_HUMAN  105  CHVKHYTNPSQDVTVPCPVPSTPPTPSPSTPPTPSPSCCHP
IGHA1_HUMAN  111  TNPSQDVTVPCPVPSTPPTPSPSTPPTPSPSCCHPRLSLHR
IGHA1_HUMAN  113  PSQDVTVPCPVPSTPPTPSPSTPPTPSPSCCHPRLSLHRPA
IGHA1_HUMAN  119  VPCPVPSTPPTPSPSTPPTPSPSCCHPRLSLHRPALEDLLL
IGHA1_HUMAN  121  CPVPSTPPTPSPSTPPTPSPSCCHPRLSLHRPALEDLLLGS
IGHD_HUMAN  109  TASKSKKEIFRWPESPKAQASSVPTAQPQAEGSLAKATTAP
IGHD_HUMAN  110  ASKSKKEIFRWPESPKAQASSVPTAQPQAEGSLAKATTAPA
ITA2B_HUMAN  878  FPQPPVNPLKVDWGLPIPSPSPIHPAHHKRDRRQIFLPEPE
ITIH2_HUMAN  673  GALYYGSKVVPDSTPSWANPSPTPVISMLAQGSQVLESTPP
ITIH4_HUMAN  696  PDVPDHAAYHPFRRLAILPASAPPATSNPDPAVSRVMNIKI
ITIH4_HUMAN  702  AAYHPFRRLAILPASAPPATSNPDPAVSRVMNIKIEETTMT
KLK1_HUMAN  93  LWLGRHNLFDDENTAQFVHVSESFPHPGFNMSLLENHTRQA
KLK1_HUMAN  104  ENTAQFVHVSESFPHPGFNMSLLENHTRQADEDYSHDLMLL
KLK1_HUMAN  167  PEVGSTCLASGWGSIEPENFSFPDDLQCVDLKILPNDECEK
KNG1_BOVIN  398  MKRPPGFSPFRSVQVMKTEGSTTVSLPHSAMSPVQDEERDS
KNG1_BOVIN  406  PFRSVQVMKTEGSTTVSLPHSAMSPVQDEERDSGKEQGPTH
KNG1_BOVIN  512  GKHYDWRTPYLASSYEDSTTSSAQTQEKTEETTLSSLAQPG
KNG1_HUMAN  577  TVTFSDFQDSDLIATMMPPISPAPIQSDDDWIPDIQIDPNG
KNG2_BOVIN  400  PGFSPFRSVQVMKTEGSTTVSLPHSAMSPVQDEERDSGKEQ
LAMP1_HUMAN  206  GETRCEQDRPSPTTAPPAPPSPSPSPVPKSPSVDKYNVSGT
LAMP1_HUMAN  208  TRCEQDRPSPTTAPPAPPSPSPSPVPKSPSVDKYNVSGTNG
LAMP1_HUMAN  210  CEQDRPSPTTAPPAPPSPSPSPVPKSPSVDKYNVSGTNGTC
LAMP2_HUMAN  195  AFVQNGTVSTNEFLCDKDKTSTVAPTIHTTVPSPTTTPTPK
LCAT_HUMAN  433  HINAILLGAYRQGPPASPTASPEPPPPEOOOOOOOOOOOOO
LEUK_HUMAN  29  GVLVVSPDALGSTTAVQTPTSGEPLVSTSEPLSSKMYTTSI
LEUK_HUMAN  35  PDALGSTTAVQTPTSGEPLVSTSEPLSSKMYTTSITSDPKA
LEUK_HUMAN  37  ALGSTTAVQTPTSGEPLVSTSEPLSSKMYTTSITSDPKADS
LEUK_HUMAN  41  TTAVQTPTSGEPLVSTSEPLSSKMYTTSITSDPKADSTGDQ
LEUK_HUMAN  42  TAVQTPTSGEPLVSTSEPLSSKMYTTSITSDPKADSTGDQT
LEUK_HUMAN  48  TSGEPLVSTSEPLSSKMYTTSITSDPKADSTGDQTSALPPS
LEUK_HUMAN  99  TSIGASTGSPLPEPTTYQEVSIKMSSVPQETPHATSHPAVP
LEUK_HUMAN  103  ASTGSPLPEPTTYQEVSIKMSSVPQETPHATSHPAVPITAN
LEUK_HUMAN  114  TYQEVSIKMSSVPQETPHATSHPAVPITANSLGSHTVTGGT
LEUK_RAT  23  QVVSQENLPNTMTMLPFTPNSESPSTSEALSTYSSIATVPV
LEUK_RAT  25  VSQENLPNTMTMLPFTPNSESPSTSEALSTYSSIATVPVTE
LEUK_RAT  27  QENLPNTMTMLPFTPNSESPSTSEALSTYSSIATVPVTEDP
LEUK_RAT  29  NLPNTMTMLPFTPNSESPSTSEALSTYSSIATVPVTEDPKE
LEUK_RAT  33  TMTMLPFTPNSESPSTSEALSTYSSIATVPVTEDPKESISP
LEUK_RAT  36  MLPFTPNSESPSTSEALSTYSSIATVPVTEDPKESISPWGQ
LEUK_RAT  37  LPFTPNSESPSTSEALSTYSSIATVPVTEDPKESISPWGQT
LEUK_RAT  108  PELTTSQEVSTEASLVLFPKSSGVASDPPVTITNPATSSAV
LEUK_RAT  113  SQEVSTEASLVLFPKSSGVASDPPVTITNPATSSAVASTSL
LEUK_RAT  125  FPKSSGVASDPPVTITNPATSSAVASTSLETFKGTSAPPVT
LEUK_RAT  126  PKSSGVASDPPVTITNPATSSAVASTSLETFKGTSAPPVTV
LEUK_RAT  176  FVATTVSSETSGPPVTMATGSLGPSKETHGLSATIATSSGE
LEUK_RAT  180  TVSSETSGPPVTMATGSLGPSKETHGLSATIATSSGESSSV
LEUK_RAT  187  GPPVTMATGSLGPSKETHGLSATIATSSGESSSVAGGTPVF
LSHB_HORSE  138  TDCGVFRDQPLACAPQASSSSKDPPSQPLTSTSTPTPGASR
LSHB_HORSE  143  FRDQPLACAPQASSSSKDPPSQPLTSTSTPTPGASRRSSHP
LSHB_HORSE  148  LACAPQASSSSKDPPSQPLTSTSTPTPGASRRSSHPLPIKT
LSHB_HORSE  150  CAPQASSSSKDPPSQPLTSTSTPTPGASRRSSHPLPIKTSO
LSHB_HORSE  157  SSKDPPSQPLTSTSTPTPGASRRSSHPLPIKTSOOOOOOOO
LSHB_HORSE  160  DPPSQPLTSTSTPTPGASRRSSHPLPIKTSOOOOOOOOOOO
LSHB_HORSE  161  PPSQPLTSTSTPTPGASRRSSHPLPIKTSOOOOOOOOOOOO
LSHB_HORSE  169  TSTPTPGASRRSSHPLPIKTSOOOOOOOOOOOOOOOOOOOO
NID1_MOUSE  331  SPSHSPRRGYPDPHNVPRILSPGYEATERPRGVPTERTRSF
NLGN1_RAT  683  STPVTSAFPTAKQDDPKQQPSPFSVDQRDYSTELSVTIAVG
NLGN1_RAT  686  VTSAFPTAKQDDPKQQPSPFSVDQRDYSTELSVTIAVGASL
PLMN_BOVIN  365  TNSEVRWEYCTIPSCESSPLSTERMDVPVPPEQTPVPQDCY
PLMN_HUMAN  268  TDPNKRWELCDIPRCTTPPPSSGPTYQCLKGTGENYRGNVA
PRG2_HUMAN  24  PLLLALLFGAVSALHLRSETSTFETPLGAKTLPEDEETPEQ
RNBR_BOVIN  159  NPYVPVHFDGAVLLPATPVPSLPPPHRLLOOOOOOOOOOOO
TPO_HUMAN  22  ELTELLLVVMLLLTARLTLSSPAPPACDLRVLSKLLRDSHV
TPO_HUMAN  184  MLVGGSTLCVRRAPPTTAVPSRTSLVLTLNELPNRTSGLLE
TPO_HUMAN  265  GYLNRIHELLNGTRGLFPGPSRRTLGAPDISSGTSDTGSLP
TRFE_HUMAN  51  SEHEATKCQSFRDHMKSVIPSDGPSVACVKKASYLDCIRAI
ZP4_PIG  293  SITRDSIFRLRVSCIYSVSSSALPVNIQVFTLPPPLPETHP
