# Supplementary material for: Prediction of mucin-type O-glycosylation sites in mammalian proteins using the composition of k-spaced amino acid pairs
Source: BMC Bioinformatics. 2008 Feb 18;9:101. doi: 10.1186/1471-2105-9-101 (PMC2335299; doi:10.1186/1471-2105-9-101)
Supplement: Additional file 2 — O-glycosylated T sites. This file contains the positive dataset of O-glycosylated T sites used in training and testing the proposed CKSAAP_OGlySite predictor. [file 1471-2105-9-101-S2.txt]

# This dataset was compiled from the SWISSPROT database (Release 52.4)
# ID the accession number of SWISSPROT
# Pos The position of mucin-type O-glycosylation residue in the corresponding sequence
# Each site is presented by a 41 residue long fragment 
ID	    Pos	41 residue long fragment
A2GL_HUMAN  37  PHVSRTLFLLLLLAASAWGVTLSPKDCQVFRSDHGSSISCQ
AMBP_HUMAN  24  LGALLLLLSACLAVSAGPVPTPPDNIQVQENFNISRIYGKW
APOC3_HUMAN  94  WSTVKDKFSEFWDLDPEVRPTSAVAAOOOOOOOOOOOOOOO
APOE_HUMAN  212  LSAIRERLGPLVEQGRVRAATVGSLAGQPLQERAQAWGERL
APOH_HUMAN  149  KWSPELPVCAPIICPPPSIPTFATLRVYKPSAGNNSLYRDT
CASK_BOVIN  142  PHLSFMAIPPKKNQDKTEIPTINTIASGEPTSTPTTEAVES
CASK_BOVIN  152  KKNQDKTEIPTINTIASGEPTSTPTTEAVESTVATLEDSPE
CASK_BOVIN  154  NQDKTEIPTINTIASGEPTSTPTTEAVESTVATLEDSPEVI
CASK_BOVIN  157  KTEIPTINTIASGEPTSTPTTEAVESTVATLEDSPEVIESP
CASK_BOVIN  163  INTIASGEPTSTPTTEAVESTVATLEDSPEVIESPPEINTV
CASK_HUMAN  151  IPTINTIATVEPTPAPATEPTVDSVVTPEAFSESIITSTPE
CASK_HUMAN  157  IATVEPTPAPATEPTVDSVVTPEAFSESIITSTPETTTVAV
CASK_HUMAN  167  ATEPTVDSVVTPEAFSESIITSTPETTTVAVTPPTAOOOOO
CASK_HUMAN  169  EPTVDSVVTPEAFSESIITSTPETTTVAVTPPTAOOOOOOO
CCL11_HUMAN  94  ADPKKKWVQDSMKYLDQKSPTPKPOOOOOOOOOOOOOOOOO
CD8A_RAT  148  YFSPLVPVFQKVNSIITKPVTRAPTPVPPPTGTPRPLRPEA
CD8A_RAT  152  LVPVFQKVNSIITKPVTRAPTPVPPPTGTPRPLRPEACRPG
CD8A_RAT  158  KVNSIITKPVTRAPTPVPPPTGTPRPLRPEACRPGASGSVE
CD8A_RAT  160  NSIITKPVTRAPTPVPPPTGTPRPLRPEACRPGASGSVEGM
CEL_HUMAN  558  FLRYWTLTYLALPTVTDQEATPVPPTGDSEATPVPPTGDSE
CEL_HUMAN  579  PVPPTGDSEATPVPPTGDSETAPVPPTGDSGAPPVPPTGDS
CEL_HUMAN  596  DSETAPVPPTGDSGAPPVPPTGDSGAPPVPPTGDSGAPPVP
CMGA_BOVIN  249  EKWEEAEAREKAVPEEESPPTAAFKPPPSLGNKETQRAAPG
CMGA_HUMAN  181  SKAEGNNQAPGEEEEEEEEATNTHPPASLPSQKYPGPQAEG
CMGA_HUMAN  183  AEGNNQAPGEEEEEEEEATNTHPPASLPSQKYPGPQAEGDS
CMGA_HUMAN  251  EEEEEEAEAGEEAVPEEEGPTVVLNPHPSLGYKEIRKGESR
COIA1_HUMAN  1567  QPYPGAPHHSSYVHLRPARPTSPPAHSHRDFQPVLHLVALN
COLI_BOVIN  71  KPDLSAETPVFPGNGDEQPLTENPRKYVMGHFRWDRFGRRN
DLK_HUMAN  143  DCQKKDGPCVINGSPCQHGGTCVDDEGRASHASCLCPPGFS
DLK_MOUSE  224  DKTCSRPVSNCASGPCQNGGTCLQHTQVSFECLCKPPFMGP
DLK_MOUSE  258  KPPFMGPTCAKKRGASPVQVTHLPSGYGLTYRLTPGVHELP
DLK_MOUSE  271  GASPVQVTHLPSGYGLTYRLTPGVHELPVQQPEQHILKVSM
EPYC_BOVIN  60  LDHLYNYENIPMGRAEIEIATVMPSGNRELLTPPPQPEEAE
FA10_BOVIN  208  SEDALDASELEHYDPADLSPTESSLDLLGLNRTEPSAGEDG
FA10_BOVIN  485  MKARAGAAGSRGHSEAPATWTVPPPLPLOOOOOOOOOOOOO
FA10_HUMAN  199  RRKRSVAQATSSSGEAPDSITWKPYDAADLDPTENPFDLLD
FA12_HUMAN  299  VLNRDRLSWEYCDLAQCQTPTQAAPPTPVSPRLHVPLMPAQ
FA12_HUMAN  305  LSWEYCDLAQCQTPTQAAPPTPVSPRLHVPLMPAQPAPPKP
FA12_HUMAN  328  SPRLHVPLMPAQPAPPKPQPTTRTPPQSQTPGALPAKREQP
FA12_HUMAN  329  PRLHVPLMPAQPAPPKPQPTTRTPPQSQTPGALPAKREQPP
FA12_HUMAN  337  PAQPAPPKPQPTTRTPPQSQTPGALPAKREQPPSLTRNGPL
FA9_HUMAN  205  QTSKLTRAETVFPDVDYVNSTEAETILDNITQSTQSFNDFT
FA9_HUMAN  215  VFPDVDYVNSTEAETILDNITQSTQSFNDFTRVVGGEDAKP
FETUA_BOVIN  280  PQPDGAEAEAPSAVPDAAGPTPSAAGPPVASVVVGPSVVAV
FETUA_HUMAN  256  EKLGGAEVAVTCTVFQTQPVTSQPQPEGANEAVPTPVVDPD
FETUA_HUMAN  270  FQTQPVTSQPQPEGANEAVPTPVVDPDAPPSPPLGAPGLPP
FINC_BOVIN  1943  PSLGQQMIFEEHGFRRTTPPTTATPVRHRPRPYPPNVNEEI
FINC_BOVIN  1944  SLGQQMIFEEHGFRRTTPPTTATPVRHRPRPYPPNVNEEIQ
GCB_MOUSE  105  AHPASSTTVDKKLEPSGPISTINPCPPCKECHKCPAPNLEG
GLHA_BOVIN  67  SKPDAPIYQCMGCCFSRAYPTPARSKKTMLVPKNITSEATC
GLPA_HUMAN  22  YGKIIFVLLLSAIVSISASSTTGVAMHTSTSSSVTKSYISS
GLPA_HUMAN  23  GKIIFVLLLSAIVSISASSTTGVAMHTSTSSSVTKSYISSQ
GLPA_HUMAN  29  LLLSAIVSISASSTTGVAMHTSTSSSVTKSYISSQTNDTHK
GLPA_HUMAN  31  LSAIVSISASSTTGVAMHTSTSSSVTKSYISSQTNDTHKRD
GLPA_HUMAN  36  SISASSTTGVAMHTSTSSSVTKSYISSQTNDTHKRDTYAAT
GLPA_HUMAN  44  GVAMHTSTSSSVTKSYISSQTNDTHKRDTYAATPRAHEVSE
GLPA_HUMAN  52  SSSVTKSYISSQTNDTHKRDTYAATPRAHEVSEISVRTVYP
GLPA_HUMAN  56  TKSYISSQTNDTHKRDTYAATPRAHEVSEISVRTVYPPEEE
GLPA_HUMAN  69  KRDTYAATPRAHEVSEISVRTVYPPEEETGERVQLAHHFSE
GLPC_HUMAN  4  OOOOOOOOOOOOOOOOOMWSTRSPNSTAWPLSLEPDPGMAS
GLPC_HUMAN  10  OOOOOOOOOOOMWSTRSPNSTAWPLSLEPDPGMASASTTMH
GLPC_HUMAN  27  PNSTAWPLSLEPDPGMASASTTMHTTTIAEPDPGMSGWPDG
GLPC_HUMAN  28  NSTAWPLSLEPDPGMASASTTMHTTTIAEPDPGMSGWPDGR
GLPC_HUMAN  31  AWPLSLEPDPGMASASTTMHTTTIAEPDPGMSGWPDGRMET
GLPC_HUMAN  32  WPLSLEPDPGMASASTTMHTTTIAEPDPGMSGWPDGRMETS
GLPC_HUMAN  33  PLSLEPDPGMASASTTMHTTTIAEPDPGMSGWPDGRMETST
GLP_CANFA  17  OOOOQDVTEIIPHQISSKLPTQAGFISTEDPSFNTPSTRED
GLP_CANFA  24  TEIIPHQISSKLPTQAGFISTEDPSFNTPSTREDPSGTMYQ
GLP_CANFA  31  ISSKLPTQAGFISTEDPSFNTPSTREDPSGTMYQHLPDGGQ
GLP_HORSE  2  OOOOOOOOOOOOOOOOOOOQTIATGSPPIAGTSDLSTITSA
GLP_HORSE  5  OOOOOOOOOOOOOOOOQTIATGSPPIAGTSDLSTITSAATP
GLP_HORSE  13  OOOOOOOOQTIATGSPPIAGTSDLSTITSAATPTFTTEQDG
GLP_HORSE  18  OOOQTIATGSPPIAGTSDLSTITSAATPTFTTEQDGREQGD
GLP_HORSE  20  OQTIATGSPPIAGTSDLSTITSAATPTFTTEQDGREQGDGL
GLP_HORSE  24  ATGSPPIAGTSDLSTITSAATPTFTTEQDGREQGDGLQLAH
GLP_HORSE  28  PPIAGTSDLSTITSAATPTFTTEQDGREQGDGLQLAHDFSQ
GLP_MACFU  3  OOOOOOOOOOOOOOOOOOSSTTVPATHTSSSSLGPEQYVSS
GLP_MACFU  4  OOOOOOOOOOOOOOOOOSSTTVPATHTSSSSLGPEQYVSSQ
GLP_MACFU  8  OOOOOOOOOOOOOSSTTVPATHTSSSSLGPEQYVSSQSNDK
GLP_MACFU  30  TSSSSLGPEQYVSSQSNDKHTSDSHPTPTSAHEVTTEFSGR
GLP_MACFU  36  GPEQYVSSQSNDKHTSDSHPTPTSAHEVTTEFSGRTHYPPE
GLP_MACFU  38  EQYVSSQSNDKHTSDSHPTPTSAHEVTTEFSGRTHYPPEED
GLP_MACFU  44  QSNDKHTSDSHPTPTSAHEVTTEFSGRTHYPPEEDDRVQLV
GLP_MACFU  45  SNDKHTSDSHPTPTSAHEVTTEFSGRTHYPPEEDDRVQLVH
GLP_MACFU  51  SDSHPTPTSAHEVTTEFSGRTHYPPEEDDRVQLVHEFSELV
GLP_PIG  1  OOOOOOOOOOOOOOOOOOOOTETPVTGEQGSATPGNVSNAT
GLP_PIG  6  OOOOOOOOOOOOOOOTETPVTGEQGSATPGNVSNATVTAGK
GLP_PIG  13  OOOOOOOOTETPVTGEQGSATPGNVSNATVTAGKPSATSPG
GLP_PIG  21  TETPVTGEQGSATPGNVSNATVTAGKPSATSPGVMTIKNTT
GLP_PIG  23  TPVTGEQGSATPGNVSNATVTAGKPSATSPGVMTIKNTTAV
GLP_PIG  30  GSATPGNVSNATVTAGKPSATSPGVMTIKNTTAVVQKETGV
GLP_PIG  41  TVTAGKPSATSPGVMTIKNTTAVVQKETGVPESYHQDFSHA
GLP_PIG  48  SATSPGVMTIKNTTAVVQKETGVPESYHQDFSHAEITGIIF
GP1BA_HUMAN  308  DTDLYDYYPEEDTEGDKVRATRTVVKFPTKAHTTPWGLFYS
HBEGF_HUMAN  75  GGRDRKVRDLQEADLDLLRVTLSSKPQALATPNKEEHGKRK
HBEGF_HUMAN  85  QEADLDLLRVTLSSKPQALATPNKEEHGKRKKKGKGLGKKR
HEMO_HUMAN  24  VLGAPVALGLWSLCWSLAIATPLPPTSAHGNVAEGETKPDP
HGF_HUMAN  476  NPLIPWDYCPISRCEGDTTPTIVNLDHPVISCAKTKQLRVV
IC1_HUMAN  48  SSSSQDPESLQDRGEGKVATTVISKMLFVEPILEVSSLPTT
IC1_HUMAN  71  SKMLFVEPILEVSSLPTTNSTTNSATKITANTTDEPTTQPT
IC1_HUMAN  83  SSLPTTNSTTNSATKITANTTDEPTTQPTTEPTTQPTIQPT
IC1_HUMAN  88  TNSTTNSATKITANTTDEPTTQPTTEPTTQPTIQPTQPTTQ
IFNA2_HUMAN  129  TELYQQLNDLEACVIQGVGVTETPLMKEDSILAVRKYFQRI
IGF2_HUMAN  99  LLETYCATPAKSERDVSTPPTVLPDNFPRYPVGKFFQYDTW
IGHD_HUMAN  113  SKKEIFRWPESPKAQASSVPTAQPQAEGSLAKATTAPATTR
IGHD_HUMAN  126  AQASSVPTAQPQAEGSLAKATTAPATTRNTGRGGEEKKKEK
IGHD_HUMAN  127  QASSVPTAQPQAEGSLAKATTAPATTRNTGRGGEEKKKEKE
IGHD_HUMAN  131  VPTAQPQAEGSLAKATTAPATTRNTGRGGEEKKKEKEKEEQ
IGHD_HUMAN  132  PTAQPQAEGSLAKATTAPATTRNTGRGGEEKKKEKEKEEQE
IL2RA_HUMAN  218  KPQASPEGRPESETSCLVTTTDFQIQTEMAATMETSIFTTE
IL2RA_HUMAN  224  EGRPESETSCLVTTTDFQIQTEMAATMETSIFTTEYQVAVA
IL2RA_HUMAN  229  SETSCLVTTTDFQIQTEMAATMETSIFTTEYQVAVAGCVFL
IL2RA_HUMAN  237  TTDFQIQTEMAATMETSIFTTEYQVAVAGCVFLLISVLLLS
IL2_HUMAN  23  RMQLLSCIALSLALVTNSAPTSSSTKKTQLQLEHLLLDLQM
ITIH1_HUMAN  653  PLEMLGPRRTFVLSALQPSPTHSSSNTQRLPDRVTGVDTDP
ITIH2_HUMAN  675  LYYGSKVVPDSTPSWANPSPTPVISMLAQGSQVLESTPPPH
ITIH2_HUMAN  691  NPSPTPVISMLAQGSQVLESTPPPHVMRVENDPHFIIYLPK
ITIH4_HUMAN  701  HAAYHPFRRLAILPASAPPATSNPDPAVSRVMNIKIEETTM
KNG1_BOVIN  399  KRPPGFSPFRSVQVMKTEGSTTVSLPHSAMSPVQDEERDSG
KNG1_BOVIN  400  RPPGFSPFRSVQVMKTEGSTTVSLPHSAMSPVQDEERDSGK
KNG1_BOVIN  520  PYLASSYEDSTTSSAQTQEKTEETTLSSLAQPGVAITFPDF
KNG1_BOVIN  524  SSYEDSTTSSAQTQEKTEETTLSSLAQPGVAITFPDFQDSD
KNG1_BOVIN  536  TQEKTEETTLSSLAQPGVAITFPDFQDSDLIATVMPNTLPP
KNG1_BOVIN  548  LAQPGVAITFPDFQDSDLIATVMPNTLPPHTESDDDWIPDI
KNG1_BOVIN  553  VAITFPDFQDSDLIATVMPNTLPPHTESDDDWIPDIQTEPN
KNG1_BOVIN  570  MPNTLPPHTESDDDWIPDIQTEPNSLAFKLISDFPETTSPK
KNG1_HUMAN  533  NGKHNGWKTEHLASSSEDSTTPSAQTQEKTEGPTPIPSLAK
KNG1_HUMAN  557  QTQEKTEGPTPIPSLAKPGVTVTFSDFQDSDLIATMMPPIS
KNG1_HUMAN  628  DTTSPKCPGRPWKSVSEINPTTQMKESYYFDLTDGLSOOOO
LAMP1_HUMAN  198  LSNSSFSRGETRCEQDRPSPTTAPPAPPSPSPSPVPKSPSV
LAMP1_HUMAN  199  SNSSFSRGETRCEQDRPSPTTAPPAPPSPSPSPVPKSPSVD
LAMP2_HUMAN  196  FVQNGTVSTNEFLCDKDKTSTVAPTIHTTVPSPTTTPTPKE
LAMP2_HUMAN  200  GTVSTNEFLCDKDKTSTVAPTIHTTVPSPTTTPTPKEKPEA
LAMP2_HUMAN  203  STNEFLCDKDKTSTVAPTIHTTVPSPTTTPTPKEKPEAGTY
LAMP2_HUMAN  204  TNEFLCDKDKTSTVAPTIHTTVPSPTTTPTPKEKPEAGTYS
LAMP2_HUMAN  210  DKDKTSTVAPTIHTTVPSPTTTPTPKEKPEAGTYSVNNGND
LAMP2_HUMAN  211  KDKTSTVAPTIHTTVPSPTTTPTPKEKPEAGTYSVNNGNDT
LCAT_HUMAN  431  LEHINAILLGAYRQGPPASPTASPEPPPPEOOOOOOOOOOO
LCTN_BOVIN  104  PLSILKEKHLRNATLGSEETTEHTPSDASTTEGKLMELGHK
LCTN_CAMDR  34  ATSLASLNEPKDEIYMESQPTDTSAQVIMSNHQVSSEDLSM
LEUK_HUMAN  21  MATLLLLLGVLVVSPDALGSTTAVQTPTSGEPLVSTSEPLS
LEUK_HUMAN  22  ATLLLLLGVLVVSPDALGSTTAVQTPTSGEPLVSTSEPLSS
LEUK_HUMAN  26  LLLGVLVVSPDALGSTTAVQTPTSGEPLVSTSEPLSSKMYT
LEUK_HUMAN  28  LGVLVVSPDALGSTTAVQTPTSGEPLVSTSEPLSSKMYTTS
LEUK_HUMAN  36  DALGSTTAVQTPTSGEPLVSTSEPLSSKMYTTSITSDPKAD
LEUK_HUMAN  46  TPTSGEPLVSTSEPLSSKMYTTSITSDPKADSTGDQTSALP
LEUK_HUMAN  47  PTSGEPLVSTSEPLSSKMYTTSITSDPKADSTGDQTSALPP
LEUK_HUMAN  50  GEPLVSTSEPLSSKMYTTSITSDPKADSTGDQTSALPPSTS
LEUK_HUMAN  58  EPLSSKMYTTSITSDPKADSTGDQTSALPPSTSINEGSPLW
LEUK_HUMAN  69  ITSDPKADSTGDQTSALPPSTSINEGSPLWTSIGASTGSPL
LEUK_HUMAN  109  LPEPTTYQEVSIKMSSVPQETPHATSHPAVPITANSLGSHT
LEUK_HUMAN  113  TTYQEVSIKMSSVPQETPHATSHPAVPITANSLGSHTVTGG
LEUK_HUMAN  136  PAVPITANSLGSHTVTGGTITTNSPETSSRTSGAPVTTAAS
LEUK_HUMAN  137  AVPITANSLGSHTVTGGTITTNSPETSSRTSGAPVTTAASS
LEUK_HUMAN  173  TAASSLETSRGTSGPPLTMATVSLETSKGTSGPPVTMATDS
LEUK_HUMAN  178  LETSRGTSGPPLTMATVSLETSKGTSGPPVTMATDSLETST
LEUK_RAT  13  OOOOOOOOWAQVVSQENLPNTMTMLPFTPNSESPSTSEALS
LEUK_RAT  15  OOOOOOWAQVVSQENLPNTMTMLPFTPNSESPSTSEALSTY
LEUK_RAT  20  OWAQVVSQENLPNTMTMLPFTPNSESPSTSEALSTYSSIAT
LEUK_RAT  28  ENLPNTMTMLPFTPNSESPSTSEALSTYSSIATVPVTEDPK
LEUK_RAT  34  MTMLPFTPNSESPSTSEALSTYSSIATVPVTEDPKESISPW
LEUK_RAT  40  TPNSESPSTSEALSTYSSIATVPVTEDPKESISPWGQTTAP
LEUK_RAT  120  ASLVLFPKSSGVASDPPVTITNPATSSAVASTSLETFKGTS
LEUK_RAT  124  LFPKSSGVASDPPVTITNPATSSAVASTSLETFKGTSAPPV
LEUK_RAT  189  PVTMATGSLGPSKETHGLSATIATSSGESSSVAGGTPVFST
LSHB_HORSE  147  PLACAPQASSSSKDPPSQPLTSTSTPTPGASRRSSHPLPIK
LSHB_HORSE  149  ACAPQASSSSKDPPSQPLTSTSTPTPGASRRSSHPLPIKTS
LSHB_HORSE  151  APQASSSSKDPPSQPLTSTSTPTPGASRRSSHPLPIKTSOO
LSHB_HORSE  153  QASSSSKDPPSQPLTSTSTPTPGASRRSSHPLPIKTSOOOO
NID1_MOUSE  299  VNLDLDDDGADYEDEDYDLVTSHLGLEDVATPSPSHSPRRG
NID1_MOUSE  337  RRGYPDPHNVPRILSPGYEATERPRGVPTERTRSFQLPAER
NID1_MOUSE  345  NVPRILSPGYEATERPRGVPTERTRSFQLPAERFPQHHPQV
NID1_MOUSE  920  DGRELEGSRTPPGMRPPCLSTVAPPIHQGPVVPTAVIPLPP
NID1_MOUSE  933  MRPPCLSTVAPPIHQGPVVPTAVIPLPPGTHLLFAQTGKIE
OSTP_BOVIN  131  DPDHSDESHHSDESDEVDFPTDIPTIAVFTPFIPTESANDG
OSTP_BOVIN  140  HSDESDEVDFPTDIPTIAVFTPFIPTESANDGRGDSVAYGL
OSTP_BOVIN  145  DEVDFPTDIPTIAVFTPFIPTESANDGRGDSVAYGLKSRSK
OSTP_HUMAN  134  TDDSHQSDESHHSDESDELVTDFPTDLPATEVFTPVVPTVD
OSTP_HUMAN  138  HQSDESHHSDESDELVTDFPTDLPATEVFTPVVPTVDTYDG
OSTP_HUMAN  143  SHHSDESDELVTDFPTDLPATEVFTPVVPTVDTYDGRGDSV
PLF4_BOVIN  7  OOOOOOOOOOOOOOESSFPATFVPLPADSEGGEDEDLQCVC
PLF4_PIG  8  OOOOOOOOOOOOOQEWSLPGTRVPPPADPEGGDANLRCVCV
PLMN_HUMAN  365  EYCKIPSCDSSPVSTEQLAPTAPPELTPVVQDCYHGDGQSY
PLMN_PIG  359  DSEVRWDYCKIPSCGSSTTSTEYLDAPVPPEQTPVAQDCYR
PRG2_HUMAN  25  LLLALLFGAVSALHLRSETSTFETPLGAKTLPEDEETPEQE
PROZ_BOVIN  388  RGQGRDGEPVPGDRGGRWAPTALPPGPLVOOOOOOOOOOOO
REG1B_HUMAN  27  FFMLISSLMFLSLSQGQESQTELPNPRISCPEGTNAYRSYC
RNBR_BOVIN  155  ACEGNPYVPVHFDGAVLLPATPVPSLPPPHRLLOOOOOOOO
SFP1_BOVIN  36  VFLQLDPVNGDQDEGVSTEPTQDGPAELPEDEECVFPFVYR
SFP4_BOVIN  36  VFQQLHPVNGGDIPDPGSKPTPPGMADELPTETYDLPPEIY
SFP4_BOVIN  46  GDIPDPGSKPTPPGMADELPTETYDLPPEIYTTTFLPRTIY
SFP4_BOVIN  57  PPGMADELPTETYDLPPEIYTTTFLPRTIYPQEEMPYDDKP
SFP4_BOVIN  58  PGMADELPTETYDLPPEIYTTTFLPRTIYPQEEMPYDDKPF
SFP4_BOVIN  59  GMADELPTETYDLPPEIYTTTFLPRTIYPQEEMPYDDKPFP
SFP4_BOVIN  64  LPTETYDLPPEIYTTTFLPRTIYPQEEMPYDDKPFPSLLSK
SHBG_HUMAN  36  LLLLLLRHTRQGWALRPVLPTQSAHDPPAVHLSNGPGQEPI
SP1_HORSE  5  OOOOOOOOOOOOOOOODLQTTGADHSATVNPDQQLIMTKHS
SP1_HORSE  12  OOOOOOOOODLQTTGADHSATVNPDQQLIMTKHSATVTPEN
SP1_HORSE  22  LQTTGADHSATVNPDQQLIMTKHSATVTPENKCVFPFNYRG
SP1_HORSE  27  ADHSATVNPDQQLIMTKHSATVTPENKCVFPFNYRGYRYYD
TETN_HUMAN  25  GAYLLLCLFSLLTQVTTEPPTQKPKKIVNAKKDVVNTKMFE
TFPI1_HUMAN  203  QVDNYGTQLNAVNNSLTPQSTKVPSLFEFHGPSWCLTPADR
TFR1_HUMAN  104  GYLGYCKGVEPKTECERLAGTESPVREEPGEDFPAARRLYW
TPO_HUMAN  58  RDSHVLHSRLSQCPEVHPLPTPVLLPAVDFSLGEWKTQMEE
TPO_HUMAN  131  LGQLSGQVRLLLGALQSLLGTQLPPQGRTTAHKDPNAIFLS
TPO_HUMAN  179  KVRFLMLVGGSTLCVRRAPPTTAVPSRTSLVLTLNELPNRT
TPO_HUMAN  180  VRFLMLVGGSTLCVRRAPPTTAVPSRTSLVLTLNELPNRTS
TPO_HUMAN  213  NELPNRTSGLLETNFTASARTTGSGLLKWQQGFRAKIPGLL
ZP3_PIG  155  VPIECHYPRQGNVSSWAILPTWVPFRTTVFSEEKLVFSLRL
ZP3_PIG  161  YPRQGNVSSWAILPTWVPFRTTVFSEEKLVFSLRLMEENWS
ZP3_PIG  162  PRQGNVSSWAILPTWVPFRTTVFSEEKLVFSLRLMEENWSA
ZP4_PIG  303  RVSCIYSVSSSALPVNIQVFTLPPPLPETHPGPLTLELQIA
