# Supplementary material for: Prediction of mucin-type O-glycosylation sites in mammalian proteins using the composition of k-spaced amino acid pairs
Source: BMC Bioinformatics. 2008 Feb 18;9:101. doi: 10.1186/1471-2105-9-101 (PMC2335299; doi:10.1186/1471-2105-9-101)
Supplement: Additional file 3 — Non-glycosylated S sites. This file contains the negative dataset of S sites used in training and testing the proposed CKSAAP_OGlySite predictor. [file 1471-2105-9-101-S3.txt]

# This dataset was compiled from the SWISSPROT database (Release 52.4)
# ID the accession number of SWISSPROT
# Pos The position of non-glycosylation residue (i.e. negative site) in the corresponding sequence
# Each site is presented by a 41 residue long fragment 
ID	    Pos	   41 residue long fragment
CD24_MOUSE  47  NQTSVAPFPGNQNISASPNPSNATTRGGGSSLQSTAGLLAL
CD24_MOUSE  56  GNQNISASPNPSNATTRGGGSSLQSTAGLLALSLSLLHLYC
CD24_MOUSE  57  NQNISASPNPSNATTRGGGSSLQSTAGLLALSLSLLHLYCO
CD24_MOUSE  60  ISASPNPSNATTRGGGSSLQSTAGLLALSLSLLHLYCOOOO
CD24_MOUSE  68  NATTRGGGSSLQSTAGLLALSLSLLHLYCOOOOOOOOOOOO
CD24_MOUSE  70  TTRGGGSSLQSTAGLLALSLSLLHLYCOOOOOOOOOOOOOO
CGHB_HUMAN  14  OOOOOOOMEMFQGLLLLLLLSMGGTWASKEPLRPRCRPINA
CGHB_HUMAN  21  MEMFQGLLLLLLLSMGGTWASKEPLRPRCRPINATLAVEKE
CGHB_HUMAN  86  QGVLPALPQVVCNYRDVRFESIRLPGCPRGVNPVVSYAVAL
CGHB_HUMAN  101  DVRFESIRLPGCPRGVNPVVSYAVALSCQCALCRRSTTDCG
CGHB_HUMAN  107  IRLPGCPRGVNPVVSYAVALSCQCALCRRSTTDCGGPKDHP
CGHB_HUMAN  116  VNPVVSYAVALSCQCALCRRSTTDCGGPKDHPLTCDDPRFQ
CGHB_HUMAN  138  TDCGGPKDHPLTCDDPRFQDSSSSKAPPPSLPSPSRLPGPS
CGHB_HUMAN  139  DCGGPKDHPLTCDDPRFQDSSSSKAPPPSLPSPSRLPGPSD
CGHB_HUMAN  140  CGGPKDHPLTCDDPRFQDSSSSKAPPPSLPSPSRLPGPSDT
CGHB_HUMAN  150  CDDPRFQDSSSSKAPPPSLPSPSRLPGPSDTPILPQOOOOO
CMGA_BOVIN  3  OOOOOOOOOOOOOOOOOOMRSAAVLALLLCAGQVIALPVNS
CMGA_BOVIN  23  SAAVLALLLCAGQVIALPVNSPMNKGDTEVMKCIVEVISDT
CMGA_BOVIN  41  VNSPMNKGDTEVMKCIVEVISDTLSKPSPMPVSKECFETLR
CMGA_BOVIN  45  MNKGDTEVMKCIVEVISDTLSKPSPMPVSKECFETLRGDER
CMGA_BOVIN  48  GDTEVMKCIVEVISDTLSKPSPMPVSKECFETLRGDERILS
CMGA_BOVIN  53  MKCIVEVISDTLSKPSPMPVSKECFETLRGDERILSILRHQ
CMGA_BOVIN  68  SPMPVSKECFETLRGDERILSILRHQNLLKELQDLALQGAK
CMGA_BOVIN  98  ELQDLALQGAKERTHQQKKHSSYEDELSEVLEKPNDQAEPK
CMGA_BOVIN  99  LQDLALQGAKERTHQQKKHSSYEDELSEVLEKPNDQAEPKE
CMGA_BOVIN  105  QGAKERTHQQKKHSSYEDELSEVLEKPNDQAEPKEVTEEVS
CMGA_BOVIN  125  SEVLEKPNDQAEPKEVTEEVSSKDAAEKRDDFKEVEKSDED
CMGA_BOVIN  126  EVLEKPNDQAEPKEVTEEVSSKDAAEKRDDFKEVEKSDEDS
CMGA_BOVIN  142  EEVSSKDAAEKRDDFKEVEKSDEDSDGDRPQASPGLGPGPK
CMGA_BOVIN  146  SKDAAEKRDDFKEVEKSDEDSDGDRPQASPGLGPGPKVEED
CMGA_BOVIN  154  DDFKEVEKSDEDSDGDRPQASPGLGPGPKVEEDNQAPGEEE
CMGA_BOVIN  178  GPGPKVEEDNQAPGEEEEAPSNAHPLASLPSPKYPGPQAKE
CMGA_BOVIN  188  QAPGEEEEAPSNAHPLASLPSPKYPGPQAKEDSEGPSQGPA
CMGA_BOVIN  200  AHPLASLPSPKYPGPQAKEDSEGPSQGPASREKGLSAEQGR
CMGA_BOVIN  209  PKYPGPQAKEDSEGPSQGPASREKGLSAEQGRQTEREEEEE
CMGA_BOVIN  215  QAKEDSEGPSQGPASREKGLSAEQGRQTEREEEEEKWEEAE
CMGA_BOVIN  246  EEEEKWEEAEAREKAVPEEESPPTAAFKPPPSLGNKETQRA
CMGA_BOVIN  257  REKAVPEEESPPTAAFKPPPSLGNKETQRAAPGWPEDGAGK
CMGA_BOVIN  295  AGKMGAEEAKPPEGKGEWAHSRQEEEEMARAPQVLFRGGKS
CMGA_BOVIN  315  SRQEEEEMARAPQVLFRGGKSGEPEQEEQLSKEWEDAKRWS
CMGA_BOVIN  325  APQVLFRGGKSGEPEQEEQLSKEWEDAKRWSKMDQLAKELT
CMGA_BOVIN  335  SGEPEQEEQLSKEWEDAKRWSKMDQLAKELTAEKRLEGEEE
CMGA_BOVIN  363  ELTAEKRLEGEEEEEEDPDRSMRLSFRARGYGFRGPGLQLR
CMGA_BOVIN  367  EKRLEGEEEEEEDPDRSMRLSFRARGYGFRGPGLQLRRGWR
CMGA_BOVIN  390  ARGYGFRGPGLQLRRGWRPNSREDSVEAGLPLQVRGYPEEK
CMGA_BOVIN  394  GFRGPGLQLRRGWRPNSREDSVEAGLPLQVRGYPEEKKEEE
CMGA_BOVIN  416  EAGLPLQVRGYPEEKKEEEGSANRRPEDQELESLSAIEAEL
CMGA_BOVIN  428  EEKKEEEGSANRRPEDQELESLSAIEAELEKVAHQLEELRR
CMGA_BOVIN  430  KKEEEGSANRRPEDQELESLSAIEAELEKVAHQLEELRRGO
CSF2_HUMAN  5  OOOOOOOOOOOOOOOOMWLQSLLLLGTVACSISAPARSPSP
CSF2_HUMAN  15  OOOOOOMWLQSLLLLGTVACSISAPARSPSPSTQPWEHVNA
CSF2_HUMAN  17  OOOOMWLQSLLLLGTVACSISAPARSPSPSTQPWEHVNAIQ
CSF2_HUMAN  46  STQPWEHVNAIQEARRLLNLSRDTAAEMNETVEVISEMFDL
CSF2_HUMAN  61  RLLNLSRDTAAEMNETVEVISEMFDLQEPTCLQTRLELYKQ
CSF2_HUMAN  86  LQEPTCLQTRLELYKQGLRGSLTKLKGPLTMMASHYKQHCP
CSF2_HUMAN  99  YKQGLRGSLTKLKGPLTMMASHYKQHCPPTPETSCATQIIT
CSF2_HUMAN  112  GPLTMMASHYKQHCPPTPETSCATQIITFESFKENLKDFLL
CSF2_HUMAN  122  KQHCPPTPETSCATQIITFESFKENLKDFLLVIPFDCWEPV
DLK_HUMAN  20  OMTATEALLRVLLLLLAFGHSTYGAECFPACNPQNGFCEDD
DLK_HUMAN  60  DNVCRCQPGWQGPLCDQCVTSPGCLHGLCGEPGQCICTDGW
DLK_HUMAN  93  QCICTDGWDGELCDRDVRACSSAPCANNGTCVSLDGGLYEC
DLK_HUMAN  105  CDRDVRACSSAPCANNGTCVSLDGGLYECSCAPGYSGKDCQ
DLK_HUMAN  114  SAPCANNGTCVSLDGGLYECSCAPGYSGKDCQKKDGPCVIN
DLK_HUMAN  120  NGTCVSLDGGLYECSCAPGYSGKDCQKKDGPCVINGSPCQH
DLK_HUMAN  136  APGYSGKDCQKKDGPCVINGSPCQHGGTCVDDEGRASHASC
DLK_HUMAN  152  VINGSPCQHGGTCVDDEGRASHASCLCPPGFSGNFCEIVAN
DLK_HUMAN  155  GSPCQHGGTCVDDEGRASHASCLCPPGFSGNFCEIVANSCT
DLK_HUMAN  173  HASCLCPPGFSGNFCEIVANSCTPNPCENDGVCTDIGGDFR
DLK_HUMAN  206  TDIGGDFRCRCPAGFIDKTCSRPVTNCASSPCQNGGTCLQH
DLK_HUMAN  215  RCPAGFIDKTCSRPVTNCASSPCQNGGTCLQHTQVSYECLC
DLK_HUMAN  230  TNCASSPCQNGGTCLQHTQVSYECLCKPEFTGLTCVKKRAL
DLK_HUMAN  288  LTPGVHELPVQQPEHRILKVSMKELNKKTPLLTEGQAICFT
DLK_HUMAN  315  KTPLLTEGQAICFTILGVLTSLVVLGTVGIVFLNKCETWVS
DLK_HUMAN  335  SLVVLGTVGIVFLNKCETWVSNLRYNHMLRKKKNLLLQYNS
DLK_HUMAN  355  SNLRYNHMLRKKKNLLLQYNSGEDLAVNIIFPEKIDMTTFS
DLK_HUMAN  375  SGEDLAVNIIFPEKIDMTTFSKEAGDEEIOOOOOOOOOOOO
DLK_MOUSE  163  ACVDDEGQASHASCLCPPGFSGNFCEIVAATNSCTPNPCEN
DLK_MOUSE  212  GDFRCRCPAGFVDKTCSRPVSNCASGPCQNGGTCLQHTQVS
DLK_MOUSE  253  FECLCKPPFMGPTCAKKRGASPVQVTHLPSGYGLTYRLTPG
DLK_MOUSE  262  MGPTCAKKRGASPVQVTHLPSGYGLTYRLTPGVHELPVQQP
DLK_MOUSE  297  LPVQQPEQHILKVSMKELNKSTPLLTEGQAICFTILGVLTS
EPO_HUMAN  15  OOOOOOMGVHECPAWLWLLLSLLSLPLGLPVLGAPPRLICD
EPO_HUMAN  18  OOOMGVHECPAWLWLLLSLLSLPLGLPVLGAPPRLICDSRV
EPO_HUMAN  36  LLSLPLGLPVLGAPPRLICDSRVLERYLLEAKEAENITTGC
EPO_HUMAN  61  RYLLEAKEAENITTGCAEHCSLNENITVPDTKVNFYAWKRM
EPO_HUMAN  98  WKRMEVGQQAVEVWQGLALLSEAVLRGQALLVNSSQPWEPL
EPO_HUMAN  111  WQGLALLSEAVLRGQALLVNSSQPWEPLQLHVDKAVSGLRS
EPO_HUMAN  112  QGLALLSEAVLRGQALLVNSSQPWEPLQLHVDKAVSGLRSL
EPO_HUMAN  127  LLVNSSQPWEPLQLHVDKAVSGLRSLTTLLRALGAQKEAIS
EPO_HUMAN  131  SSQPWEPLQLHVDKAVSGLRSLTTLLRALGAQKEAISPPDA
EPO_HUMAN  147  SGLRSLTTLLRALGAQKEAISPPDAASAAPLRTITADTFRK
EPO_HUMAN  173  SAAPLRTITADTFRKLFRVYSNFLRGKLKLYTGEACRTGDR
EPYC_BOVIN  25  ARLIVGLLILDAAVTAPTLESINYNSETYDATLEDLDHLYN
EPYC_BOVIN  30  GLLILDAAVTAPTLESINYNSETYDATLEDLDHLYNYENIP
EPYC_BOVIN  87  RELLTPPPQPEEAEEEEEEESTPRLIDGSSPQEPEFTGVLG
EPYC_BOVIN  96  PEEAEEEEEEESTPRLIDGSSPQEPEFTGVLGPQTNEDFPT
EPYC_BOVIN  124  GVLGPQTNEDFPTCLLCTCISTTVYCDDHELDAIPPLPKNT
EPYC_BOVIN  149  CDDHELDAIPPLPKNTAYFYSRFNRIKKINKNDFASLNDLR
EPYC_BOVIN  164  TAYFYSRFNRIKKINKNDFASLNDLRRIDLTSNLISEIDED
EPYC_BOVIN  175  KKINKNDFASLNDLRRIDLTSNLISEIDEDAFRKLPQLREL
EPYC_BOVIN  179  KNDFASLNDLRRIDLTSNLISEIDEDAFRKLPQLRELVLRD
EPYC_BOVIN  218  RDNKIRQLPELPTTLRFIDISNNRLGRKGIKQEAFKDMYDL
EPYC_BOVIN  303  LTYIRKALEDIRLDGNPINLSKTPQAYMCLPRLPIGSLVOO
EPYC_BOVIN  319  PINLSKTPQAYMCLPRLPIGSLVOOOOOOOOOOOOOOOOOO
FA12_HUMAN  13  OOOOOOOOMRALLLLGFLLVSLESTLSIPPWEAPKEHKYKA
FA12_HUMAN  16  OOOOOMRALLLLGFLLVSLESTLSIPPWEAPKEHKYKAEEH
FA12_HUMAN  19  OOMRALLLLGFLLVSLESTLSIPPWEAPKEHKYKAEEHTVV
FA12_HUMAN  99  FDQDQRWGYCLEPKKVKDHCSKHSPCQKGGTCVNMPSGPHC
FA12_HUMAN  102  DQRWGYCLEPKKVKDHCSKHSPCQKGGTCVNMPSGPHCLCP
FA12_HUMAN  115  KDHCSKHSPCQKGGTCVNMPSGPHCLCPQHLTGNHCQKEKC
FA12_HUMAN  175  QAAVARCQCKGPDAHCQRLASQACRTNPCLHGGRCLEVEGH
FA12_HUMAN  216  RLCHCPVGYTGPFCDVDTKASCYDGRGLSYRGLARTTLSGA
FA12_HUMAN  224  YTGPFCDVDTKASCYDGRGLSYRGLARTTLSGAPCQPWASE
FA12_HUMAN  234  KASCYDGRGLSYRGLARTTLSGAPCQPWASEATYRNVTAEQ
FA12_HUMAN  243  LSYRGLARTTLSGAPCQPWASEATYRNVTAEQARNWGLGGH
FA12_HUMAN  286  CRNPDNDIRPWCFVLNRDRLSWEYCDLAQCQTPTQAAPPTP
FA12_HUMAN  335  LMPAQPAPPKPQPTTRTPPQSQTPGALPAKREQPPSLTRNG
FA12_HUMAN  350  RTPPQSQTPGALPAKREQPPSLTRNGPLSCGQRLRKSLSSM
FA12_HUMAN  358  PGALPAKREQPPSLTRNGPLSCGQRLRKSLSSMTRVVGGLV
FA12_HUMAN  366  EQPPSLTRNGPLSCGQRLRKSLSSMTRVVGGLVALRGAHPY
FA12_HUMAN  368  PPSLTRNGPLSCGQRLRKSLSSMTRVVGGLVALRGAHPYIA
FA12_HUMAN  369  PSLTRNGPLSCGQRLRKSLSSMTRVVGGLVALRGAHPYIAA
FA12_HUMAN  395  GGLVALRGAHPYIAALYWGHSFCAGSLIAPCWVLTAAHCLQ
FA12_HUMAN  400  LRGAHPYIAALYWGHSFCAGSLIAPCWVLTAAHCLQDRPAP
FA12_HUMAN  435  QDRPAPEDLTVVLGQERRNHSCEPCQTLAVRSYRLHEAFSP
FA12_HUMAN  446  VLGQERRNHSCEPCQTLAVRSYRLHEAFSPVSYQHDLALLR
FA12_HUMAN  454  HSCEPCQTLAVRSYRLHEAFSPVSYQHDLALLRLQEDADGS
FA12_HUMAN  457  EPCQTLAVRSYRLHEAFSPVSYQHDLALLRLQEDADGSCAL
FA12_HUMAN  474  SPVSYQHDLALLRLQEDADGSCALLSPYVQPVCLPSGAARP
FA12_HUMAN  479  QHDLALLRLQEDADGSCALLSPYVQPVCLPSGAARPSETTL
FA12_HUMAN  489  EDADGSCALLSPYVQPVCLPSGAARPSETTLCQVAGWGHQF
FA12_HUMAN  495  CALLSPYVQPVCLPSGAARPSETTLCQVAGWGHQFEGAEEY
FA12_HUMAN  517  TTLCQVAGWGHQFEGAEEYASFLQEAQVPFLSLERCSAPDV
FA12_HUMAN  528  QFEGAEEYASFLQEAQVPFLSLERCSAPDVHGSSILPGMLC
FA12_HUMAN  533  EEYASFLQEAQVPFLSLERCSAPDVHGSSILPGMLCAGFLE
FA12_HUMAN  540  QEAQVPFLSLERCSAPDVHGSSILPGMLCAGFLEGGTDACQ
FA12_HUMAN  541  EAQVPFLSLERCSAPDVHGSSILPGMLCAGFLEGGTDACQG
FA12_HUMAN  563  LPGMLCAGFLEGGTDACQGDSGGPLVCEDQAAERRLTLQGI
FA12_HUMAN  585  GPLVCEDQAAERRLTLQGIISWGSGCGDRNKPGVYTDVAYY
FA12_HUMAN  588  VCEDQAAERRLTLQGIISWGSGCGDRNKPGVYTDVAYYLAW
FA12_HUMAN  615  KPGVYTDVAYYLAWIREHTVSOOOOOOOOOOOOOOOOOOOO
FETUA_BOVIN  3  OOOOOOOOOOOOOOOOOOMKSFVLLFCLAQLWGCHSIPLDP
FETUA_BOVIN  18  OOOMKSFVLLFCLAQLWGCHSIPLDPVAGYKEPACDDPDTE
FETUA_BOVIN  65  VDYINKHLPRGYKHTLNQIDSVKVWPRRPTGEVYDIEIDTL
FETUA_BOVIN  101  EIDTLETTCHVLDPTPLANCSVRQQTQHAVEGDCDIHVLKQ
FETUA_BOVIN  126  TQHAVEGDCDIHVLKQDGQFSVLFTKCDSSPDSAEDVRKLC
FETUA_BOVIN  134  CDIHVLKQDGQFSVLFTKCDSSPDSAEDVRKLCPDCPLLAP
FETUA_BOVIN  135  DIHVLKQDGQFSVLFTKCDSSPDSAEDVRKLCPDCPLLAPL
FETUA_BOVIN  138  VLKQDGQFSVLFTKCDSSPDSAEDVRKLCPDCPLLAPLNDS
FETUA_BOVIN  158  SAEDVRKLCPDCPLLAPLNDSRVVHAVEVALATFNAESNGS
FETUA_BOVIN  175  LNDSRVVHAVEVALATFNAESNGSYLQLVEISRAQFVPLPV
FETUA_BOVIN  178  SRVVHAVEVALATFNAESNGSYLQLVEISRAQFVPLPVSVS
FETUA_BOVIN  186  VALATFNAESNGSYLQLVEISRAQFVPLPVSVSVEFAVAAT
FETUA_BOVIN  196  NGSYLQLVEISRAQFVPLPVSVSVEFAVAATDCIAKEVVDP
FETUA_BOVIN  198  SYLQLVEISRAQFVPLPVSVSVEFAVAATDCIAKEVVDPTK
FETUA_BOVIN  233  VVDPTKCNLLAEKQYGFCKGSVIQKALGGEDVRVTCTLFQT
FETUA_BOVIN  290  PSAVPDAAGPTPSAAGPPVASVVVGPSVVAVPLPLHRAHYD
FETUA_BOVIN  296  AAGPTPSAAGPPVASVVVGPSVVAVPLPLHRAHYDLRHTFS
FETUA_BOVIN  316  SVVAVPLPLHRAHYDLRHTFSGVASVESSSGEAFHVGKTPI
FETUA_BOVIN  320  VPLPLHRAHYDLRHTFSGVASVESSSGEAFHVGKTPIVGQP
FETUA_BOVIN  323  PLHRAHYDLRHTFSGVASVESSSGEAFHVGKTPIVGQPSIP
FETUA_BOVIN  324  LHRAHYDLRHTFSGVASVESSSGEAFHVGKTPIVGQPSIPG
FETUA_BOVIN  325  HRAHYDLRHTFSGVASVESSSGEAFHVGKTPIVGQPSIPGG
FETUA_HUMAN  74  WGYKHTLNQIDEVKVWPQQPSGELFEIEIDTLETTCHVLDP
FETUA_HUMAN  204  EISRAQLVPLPPSTYVEFTVSGTDCVAKEATEAAKCNLLAE
FETUA_HUMAN  235  EAAKCNLLAEKQYGFCKATLSEKLGGAEVAVTCTVFQTQPV
FETUA_HUMAN  257  KLGGAEVAVTCTVFQTQPVTSQPQPEGANEAVPTPVVDPDA
FETUA_HUMAN  280  QPEGANEAVPTPVVDPDAPPSPPLGAPGLPPAGSPPDSHVL
FETUA_HUMAN  293  VDPDAPPSPPLGAPGLPPAGSPPDSHVLLAAPPGHQLHRAH
FETUA_HUMAN  297  APPSPPLGAPGLPPAGSPPDSHVLLAAPPGHQLHRAHYDLR
FETUA_HUMAN  334  YDLRHTFMGVVSLGSPSGEVSHPRKTRTVVQPSVGAAAGPV
FGFP1_BOVIN  10  OOOOOOOOOOOMRTHGLTLLSLLLLAVPMLLVEAKKEGRNR
FGFP1_BOVIN  33  LLAVPMLLVEAKKEGRNRRGSKASADESLALGKPGKEPRSQ
FGFP1_BOVIN  36  VPMLLVEAKKEGRNRRGSKASADESLALGKPGKEPRSQPTN
FGFP1_BOVIN  40  LVEAKKEGRNRRGSKASADESLALGKPGKEPRSQPTNYPIK
FGFP1_BOVIN  52  GSKASADESLALGKPGKEPRSQPTNYPIKGKFVTPDHADCR
FGFP1_BOVIN  96  TKQEEGIVLKVECTQRDNTFSCFFTGNPTSCLELHKNNAYW
FGFP1_BOVIN  105  KVECTQRDNTFSCFFTGNPTSCLELHKNNAYWKQIGRNLRS
FGFP1_BOVIN  125  SCLELHKNNAYWKQIGRNLRSQKVICGDAKSVLKTRVCRKK
FGFP1_BOVIN  135  YWKQIGRNLRSQKVICGDAKSVLKTRVCRKKFPESNLKLVN
FGFP1_BOVIN  149  ICGDAKSVLKTRVCRKKFPESNLKLVNSTLIRIKKPSQELM
FGFP1_BOVIN  156  VLKTRVCRKKFPESNLKLVNSTLIRIKKPSQELMEPSPMDT
FGFP1_BOVIN  165  KFPESNLKLVNSTLIRIKKPSQELMEPSPMDTVEVTTSSSP
FGFP1_BOVIN  182  KKPSQELMEPSPMDTVEVTTSSSPEKTQTMATKDPQCEEED
FGFP1_BOVIN  183  KPSQELMEPSPMDTVEVTTSSSPEKTQTMATKDPQCEEEDL
FGFP1_BOVIN  184  PSQELMEPSPMDTVEVTTSSSPEKTQTMATKDPQCEEEDLK
FGFP1_BOVIN  220  EEDLKNQRKAALEYCGETWGSLCNFFLSMVQGSSCOOOOOO
FGFP1_BOVIN  227  RKAALEYCGETWGSLCNFFLSMVQGSSCOOOOOOOOOOOOO
FGFP1_BOVIN  232  EYCGETWGSLCNFFLSMVQGSSCOOOOOOOOOOOOOOOOOO
FGFP1_BOVIN  233  YCGETWGSLCNFFLSMVQGSSCOOOOOOOOOOOOOOOOOOO
GLPA_HUMAN  12  OOOOOOOOOMYGKIIFVLLLSAIVSISASSTTGVAMHTSTS
GLPA_HUMAN  16  OOOOOMYGKIIFVLLLSAIVSISASSTTGVAMHTSTSSSVT
GLPA_HUMAN  18  OOOMYGKIIFVLLLSAIVSISASSTTGVAMHTSTSSSVTKS
GLPA_HUMAN  20  OMYGKIIFVLLLSAIVSISASSTTGVAMHTSTSSSVTKSYI
GLPA_HUMAN  34  IVSISASSTTGVAMHTSTSSSVTKSYISSQTNDTHKRDTYA
GLPA_HUMAN  88  RTVYPPEEETGERVQLAHHFSEPEITLIIFGVMAGVIGTIL
GLPA_HUMAN  111  EITLIIFGVMAGVIGTILLISYGIRRLIKKSPSDVKPLPSP
GLPA_HUMAN  121  AGVIGTILLISYGIRRLIKKSPSDVKPLPSPDTDVPLSSVE
GLPA_HUMAN  123  VIGTILLISYGIRRLIKKSPSDVKPLPSPDTDVPLSSVEIE
GLPA_HUMAN  130  ISYGIRRLIKKSPSDVKPLPSPDTDVPLSSVEIENPETSDQ
GLPA_HUMAN  138  IKKSPSDVKPLPSPDTDVPLSSVEIENPETSDQOOOOOOOO
GLPA_HUMAN  139  KKSPSDVKPLPSPDTDVPLSSVEIENPETSDQOOOOOOOOO
GLPA_HUMAN  148  LPSPDTDVPLSSVEIENPETSDQOOOOOOOOOOOOOOOOOO
GLPC_HUMAN  52  TTIAEPDPGMSGWPDGRMETSTPTIMDIVVIAGVIAAVAIV
GLPC_HUMAN  75  TIMDIVVIAGVIAAVAIVLVSLLFVMLRYMYRHKGTYHTNE
GLPC_HUMAN  104  MYRHKGTYHTNEAKGTEFAESADAALQGDPALQDAGDSSRK
GLPC_HUMAN  121  FAESADAALQGDPALQDAGDSSRKEYFIOOOOOOOOOOOOO
GLPC_HUMAN  122  AESADAALQGDPALQDAGDSSRKEYFIOOOOOOOOOOOOOO
GLP_CANFA  28  PHQISSKLPTQAGFISTEDPSFNTPSTREDPSGTMYQHLPD
GLP_CANFA  33  SKLPTQAGFISTEDPSFNTPSTREDPSGTMYQHLPDGGQKO
GLP_HORSE  14  OOOOOOOQTIATGSPPIAGTSDLSTITSAATPTFTTEQDGR
GLP_HORSE  73  VIILGVMAGIIGIILLLAYVSRRLRKRPPADVPPPASTVPS
GLP_HORSE  89  LAYVSRRLRKRPPADVPPPASTVPSADAPPPVSEDDETSLT
GLP_HORSE  93  SRRLRKRPPADVPPPASTVPSADAPPPVSEDDETSLTSVET
GLP_HORSE  101  PADVPPPASTVPSADAPPPVSEDDETSLTSVETDYPGDSQO
GLP_HORSE  107  PASTVPSADAPPPVSEDDETSLTSVETDYPGDSQOOOOOOO
GLP_HORSE  110  TVPSADAPPPVSEDDETSLTSVETDYPGDSQOOOOOOOOOO
GLP_HORSE  119  PVSEDDETSLTSVETDYPGDSQOOOOOOOOOOOOOOOOOOO
GLP_MACFU  1  OOOOOOOOOOOOOOOOOOOOSSTTVPATHTSSSSLGPEQYV
GLP_MACFU  25  VPATHTSSSSLGPEQYVSSQSNDKHTSDSHPTPTSAHEVTT
GLP_MACFU  31  SSSSLGPEQYVSSQSNDKHTSDSHPTPTSAHEVTTEFSGRT
GLP_MACFU  33  SSLGPEQYVSSQSNDKHTSDSHPTPTSAHEVTTEFSGRTHY
GLP_MACFU  39  QYVSSQSNDKHTSDSHPTPTSAHEVTTEFSGRTHYPPEEDD
GLP_MACFU  133  AEVPLSSVEIEDPEETDELNSFTKPNQERNESOOOOOOOOO
GLP_MACFU  144  DPEETDELNSFTKPNQERNESOOOOOOOOOOOOOOOOOOOO
GLP_PIG  18  OOOTETPVTGEQGSATPGNVSNATVTAGKPSATSPGVMTIK
GLP_PIG  28  EQGSATPGNVSNATVTAGKPSATSPGVMTIKNTTAVVQKET
GLP_PIG  53  GVMTIKNTTAVVQKETGVPESYHQDFSHAEITGIIFAVMAG
GLP_PIG  113  LPVPKPQDSPDIGTENTADPSELQDTEDPPLTSVEIETPAS
GLP_PIG  125  GTENTADPSELQDTEDPPLTSVEIETPASOOOOOOOOOOOO
GLP_PIG  133  SELQDTEDPPLTSVEIETPASOOOOOOOOOOOOOOOOOOOO
IACA_PIG  31  RSHLFFCTRQMDPICGTNGKSYANPCIFCSEKGLRNQKFDF
IACA_PIG  40  QMDPICGTNGKSYANPCIFCSEKGLRNQKFDFGHWGHCREY
IACA_PIG  65  RNQKFDFGHWGHCREYTSARSOOOOOOOOOOOOOOOOOOOO
IC1_HUMAN  3  OOOOOOOOOOOOOOOOOOMASRLTLLTLLLLLLAGDRASSN
IC1_HUMAN  21  MASRLTLLTLLLLLLAGDRASSNPNATSSSSQDPESLQDRG
IC1_HUMAN  22  ASRLTLLTLLLLLLAGDRASSNPNATSSSSQDPESLQDRGE
IC1_HUMAN  28  LTLLLLLLAGDRASSNPNATSSSSQDPESLQDRGEGKVATT
IC1_HUMAN  29  TLLLLLLAGDRASSNPNATSSSSQDPESLQDRGEGKVATTV
IC1_HUMAN  30  LLLLLLAGDRASSNPNATSSSSQDPESLQDRGEGKVATTVI
IC1_HUMAN  31  LLLLLAGDRASSNPNATSSSSQDPESLQDRGEGKVATTVIS
IC1_HUMAN  36  AGDRASSNPNATSSSSQDPESLQDRGEGKVATTVISKMLFV
IC1_HUMAN  51  SQDPESLQDRGEGKVATTVISKMLFVEPILEVSSLPTTNST
IC1_HUMAN  63  GKVATTVISKMLFVEPILEVSSLPTTNSTTNSATKITANTT
IC1_HUMAN  70  ISKMLFVEPILEVSSLPTTNSTTNSATKITANTTDEPTTQP
IC1_HUMAN  74  LFVEPILEVSSLPTTNSTTNSATKITANTTDEPTTQPTTEP
IC1_HUMAN  113  EPTTQPTIQPTQPTTQLPTDSPTQPTTGSFCPGPVTLCSDL
IC1_HUMAN  121  QPTQPTTQLPTDSPTQPTTGSFCPGPVTLCSDLESHSTEAV
IC1_HUMAN  131  TDSPTQPTTGSFCPGPVTLCSDLESHSTEAVLGDALVDFSL
IC1_HUMAN  135  TQPTTGSFCPGPVTLCSDLESHSTEAVLGDALVDFSLKLYH
IC1_HUMAN  137  PTTGSFCPGPVTLCSDLESHSTEAVLGDALVDFSLKLYHAF
IC1_HUMAN  150  CSDLESHSTEAVLGDALVDFSLKLYHAFSAMKKVETNMAFS
IC1_HUMAN  158  TEAVLGDALVDFSLKLYHAFSAMKKVETNMAFSPFSIASLL
IC1_HUMAN  170  SLKLYHAFSAMKKVETNMAFSPFSIASLLTQVLLGAGENTK
IC1_HUMAN  173  LYHAFSAMKKVETNMAFSPFSIASLLTQVLLGAGENTKTNL
IC1_HUMAN  176  AFSAMKKVETNMAFSPFSIASLLTQVLLGAGENTKTNLESI
IC1_HUMAN  195  ASLLTQVLLGAGENTKTNLESILSYPKDFTCVHQALKGFTT
IC1_HUMAN  198  LTQVLLGAGENTKTNLESILSYPKDFTCVHQALKGFTTKGV
IC1_HUMAN  220  PKDFTCVHQALKGFTTKGVTSVSQIFHSPDLAIRDTFVNAS
IC1_HUMAN  222  DFTCVHQALKGFTTKGVTSVSQIFHSPDLAIRDTFVNASRT
IC1_HUMAN  227  HQALKGFTTKGVTSVSQIFHSPDLAIRDTFVNASRTLYSSS
IC1_HUMAN  240  SVSQIFHSPDLAIRDTFVNASRTLYSSSPRVLSNNSDANLE
IC1_HUMAN  245  FHSPDLAIRDTFVNASRTLYSSSPRVLSNNSDANLELINTW
IC1_HUMAN  246  HSPDLAIRDTFVNASRTLYSSSPRVLSNNSDANLELINTWV
IC1_HUMAN  247  SPDLAIRDTFVNASRTLYSSSPRVLSNNSDANLELINTWVA
IC1_HUMAN  252  IRDTFVNASRTLYSSSPRVLSNNSDANLELINTWVAKNTNN
IC1_HUMAN  255  TFVNASRTLYSSSPRVLSNNSDANLELINTWVAKNTNNKIS
IC1_HUMAN  275  SDANLELINTWVAKNTNNKISRLLDSLPSDTRLVLLNAIYL
IC1_HUMAN  280  ELINTWVAKNTNNKISRLLDSLPSDTRLVLLNAIYLSAKWK
IC1_HUMAN  283  NTWVAKNTNNKISRLLDSLPSDTRLVLLNAIYLSAKWKTTF
IC1_HUMAN  296  RLLDSLPSDTRLVLLNAIYLSAKWKTTFDPKKTRMEPFHFK
IC1_HUMAN  318  KWKTTFDPKKTRMEPFHFKNSVIKVPMMNSKKYPVAHFIDQ
IC1_HUMAN  327  KTRMEPFHFKNSVIKVPMMNSKKYPVAHFIDQTLKAKVGQL
IC1_HUMAN  350  YPVAHFIDQTLKAKVGQLQLSHNLSLVILVPQNLKHRLEDM
IC1_HUMAN  354  HFIDQTLKAKVGQLQLSHNLSLVILVPQNLKHRLEDMEQAL
IC1_HUMAN  375  LVILVPQNLKHRLEDMEQALSPSVFKAIMEKLEMSKFQPTL
IC1_HUMAN  377  ILVPQNLKHRLEDMEQALSPSVFKAIMEKLEMSKFQPTLLT
IC1_HUMAN  389  DMEQALSPSVFKAIMEKLEMSKFQPTLLTLPRIKVTTSQDM
IC1_HUMAN  406  LEMSKFQPTLLTLPRIKVTTSQDMLSIMEKLEFFDFSYDLN
IC1_HUMAN  411  FQPTLLTLPRIKVTTSQDMLSIMEKLEFFDFSYDLNLCGLT
IC1_HUMAN  422  KVTTSQDMLSIMEKLEFFDFSYDLNLCGLTEDPDLQVSAMQ
IC1_HUMAN  439  FDFSYDLNLCGLTEDPDLQVSAMQHQTVLELTETGVEAAAA
IC1_HUMAN  460  AMQHQTVLELTETGVEAAAASAISVARTLLVFEVQQPFLFV
IC1_HUMAN  463  HQTVLELTETGVEAAAASAISVARTLLVFEVQQPFLFVLWD
IGHA1_HUMAN  2  OOOOOOOOOOOOOOOOOOOASPTSPKVFPLSLCSTQPDGNV
IGHA1_HUMAN  5  OOOOOOOOOOOOOOOOASPTSPKVFPLSLCSTQPDGNVVIA
IGHA1_HUMAN  12  OOOOOOOOOASPTSPKVFPLSLCSTQPDGNVVIACLVQGFF
IGHA1_HUMAN  15  OOOOOOASPTSPKVFPLSLCSTQPDGNVVIACLVQGFFPQE
IGHA1_HUMAN  38  PDGNVVIACLVQGFFPQEPLSVTWSESGQGVTARNFPPSQD
IGHA1_HUMAN  42  VVIACLVQGFFPQEPLSVTWSESGQGVTARNFPPSQDASGD
IGHA1_HUMAN  44  IACLVQGFFPQEPLSVTWSESGQGVTARNFPPSQDASGDLY
IGHA1_HUMAN  56  PLSVTWSESGQGVTARNFPPSQDASGDLYTTSSQLTLPATQ
IGHA1_HUMAN  60  TWSESGQGVTARNFPPSQDASGDLYTTSSQLTLPATQCLAG
IGHA1_HUMAN  67  GVTARNFPPSQDASGDLYTTSSQLTLPATQCLAGKSVTCHV
IGHA1_HUMAN  68  VTARNFPPSQDASGDLYTTSSQLTLPATQCLAGKSVTCHVK
IGHA1_HUMAN  82  DLYTTSSQLTLPATQCLAGKSVTCHVKHYTNPSQDVTVPCP
IGHA1_HUMAN  94  ATQCLAGKSVTCHVKHYTNPSQDVTVPCPVPSTPPTPSPST
IGHA1_HUMAN  128  PTPSPSTPPTPSPSCCHPRLSLHRPALEDLLLGSEANLTCT
IGHA1_HUMAN  141  SCCHPRLSLHRPALEDLLLGSEANLTCTLTGLRDASGVTFT
IGHA1_HUMAN  156  DLLLGSEANLTCTLTGLRDASGVTFTWTPSSGKSAVQGPPE
IGHA1_HUMAN  165  LTCTLTGLRDASGVTFTWTPSSGKSAVQGPPERDLCGCYSV
IGHA1_HUMAN  166  TCTLTGLRDASGVTFTWTPSSGKSAVQGPPERDLCGCYSVS
IGHA1_HUMAN  169  LTGLRDASGVTFTWTPSSGKSAVQGPPERDLCGCYSVSSVL
IGHA1_HUMAN  184  PSSGKSAVQGPPERDLCGCYSVSSVLPGCAEPWNHGKTFTC
IGHA1_HUMAN  186  SGKSAVQGPPERDLCGCYSVSSVLPGCAEPWNHGKTFTCTA
IGHA1_HUMAN  187  GKSAVQGPPERDLCGCYSVSSVLPGCAEPWNHGKTFTCTAA
IGHA1_HUMAN  211  GCAEPWNHGKTFTCTAAYPESKTPLTATLSKSGNTFRPEVH
IGHA1_HUMAN  220  KTFTCTAAYPESKTPLTATLSKSGNTFRPEVHLLPPPSEEL
IGHA1_HUMAN  222  FTCTAAYPESKTPLTATLSKSGNTFRPEVHLLPPPSEELAL
IGHA1_HUMAN  237  ATLSKSGNTFRPEVHLLPPPSEELALNELVTLTCLARGFSP
IGHA1_HUMAN  256  PSEELALNELVTLTCLARGFSPKDVLVRWLQGSQELPREKY
IGHA1_HUMAN  268  LTCLARGFSPKDVLVRWLQGSQELPREKYLTWASRQEPSQG
IGHA1_HUMAN  281  LVRWLQGSQELPREKYLTWASRQEPSQGTTTFAVTSILRVA
IGHA1_HUMAN  286  QGSQELPREKYLTWASRQEPSQGTTTFAVTSILRVAAEDWK
IGHA1_HUMAN  296  YLTWASRQEPSQGTTTFAVTSILRVAAEDWKKGDTFSCMVG
IGHA1_HUMAN  312  FAVTSILRVAAEDWKKGDTFSCMVGHEALPLAFTQKTIDRL
IGHA1_HUMAN  342  LAFTQKTIDRLAGKPTHVNVSVVMAEVDGTCYOOOOOOOOO
IGHD_HUMAN  13  OOOOOOOOAPTKAPDVFPIISGCRHPKDNSPVVLACLITGY
IGHD_HUMAN  22  PTKAPDVFPIISGCRHPKDNSPVVLACLITGYHPTSVTVTW
IGHD_HUMAN  37  HPKDNSPVVLACLITGYHPTSVTVTWYMGTQSQPQRTFPEI
IGHD_HUMAN  48  CLITGYHPTSVTVTWYMGTQSQPQRTFPEIQRRDSYYMTSS
IGHD_HUMAN  62  WYMGTQSQPQRTFPEIQRRDSYYMTSSQLSTPLQQWRQGEY
IGHD_HUMAN  67  QSQPQRTFPEIQRRDSYYMTSSQLSTPLQQWRQGEYKCVVQ
IGHD_HUMAN  68  SQPQRTFPEIQRRDSYYMTSSQLSTPLQQWRQGEYKCVVQH
IGHD_HUMAN  71  QRTFPEIQRRDSYYMTSSQLSTPLQQWRQGEYKCVVQHTAS
IGHD_HUMAN  91  STPLQQWRQGEYKCVVQHTASKSKKEIFRWPESPKAQASSV
IGHD_HUMAN  93  PLQQWRQGEYKCVVQHTASKSKKEIFRWPESPKAQASSVPT
IGHD_HUMAN  103  KCVVQHTASKSKKEIFRWPESPKAQASSVPTAQPQAEGSLA
IGHD_HUMAN  121  PESPKAQASSVPTAQPQAEGSLAKATTAPATTRNTGRGGEE
IGHD_HUMAN  163  KKEKEKEEQEERETKTPECPSHTQPLGVYLLTPAVQDLWLR
IGHD_HUMAN  195  PAVQDLWLRDKATFTCFVVGSDLKDAHLTWEVAGKVPTGGV
IGHD_HUMAN  224  WEVAGKVPTGGVEEGLLERHSNGSQSQHSRLTLPRSLWNAG
IGHD_HUMAN  227  AGKVPTGGVEEGLLERHSNGSQSQHSRLTLPRSLWNAGTSV
IGHD_HUMAN  229  KVPTGGVEEGLLERHSNGSQSQHSRLTLPRSLWNAGTSVTC
IGHD_HUMAN  232  TGGVEEGLLERHSNGSQSQHSRLTLPRSLWNAGTSVTCTLN
IGHD_HUMAN  239  LLERHSNGSQSQHSRLTLPRSLWNAGTSVTCTLNHPSLPPQ
IGHD_HUMAN  246  GSQSQHSRLTLPRSLWNAGTSVTCTLNHPSLPPQRLMALRE
IGHD_HUMAN  255  TLPRSLWNAGTSVTCTLNHPSLPPQRLMALREPAAQAPVKL
IGHD_HUMAN  276  LPPQRLMALREPAAQAPVKLSLNLLASSDPPEAASWLLCEV
IGHD_HUMAN  282  MALREPAAQAPVKLSLNLLASSDPPEAASWLLCEVSGFSPP
IGHD_HUMAN  283  ALREPAAQAPVKLSLNLLASSDPPEAASWLLCEVSGFSPPN
IGHD_HUMAN  290  QAPVKLSLNLLASSDPPEAASWLLCEVSGFSPPNILLMWLE
IGHD_HUMAN  297  LNLLASSDPPEAASWLLCEVSGFSPPNILLMWLEDQREVNT
IGHD_HUMAN  300  LASSDPPEAASWLLCEVSGFSPPNILLMWLEDQREVNTSGF
IGHD_HUMAN  318  GFSPPNILLMWLEDQREVNTSGFAPARPPPQPGSTTFWAWS
IGHD_HUMAN  331  DQREVNTSGFAPARPPPQPGSTTFWAWSVLRVPAPPSPQPA
IGHD_HUMAN  338  SGFAPARPPPQPGSTTFWAWSVLRVPAPPSPQPATYTCVVS
IGHD_HUMAN  347  PQPGSTTFWAWSVLRVPAPPSPQPATYTCVVSHEDSRTLLN
IGHD_HUMAN  358  SVLRVPAPPSPQPATYTCVVSHEDSRTLLNASRSLEVSYVT
IGHD_HUMAN  362  VPAPPSPQPATYTCVVSHEDSRTLLNASRSLEVSYVTDHGP
IGHD_HUMAN  369  QPATYTCVVSHEDSRTLLNASRSLEVSYVTDHGPMOOOOOO
IGHD_HUMAN  371  ATYTCVVSHEDSRTLLNASRSLEVSYVTDHGPMOOOOOOOO
IGHD_HUMAN  375  CVVSHEDSRTLLNASRSLEVSYVTDHGPMOOOOOOOOOOOO
ITA2B_HUMAN  48  PAWALNLDPVQLTFYAGPNGSQFGFSLDFHKDSHGRVAIVV
ITA2B_HUMAN  53  NLDPVQLTFYAGPNGSQFGFSLDFHKDSHGRVAIVVGAPRT
ITA2B_HUMAN  60  TFYAGPNGSQFGFSLDFHKDSHGRVAIVVGAPRTLGPSQEE
ITA2B_HUMAN  77  HKDSHGRVAIVVGAPRTLGPSQEETGGVFLCPWRAEGGQCP
ITA2B_HUMAN  98  QEETGGVFLCPWRAEGGQCPSLLFDLRDETRNVGSQTLQTF
ITA2B_HUMAN  112  EGGQCPSLLFDLRDETRNVGSQTLQTFKARQGLGASVVSWS
ITA2B_HUMAN  127  TRNVGSQTLQTFKARQGLGASVVSWSDVIVACAPWQHWNVL
ITA2B_HUMAN  130  VGSQTLQTFKARQGLGASVVSWSDVIVACAPWQHWNVLEKT
ITA2B_HUMAN  132  SQTLQTFKARQGLGASVVSWSDVIVACAPWQHWNVLEKTEE
ITA2B_HUMAN  160  PWQHWNVLEKTEEAEKTPVGSCFLAQPESGRRAEYSPCRGN
ITA2B_HUMAN  168  EKTEEAEKTPVGSCFLAQPESGRRAEYSPCRGNTLSRIYVE
ITA2B_HUMAN  175  KTPVGSCFLAQPESGRRAEYSPCRGNTLSRIYVENDFSWDK
ITA2B_HUMAN  183  LAQPESGRRAEYSPCRGNTLSRIYVENDFSWDKRYCEAGFS
ITA2B_HUMAN  192  AEYSPCRGNTLSRIYVENDFSWDKRYCEAGFSSVVTQAGEL
ITA2B_HUMAN  203  SRIYVENDFSWDKRYCEAGFSSVVTQAGELVLGAPGGYYFL
ITA2B_HUMAN  204  RIYVENDFSWDKRYCEAGFSSVVTQAGELVLGAPGGYYFLG
ITA2B_HUMAN  236  APGGYYFLGLLAQAPVADIFSSYRPGILLWHVSSQSLSFDS
ITA2B_HUMAN  237  PGGYYFLGLLAQAPVADIFSSYRPGILLWHVSSQSLSFDSS
ITA2B_HUMAN  248  QAPVADIFSSYRPGILLWHVSSQSLSFDSSNPEYFDGYWGY
ITA2B_HUMAN  249  APVADIFSSYRPGILLWHVSSQSLSFDSSNPEYFDGYWGYS
ITA2B_HUMAN  251  VADIFSSYRPGILLWHVSSQSLSFDSSNPEYFDGYWGYSVA
ITA2B_HUMAN  253  DIFSSYRPGILLWHVSSQSLSFDSSNPEYFDGYWGYSVAVG
ITA2B_HUMAN  256  SSYRPGILLWHVSSQSLSFDSSNPEYFDGYWGYSVAVGEFD
ITA2B_HUMAN  257  SYRPGILLWHVSSQSLSFDSSNPEYFDGYWGYSVAVGEFDG
ITA2B_HUMAN  269  SQSLSFDSSNPEYFDGYWGYSVAVGEFDGDLNTTEYVVGAP
ITA2B_HUMAN  292  VGEFDGDLNTTEYVVGAPTWSWTLGAVEILDSYYQRLHRLR
ITA2B_HUMAN  303  EYVVGAPTWSWTLGAVEILDSYYQRLHRLRAEQMASYFGHS
ITA2B_HUMAN  318  VEILDSYYQRLHRLRAEQMASYFGHSVAVTDVNGDGRHDLL
ITA2B_HUMAN  323  SYYQRLHRLRAEQMASYFGHSVAVTDVNGDGRHDLLVGAPL
ITA2B_HUMAN  347  TDVNGDGRHDLLVGAPLYMESRADRKLAEVGRVYLFLQPRG
ITA2B_HUMAN  375  EVGRVYLFLQPRGPHALGAPSLLLTGTQLYGRFGSAIAPLG
ITA2B_HUMAN  389  HALGAPSLLLTGTQLYGRFGSAIAPLGDLDRDGYNDIAVAA
ITA2B_HUMAN  415  GDLDRDGYNDIAVAAPYGGPSGRGQVLVFLGQSEGLRSRPS
ITA2B_HUMAN  427  VAAPYGGPSGRGQVLVFLGQSEGLRSRPSQVLDSPFPTGSA
ITA2B_HUMAN  432  GGPSGRGQVLVFLGQSEGLRSRPSQVLDSPFPTGSAFGFSL
ITA2B_HUMAN  435  SGRGQVLVFLGQSEGLRSRPSQVLDSPFPTGSAFGFSLRGA
ITA2B_HUMAN  440  VLVFLGQSEGLRSRPSQVLDSPFPTGSAFGFSLRGAVDIDD
ITA2B_HUMAN  446  QSEGLRSRPSQVLDSPFPTGSAFGFSLRGAVDIDDNGYPDL
ITA2B_HUMAN  451  RSRPSQVLDSPFPTGSAFGFSLRGAVDIDDNGYPDLIVGAY
ITA2B_HUMAN  488  VGAYGANQVAVYRAQPVVKASVQLLVQDSLNPAVKSCVLPQ
ITA2B_HUMAN  496  VAVYRAQPVVKASVQLLVQDSLNPAVKSCVLPQTKTPVSCF
ITA2B_HUMAN  503  PVVKASVQLLVQDSLNPAVKSCVLPQTKTPVSCFNIQMCVG
ITA2B_HUMAN  514  QDSLNPAVKSCVLPQTKTPVSCFNIQMCVGATGHNIPQKLS
ITA2B_HUMAN  534  SCFNIQMCVGATGHNIPQKLSLNAELQLDRQKPRQGRRVLL
ITA2B_HUMAN  557  AELQLDRQKPRQGRRVLLLGSQQAGTTLNLDLGGKHSPICH
ITA2B_HUMAN  573  LLLGSQQAGTTLNLDLGGKHSPICHTTMAFLRDEADFRDKL
ITA2B_HUMAN  594  PICHTTMAFLRDEADFRDKLSPIVLSLNVSLPPTEAGMAPA
ITA2B_HUMAN  599  TMAFLRDEADFRDKLSPIVLSLNVSLPPTEAGMAPAVVLHG
ITA2B_HUMAN  603  LRDEADFRDKLSPIVLSLNVSLPPTEAGMAPAVVLHGDTHV
ITA2B_HUMAN  648  RIVLDCGEDDVCVPQLQLTASVTGSPLLVGADNVLELQMDA
ITA2B_HUMAN  652  DCGEDDVCVPQLQLTASVTGSPLLVGADNVLELQMDAANEG
ITA2B_HUMAN  695  AYEAELAVHLPQGAHYMRALSNVEGFERLICNQKKENETRV
ITA2B_HUMAN  737  LCELGNPMKKNAQIGIAMLVSVGNLEEAGESVSFQLQIRSK
ITA2B_HUMAN  747  NAQIGIAMLVSVGNLEEAGESVSFQLQIRSKNSQNPNSKIV
ITA2B_HUMAN  749  QIGIAMLVSVGNLEEAGESVSFQLQIRSKNSQNPNSKIVLL
ITA2B_HUMAN  756  VSVGNLEEAGESVSFQLQIRSKNSQNPNSKIVLLDVPVRAE
ITA2B_HUMAN  759  GNLEEAGESVSFQLQIRSKNSQNPNSKIVLLDVPVRAEAQV
ITA2B_HUMAN  764  AGESVSFQLQIRSKNSQNPNSKIVLLDVPVRAEAQVELRGN
ITA2B_HUMAN  785  KIVLLDVPVRAEAQVELRGNSFPASLVVAAEEGEREQNSLD
ITA2B_HUMAN  789  LDVPVRAEAQVELRGNSFPASLVVAAEEGEREQNSLDSWGP
ITA2B_HUMAN  803  GNSFPASLVVAAEEGEREQNSLDSWGPKVEHTYELHNNGPG
ITA2B_HUMAN  806  FPASLVVAAEEGEREQNSLDSWGPKVEHTYELHNNGPGTVN
ITA2B_HUMAN  831  VEHTYELHNNGPGTVNGLHLSIHLPGQSQPSDLLYILDIQP
ITA2B_HUMAN  838  HNNGPGTVNGLHLSIHLPGQSQPSDLLYILDIQPQGGLQCF
ITA2B_HUMAN  841  GPGTVNGLHLSIHLPGQSQPSDLLYILDIQPQGGLQCFPQP
ITA2B_HUMAN  876  QCFPQPPVNPLKVDWGLPIPSPSPIHPAHHKRDRRQIFLPE
ITA2B_HUMAN  901  HPAHHKRDRRQIFLPEPEQPSRLQDPVLVSCDSAPCTVVQC
ITA2B_HUMAN  910  RQIFLPEPEQPSRLQDPVLVSCDSAPCTVVQCDLQEMARGQ
ITA2B_HUMAN  913  FLPEPEQPSRLQDPVLVSCDSAPCTVVQCDLQEMARGQRAM
ITA2B_HUMAN  944  QEMARGQRAMVTVLAFLWLPSLYQRPLDQFVLQSHAWFNVS
ITA2B_HUMAN  957  LAFLWLPSLYQRPLDQFVLQSHAWFNVSSLPYAVPPLSLPR
ITA2B_HUMAN  964  SLYQRPLDQFVLQSHAWFNVSSLPYAVPPLSLPRGEAQVWT
ITA2B_HUMAN  965  LYQRPLDQFVLQSHAWFNVSSLPYAVPPLSLPRGEAQVWTQ
ITA2B_HUMAN  974  VLQSHAWFNVSSLPYAVPPLSLPRGEAQVWTQLLRALEERA
ITIH2_HUMAN  14  OOOOOOOMKRLTCFFICFFLSEVSGFEIPINGLSEFVDYED
ITIH2_HUMAN  17  OOOOMKRLTCFFICFFLSEVSGFEIPINGLSEFVDYEDLVE
ITIH2_HUMAN  27  FFICFFLSEVSGFEIPINGLSEFVDYEDLVELAPGKFQLVA
ITIH2_HUMAN  55  LVELAPGKFQLVAENRRYQRSLPGESEEMMEEVDQVTLYSY
ITIH2_HUMAN  60  PGKFQLVAENRRYQRSLPGESEEMMEEVDQVTLYSYKVQST
ITIH2_HUMAN  74  RSLPGESEEMMEEVDQVTLYSYKVQSTITSRMATTMIQSKV
ITIH2_HUMAN  79  ESEEMMEEVDQVTLYSYKVQSTITSRMATTMIQSKVVNNSP
ITIH2_HUMAN  83  MMEEVDQVTLYSYKVQSTITSRMATTMIQSKVVNNSPQPQN
ITIH2_HUMAN  92  LYSYKVQSTITSRMATTMIQSKVVNNSPQPQNVVFDVQIPK
ITIH2_HUMAN  98  QSTITSRMATTMIQSKVVNNSPQPQNVVFDVQIPKGAFISN
ITIH2_HUMAN  117  NSPQPQNVVFDVQIPKGAFISNFSMTVDGKTFRSSIKEKTV
ITIH2_HUMAN  120  QPQNVVFDVQIPKGAFISNFSMTVDGKTFRSSIKEKTVGRA
ITIH2_HUMAN  130  IPKGAFISNFSMTVDGKTFRSSIKEKTVGRALYAQARAKGK
ITIH2_HUMAN  131  PKGAFISNFSMTVDGKTFRSSIKEKTVGRALYAQARAKGKT
ITIH2_HUMAN  157  VGRALYAQARAKGKTAGLVRSSALDMENFRTEVNVLPGAKV
ITIH2_HUMAN  158  GRALYAQARAKGKTAGLVRSSALDMENFRTEVNVLPGAKVQ
ITIH2_HUMAN  193  PGAKVQFELHYQEVKWRKLGSYEHRIYLQPGRLAKHLEVDV
ITIH2_HUMAN  241  LRFLHVPDTFEGHFDGVPVISKGQQKAHVSFKPTVAQQRIC
ITIH2_HUMAN  250  FEGHFDGVPVISKGQQKAHVSFKPTVAQQRICPSCRETAVD
ITIH2_HUMAN  263  GQQKAHVSFKPTVAQQRICPSCRETAVDGELVVLYDVKREE
ITIH2_HUMAN  318  FFAPDNLDPIPKNILFVIDVSGSMWGVKMKQTVEAMKTILD
ITIH2_HUMAN  320  APDNLDPIPKNILFVIDVSGSMWGVKMKQTVEAMKTILDDL
ITIH2_HUMAN  347  KQTVEAMKTILDDLRAEDHFSVIDFNQNIRTWRNDLISATK
ITIH2_HUMAN  364  DHFSVIDFNQNIRTWRNDLISATKTQVADAKRYIEKIQPSG
ITIH2_HUMAN  383  ISATKTQVADAKRYIEKIQPSGGTNINEALLRAIFILNEAN
ITIH2_HUMAN  412  LLRAIFILNEANNLGLLDPNSVSLIILVSDGDPTVGELKLS
ITIH2_HUMAN  414  RAIFILNEANNLGLLDPNSVSLIILVSDGDPTVGELKLSKI
ITIH2_HUMAN  420  NEANNLGLLDPNSVSLIILVSDGDPTVGELKLSKIQKNVKE
ITIH2_HUMAN  432  SVSLIILVSDGDPTVGELKLSKIQKNVKENIQDNISLFSLG
ITIH2_HUMAN  447  GELKLSKIQKNVKENIQDNISLFSLGMGFDVDYDFLKRLSN
ITIH2_HUMAN  450  KLSKIQKNVKENIQDNISLFSLGMGFDVDYDFLKRLSNENH
ITIH2_HUMAN  466  ISLFSLGMGFDVDYDFLKRLSNENHGIAQRIYGNQDTSSQL
ITIH2_HUMAN  483  KRLSNENHGIAQRIYGNQDTSSQLKKFYNQVSTPLLRNVQF
ITIH2_HUMAN  484  RLSNENHGIAQRIYGNQDTSSQLKKFYNQVSTPLLRNVQFN
ITIH2_HUMAN  494  QRIYGNQDTSSQLKKFYNQVSTPLLRNVQFNYPHTSVTDVT
ITIH2_HUMAN  509  FYNQVSTPLLRNVQFNYPHTSVTDVTQNNFHNYFGGSEIVV
ITIH2_HUMAN  525  YPHTSVTDVTQNNFHNYFGGSEIVVAGKFDPAKLDQIESVI
ITIH2_HUMAN  543  GGSEIVVAGKFDPAKLDQIESVITATSANTQLVLETLAQMD
ITIH2_HUMAN  549  VAGKFDPAKLDQIESVITATSANTQLVLETLAQMDDLQDFL
ITIH2_HUMAN  570  ANTQLVLETLAQMDDLQDFLSKDKHADPDFTRKLWAYLTIN
ITIH2_HUMAN  597  PDFTRKLWAYLTINQLLAERSLAPTAAAKRRITRSILQMSL
ITIH2_HUMAN  611  QLLAERSLAPTAAAKRRITRSILQMSLDHHIVTPLTSLVIE
ITIH2_HUMAN  616  RSLAPTAAAKRRITRSILQMSLDHHIVTPLTSLVIENEAGD
ITIH2_HUMAN  627  RITRSILQMSLDHHIVTPLTSLVIENEAGDERMLADAPPQD
ITIH2_HUMAN  649  VIENEAGDERMLADAPPQDPSCCSGALYYGSKVVPDSTPSW
ITIH2_HUMAN  652  NEAGDERMLADAPPQDPSCCSGALYYGSKVVPDSTPSWANP
ITIH2_HUMAN  659  MLADAPPQDPSCCSGALYYGSKVVPDSTPSWANPSPTPVIS
ITIH2_HUMAN  665  PQDPSCCSGALYYGSKVVPDSTPSWANPSPTPVISMLAQGS
ITIH2_HUMAN  668  PSCCSGALYYGSKVVPDSTPSWANPSPTPVISMLAQGSQVL
ITIH2_HUMAN  679  SKVVPDSTPSWANPSPTPVISMLAQGSQVLESTPPPHVMRV
ITIH2_HUMAN  685  STPSWANPSPTPVISMLAQGSQVLESTPPPHVMRVENDPHF
ITIH2_HUMAN  690  ANPSPTPVISMLAQGSQVLESTPPPHVMRVENDPHFIIYLP
ITIH2_HUMAN  712  PPPHVMRVENDPHFIIYLPKSQKNICFNIDSEPGKILNLVS
ITIH2_HUMAN  722  DPHFIIYLPKSQKNICFNIDSEPGKILNLVSDPESGIVVNG
ITIH2_HUMAN  732  SQKNICFNIDSEPGKILNLVSDPESGIVVNGQLVGAKKPNN
ITIH2_HUMAN  736  ICFNIDSEPGKILNLVSDPESGIVVNGQLVGAKKPNNGKLS
ITIH2_HUMAN  756  SGIVVNGQLVGAKKPNNGKLSTYFGKLGFYFQSEDIKIEIS
ITIH2_HUMAN  768  KKPNNGKLSTYFGKLGFYFQSEDIKIEISTETITLSHGSST
ITIH2_HUMAN  776  STYFGKLGFYFQSEDIKIEISTETITLSHGSSTFSLSWSDT
ITIH2_HUMAN  783  GFYFQSEDIKIEISTETITLSHGSSTFSLSWSDTAQVTNQR
ITIH2_HUMAN  786  FQSEDIKIEISTETITLSHGSSTFSLSWSDTAQVTNQRVQI
ITIH2_HUMAN  787  QSEDIKIEISTETITLSHGSSTFSLSWSDTAQVTNQRVQIS
ITIH2_HUMAN  790  DIKIEISTETITLSHGSSTFSLSWSDTAQVTNQRVQISVKK
ITIH2_HUMAN  792  KIEISTETITLSHGSSTFSLSWSDTAQVTNQRVQISVKKEK
ITIH2_HUMAN  794  EISTETITLSHGSSTFSLSWSDTAQVTNQRVQISVKKEKVV
ITIH2_HUMAN  807  STFSLSWSDTAQVTNQRVQISVKKEKVVTITLDKEMSFSVL
ITIH2_HUMAN  823  RVQISVKKEKVVTITLDKEMSFSVLLHRVWKKHPVNVDFLG
ITIH2_HUMAN  825  QISVKKEKVVTITLDKEMSFSVLLHRVWKKHPVNVDFLGIY
ITIH2_HUMAN  853  KKHPVNVDFLGIYIPPTNKFSPKAHGLIGQFMQEPKIHIFN
ITIH2_HUMAN  886  EPKIHIFNERPGKDPEKPEASMEVKGQKLIITRGLQKDYRT
ITIH2_HUMAN  922  KDYRTDLVFGTDVTCWFVHNSGKGFIDGHYKDYFVPQLYSF
ITIH2_HUMAN  941  NSGKGFIDGHYKDYFVPQLYSFLKRPOOOOOOOOOOOOOOO
ITIH4_HUMAN  11  OOOOOOOOOOMKPPRPVRTCSKVLVLLSLLAIHQTTTAEKN
ITIH4_HUMAN  18  OOOMKPPRPVRTCSKVLVLLSLLAIHQTTTAEKNGIDIYSL
ITIH4_HUMAN  37  LSLLAIHQTTTAEKNGIDIYSLTVDSRVSSRFAHTVVTSRV
ITIH4_HUMAN  42  IHQTTTAEKNGIDIYSLTVDSRVSSRFAHTVVTSRVVNRAN
ITIH4_HUMAN  45  TTTAEKNGIDIYSLTVDSRVSSRFAHTVVTSRVVNRANTVQ
ITIH4_HUMAN  46  TTAEKNGIDIYSLTVDSRVSSRFAHTVVTSRVVNRANTVQE
ITIH4_HUMAN  106  IDGMTYPGIIKEKAEAQAQYSAAVAKGKSAGLVKATGRNME
ITIH4_HUMAN  114  IIKEKAEAQAQYSAAVAKGKSAGLVKATGRNMEQFQVSVSV
ITIH4_HUMAN  131  KGKSAGLVKATGRNMEQFQVSVSVAPNAKITFELVYEELLK
ITIH4_HUMAN  133  KSAGLVKATGRNMEQFQVSVSVAPNAKITFELVYEELLKRR
ITIH4_HUMAN  185  PQQLVKHLQMDIHIFEPQGISFLETESTFMTNQLVDALTTW
ITIH4_HUMAN  191  HLQMDIHIFEPQGISFLETESTFMTNQLVDALTTWQNKTKA
ITIH4_HUMAN  220  DALTTWQNKTKAHIRFKPTLSQQQKSPEQQETVLDGNLIIR
ITIH4_HUMAN  225  WQNKTKAHIRFKPTLSQQQKSPEQQETVLDGNLIIRYDVDR
ITIH4_HUMAN  248  QQETVLDGNLIIRYDVDRAISGGSIQIENGYFVHYFAPEGL
ITIH4_HUMAN  251  TVLDGNLIIRYDVDRAISGGSIQIENGYFVHYFAPEGLTTM
ITIH4_HUMAN  286  EGLTTMPKNVVFVIDKSGSMSGRKIQQTREALIKILDDLSP
ITIH4_HUMAN  305  MSGRKIQQTREALIKILDDLSPRDQFNLIVFSTEATQWRPS
ITIH4_HUMAN  316  ALIKILDDLSPRDQFNLIVFSTEATQWRPSLVPASAENVNK
ITIH4_HUMAN  325  SPRDQFNLIVFSTEATQWRPSLVPASAENVNKARSFAAGIQ
ITIH4_HUMAN  330  FNLIVFSTEATQWRPSLVPASAENVNKARSFAAGIQALGGT
ITIH4_HUMAN  339  ATQWRPSLVPASAENVNKARSFAAGIQALGGTNINDAMLMA
ITIH4_HUMAN  365  QALGGTNINDAMLMAVQLLDSSNQEERLPEGSVSLIILLTD
ITIH4_HUMAN  366  ALGGTNINDAMLMAVQLLDSSNQEERLPEGSVSLIILLTDG
ITIH4_HUMAN  397  VSLIILLTDGDPTVGETNPRSIQNNVREAVSGRYSLFCLGF
ITIH4_HUMAN  407  DPTVGETNPRSIQNNVREAVSGRYSLFCLGFGFDVSYAFLE
ITIH4_HUMAN  422  VREAVSGRYSLFCLGFGFDVSYAFLEKLALDNGGLARRIHE
ITIH4_HUMAN  444  AFLEKLALDNGGLARRIHEDSDSALQLQDFYQEVANPLLTA
ITIH4_HUMAN  446  LEKLALDNGGLARRIHEDSDSALQLQDFYQEVANPLLTAVT
ITIH4_HUMAN  471  QDFYQEVANPLLTAVTFEYPSNAVEEVTQNNFRLLFKGSEM
ITIH4_HUMAN  510  EMVVAGKLQDRGPDVLTATVSGKLPTQNITFQTESSVAEQE
ITIH4_HUMAN  524  VLTATVSGKLPTQNITFQTESSVAEQEAEFQSPKYIFHNFM
ITIH4_HUMAN  525  LTATVSGKLPTQNITFQTESSVAEQEAEFQSPKYIFHNFME
ITIH4_HUMAN  535  TQNITFQTESSVAEQEAEFQSPKYIFHNFMERLWAYLTIQQ
ITIH4_HUMAN  562  NFMERLWAYLTIQQLLEQTVSASDADQQALRNQALNLSLAY
ITIH4_HUMAN  564  MERLWAYLTIQQLLEQTVSASDADQQALRNQALNLSLAYSF
ITIH4_HUMAN  579  QTVSASDADQQALRNQALNLSLAYSFVTPLTSMVVTKPDDQ
ITIH4_HUMAN  583  ASDADQQALRNQALNLSLAYSFVTPLTSMVVTKPDDQEQSQ
ITIH4_HUMAN  590  ALRNQALNLSLAYSFVTPLTSMVVTKPDDQEQSQVAEKPME
ITIH4_HUMAN  602  YSFVTPLTSMVVTKPDDQEQSQVAEKPMEGESRNRNVHSGS
ITIH4_HUMAN  613  VTKPDDQEQSQVAEKPMEGESRNRNVHSGSTFFKYYLQGAK
ITIH4_HUMAN  620  EQSQVAEKPMEGESRNRNVHSGSTFFKYYLQGAKIPKPEAS
ITIH4_HUMAN  622  SQVAEKPMEGESRNRNVHSGSTFFKYYLQGAKIPKPEASFS
ITIH4_HUMAN  640  SGSTFFKYYLQGAKIPKPEASFSPRRGWNRQAGAAGSRMNF
ITIH4_HUMAN  642  STFFKYYLQGAKIPKPEASFSPRRGWNRQAGAAGSRMNFRP
ITIH4_HUMAN  656  KPEASFSPRRGWNRQAGAAGSRMNFRPGVLSSRLLGLPGPP
ITIH4_HUMAN  666  GWNRQAGAAGSRMNFRPGVLSSRLLGLPGPPDVPDHAAYHP
ITIH4_HUMAN  667  WNRQAGAAGSRMNFRPGVLSSRLLGLPGPPDVPDHAAYHPF
ITIH4_HUMAN  709  RLAILPASAPPATSNPDPAVSRVMNIKIEETTMTTQTPAPI
ITIH4_HUMAN  733  NIKIEETTMTTQTPAPIQAPSAILPLPGQSVERLCVDPRHR
ITIH4_HUMAN  742  TTQTPAPIQAPSAILPLPGQSVERLCVDPRHRQGPVNLLSD
ITIH4_HUMAN  761  QSVERLCVDPRHRQGPVNLLSDPEQGVEVTGQYEREKAGFS
ITIH4_HUMAN  781  SDPEQGVEVTGQYEREKAGFSWIEVTFKNPLVWVHASPEHV
ITIH4_HUMAN  797  KAGFSWIEVTFKNPLVWVHASPEHVVVTRNRRSSAYKWKET
ITIH4_HUMAN  809  NPLVWVHASPEHVVVTRNRRSSAYKWKETLFSVMPGLKMTM
ITIH4_HUMAN  810  PLVWVHASPEHVVVTRNRRSSAYKWKETLFSVMPGLKMTMD
ITIH4_HUMAN  820  HVVVTRNRRSSAYKWKETLFSVMPGLKMTMDKTGLLLLSDP
ITIH4_HUMAN  838  LFSVMPGLKMTMDKTGLLLLSDPDKVTIGLLFWDGRGEGLR
ITIH4_HUMAN  868  LFWDGRGEGLRLLLRDTDRFSSHVGGTLGQFYQEVLWGSPA
ITIH4_HUMAN  869  FWDGRGEGLRLLLRDTDRFSSHVGGTLGQFYQEVLWGSPAA
ITIH4_HUMAN  886  RFSSHVGGTLGQFYQEVLWGSPAASDDGRRTLRVQGNDHSA
ITIH4_HUMAN  890  HVGGTLGQFYQEVLWGSPAASDDGRRTLRVQGNDHSATRER
ITIH4_HUMAN  905  GSPAASDDGRRTLRVQGNDHSATRERRLDYQEGPPGVEISC
ITIH4_HUMAN  924  HSATRERRLDYQEGPPGVEISCWSVELOOOOOOOOOOOOOO
ITIH4_HUMAN  927  TRERRLDYQEGPPGVEISCWSVELOOOOOOOOOOOOOOOOO
KLK1_HUMAN  11  OOOOOOOOOOMWFLVLCLALSLGGTGAAPPIQSRIVGGWEC
KLK1_HUMAN  23  FLVLCLALSLGGTGAAPPIQSRIVGGWECEQHSQPWQAALY
KLK1_HUMAN  35  TGAAPPIQSRIVGGWECEQHSQPWQAALYHFSTFQCGGILV
KLK1_HUMAN  46  VGGWECEQHSQPWQAALYHFSTFQCGGILVHRQWVLTAAHC
KLK1_HUMAN  68  FQCGGILVHRQWVLTAAHCISDNYQLWLGRHNLFDDENTAQ
KLK1_HUMAN  95  LGRHNLFDDENTAQFVHVSESFPHPGFNMSLLENHTRQADE
KLK1_HUMAN  118  HPGFNMSLLENHTRQADEDYSHDLMLLRLTEPADTITDAVK
KLK1_HUMAN  151  DTITDAVKVVELPTQEPEVGSTCLASGWGSIEPENFSFPDD
KLK1_HUMAN  156  AVKVVELPTQEPEVGSTCLASGWGSIEPENFSFPDDLQCVD
KLK1_HUMAN  160  VELPTQEPEVGSTCLASGWGSIEPENFSFPDDLQCVDLKIL
KLK1_HUMAN  229  TCVGDSGGPLMCDGVLQGVTSWGYVPCGTPNKPSVAVRVLS
KLK1_HUMAN  242  GVLQGVTSWGYVPCGTPNKPSVAVRVLSYVKWIEDTIAENS
KLK1_HUMAN  249  SWGYVPCGTPNKPSVAVRVLSYVKWIEDTIAENSOOOOOOO
KLK1_HUMAN  262  SVAVRVLSYVKWIEDTIAENSOOOOOOOOOOOOOOOOOOOO
KNG1_BOVIN  11  OOOOOOOOOOMKLITILFLCSRLLPSLTQESSQEIDCNDQD
KNG1_BOVIN  16  OOOOOMKLITILFLCSRLLPSLTQESSQEIDCNDQDVFKAV
KNG1_BOVIN  21  MKLITILFLCSRLLPSLTQESSQEIDCNDQDVFKAVDAALT
KNG1_BOVIN  22  KLITILFLCSRLLPSLTQESSQEIDCNDQDVFKAVDAALTK
KNG1_BOVIN  45  IDCNDQDVFKAVDAALTKYNSENKSGNQFVLYRITEVARMD
KNG1_BOVIN  49  DQDVFKAVDAALTKYNSENKSGNQFVLYRITEVARMDNPDT
KNG1_BOVIN  72  QFVLYRITEVARMDNPDTFYSLKYQIKEGDCPFQSNKTWQD
KNG1_BOVIN  86  NPDTFYSLKYQIKEGDCPFQSNKTWQDCDYKDSAQAATGEC
KNG1_BOVIN  98  KEGDCPFQSNKTWQDCDYKDSAQAATGECTATVAKRGNMKF
KNG1_BOVIN  119  AQAATGECTATVAKRGNMKFSVAIQTCLITPAEGPVVTAQY
KNG1_BOVIN  149  PAEGPVVTAQYECLGCVHPISTKSPDLEPVLRYAIQYFNNN
KNG1_BOVIN  152  GPVVTAQYECLGCVHPISTKSPDLEPVLRYAIQYFNNNTSH
KNG1_BOVIN  171  KSPDLEPVLRYAIQYFNNNTSHSHLFDLKEVKRAQRQVVSG
KNG1_BOVIN  173  PDLEPVLRYAIQYFNNNTSHSHLFDLKEVKRAQRQVVSGWN
KNG1_BOVIN  190  TSHSHLFDLKEVKRAQRQVVSGWNYEVNYSIAQTNCSKEEF
KNG1_BOVIN  199  KEVKRAQRQVVSGWNYEVNYSIAQTNCSKEEFSFLTPDCKS
KNG1_BOVIN  206  RQVVSGWNYEVNYSIAQTNCSKEEFSFLTPDCKSLSSGDTG
KNG1_BOVIN  211  GWNYEVNYSIAQTNCSKEEFSFLTPDCKSLSSGDTGECTDK
KNG1_BOVIN  219  SIAQTNCSKEEFSFLTPDCKSLSSGDTGECTDKAHVDVKLR
KNG1_BOVIN  221  AQTNCSKEEFSFLTPDCKSLSSGDTGECTDKAHVDVKLRIS
KNG1_BOVIN  222  QTNCSKEEFSFLTPDCKSLSSGDTGECTDKAHVDVKLRISS
KNG1_BOVIN  241  SSGDTGECTDKAHVDVKLRISSFSQKCDLYPVKDFVQPPTR
KNG1_BOVIN  242  SGDTGECTDKAHVDVKLRISSFSQKCDLYPVKDFVQPPTRL
KNG1_BOVIN  244  DTGECTDKAHVDVKLRISSFSQKCDLYPVKDFVQPPTRLCA
KNG1_BOVIN  274  DFVQPPTRLCAGCPKPIPVDSPDLEEPLSHSIAKLNAEHDG
KNG1_BOVIN  282  LCAGCPKPIPVDSPDLEEPLSHSIAKLNAEHDGAFYFKIDT
KNG1_BOVIN  284  AGCPKPIPVDSPDLEEPLSHSIAKLNAEHDGAFYFKIDTVK
KNG1_BOVIN  317  YFKIDTVKKATVQVVAGLKYSIVFIARETTCSKGSNEELTK
KNG1_BOVIN  328  VQVVAGLKYSIVFIARETTCSKGSNEELTKSCEINIHGQIL
KNG1_BOVIN  331  VAGLKYSIVFIARETTCSKGSNEELTKSCEINIHGQILHCD
KNG1_BOVIN  338  IVFIARETTCSKGSNEELTKSCEINIHGQILHCDANVYVVP
KNG1_BOVIN  376  VVPWEEKVYPTVNCQPLGQTSLMKRPPGFSPFRSVQVMKTE
KNG1_BOVIN  385  PTVNCQPLGQTSLMKRPPGFSPFRSVQVMKTEGSTTVSLPH
KNG1_BOVIN  389  CQPLGQTSLMKRPPGFSPFRSVQVMKTEGSTTVSLPHSAMS
KNG1_BOVIN  409  SVQVMKTEGSTTVSLPHSAMSPVQDEERDSGKEQGPTHGHG
KNG1_BOVIN  418  STTVSLPHSAMSPVQDEERDSGKEQGPTHGHGWDHGKQIKL
KNG1_BOVIN  458  LHGLGLGHKHKHDQGHGHHGSHGLGHGHQKQHGLGHGHKHG
KNG1_BOVIN  504  HKNKGKNNGKHYDWRTPYLASSYEDSTTSSAQTQEKTEETT
KNG1_BOVIN  505  KNKGKNNGKHYDWRTPYLASSYEDSTTSSAQTQEKTEETTL
KNG1_BOVIN  509  KNNGKHYDWRTPYLASSYEDSTTSSAQTQEKTEETTLSSLA
KNG1_BOVIN  513  KHYDWRTPYLASSYEDSTTSSAQTQEKTEETTLSSLAQPGV
KNG1_BOVIN  526  YEDSTTSSAQTQEKTEETTLSSLAQPGVAITFPDFQDSDLI
KNG1_BOVIN  527  EDSTTSSAQTQEKTEETTLSSLAQPGVAITFPDFQDSDLIA
KNG1_BOVIN  543  TTLSSLAQPGVAITFPDFQDSDLIATVMPNTLPPHTESDDD
KNG1_BOVIN  560  FQDSDLIATVMPNTLPPHTESDDDWIPDIQTEPNSLAFKLI
KNG1_BOVIN  574  LPPHTESDDDWIPDIQTEPNSLAFKLISDFPETTSPKCPSR
KNG1_BOVIN  581  DDDWIPDIQTEPNSLAFKLISDFPETTSPKCPSRPWKPVNG
KNG1_BOVIN  588  IQTEPNSLAFKLISDFPETTSPKCPSRPWKPVNGVNPTVEM
KNG1_BOVIN  593  NSLAFKLISDFPETTSPKCPSRPWKPVNGVNPTVEMKESHD
KNG1_BOVIN  611  CPSRPWKPVNGVNPTVEMKESHDFDLVDALLOOOOOOOOOO
KNG1_HUMAN  68  NQSNNQFVLYRITEATKTVGSDTFYSFKYEIKEGDCPVQSG
KNG1_HUMAN  115  EYKDAAKAATGECTATVGKRSSTKFSVATQTCQITPAEGPV
KNG1_HUMAN  116  YKDAAKAATGECTATVGKRSSTKFSVATQTCQITPAEGPVV
KNG1_HUMAN  175  DLEPILRHGIQYFNNNTQHSSLFMLNEVKRAQRQVVAGLNF
KNG1_HUMAN  348  CSKESNEELTESCETKKLGQSLDCNAEVYVVPWEKKIYPTV
KNG1_HUMAN  391  QPLGMISLMKRPPGFSPFRSSRIGEIKEETTVSPPHTSMAP
KNG1_HUMAN  408  FRSSRIGEIKEETTVSPPHTSMAPAQDEERDSGKEQGHTRR
KNG1_HUMAN  528  NKGKKNGKHNGWKTEHLASSSEDSTTPSAQTQEKTEGPTPI
KNG1_HUMAN  561  KTEGPTPIPSLAKPGVTVTFSDFQDSDLIATMMPPISPAPI
KNG1_HUMAN  599  APIQSDDDWIPDIQIDPNGLSFNPISDFPDTTSPKCPGRPW
KNG1_HUMAN  621  NPISDFPDTTSPKCPGRPWKSVSEINPTTQMKESYYFDLTD
KNG1_HUMAN  623  ISDFPDTTSPKCPGRPWKSVSEINPTTQMKESYYFDLTDGL
KNG1_HUMAN  644  EINPTTQMKESYYFDLTDGLSOOOOOOOOOOOOOOOOOOOO
LAMP1_HUMAN  5  OOOOOOOOOOOOOOOOMAPRSARRPLLLLLPVAAARPHALS
LAMP1_HUMAN  25  SARRPLLLLLPVAAARPHALSSAAMFMVKNGNGTACIMANF
LAMP1_HUMAN  26  ARRPLLLLLPVAAARPHALSSAAMFMVKNGNGTACIMANFS
LAMP1_HUMAN  46  SAAMFMVKNGNGTACIMANFSAAFSVNYDTKSGPKNMTFDL
LAMP1_HUMAN  50  FMVKNGNGTACIMANFSAAFSVNYDTKSGPKNMTFDLPSDA
LAMP1_HUMAN  57  GTACIMANFSAAFSVNYDTKSGPKNMTFDLPSDATVVLNRS
LAMP1_HUMAN  68  AFSVNYDTKSGPKNMTFDLPSDATVVLNRSSCGKENTSDPS
LAMP1_HUMAN  77  SGPKNMTFDLPSDATVVLNRSSCGKENTSDPSLVIAFGRGH
LAMP1_HUMAN  78  GPKNMTFDLPSDATVVLNRSSCGKENTSDPSLVIAFGRGHT
LAMP1_HUMAN  85  DLPSDATVVLNRSSCGKENTSDPSLVIAFGRGHTLTLNFTR
LAMP1_HUMAN  88  SDATVVLNRSSCGKENTSDPSLVIAFGRGHTLTLNFTRNAT
LAMP1_HUMAN  111  IAFGRGHTLTLNFTRNATRYSVQLMSFVYNLSDTHLFPNAS
LAMP1_HUMAN  116  GHTLTLNFTRNATRYSVQLMSFVYNLSDTHLFPNASSKEIK
LAMP1_HUMAN  122  NFTRNATRYSVQLMSFVYNLSDTHLFPNASSKEIKTVESIT
LAMP1_HUMAN  131  SVQLMSFVYNLSDTHLFPNASSKEIKTVESITDIRADIDKK
LAMP1_HUMAN  132  VQLMSFVYNLSDTHLFPNASSKEIKTVESITDIRADIDKKY
LAMP1_HUMAN  140  NLSDTHLFPNASSKEIKTVESITDIRADIDKKYRCVSGTQV
LAMP1_HUMAN  156  KTVESITDIRADIDKKYRCVSGTQVHMNNVTVTLHDATIQA
LAMP1_HUMAN  179  QVHMNNVTVTLHDATIQAYLSNSSFSRGETRCEQDRPSPTT
LAMP1_HUMAN  181  HMNNVTVTLHDATIQAYLSNSSFSRGETRCEQDRPSPTTAP
LAMP1_HUMAN  182  MNNVTVTLHDATIQAYLSNSSFSRGETRCEQDRPSPTTAPP
LAMP1_HUMAN  184  NVTVTLHDATIQAYLSNSSFSRGETRCEQDRPSPTTAPPAP
LAMP1_HUMAN  215  PSPTTAPPAPPSPSPSPVPKSPSVDKYNVSGTNGTCLLASM
LAMP1_HUMAN  217  PTTAPPAPPSPSPSPVPKSPSVDKYNVSGTNGTCLLASMGL
LAMP1_HUMAN  224  PPSPSPSPVPKSPSVDKYNVSGTNGTCLLASMGLQLNLTYE
LAMP1_HUMAN  234  KSPSVDKYNVSGTNGTCLLASMGLQLNLTYERKDNTTVTRL
LAMP1_HUMAN  263  YERKDNTTVTRLLNINPNKTSASGSCGAHLVTLELHSEGTT
LAMP1_HUMAN  265  RKDNTTVTRLLNINPNKTSASGSCGAHLVTLELHSEGTTVL
LAMP1_HUMAN  267  DNTTVTRLLNINPNKTSASGSCGAHLVTLELHSEGTTVLLF
LAMP1_HUMAN  279  PNKTSASGSCGAHLVTLELHSEGTTVLLFQFGMNASSSRFF
LAMP1_HUMAN  294  TLELHSEGTTVLLFQFGMNASSSRFFLQGIQLNTILPDARD
LAMP1_HUMAN  295  LELHSEGTTVLLFQFGMNASSSRFFLQGIQLNTILPDARDP
LAMP1_HUMAN  296  ELHSEGTTVLLFQFGMNASSSRFFLQGIQLNTILPDARDPA
LAMP1_HUMAN  323  IQLNTILPDARDPAFKAANGSLRALQATVGNSYKCNAEEHV
LAMP1_HUMAN  334  DPAFKAANGSLRALQATVGNSYKCNAEEHVRVTKAFSVNIF
LAMP1_HUMAN  350  TVGNSYKCNAEEHVRVTKAFSVNIFKVWVQAFKVEGGQFGS
LAMP1_HUMAN  370  SVNIFKVWVQAFKVEGGQFGSVEECLLDENSTLIPIAVGGA
LAMP1_HUMAN  380  AFKVEGGQFGSVEECLLDENSTLIPIAVGGALAGLVLIVLI
LAMP1_HUMAN  409  GALAGLVLIVLIAYLVGRKRSHAGYQTIOOOOOOOOOOOOO
LAMP2_HUMAN  12  OOOOOOOOOMVCFRLFPVPGSGLVLVCLVLGAVRSYALELN
LAMP2_HUMAN  26  LFPVPGSGLVLVCLVLGAVRSYALELNLTDSENATCLYAKW
LAMP2_HUMAN  36  LVCLVLGAVRSYALELNLTDSENATCLYAKWQMNFTVRYET
LAMP2_HUMAN  67  QMNFTVRYETTNKTYKTVTISDHGTVTYNGSICGDDQNGPK
LAMP2_HUMAN  77  TNKTYKTVTISDHGTVTYNGSICGDDQNGPKIAVQFGPGFS
LAMP2_HUMAN  97  SICGDDQNGPKIAVQFGPGFSWIANFTKAASTYSIDSVSFS
LAMP2_HUMAN  107  KIAVQFGPGFSWIANFTKAASTYSIDSVSFSYNTGDNTTFP
LAMP2_HUMAN  113  GPGFSWIANFTKAASTYSIDSVSFSYNTGDNTTFPDAEDKG
LAMP2_HUMAN  117  SWIANFTKAASTYSIDSVSFSYNTGDNTTFPDAEDKGILTV
LAMP2_HUMAN  155  LTVDELLAIRIPLNDLFRCNSLSTLEKNDVVQHYWDVLVQA
LAMP2_HUMAN  157  VDELLAIRIPLNDLFRCNSLSTLEKNDVVQHYWDVLVQAFV
LAMP2_HUMAN  183  DVVQHYWDVLVQAFVQNGTVSTNEFLCDKDKTSTVAPTIHT
LAMP2_HUMAN  224  TVPSPTTTPTPKEKPEAGTYSVNNGNDTCLLATMGLQLNIT
LAMP2_HUMAN  250  DTCLLATMGLQLNITQDKVASVININPNTTHSTGSCRSHTA
LAMP2_HUMAN  261  LNITQDKVASVININPNTTHSTGSCRSHTALLRLNSSTIKY
LAMP2_HUMAN  267  KVASVININPNTTHSTGSCRSHTALLRLNSSTIKYLDFVFA
LAMP2_HUMAN  276  PNTTHSTGSCRSHTALLRLNSSTIKYLDFVFAVKNENRFYL
LAMP2_HUMAN  277  NTTHSTGSCRSHTALLRLNSSTIKYLDFVFAVKNENRFYLK
LAMP2_HUMAN  302  LDFVFAVKNENRFYLKEVNISMYLVNGSVFSIANNNLSYWD
LAMP2_HUMAN  309  KNENRFYLKEVNISMYLVNGSVFSIANNNLSYWDAPLGSSY
LAMP2_HUMAN  312  NRFYLKEVNISMYLVNGSVFSIANNNLSYWDAPLGSSYMCN
LAMP2_HUMAN  319  VNISMYLVNGSVFSIANNNLSYWDAPLGSSYMCNKEQTVSV
LAMP2_HUMAN  327  NGSVFSIANNNLSYWDAPLGSSYMCNKEQTVSVSGAFQINT
LAMP2_HUMAN  338  LSYWDAPLGSSYMCNKEQTVSVSGAFQINTFDLRVQPFNVT
LAMP2_HUMAN  340  YWDAPLGSSYMCNKEQTVSVSGAFQINTFDLRVQPFNVTQG
LAMP2_HUMAN  363  FQINTFDLRVQPFNVTQGKYSTAQDCSADDDNFLVPIAVGA
LAMP2_HUMAN  369  DLRVQPFNVTQGKYSTAQDCSADDDNFLVPIAVGAALAGVL
LCAT_HUMAN  6  OOOOOOOOOOOOOOOMGPPGSPWQWVTLLLGLLLPPAAPFW
LCAT_HUMAN  43  APFWLLNVLFPPHTTPKAELSNHTRPVILVPGCLGNQLEAK
LCAT_HUMAN  110  MFLPLGVDCWIDNTRVVYNRSSGLVSNAPGVQIRVPGFGKT
LCAT_HUMAN  111  FLPLGVDCWIDNTRVVYNRSSGLVSNAPGVQIRVPGFGKTY
LCAT_HUMAN  115  GVDCWIDNTRVVYNRSSGLVSNAPGVQIRVPGFGKTYSVEY
LCAT_HUMAN  132  GLVSNAPGVQIRVPGFGKTYSVEYLDSSKLAGYLHTLVQNL
LCAT_HUMAN  138  PGVQIRVPGFGKTYSVEYLDSSKLAGYLHTLVQNLVNNGYV
LCAT_HUMAN  139  GVQIRVPGFGKTYSVEYLDSSKLAGYLHTLVQNLVNNGYVR
LCAT_HUMAN  205  AGLVEEMHAAYGKPVFLIGHSLGCLHLLYFLLRQPQAWKDR
LCAT_HUMAN  232  LYFLLRQPQAWKDRFIDGFISLGAPWGGSIKPMLVLASGDN
LCAT_HUMAN  240  QAWKDRFIDGFISLGAPWGGSIKPMLVLASGDNQGIPIMSS
LCAT_HUMAN  249  GFISLGAPWGGSIKPMLVLASGDNQGIPIMSSIKLKEEQRI
LCAT_HUMAN  259  GSIKPMLVLASGDNQGIPIMSSIKLKEEQRITTTSPWMFPS
LCAT_HUMAN  260  SIKPMLVLASGDNQGIPIMSSIKLKEEQRITTTSPWMFPSR
LCAT_HUMAN  273  QGIPIMSSIKLKEEQRITTTSPWMFPSRMAWPEDHVFISTP
LCAT_HUMAN  279  SSIKLKEEQRITTTSPWMFPSRMAWPEDHVFISTPSFNYTG
LCAT_HUMAN  291  TTSPWMFPSRMAWPEDHVFISTPSFNYTGRDFQRFFADLHF
LCAT_HUMAN  294  PWMFPSRMAWPEDHVFISTPSFNYTGRDFQRFFADLHFEEG
LCAT_HUMAN  321  DFQRFFADLHFEEGWYMWLQSRDLLAGLPAPGVEVYCLYGV
LCAT_HUMAN  376  PYTDPVGVLYEDGDDTVATRSTELCGLWQGRQPQPVHLLPL
LCAT_HUMAN  407  QPQPVHLLPLHGIQHLNMVFSNLTLEHINAILLGAYRQGPP
LCAT_HUMAN  429  LTLEHINAILLGAYRQGPPASPTASPEPPPPEOOOOOOOOO
LEUK_HUMAN  14  OOOOOOOMATLLLLLGVLVVSPDALGSTTAVQTPTSGEPLV
LEUK_HUMAN  20  OMATLLLLLGVLVVSPDALGSTTAVQTPTSGEPLVSTSEPL
LEUK_HUMAN  51  EPLVSTSEPLSSKMYTTSITSDPKADSTGDQTSALPPSTSI
LEUK_HUMAN  57  SEPLSSKMYTTSITSDPKADSTGDQTSALPPSTSINEGSPL
LEUK_HUMAN  63  KMYTTSITSDPKADSTGDQTSALPPSTSINEGSPLWTSIGA
LEUK_HUMAN  68  SITSDPKADSTGDQTSALPPSTSINEGSPLWTSIGASTGSP
LEUK_HUMAN  70  TSDPKADSTGDQTSALPPSTSINEGSPLWTSIGASTGSPLP
LEUK_HUMAN  75  ADSTGDQTSALPPSTSINEGSPLWTSIGASTGSPLPEPTTY
LEUK_HUMAN  80  DQTSALPPSTSINEGSPLWTSIGASTGSPLPEPTTYQEVSI
LEUK_HUMAN  84  ALPPSTSINEGSPLWTSIGASTGSPLPEPTTYQEVSIKMSS
LEUK_HUMAN  87  PSTSINEGSPLWTSIGASTGSPLPEPTTYQEVSIKMSSVPQ
LEUK_HUMAN  104  STGSPLPEPTTYQEVSIKMSSVPQETPHATSHPAVPITANS
LEUK_HUMAN  124  SVPQETPHATSHPAVPITANSLGSHTVTGGTITTNSPETSS
LEUK_HUMAN  127  QETPHATSHPAVPITANSLGSHTVTGGTITTNSPETSSRTS
LEUK_HUMAN  139  PITANSLGSHTVTGGTITTNSPETSSRTSGAPVTTAASSLE
LEUK_HUMAN  143  NSLGSHTVTGGTITTNSPETSSRTSGAPVTTAASSLETSRG
LEUK_HUMAN  144  SLGSHTVTGGTITTNSPETSSRTSGAPVTTAASSLETSRGT
LEUK_HUMAN  147  SHTVTGGTITTNSPETSSRTSGAPVTTAASSLETSRGTSGP
LEUK_HUMAN  156  TTNSPETSSRTSGAPVTTAASSLETSRGTSGPPLTMATVSL
LEUK_HUMAN  216  TSTGTTGPPVTMTTGSLEPSSGASGPQVSSVKLSTMMSPTT
LEUK_HUMAN  219  GTTGPPVTMTTGSLEPSSGASGPQVSSVKLSTMMSPTTSTN
LEUK_HUMAN  224  PVTMTTGSLEPSSGASGPQVSSVKLSTMMSPTTSTNASTVP
LEUK_HUMAN  225  VTMTTGSLEPSSGASGPQVSSVKLSTMMSPTTSTNASTVPF
LEUK_HUMAN  229  TGSLEPSSGASGPQVSSVKLSTMMSPTTSTNASTVPFRNPD
LEUK_HUMAN  233  EPSSGASGPQVSSVKLSTMMSPTTSTNASTVPFRNPDENSR
LEUK_HUMAN  237  GASGPQVSSVKLSTMMSPTTSTNASTVPFRNPDENSRGMLP
LEUK_HUMAN  241  PQVSSVKLSTMMSPTTSTNASTVPFRNPDENSRGMLPVAVL
LEUK_HUMAN  252  MSPTTSTNASTVPFRNPDENSRGMLPVAVLVALLAVIVLVA
LEUK_HUMAN  291  VALLLLWRRRQKRRTGALVLSRGGKRNGVVDAWAGPAQVPE
LEUK_HUMAN  322  AWAGPAQVPEEGAVTVTVGGSGGDKGSGFPDGEGSSRRPTL
LEUK_HUMAN  328  QVPEEGAVTVTVGGSGGDKGSGFPDGEGSSRRPTLTTFFGR
LEUK_HUMAN  336  TVTVGGSGGDKGSGFPDGEGSSRRPTLTTFFGRRKSRQGSL
LEUK_HUMAN  337  VTVGGSGGDKGSGFPDGEGSSRRPTLTTFFGRRKSRQGSLA
LEUK_HUMAN  351  PDGEGSSRRPTLTTFFGRRKSRQGSLAMEELKSGSGPSLKG
LEUK_HUMAN  355  GSSRRPTLTTFFGRRKSRQGSLAMEELKSGSGPSLKGEEEP
LEUK_HUMAN  363  TTFFGRRKSRQGSLAMEELKSGSGPSLKGEEEPLVASEDGA
LEUK_HUMAN  365  FFGRRKSRQGSLAMEELKSGSGPSLKGEEEPLVASEDGAVD
LEUK_HUMAN  368  RRKSRQGSLAMEELKSGSGPSLKGEEEPLVASEDGAVDAPA
LEUK_HUMAN  379  EELKSGSGPSLKGEEEPLVASEDGAVDAPAPDEPEGGDGAA
LEUK_RAT  6  OOOOOOOOOOOOOOOWAQVVSQENLPNTMTMLPFTPNSESP
LEUK_RAT  50  EALSTYSSIATVPVTEDPKESISPWGQTTAPASSIPLGTPE
LEUK_RAT  52  LSTYSSIATVPVTEDPKESISPWGQTTAPASSIPLGTPELS
LEUK_RAT  62  PVTEDPKESISPWGQTTAPASSIPLGTPELSSFFFTSAGAS
LEUK_RAT  63  VTEDPKESISPWGQTTAPASSIPLGTPELSSFFFTSAGASG
LEUK_RAT  72  SPWGQTTAPASSIPLGTPELSSFFFTSAGASGNTPVPELTT
LEUK_RAT  73  PWGQTTAPASSIPLGTPELSSFFFTSAGASGNTPVPELTTS
LEUK_RAT  93  SFFFTSAGASGNTPVPELTTSQEVSTEASLVLFPKSSGVAS
LEUK_RAT  101  ASGNTPVPELTTSQEVSTEASLVLFPKSSGVASDPPVTITN
LEUK_RAT  109  ELTTSQEVSTEASLVLFPKSSGVASDPPVTITNPATSSAVA
LEUK_RAT  130  GVASDPPVTITNPATSSAVASTSLETFKGTSAPPVTVTSST
LEUK_RAT  132  ASDPPVTITNPATSSAVASTSLETFKGTSAPPVTVTSSTMT
LEUK_RAT  140  TNPATSSAVASTSLETFKGTSAPPVTVTSSTMTSGPFVATT
LEUK_RAT  148  VASTSLETFKGTSAPPVTVTSSTMTSGPFVATTVSSETSGP
LEUK_RAT  149  ASTSLETFKGTSAPPVTVTSSTMTSGPFVATTVSSETSGPP
LEUK_RAT  153  LETFKGTSAPPVTVTSSTMTSGPFVATTVSSETSGPPVTMA
LEUK_RAT  162  PPVTVTSSTMTSGPFVATTVSSETSGPPVTMATGSLGPSKE
LEUK_RAT  163  PVTVTSSTMTSGPFVATTVSSETSGPPVTMATGSLGPSKET
LEUK_RAT  166  VTSSTMTSGPFVATTVSSETSGPPVTMATGSLGPSKETHGL
LEUK_RAT  193  ATGSLGPSKETHGLSATIATSSGESSSVAGGTPVFSTKIST
LEUK_RAT  194  TGSLGPSKETHGLSATIATSSGESSSVAGGTPVFSTKISTT
LEUK_RAT  197  LGPSKETHGLSATIATSSGESSSVAGGTPVFSTKISTTSTP
LEUK_RAT  212  TSSGESSSVAGGTPVFSTKISTTSTPNPITTVPPRPGSSGM
LEUK_RAT  215  GESSSVAGGTPVFSTKISTTSTPNPITTVPPRPGSSGMLLV
LEUK_RAT  229  TKISTTSTPNPITTVPPRPGSSGMLLVSMLIALTVVLVLVA
LEUK_RAT  230  KISTTSTPNPITTVPPRPGSSGMLLVSMLIALTVVLVLVAL
LEUK_RAT  236  TPNPITTVPPRPGSSGMLLVSMLIALTVVLVLVALLLLWRQ
LEUK_RAT  295  GTVDAWAGPARVPDEEATTASGSGGNKSSGAPETDGSGQRP
LEUK_RAT  302  GPARVPDEEATTASGSGGNKSSGAPETDGSGQRPTLTTFFS
LEUK_RAT  322  SSGAPETDGSGQRPTLTTFFSRRKSRQGSVALEELKPGTGP
LEUK_RAT  364  LKGEEEPLVGSEDEAVETPTSDGPQAKDGAAPQSLOOOOOO
LEUK_RAT  377  EAVETPTSDGPQAKDGAAPQSLOOOOOOOOOOOOOOOOOOO
LSHB_HORSE  52  INATLAAEKEACPICITFTTSICAGYCPSMVRVMPAALPAI
LSHB_HORSE  60  KEACPICITFTTSICAGYCPSMVRVMPAALPAIPQPVCTYR
LSHB_HORSE  135  IKTTDCGVFRDQPLACAPQASSSSKDPPSQPLTSTSTPTPG
LSHB_HORSE  136  KTTDCGVFRDQPLACAPQASSSSKDPPSQPLTSTSTPTPGA
LSHB_HORSE  137  TTDCGVFRDQPLACAPQASSSSKDPPSQPLTSTSTPTPGAS
NID1_MOUSE  5  OOOOOOOOOOOOOOOOMLDASGCSWAMWTWALLQLLLLVGP
NID1_MOUSE  8  OOOOOOOOOOOOOMLDASGCSWAMWTWALLQLLLLVGPGGC
NID1_MOUSE  54  LFPFGPGQGDLELEAGDDVVSPSLELIGELSFYDRTDITSV
NID1_MOUSE  56  PFGPGQGDLELEAGDDVVSPSLELIGELSFYDRTDITSVYV
NID1_MOUSE  64  LELEAGDDVVSPSLELIGELSFYDRTDITSVYVTTNGIIAM
NID1_MOUSE  73  VSPSLELIGELSFYDRTDITSVYVTTNGIIAMSEPPATEYH
NID1_MOUSE  85  FYDRTDITSVYVTTNGIIAMSEPPATEYHPGTFPPSFGSVA
NID1_MOUSE  100  GIIAMSEPPATEYHPGTFPPSFGSVAPFLADLDTTDGLGNV
NID1_MOUSE  103  AMSEPPATEYHPGTFPPSFGSVAPFLADLDTTDGLGNVYYR
NID1_MOUSE  127  FLADLDTTDGLGNVYYREDLSPFIIQMAAEYVQRGFPEVSF
NID1_MOUSE  146  LSPFIIQMAAEYVQRGFPEVSFQPTSVVVVTWESVAPYGGP
NID1_MOUSE  151  IQMAAEYVQRGFPEVSFQPTSVVVVTWESVAPYGGPSSSPA
NID1_MOUSE  159  QRGFPEVSFQPTSVVVVTWESVAPYGGPSSSPAEEGKRNTF
NID1_MOUSE  167  FQPTSVVVVTWESVAPYGGPSSSPAEEGKRNTFQAVLASSN
NID1_MOUSE  168  QPTSVVVVTWESVAPYGGPSSSPAEEGKRNTFQAVLASSNS
NID1_MOUSE  169  PTSVVVVTWESVAPYGGPSSSPAEEGKRNTFQAVLASSNSS
NID1_MOUSE  185  GPSSSPAEEGKRNTFQAVLASSNSSSYAIFLYPEDGLQFFT
NID1_MOUSE  186  PSSSPAEEGKRNTFQAVLASSNSSSYAIFLYPEDGLQFFTT
NID1_MOUSE  188  SSPAEEGKRNTFQAVLASSNSSSYAIFLYPEDGLQFFTTFS
NID1_MOUSE  189  SPAEEGKRNTFQAVLASSNSSSYAIFLYPEDGLQFFTTFSK
NID1_MOUSE  190  PAEEGKRNTFQAVLASSNSSSYAIFLYPEDGLQFFTTFSKK
NID1_MOUSE  208  SSSYAIFLYPEDGLQFFTTFSKKDESQVPAVVGFSKGLVGF
NID1_MOUSE  213  IFLYPEDGLQFFTTFSKKDESQVPAVVGFSKGLVGFLWKSN
NID1_MOUSE  222  QFFTTFSKKDESQVPAVVGFSKGLVGFLWKSNGAYNIFAND
NID1_MOUSE  232  ESQVPAVVGFSKGLVGFLWKSNGAYNIFANDRESIENLAKS
NID1_MOUSE  245  LVGFLWKSNGAYNIFANDRESIENLAKSSNAGHQGVWVFEI
NID1_MOUSE  252  SNGAYNIFANDRESIENLAKSSNAGHQGVWVFEIGSPATAK
NID1_MOUSE  253  NGAYNIFANDRESIENLAKSSNAGHQGVWVFEIGSPATAKG
NID1_MOUSE  267  ENLAKSSNAGHQGVWVFEIGSPATAKGVVSADVNLDLDDDG
NID1_MOUSE  276  GHQGVWVFEIGSPATAKGVVSADVNLDLDDDGADYEDEDYD
NID1_MOUSE  300  NLDLDDDGADYEDEDYDLVTSHLGLEDVATPSPSHSPRRGY
NID1_MOUSE  311  EDEDYDLVTSHLGLEDVATPSPSHSPRRGYPDPHNVPRILS
NID1_MOUSE  313  EDYDLVTSHLGLEDVATPSPSHSPRRGYPDPHNVPRILSPG
NID1_MOUSE  315  YDLVTSHLGLEDVATPSPSHSPRRGYPDPHNVPRILSPGYE
NID1_MOUSE  350  LSPGYEATERPRGVPTERTRSFQLPAERFPQHHPQVIDVDE
NID1_MOUSE  379  PQHHPQVIDVDEVEETGVVFSYNTGSQQTCANNRHQCSVHA
NID1_MOUSE  384  QVIDVDEVEETGVVFSYNTGSQQTCANNRHQCSVHAECRDY
NID1_MOUSE  396  VVFSYNTGSQQTCANNRHQCSVHAECRDYATGFCCRCVANY
NID1_MOUSE  428  FCCRCVANYTGNGRQCVAEGSPQRVNGKVKGRIFVGSSQVP
NID1_MOUSE  444  VAEGSPQRVNGKVKGRIFVGSSQVPVVFENTDLHSYVVMNH
NID1_MOUSE  445  AEGSPQRVNGKVKGRIFVGSSQVPVVFENTDLHSYVVMNHG
NID1_MOUSE  458  GRIFVGSSQVPVVFENTDLHSYVVMNHGRSYTAISTIPETV
NID1_MOUSE  467  VPVVFENTDLHSYVVMNHGRSYTAISTIPETVGYSLLPLAP
NID1_MOUSE  472  ENTDLHSYVVMNHGRSYTAISTIPETVGYSLLPLAPIGGII
NID1_MOUSE  481  VMNHGRSYTAISTIPETVGYSLLPLAPIGGIIGWMFAVEQD
NID1_MOUSE  508  IGGIIGWMFAVEQDGFKNGFSITGGEFTRQAEVTFLGHPGK
NID1_MOUSE  536  RQAEVTFLGHPGKLVLKQQFSGIDEHGHLTISTELEGRVPQ
NID1_MOUSE  547  GKLVLKQQFSGIDEHGHLTISTELEGRVPQIPYGASVHIEP
NID1_MOUSE  562  GHLTISTELEGRVPQIPYGASVHIEPYTELYHYSSSVITSS
NID1_MOUSE  575  PQIPYGASVHIEPYTELYHYSSSVITSSSTREYTVMEPDQD
NID1_MOUSE  576  QIPYGASVHIEPYTELYHYSSSVITSSSTREYTVMEPDQDG
NID1_MOUSE  577  IPYGASVHIEPYTELYHYSSSVITSSSTREYTVMEPDQDGA
NID1_MOUSE  581  ASVHIEPYTELYHYSSSVITSSSTREYTVMEPDQDGAAPSH
NID1_MOUSE  582  SVHIEPYTELYHYSSSVITSSSTREYTVMEPDQDGAAPSHT
NID1_MOUSE  583  VHIEPYTELYHYSSSVITSSSTREYTVMEPDQDGAAPSHTH
NID1_MOUSE  600  TSSSTREYTVMEPDQDGAAPSHTHIYQWRQTITFQECAHDD
NID1_MOUSE  627  WRQTITFQECAHDDARPALPSTQQLSVDSVFVLYNKEERIL
NID1_MOUSE  632  TFQECAHDDARPALPSTQQLSVDSVFVLYNKEERILRYALS
NID1_MOUSE  635  ECAHDDARPALPSTQQLSVDSVFVLYNKEERILRYALSNSI
NID1_MOUSE  652  SVDSVFVLYNKEERILRYALSNSIGPVRDGSPDALQNPCYI
NID1_MOUSE  654  DSVFVLYNKEERILRYALSNSIGPVRDGSPDALQNPCYIGT
NID1_MOUSE  662  KEERILRYALSNSIGPVRDGSPDALQNPCYIGTHGCDSNAA
NID1_MOUSE  679  RDGSPDALQNPCYIGTHGCDSNAACRPGPGTQFTCECSIGF
NID1_MOUSE  696  GCDSNAACRPGPGTQFTCECSIGFRGDGQTCYDIDECSEQP
NID1_MOUSE  713  CECSIGFRGDGQTCYDIDECSEQPSRCGNHAVCNNLPGTFR
NID1_MOUSE  717  IGFRGDGQTCYDIDECSEQPSRCGNHAVCNNLPGTFRCECV
NID1_MOUSE  743  AVCNNLPGTFRCECVEGYHFSDRGTCVAAEDQRPINYCETG
NID1_MOUSE  781  ETGLHNCDIPQRAQCIYMGGSSYTCSCLPGFSGDGRACRDV
NID1_MOUSE  782  TGLHNCDIPQRAQCIYMGGSSYTCSCLPGFSGDGRACRDVD
NID1_MOUSE  786  NCDIPQRAQCIYMGGSSYTCSCLPGFSGDGRACRDVDECQH
NID1_MOUSE  792  RAQCIYMGGSSYTCSCLPGFSGDGRACRDVDECQHSRCHPD
NID1_MOUSE  807  CLPGFSGDGRACRDVDECQHSRCHPDAFCYNTPGSFTCQCK
NID1_MOUSE  821  VDECQHSRCHPDAFCYNTPGSFTCQCKPGYQGDGFRCMPGE
NID1_MOUSE  843  TCQCKPGYQGDGFRCMPGEVSKTRCQLEREHILGAAGGADA
NID1_MOUSE  890  GMFVPQCDEYGHYVPTQCHHSTGYCWCVDRDGRELEGSRTP
NID1_MOUSE  907  CHHSTGYCWCVDRDGRELEGSRTPPGMRPPCLSTVAPPIHQ
NID1_MOUSE  919  RDGRELEGSRTPPGMRPPCLSTVAPPIHQGPVVPTAVIPLP
NID1_MOUSE  996  KVIIGLAFDCVDKVVYWTDISEPSIGRASLHGGEPTTIIRQ
NID1_MOUSE  999  IGLAFDCVDKVVYWTDISEPSIGRASLHGGEPTTIIRQDLG
NID1_MOUSE  1004  DCVDKVVYWTDISEPSIGRASLHGGEPTTIIRQDLGSPEGI
NID1_MOUSE  1020  IGRASLHGGEPTTIIRQDLGSPEGIALDHLGRTIFWTDSQL
NID1_MOUSE  1038  LGSPEGIALDHLGRTIFWTDSQLDRIEVAKMDGTQRRVLFD
NID1_MOUSE  1091  PVRGNLYWTDWNRDNPKIETSHMDGTNRRILAQDNLGLPNG
NID1_MOUSE  1118  RRILAQDNLGLPNGLTFDAFSSQLCWVDAGTHRAECLNPAQ
NID1_MOUSE  1119  RILAQDNLGLPNGLTFDAFSSQLCWVDAGTHRAECLNPAQP
NID1_MOUSE  1156  PAQPGRRKVLEGLQYPFAVTSYGKNLYYTDWKTNSVIAMDL
NID1_MOUSE  1170  YPFAVTSYGKNLYYTDWKTNSVIAMDLAISKEMDTFHPHKQ
NID1_MOUSE  1179  KNLYYTDWKTNSVIAMDLAISKEMDTFHPHKQTRLYGITIA
NID1_MOUSE  1201  EMDTFHPHKQTRLYGITIALSQCPQGHNYCSVNNGGCTHLC
NID1_MOUSE  1211  TRLYGITIALSQCPQGHNYCSVNNGGCTHLCLPTPGSRTCR
NID1_MOUSE  1227  HNYCSVNNGGCTHLCLPTPGSRTCRCPDNTLGVDCIERKOO
NLGN1_RAT  25  RCMWPNYVWRAMMACVVHRGSGAPLTLCLLGCLLQTFHVLS
NLGN1_RAT  45  SGAPLTLCLLGCLLQTFHVLSQKLDDVDPLVTTNFGKIRGI
NLGN1_RAT  102  GVPYAAPPTGEHRFQPPEPPSPWSDIRNATQFAPVCPQNII
NLGN1_RAT  105  YAAPPTGEHRFQPPEPPSPWSDIRNATQFAPVCPQNIIDGR
NLGN1_RAT  143  DGRLPEVMLPVWFTNNLDVVSSYVQDQSEDCLYLNIYVPTE
NLGN1_RAT  144  GRLPEVMLPVWFTNNLDVVSSYVQDQSEDCLYLNIYVPTED
NLGN1_RAT  150  MLPVWFTNNLDVVSSYVQDQSEDCLYLNIYVPTEDVKRISK
NLGN1_RAT  169  QSEDCLYLNIYVPTEDVKRISKECARKPGKKICRKGDIRDS
NLGN1_RAT  189  SKECARKPGKKICRKGDIRDSGGPKPVMVYIHGGSYMEGTG
NLGN1_RAT  203  KGDIRDSGGPKPVMVYIHGGSYMEGTGNLYDGSVLASYGNV
NLGN1_RAT  215  VMVYIHGGSYMEGTGNLYDGSVLASYGNVIVITVNYRLGVL
NLGN1_RAT  219  IHGGSYMEGTGNLYDGSVLASYGNVIVITVNYRLGVLGFLS
NLGN1_RAT  239  SYGNVIVITVNYRLGVLGFLSTGDQAAKGNYGLLDLIQALR
NLGN1_RAT  262  DQAAKGNYGLLDLIQALRWTSENIGFFGGDPLRITVFGSGA
NLGN1_RAT  280  WTSENIGFFGGDPLRITVFGSGAGGSCVNLLTLSHYSEGNR
NLGN1_RAT  285  IGFFGGDPLRITVFGSGAGGSCVNLLTLSHYSEGNRWSNST
NLGN1_RAT  293  LRITVFGSGAGGSCVNLLTLSHYSEGNRWSNSTKGLFQRAI
NLGN1_RAT  296  TVFGSGAGGSCVNLLTLSHYSEGNRWSNSTKGLFQRAIAQS
NLGN1_RAT  302  AGGSCVNLLTLSHYSEGNRWSNSTKGLFQRAIAQSGTALSS
NLGN1_RAT  304  GSCVNLLTLSHYSEGNRWSNSTKGLFQRAIAQSGTALSSWA
NLGN1_RAT  316  SEGNRWSNSTKGLFQRAIAQSGTALSSWAVSFQPAKYARIL
NLGN1_RAT  321  WSNSTKGLFQRAIAQSGTALSSWAVSFQPAKYARILATKVG
NLGN1_RAT  322  SNSTKGLFQRAIAQSGTALSSWAVSFQPAKYARILATKVGC
NLGN1_RAT  326  KGLFQRAIAQSGTALSSWAVSFQPAKYARILATKVGCNVSD
NLGN1_RAT  345  VSFQPAKYARILATKVGCNVSDTVELVECLQKKPYKELVDQ
NLGN1_RAT  422  DIMLGVNQGEGLKFVENIVDSDDGVSASDFDFAVSNFVDNL
NLGN1_RAT  427  VNQGEGLKFVENIVDSDDGVSASDFDFAVSNFVDNLYGYPE
NLGN1_RAT  429  QGEGLKFVENIVDSDDGVSASDFDFAVSNFVDNLYGYPEGK
NLGN1_RAT  436  VENIVDSDDGVSASDFDFAVSNFVDNLYGYPEGKDVLRETI
NLGN1_RAT  497  LALFTDHQWVAPAVATADLHSNFGSPTYFYAFYHHCQTDQV
NLGN1_RAT  501  TDHQWVAPAVATADLHSNFGSPTYFYAFYHHCQTDQVPAWA
NLGN1_RAT  549  VPYVLGIPMIGPTELFPCNFSKNDVMLSAVVMTYWTNFAKT
NLGN1_RAT  556  PMIGPTELFPCNFSKNDVMLSAVVMTYWTNFAKTGDPNQPV
NLGN1_RAT  599  DTKFIHTKPNRFEEVAWTRYSQKDQLYLHIGLKPRVKEHYR
NLGN1_RAT  640  ANKVNLWLELVPHLHNLNDISQYTSTTTKVPSTDITLRPTR
NLGN1_RAT  644  NLWLELVPHLHNLNDISQYTSTTTKVPSTDITLRPTRKNST
NLGN1_RAT  651  PHLHNLNDISQYTSTTTKVPSTDITLRPTRKNSTPVTSAFP
NLGN1_RAT  663  TSTTTKVPSTDITLRPTRKNSTPVTSAFPTAKQDDPKQQPS
NLGN1_RAT  668  KVPSTDITLRPTRKNSTPVTSAFPTAKQDDPKQQPSPFSVD
NLGN1_RAT  693  AKQDDPKQQPSPFSVDQRDYSTELSVTIAVGASLLFLNILA
NLGN1_RAT  697  DPKQQPSPFSVDQRDYSTELSVTIAVGASLLFLNILAFAAL
NLGN1_RAT  705  FSVDQRDYSTELSVTIAVGASLLFLNILAFAALYYKKDKRR
NLGN1_RAT  733  AFAALYYKKDKRRHDVHRRCSPQRTTTNDLTHAPEEEIMSL
NLGN1_RAT  752  CSPQRTTTNDLTHAPEEEIMSLQMKHTDLDHECESIHPHEV
NLGN1_RAT  766  PEEEIMSLQMKHTDLDHECESIHPHEVVLRTACPPDYTLAM
NLGN1_RAT  789  PHEVVLRTACPPDYTLAMRRSPDDVPLMTPNTITMIPNTIP
NLGN1_RAT  837  FNTFTGGQNNTLPHPHPHPHSHSTTRVOOOOOOOOOOOOOO
NLGN1_RAT  839  TFTGGQNNTLPHPHPHPHSHSTTRVOOOOOOOOOOOOOOOO
PLMN_BOVIN  5  OOOOOOOOOOOOOOOOMLPASPKMEHKAVVFLLLLFLKSGL
PLMN_BOVIN  23  PASPKMEHKAVVFLLLLFLKSGLGDLLDDYVNTQGASLLSL
PLMN_BOVIN  39  LFLKSGLGDLLDDYVNTQGASLLSLSRKNLAGRSVEDCAAK
PLMN_BOVIN  42  KSGLGDLLDDYVNTQGASLLSLSRKNLAGRSVEDCAAKCEE
PLMN_BOVIN  44  GLGDLLDDYVNTQGASLLSLSRKNLAGRSVEDCAAKCEEET
PLMN_BOVIN  52  YVNTQGASLLSLSRKNLAGRSVEDCAAKCEEETDFVCRAFQ
PLMN_BOVIN  75  DCAAKCEEETDFVCRAFQYHSKEQQCVVMAENSKNTPVFRM
PLMN_BOVIN  87  VCRAFQYHSKEQQCVVMAENSKNTPVFRMRDVILYEKRIYL
PLMN_BOVIN  127  LLECKTGNGQTYRGTTAETKSGVTCQKWSATSPHVPKFSPE
PLMN_BOVIN  135  GQTYRGTTAETKSGVTCQKWSATSPHVPKFSPEKFPLAGLE
PLMN_BOVIN  138  YRGTTAETKSGVTCQKWSATSPHVPKFSPEKFPLAGLEENY
PLMN_BOVIN  145  TKSGVTCQKWSATSPHVPKFSPEKFPLAGLEENYCRNPDND
PLMN_BOVIN  196  PDKRYDYCDIPECEDKCMHCSGENYEGKIAKTMSGRDCQAW
PLMN_BOVIN  209  EDKCMHCSGENYEGKIAKTMSGRDCQAWDSQSPHAHGYIPS
PLMN_BOVIN  218  ENYEGKIAKTMSGRDCQAWDSQSPHAHGYIPSKFPNKNLKM
PLMN_BOVIN  229  SGRDCQAWDSQSPHAHGYIPSKFPNKNLKMNYCRNPDGEPR
PLMN_BOVIN  276  DPQKRWEFCDIPRCTTPPPSSGPKYQCLKGTGKNYGGTVAV
PLMN_BOVIN  347  EENYCRNPNGEKAPWCYTTNSEVRWEYCTIPSCESSPLSTE
PLMN_BOVIN  358  KAPWCYTTNSEVRWEYCTIPSCESSPLSTERMDVPVPPEQT
PLMN_BOVIN  361  WCYTTNSEVRWEYCTIPSCESSPLSTERMDVPVPPEQTPVP
PLMN_BOVIN  362  CYTTNSEVRWEYCTIPSCESSPLSTERMDVPVPPEQTPVPQ
PLMN_BOVIN  396  EQTPVPQDCYHGNGQSYRGTSSTTITGRKCQSWSSMTPHRH
PLMN_BOVIN  397  QTPVPQDCYHGNGQSYRGTSSTTITGRKCQSWSSMTPHRHL
PLMN_BOVIN  407  GNGQSYRGTSSTTITGRKCQSWSSMTPHRHLKTPENYPNAG
PLMN_BOVIN  441  ENYPNAGLTMNYCRNPDADKSPWCYTTDPRVRWEFCNLKKC
PLMN_BOVIN  462  PWCYTTDPRVRWEFCNLKKCSETPEQVPAAPQAPGVENPPE
PLMN_BOVIN  518  ATTVAGVPCQEWAAQEPHQHSIFTPETNPQSGLERNYCRNP
PLMN_BOVIN  528  EWAAQEPHQHSIFTPETNPQSGLERNYCRNPDGDVNGPWCY
PLMN_BOVIN  566  WCYTMNPRKPFDYCDVPQCESSFDCGKPKVEPKKCSGRIVG
PLMN_BOVIN  567  CYTMNPRKPFDYCDVPQCESSFDCGKPKVEPKKCSGRIVGG
PLMN_BOVIN  581  VPQCESSFDCGKPKVEPKKCSGRIVGGCVSKPHSWPWQVSL
PLMN_BOVIN  590  CGKPKVEPKKCSGRIVGGCVSKPHSWPWQVSLRRSSRHFCG
PLMN_BOVIN  600  CSGRIVGGCVSKPHSWPWQVSLRRSSRHFCGGTLISPKWVL
PLMN_BOVIN  604  IVGGCVSKPHSWPWQVSLRRSSRHFCGGTLISPKWVLTAAH
PLMN_BOVIN  615  WPWQVSLRRSSRHFCGGTLISPKWVLTAAHCLDNILALSFY
PLMN_BOVIN  633  LISPKWVLTAAHCLDNILALSFYKVILGAHNEKVREQSVQE
PLMN_BOVIN  650  LALSFYKVILGAHNEKVREQSVQEIPVSRLFREPSQADIAL
PLMN_BOVIN  657  VILGAHNEKVREQSVQEIPVSRLFREPSQADIALLKLSRPA
PLMN_BOVIN  664  EKVREQSVQEIPVSRLFREPSQADIALLKLSRPAIITKEVI
PLMN_BOVIN  674  IPVSRLFREPSQADIALLKLSRPAIITKEVIPACLPPPNYM
PLMN_BOVIN  757  LDGRVKPTELCAGHLIGGTDSCQGDSGGPLVCFEKDKYILQ
PLMN_BOVIN  799  VTSWGLGCARPNKPGVYVRVSPYVPWIEETMRRNOOOOOOO
PLMN_HUMAN  82  RAFQYHSKEQQCVIMAENRKSSIIIRMRDVVLFEKKVYLSE
PLMN_HUMAN  83  AFQYHSKEQQCVIMAENRKSSIIIRMRDVVLFEKKVYLSEC
PLMN_HUMAN  101  KSSIIIRMRDVVLFEKKVYLSECKTGNGKNYRGTMSKTKNG
PLMN_HUMAN  144  CQKWSSTSPHRPRFSPATHPSEGLEENYCRNPDNDPQGPWC
PLMN_HUMAN  198  ILECEEECMHCSGENYDGKISKTMSGLECQAWDSQSPHAHG
PLMN_HUMAN  443  MNYCRNPDADKGPWCFTTDPSVRWEYCNLKKCSGTEASVVA
PLMN_HUMAN  460  TDPSVRWEYCNLKKCSGTEASVVAPPPVVLLPDVETPSEED
PLMN_HUMAN  477  TEASVVAPPPVVLLPDVETPSEEDCMFGNGKGYRGKRATTV
PLMN_HUMAN  591  QVEPKKCPGRVVGGCVAHPHSWPWQVSLRTRFGMHFCGGTL
PLMN_HUMAN  627  CGGTLISPEWVLTAAHCLEKSPRPSSYKVILGAHQEVNLEP
PLMN_HUMAN  632  ISPEWVLTAAHCLEKSPRPSSYKVILGAHQEVNLEPHVQEI
PLMN_HUMAN  673  EVSRLFLEPTRKDIALLKLSSPAVITDKVIPACLPSPNYVV
PLMN_HUMAN  688  LLKLSSPAVITDKVIPACLPSPNYVVADRTECFITGWGETQ
PLMN_HUMAN  741  LPVIENKVCNRYEFLNGRVQSTELCAGHLAGGTDSCQGDSG
PLMN_HUMAN  779  DSGGPLVCFEKDKYILQGVTSWGLGCARPNKPGVYVRVSRF
PRG2_HUMAN  15  OOOOOOMKLPLLLALLFGAVSALHLRSETSTFETPLGAKTL
PRG2_HUMAN  21  MKLPLLLALLFGAVSALHLRSETSTFETPLGAKTLPEDEET
PRG2_HUMAN  64  QEMEETPCRELEEEEEWGSGSEDASKKDGAVESISVPDMVD
PRG2_HUMAN  68  ETPCRELEEEEEWGSGSEDASKKDGAVESISVPDMVDKNLT
PRG2_HUMAN  76  EEEEWGSGSEDASKKDGAVESISVPDMVDKNLTCPEEEDTV
PRG2_HUMAN  78  EEWGSGSEDASKKDGAVESISVPDMVDKNLTCPEEEDTVKV
PRG2_HUMAN  114  DTVKVVGIPGCQTCRYLLVRSLQTFSQAWFTCRRCYRGNLV
PRG2_HUMAN  119  VGIPGCQTCRYLLVRSLQTFSQAWFTCRRCYRGNLVSIHNF
PRG2_HUMAN  135  LQTFSQAWFTCRRCYRGNLVSIHNFNINYRIQCSVSALNQG
PRG2_HUMAN  148  CYRGNLVSIHNFNINYRIQCSVSALNQGQVWIGGRITGSGR
PRG2_HUMAN  150  RGNLVSIHNFNINYRIQCSVSALNQGQVWIGGRITGSGRCR
PRG2_HUMAN  166  QCSVSALNQGQVWIGGRITGSGRCRRFQWVDGSRWNFAYWA
PRG2_HUMAN  178  WIGGRITGSGRCRRFQWVDGSRWNFAYWAAHQPWSRGGHCV
PRG2_HUMAN  192  FQWVDGSRWNFAYWAAHQPWSRGGHCVALCTRGGYWRRAHC
PRG2_HUMAN  221  CTRGGYWRRAHCLRRLPFICSYOOOOOOOOOOOOOOOOOOO
RNBR_BOVIN  5  OOOOOOOOOOOOOOOOMALKSLVLLSLLVLVLLLVQVQPSL
RNBR_BOVIN  10  OOOOOOOOOOOMALKSLVLLSLLVLVLLLVQVQPSLGKESA
RNBR_BOVIN  24  KSLVLLSLLVLVLLLVQVQPSLGKESAAAKFRRQHMDSGSS
RNBR_BOVIN  29  LSLLVLVLLLVQVQPSLGKESAAAKFRRQHMDSGSSSSSNP
RNBR_BOVIN  41  VQPSLGKESAAAKFRRQHMDSGSSSSSNPNYCNQMMKRRRM
RNBR_BOVIN  43  PSLGKESAAAKFRRQHMDSGSSSSSNPNYCNQMMKRRRMTH
RNBR_BOVIN  44  SLGKESAAAKFRRQHMDSGSSSSSNPNYCNQMMKRRRMTHG
RNBR_BOVIN  45  LGKESAAAKFRRQHMDSGSSSSSNPNYCNQMMKRRRMTHGR
RNBR_BOVIN  46  GKESAAAKFRRQHMDSGSSSSSNPNYCNQMMKRRRMTHGRC
RNBR_BOVIN  47  KESAAAKFRRQHMDSGSSSSSNPNYCNQMMKRRRMTHGRCK
RNBR_BOVIN  76  MKRRRMTHGRCKPVNTFVHESLDDVKAVCSQKNITCKNGHP
RNBR_BOVIN  85  RCKPVNTFVHESLDDVKAVCSQKNITCKNGHPNCYQSKSTM
RNBR_BOVIN  101  KAVCSQKNITCKNGHPNCYQSKSTMSITDCRETGSSKYPNC
RNBR_BOVIN  103  VCSQKNITCKNGHPNCYQSKSTMSITDCRETGSSKYPNCAY
RNBR_BOVIN  106  QKNITCKNGHPNCYQSKSTMSITDCRETGSSKYPNCAYKTS
RNBR_BOVIN  115  HPNCYQSKSTMSITDCRETGSSKYPNCAYKTSQKQKYITVA
RNBR_BOVIN  116  PNCYQSKSTMSITDCRETGSSKYPNCAYKTSQKQKYITVAC
RNBR_BOVIN  126  SITDCRETGSSKYPNCAYKTSQKQKYITVACEGNPYVPVHF
TPO_HUMAN  21  MELTELLLVVMLLLTARLTLSSPAPPACDLRVLSKLLRDSH
TPO_HUMAN  34  LTARLTLSSPAPPACDLRVLSKLLRDSHVLHSRLSQCPEVH
TPO_HUMAN  40  LSSPAPPACDLRVLSKLLRDSHVLHSRLSQCPEVHPLPTPV
TPO_HUMAN  45  PPACDLRVLSKLLRDSHVLHSRLSQCPEVHPLPTPVLLPAV
TPO_HUMAN  48  CDLRVLSKLLRDSHVLHSRLSQCPEVHPLPTPVLLPAVDFS
TPO_HUMAN  68  SQCPEVHPLPTPVLLPAVDFSLGEWKTQMEETKAQDILGAV
TPO_HUMAN  108  VTLLLEGVMAARGQLGPTCLSSLLGQLSGQVRLLLGALQSL
TPO_HUMAN  109  TLLLEGVMAARGQLGPTCLSSLLGQLSGQVRLLLGALQSLL
TPO_HUMAN  115  VMAARGQLGPTCLSSLLGQLSGQVRLLLGALQSLLGTQLPP
TPO_HUMAN  127  LSSLLGQLSGQVRLLLGALQSLLGTQLPPQGRTTAHKDPNA
TPO_HUMAN  151  TQLPPQGRTTAHKDPNAIFLSFQHLLRGKVRFLMLVGGSTL
TPO_HUMAN  169  FLSFQHLLRGKVRFLMLVGGSTLCVRRAPPTTAVPSRTSLV
TPO_HUMAN  187  GGSTLCVRRAPPTTAVPSRTSLVLTLNELPNRTSGLLETNF
TPO_HUMAN  200  TAVPSRTSLVLTLNELPNRTSGLLETNFTASARTTGSGLLK
TPO_HUMAN  210  LTLNELPNRTSGLLETNFTASARTTGSGLLKWQQGFRAKIP
TPO_HUMAN  216  PNRTSGLLETNFTASARTTGSGLLKWQQGFRAKIPGLLNQT
TPO_HUMAN  237  GLLKWQQGFRAKIPGLLNQTSRSLDQIPGYLNRIHELLNGT
TPO_HUMAN  239  LKWQQGFRAKIPGLLNQTSRSLDQIPGYLNRIHELLNGTRG
TPO_HUMAN  275  NGTRGLFPGPSRRTLGAPDISSGTSDTGSLPPNLQPGYSPS
TPO_HUMAN  276  GTRGLFPGPSRRTLGAPDISSGTSDTGSLPPNLQPGYSPSP
TPO_HUMAN  279  GLFPGPSRRTLGAPDISSGTSDTGSLPPNLQPGYSPSPTHP
TPO_HUMAN  283  GPSRRTLGAPDISSGTSDTGSLPPNLQPGYSPSPTHPPTGQ
TPO_HUMAN  293  DISSGTSDTGSLPPNLQPGYSPSPTHPPTGQYTLFPLPPTL
TPO_HUMAN  295  SSGTSDTGSLPPNLQPGYSPSPTHPPTGQYTLFPLPPTLPT
TPO_HUMAN  328  PLPPTLPTPVVQLHPLLPDPSAPTPTPTSPLLNTSYTHSQN
TPO_HUMAN  336  PVVQLHPLLPDPSAPTPTPTSPLLNTSYTHSQNLSQEGOOO
TPO_HUMAN  342  PLLPDPSAPTPTPTSPLLNTSYTHSQNLSQEGOOOOOOOOO
TPO_HUMAN  346  DPSAPTPTPTSPLLNTSYTHSQNLSQEGOOOOOOOOOOOOO
TPO_HUMAN  350  PTPTPTSPLLNTSYTHSQNLSQEGOOOOOOOOOOOOOOOOO
TRFE_HUMAN  31  CAVLGLCLAVPDKTVRWCAVSEHEATKCQSFRDHMKSVIPS
TRFE_HUMAN  40  VPDKTVRWCAVSEHEATKCQSFRDHMKSVIPSDGPSVACVK
TRFE_HUMAN  47  WCAVSEHEATKCQSFRDHMKSVIPSDGPSVACVKKASYLDC
TRFE_HUMAN  55  ATKCQSFRDHMKSVIPSDGPSVACVKKASYLDCIRAIAANE
TRFE_HUMAN  63  DHMKSVIPSDGPSVACVKKASYLDCIRAIAANEADAVTLDA
TRFE_HUMAN  106  VYDAYLAPNNLKPVVAEFYGSKEDPQTFYYAVAVVKKDSGF
TRFE_HUMAN  124  YGSKEDPQTFYYAVAVVKKDSGFQMNQLRGKKSCHTGLGRS
TRFE_HUMAN  136  AVAVVKKDSGFQMNQLRGKKSCHTGLGRSAGWNIPIGLLYC
TRFE_HUMAN  144  SGFQMNQLRGKKSCHTGLGRSAGWNIPIGLLYCDLPEPRKP
TRFE_HUMAN  174  LYCDLPEPRKPLEKAVANFFSGSCAPCADGTDFPQLCQLCP
TRFE_HUMAN  176  CDLPEPRKPLEKAVANFFSGSCAPCADGTDFPQLCQLCPGC
TRFE_HUMAN  199  PCADGTDFPQLCQLCPGCGCSTLNQYFGYSGAFKCLKDGAG
TRFE_HUMAN  208  QLCQLCPGCGCSTLNQYFGYSGAFKCLKDGAGDVAFVKHST
TRFE_HUMAN  227  YSGAFKCLKDGAGDVAFVKHSTIFENLANKADRDQYELLCL
TRFE_HUMAN  267  LDNTRKPVDEYKDCHLAQVPSHTVVARSMGGKEDLIWELLN
TRFE_HUMAN  274  VDEYKDCHLAQVPSHTVVARSMGGKEDLIWELLNQAQEHFG
TRFE_HUMAN  298  KEDLIWELLNQAQEHFGKDKSKEFQLFSSPHGKDLLFKDSA
TRFE_HUMAN  305  LLNQAQEHFGKDKSKEFQLFSSPHGKDLLFKDSAHGFLKVP
TRFE_HUMAN  306  LNQAQEHFGKDKSKEFQLFSSPHGKDLLFKDSAHGFLKVPP
TRFE_HUMAN  317  KSKEFQLFSSPHGKDLLFKDSAHGFLKVPPRMDAKMYLGYE
TRFE_HUMAN  367  EGTCPEAPTDECKPVKWCALSHHERLKCDEWSVNSVGKIEC
TRFE_HUMAN  378  CKPVKWCALSHHERLKCDEWSVNSVGKIECVSAETTEDCIA
TRFE_HUMAN  381  VKWCALSHHERLKCDEWSVNSVGKIECVSAETTEDCIAKIM
TRFE_HUMAN  389  HERLKCDEWSVNSVGKIECVSAETTEDCIAKIMNGEADAMS
TRFE_HUMAN  409  SAETTEDCIAKIMNGEADAMSLDGGFVYIAGKCGLVPVLAE
TRFE_HUMAN  434  FVYIAGKCGLVPVLAENYNKSDNCEDTPEAGYFAVAVVKKS
TRFE_HUMAN  454  SDNCEDTPEAGYFAVAVVKKSASDLTWDNLKGKKSCHTAVG
TRFE_HUMAN  456  NCEDTPEAGYFAVAVVKKSASDLTWDNLKGKKSCHTAVGRT
TRFE_HUMAN  500  NIPMGLLYNKINHCRFDEFFSEGCAPGSKKDSSLCKLCMGS
TRFE_HUMAN  507  YNKINHCRFDEFFSEGCAPGSKKDSSLCKLCMGSGLNLCEP
TRFE_HUMAN  511  NHCRFDEFFSEGCAPGSKKDSSLCKLCMGSGLNLCEPNNKE
TRFE_HUMAN  512  HCRFDEFFSEGCAPGSKKDSSLCKLCMGSGLNLCEPNNKEG
TRFE_HUMAN  520  SEGCAPGSKKDSSLCKLCMGSGLNLCEPNNKEGYYGYTGAF
TRFE_HUMAN  629  RKDKEACVHKILRQQQHLFGSNVTDCSGNFCLFRSETKDLL
TRFE_HUMAN  635  CVHKILRQQQHLFGSNVTDCSGNFCLFRSETKDLLFRDDTV
TRFE_HUMAN  643  QQHLFGSNVTDCSGNFCLFRSETKDLLFRDDTVCLAKLHDR
TRFE_HUMAN  685  TYEKYLGEEYVKAVGNLRKCSTSSLLEACTFRRPOOOOOOO
TRFE_HUMAN  687  EKYLGEEYVKAVGNLRKCSTSSLLEACTFRRPOOOOOOOOO
TRFE_HUMAN  688  KYLGEEYVKAVGNLRKCSTSSLLEACTFRRPOOOOOOOOOO
ZP4_PIG  6  OOOOOOOOOOOOOOOMWLRPSIWLCFPLCLALPGQSQPKAA
ZP4_PIG  21  MWLRPSIWLCFPLCLALPGQSQPKAADDLGGLYCGPSSFHF
ZP4_PIG  37  LPGQSQPKAADDLGGLYCGPSSFHFSINLLSQDTATPPALV
ZP4_PIG  38  PGQSQPKAADDLGGLYCGPSSFHFSINLLSQDTATPPALVV
ZP4_PIG  42  QPKAADDLGGLYCGPSSFHFSINLLSQDTATPPALVVWDRR
ZP4_PIG  47  DDLGGLYCGPSSFHFSINLLSQDTATPPALVVWDRRGRLHK
ZP4_PIG  72  TPPALVVWDRRGRLHKLQNDSGCGTWVHKGPGSSMGVEASY
ZP4_PIG  84  RLHKLQNDSGCGTWVHKGPGSSMGVEASYRGCYVTEWDSHY
ZP4_PIG  85  LHKLQNDSGCGTWVHKGPGSSMGVEASYRGCYVTEWDSHYL
ZP4_PIG  91  DSGCGTWVHKGPGSSMGVEASYRGCYVTEWDSHYLMPIGLE
ZP4_PIG  102  PGSSMGVEASYRGCYVTEWDSHYLMPIGLEEADAGGHRTVT
ZP4_PIG  174  PCAPPPITQGECKQLGCCYNSEEVPSCYYGNTVTSRCTQDG
ZP4_PIG  179  PITQGECKQLGCCYNSEEVPSCYYGNTVTSRCTQDGHFSIA
ZP4_PIG  188  LGCCYNSEEVPSCYYGNTVTSRCTQDGHFSIAVSRNVTSPP
ZP4_PIG  197  VPSCYYGNTVTSRCTQDGHFSIAVSRNVTSPPLLWDSVHLA
ZP4_PIG  201  YYGNTVTSRCTQDGHFSIAVSRNVTSPPLLWDSVHLAFRND
ZP4_PIG  206  VTSRCTQDGHFSIAVSRNVTSPPLLWDSVHLAFRNDSECKP
ZP4_PIG  213  DGHFSIAVSRNVTSPPLLWDSVHLAFRNDSECKPVMETHTF
ZP4_PIG  222  RNVTSPPLLWDSVHLAFRNDSECKPVMETHTFVLFRFPFSS
ZP4_PIG  241  DSECKPVMETHTFVLFRFPFSSCGTAKRVTGNQAVYENELV
ZP4_PIG  242  SECKPVMETHTFVLFRFPFSSCGTAKRVTGNQAVYENELVA
ZP4_PIG  270  TGNQAVYENELVAARDVRTWSHGSITRDSIFRLRVSCIYSV
ZP4_PIG  273  QAVYENELVAARDVRTWSHGSITRDSIFRLRVSCIYSVSSS
ZP4_PIG  278  NELVAARDVRTWSHGSITRDSIFRLRVSCIYSVSSSALPVN
ZP4_PIG  285  DVRTWSHGSITRDSIFRLRVSCIYSVSSSALPVNIQVFTLP
ZP4_PIG  289  WSHGSITRDSIFRLRVSCIYSVSSSALPVNIQVFTLPPPLP
ZP4_PIG  291  HGSITRDSIFRLRVSCIYSVSSSALPVNIQVFTLPPPLPET
ZP4_PIG  292  GSITRDSIFRLRVSCIYSVSSSALPVNIQVFTLPPPLPETH
ZP4_PIG  330  ETHPGPLTLELQIAKDERYGSYYNASDYPVVKLLREPIYVE
ZP4_PIG  335  PLTLELQIAKDERYGSYYNASDYPVVKLLREPIYVEVSIRH
ZP4_PIG  352  YNASDYPVVKLLREPIYVEVSIRHRTDPSLGLHLHQCWATP
ZP4_PIG  360  VKLLREPIYVEVSIRHRTDPSLGLHLHQCWATPGMSPLLQP
ZP4_PIG  375  HRTDPSLGLHLHQCWATPGMSPLLQPQWPMLVNGCPYTGDN
ZP4_PIG  407  NGCPYTGDNYQTKLIPVQKASNLLFPSHYQRFSVSTFSFVD
ZP4_PIG  413  GDNYQTKLIPVQKASNLLFPSHYQRFSVSTFSFVDSVAKQA
ZP4_PIG  419  KLIPVQKASNLLFPSHYQRFSVSTFSFVDSVAKQALKGPVY
ZP4_PIG  421  IPVQKASNLLFPSHYQRFSVSTFSFVDSVAKQALKGPVYLH
ZP4_PIG  424  QKASNLLFPSHYQRFSVSTFSFVDSVAKQALKGPVYLHCTA
ZP4_PIG  428  NLLFPSHYQRFSVSTFSFVDSVAKQALKGPVYLHCTASVCK
ZP4_PIG  445  FVDSVAKQALKGPVYLHCTASVCKPAGAPICVTTCPAARRR
ZP4_PIG  467  CKPAGAPICVTTCPAARRRRSSDIHFQNGTASISSKGPMIL
ZP4_PIG  468  KPAGAPICVTTCPAARRRRSSDIHFQNGTASISSKGPMILL
ZP4_PIG  478  TCPAARRRRSSDIHFQNGTASISSKGPMILLQATRDSSERL
ZP4_PIG  480  PAARRRRSSDIHFQNGTASISSKGPMILLQATRDSSERLHK
ZP4_PIG  481  AARRRRSSDIHFQNGTASISSKGPMILLQATRDSSERLHKY
ZP4_PIG  494  NGTASISSKGPMILLQATRDSSERLHKYSRPPVDSHALWVA
ZP4_PIG  495  GTASISSKGPMILLQATRDSSERLHKYSRPPVDSHALWVAG
ZP4_PIG  502  KGPMILLQATRDSSERLHKYSRPPVDSHALWVAGLLGSLII
ZP4_PIG  508  LQATRDSSERLHKYSRPPVDSHALWVAGLLGSLIIGALLVS
ZP4_PIG  519  HKYSRPPVDSHALWVAGLLGSLIIGALLVSYLVFRKWROOO
ZP4_PIG  528  SHALWVAGLLGSLIIGALLVSYLVFRKWROOOOOOOOOOOO
