# Supplementary material for: Prediction of mucin-type O-glycosylation sites in mammalian proteins using the composition of k-spaced amino acid pairs
Source: BMC Bioinformatics. 2008 Feb 18;9:101. doi: 10.1186/1471-2105-9-101 (PMC2335299; doi:10.1186/1471-2105-9-101)
Supplement: Additional file 4 — Non-glycosylated T sites. This file contains the negative dataset of T sites used in training and testing the proposed CKSAAP_OGlySite predictor. [file 1471-2105-9-101-S4.txt]

# This dataset was compiled from the SWISSPROT database (Release 52.4)
# ID the accession number of SWISSPROT
# Pos The position of non-glycosylation residue (i.e. negative site) in the corresponding sequence
# Each site is presented by a 41 residue long fragment 
ID	   Pos	   41 residue long fragment
A2GL_HUMAN  22  SSWSRQRPKSPGGIQPHVSRTLFLLLLLAASAWGVTLSPKD
A2GL_HUMAN  70  HGSSISCQPPAEIPGYLPADTVHLAVEFFNLTHLPANLLQG
A2GL_HUMAN  81  EIPGYLPADTVHLAVEFFNLTHLPANLLQGASKLQELHLSS
A2GL_HUMAN  124  LESLSPEFLRPVPQLRVLDLTRNALTGLPPGLFQASATLDT
A2GL_HUMAN  129  PEFLRPVPQLRVLDLTRNALTGLPPGLFQASATLDTLVLKE
A2GL_HUMAN  141  LDLTRNALTGLPPGLFQASATLDTLVLKENQLEVLEVSWLH
A2GL_HUMAN  144  TRNALTGLPPGLFQASATLDTLVLKENQLEVLEVSWLHGLK
A2GL_HUMAN  188  HLDLSGNRLRKLPPGLLANFTLLRTLDLGENQLETLPPDLL
A2GL_HUMAN  202  GLLANFTLLRTLDLGENQLETLPPDLLRGPLQLERLHLEGN
A2GL_HUMAN  327  LSDLYRWLQAQKDKMFSQNDTRCAGPEAVKGQTLLAVAKSQ
A2GL_HUMAN  339  DKMFSQNDTRCAGPEAVKGQTLLAVAKSQOOOOOOOOOOOO
AMBP_HUMAN  52  QENFNISRIYGKWYNLAIGSTCPWLKKIMDRMTVSTLVLGE
AMBP_HUMAN  64  WYNLAIGSTCPWLKKIMDRMTVSTLVLGEGATEAEISMTST
AMBP_HUMAN  67  LAIGSTCPWLKKIMDRMTVSTLVLGEGATEAEISMTSTRWR
AMBP_HUMAN  75  WLKKIMDRMTVSTLVLGEGATEAEISMTSTRWRKGVCEETS
AMBP_HUMAN  82  RMTVSTLVLGEGATEAEISMTSTRWRKGVCEETSGAYEKTD
AMBP_HUMAN  84  TVSTLVLGEGATEAEISMTSTRWRKGVCEETSGAYEKTDTD
AMBP_HUMAN  94  ATEAEISMTSTRWRKGVCEETSGAYEKTDTDGKFLYHKSKW
AMBP_HUMAN  101  MTSTRWRKGVCEETSGAYEKTDTDGKFLYHKSKWNITMESY
AMBP_HUMAN  103  STRWRKGVCEETSGAYEKTDTDGKFLYHKSKWNITMESYVV
AMBP_HUMAN  117  AYEKTDTDGKFLYHKSKWNITMESYVVHTNYDEYAIFLTKK
AMBP_HUMAN  125  GKFLYHKSKWNITMESYVVHTNYDEYAIFLTKKFSRHHGPT
AMBP_HUMAN  135  NITMESYVVHTNYDEYAIFLTKKFSRHHGPTITAKLYGRAP
AMBP_HUMAN  145  TNYDEYAIFLTKKFSRHHGPTITAKLYGRAPQLRETLLQDF
AMBP_HUMAN  147  YDEYAIFLTKKFSRHHGPTITAKLYGRAPQLRETLLQDFRV
AMBP_HUMAN  160  RHHGPTITAKLYGRAPQLRETLLQDFRVVAQGVGIPEDSIF
AMBP_HUMAN  181  LLQDFRVVAQGVGIPEDSIFTMADRGECVPGEQEPEPILIP
AMBP_HUMAN  222  RVRRAVLPQEEEGSGGGQLVTEVTKKEDSCQLGYSAGPCMG
AMBP_HUMAN  225  RAVLPQEEEGSGGGQLVTEVTKKEDSCQLGYSAGPCMGMTS
AMBP_HUMAN  244  VTKKEDSCQLGYSAGPCMGMTSRYFYNGTSMACETFQYGGC
AMBP_HUMAN  252  QLGYSAGPCMGMTSRYFYNGTSMACETFQYGGCMGNGNNFV
AMBP_HUMAN  258  GPCMGMTSRYFYNGTSMACETFQYGGCMGNGNNFVTEKECL
AMBP_HUMAN  273  SMACETFQYGGCMGNGNNFVTEKECLQTCRTVAACNLPIVR
AMBP_HUMAN  280  QYGGCMGNGNNFVTEKECLQTCRTVAACNLPIVRGPCRAFI
AMBP_HUMAN  283  GCMGNGNNFVTEKECLQTCRTVAACNLPIVRGPCRAFIQLW
APOC3_HUMAN  40  ASEAEDASLLSFMQGYMKHATKTAKDALSSVQESQVAQQAR
APOC3_HUMAN  42  EAEDASLLSFMQGYMKHATKTAKDALSSVQESQVAQQARGW
APOC3_HUMAN  64  KDALSSVQESQVAQQARGWVTDGFSSLKDYWSTVKDKFSEF
APOC3_HUMAN  76  AQQARGWVTDGFSSLKDYWSTVKDKFSEFWDLDPEVRPTSA
APOE_HUMAN  11  OOOOOOOOOOMKVLWAALLVTFLAGCQAKVEQAVETEPEPE
APOE_HUMAN  26  AALLVTFLAGCQAKVEQAVETEPEPELRQQTEWQSGQRWEL
APOE_HUMAN  36  CQAKVEQAVETEPEPELRQQTEWQSGQRWELALGRFWDYLR
APOE_HUMAN  60  SGQRWELALGRFWDYLRWVQTLSEQVQEELLSSQVTQELRA
APOE_HUMAN  75  LRWVQTLSEQVQEELLSSQVTQELRALMDETMKELKAYKSE
APOE_HUMAN  85  VQEELLSSQVTQELRALMDETMKELKAYKSELEEQLTPVAE
APOE_HUMAN  101  LMDETMKELKAYKSELEEQLTPVAEETRARLSKELQAAQAR
APOE_HUMAN  107  KELKAYKSELEEQLTPVAEETRARLSKELQAAQARLGADME
APOE_HUMAN  148  DVCGRLVQYRGEVQAMLGQSTEELRVRLASHLRKLRKRLLR
APOE_HUMAN  243  ERAQAWGERLRARMEEMGSRTRDRLDEVKEQVAEVRAKLEE
APOE_HUMAN  307  VEDMQRQWAGLVEKVQAAVGTSAAPVPSDNHOOOOOOOOOO
APOH_HUMAN  22  ISPVLILFSSFLCHVAIAGRTCPKPDDLPFSTVVPLKTFYE
APOH_HUMAN  33  LCHVAIAGRTCPKPDDLPFSTVVPLKTFYEPGEEITYSCKP
APOH_HUMAN  39  AGRTCPKPDDLPFSTVVPLKTFYEPGEEITYSCKPGYVSRG
APOH_HUMAN  48  DLPFSTVVPLKTFYEPGEEITYSCKPGYVSRGGMRKFICPL
APOH_HUMAN  69  YSCKPGYVSRGGMRKFICPLTGLWPINTLKCTPRVCPFAGI
APOH_HUMAN  76  VSRGGMRKFICPLTGLWPINTLKCTPRVCPFAGILENGAVR
APOH_HUMAN  80  GMRKFICPLTGLWPINTLKCTPRVCPFAGILENGAVRYTTF
APOH_HUMAN  98  KCTPRVCPFAGILENGAVRYTTFEYPNTISFSCNTGFYLNG
APOH_HUMAN  99  CTPRVCPFAGILENGAVRYTTFEYPNTISFSCNTGFYLNGA
APOH_HUMAN  105  PFAGILENGAVRYTTFEYPNTISFSCNTGFYLNGADSAKCT
APOH_HUMAN  112  NGAVRYTTFEYPNTISFSCNTGFYLNGADSAKCTEEGKWSP
APOH_HUMAN  125  TISFSCNTGFYLNGADSAKCTEEGKWSPELPVCAPIICPPP
APOH_HUMAN  152  PELPVCAPIICPPPSIPTFATLRVYKPSAGNNSLYRDTAVF
APOH_HUMAN  169  TFATLRVYKPSAGNNSLYRDTAVFECLPQHAMFGNDTITCT
APOH_HUMAN  185  LYRDTAVFECLPQHAMFGNDTITCTTHGNWTKLPECREVKC
APOH_HUMAN  187  RDTAVFECLPQHAMFGNDTITCTTHGNWTKLPECREVKCPF
APOH_HUMAN  189  TAVFECLPQHAMFGNDTITCTTHGNWTKLPECREVKCPFPS
APOH_HUMAN  190  AVFECLPQHAMFGNDTITCTTHGNWTKLPECREVKCPFPSR
APOH_HUMAN  195  LPQHAMFGNDTITCTTHGNWTKLPECREVKCPFPSRPDNGF
APOH_HUMAN  223  VKCPFPSRPDNGFVNYPAKPTLYYKDKATFGCHDGYSLDGP
APOH_HUMAN  231  PDNGFVNYPAKPTLYYKDKATFGCHDGYSLDGPEEIECTKL
APOH_HUMAN  249  KATFGCHDGYSLDGPEEIECTKLGNWSAMPSCKASCKVPVK
APOH_HUMAN  272  GNWSAMPSCKASCKVPVKKATVVYQGERVKIQEKFKNGMLH
APOH_HUMAN  310  MLHGDKVSFFCKNKEKKCSYTEDAQCIDGTIEVPKCFKEHS
APOH_HUMAN  319  FCKNKEKKCSYTEDAQCIDGTIEVPKCFKEHSSLAFWKTDA
APOH_HUMAN  337  DGTIEVPKCFKEHSSLAFWKTDASDVKPCOOOOOOOOOOOO
CASK_BOVIN  10  OOOOOOOOOOOMMKSFFLVVTILALTLPFLGAQEQNQEQPI
CASK_BOVIN  15  OOOOOOMMKSFFLVVTILALTLPFLGAQEQNQEQPIRCEKD
CASK_BOVIN  103  AKPAAVRSPAQILQWQVLSNTVPAKSCQAQPTTMARHPHPH
CASK_BOVIN  114  ILQWQVLSNTVPAKSCQAQPTTMARHPHPHLSFMAIPPKKN
CASK_BOVIN  115  LQWQVLSNTVPAKSCQAQPTTMARHPHPHLSFMAIPPKKNQ
CASK_BOVIN  138  RHPHPHLSFMAIPPKKNQDKTEIPTINTIASGEPTSTPTTE
CASK_BOVIN  145  SFMAIPPKKNQDKTEIPTINTIASGEPTSTPTTEAVESTVA
CASK_BOVIN  156  DKTEIPTINTIASGEPTSTPTTEAVESTVATLEDSPEVIES
CASK_BOVIN  166  IASGEPTSTPTTEAVESTVATLEDSPEVIESPPEINTVQVT
CASK_BOVIN  182  STVATLEDSPEVIESPPEINTVQVTSTAVOOOOOOOOOOOO
CASK_BOVIN  188  EDSPEVIESPPEINTVQVTSTAVOOOOOOOOOOOOOOOOOO
CASK_HUMAN  42  VQNQKQPACHENDERPFYQKTAPYVPMYYVPNSYPYYGTNL
CASK_HUMAN  60  QKTAPYVPMYYVPNSYPYYGTNLYQRRPAIAINNPYVPRTY
CASK_HUMAN  79  GTNLYQRRPAIAINNPYVPRTYYANPAVVRPHAQIPQRQYL
CASK_HUMAN  106  VVRPHAQIPQRQYLPNSHPPTVVRRPNLHPSFIAIPPKKIQ
CASK_HUMAN  139  AIPPKKIQDKIIIPTINTIATVEPTPAPATEPTVDSVVTPE
CASK_HUMAN  172  VDSVVTPEAFSESIITSTPETTTVAVTPPTAOOOOOOOOOO
CASK_HUMAN  173  DSVVTPEAFSESIITSTPETTTVAVTPPTAOOOOOOOOOOO
CASK_HUMAN  174  SVVTPEAFSESIITSTPETTTVAVTPPTAOOOOOOOOOOOO
CASK_HUMAN  178  PEAFSESIITSTPETTTVAVTPPTAOOOOOOOOOOOOOOOO
CASK_HUMAN  181  FSESIITSTPETTTVAVTPPTAOOOOOOOOOOOOOOOOOOO
CCL11_HUMAN  30  LLLIAAAFSPQGLAGPASVPTTCCFNLANRKIPLQRLESYR
CCL11_HUMAN  31  LLIAAAFSPQGLAGPASVPTTCCFNLANRKIPLQRLESYRR
CCL11_HUMAN  53  CFNLANRKIPLQRLESYRRITSGKCPQKAVIFKTKLAKDIC
CCL11_HUMAN  66  LESYRRITSGKCPQKAVIFKTKLAKDICADPKKKWVQDSMK
CD8A_RAT  20  OMASRVICFLSLNLLLLDVITRLQVSGQLQLSPKKVDAEIG
CD8A_RAT  46  GQLQLSPKKVDAEIGQEVKLTCEVLRDTSQGCSWLFRNSSS
CD8A_RAT  53  KKVDAEIGQEVKLTCEVLRDTSQGCSWLFRNSSSELLQPTF
CD8A_RAT  72  DTSQGCSWLFRNSSSELLQPTFIIYVSSSRSKLNDILDPNL
CD8A_RAT  105  NDILDPNLFSARKENNKYILTLSKFSTKNQGYYFCSITSNS
CD8A_RAT  111  NLFSARKENNKYILTLSKFSTKNQGYYFCSITSNSVMYFSP
CD8A_RAT  122  YILTLSKFSTKNQGYYFCSITSNSVMYFSPLVPVFQKVNSI
CD8A_RAT  208  IYIWAPLAGICAVLLLSLVITLICCHRNRRRVCKCPRPLVK
CEL_HUMAN  12  OOOOOOOOOMGRLQLVVLGLTCCWAVASAAKLGAVYTEGGF
CEL_HUMAN  28  VLGLTCCWAVASAAKLGAVYTEGGFVEGVNKKLGLLGDSVD
CEL_HUMAN  59  KLGLLGDSVDIFKGIPFAAPTKALENPQPHPGWQGTLKAKN
CEL_HUMAN  74  PFAAPTKALENPQPHPGWQGTLKAKNFKKRCLQATITQDST
CEL_HUMAN  88  HPGWQGTLKAKNFKKRCLQATITQDSTYGDEDCLYLNIWVP
CEL_HUMAN  90  GWQGTLKAKNFKKRCLQATITQDSTYGDEDCLYLNIWVPQG
CEL_HUMAN  94  TLKAKNFKKRCLQATITQDSTYGDEDCLYLNIWVPQGRKQV
CEL_HUMAN  152  GSGHGANFLNNYLYDGEEIATRGNVIVVTFNYRVGPLGFLS
CEL_HUMAN  160  LNNYLYDGEEIATRGNVIVVTFNYRVGPLGFLSTGDANLPG
CEL_HUMAN  173  RGNVIVVTFNYRVGPLGFLSTGDANLPGNYGLRDQHMAIAW
CEL_HUMAN  209  MAIAWVKRNIAAFGGDPNNITLFGESAGGASVSLQTLSPYN
CEL_HUMAN  224  DPNNITLFGESAGGASVSLQTLSPYNKGLIRRAISQSGVAL
CEL_HUMAN  281  AEKVGCPVGDAARMAQCLKVTDPRALTLAYKVPLAGLEYPM
CEL_HUMAN  287  PVGDAARMAQCLKVTDPRALTLAYKVPLAGLEYPMLHYVGF
CEL_HUMAN  336  IPADPINLYANAADIDYIAGTNNMDGHIFASIDMPAINKGN
CEL_HUMAN  360  DGHIFASIDMPAINKGNKKVTEEDFYKLVSEFTITKGLRGA
CEL_HUMAN  372  INKGNKKVTEEDFYKLVSEFTITKGLRGAKTTFDVYTESWA
CEL_HUMAN  374  KGNKKVTEEDFYKLVSEFTITKGLRGAKTTFDVYTESWAQD
CEL_HUMAN  382  EDFYKLVSEFTITKGLRGAKTTFDVYTESWAQDPSQENKKK
CEL_HUMAN  383  DFYKLVSEFTITKGLRGAKTTFDVYTESWAQDPSQENKKKT
CEL_HUMAN  388  VSEFTITKGLRGAKTTFDVYTESWAQDPSQENKKKTVVDFE
CEL_HUMAN  403  TFDVYTESWAQDPSQENKKKTVVDFETDVLFLVPTEIALAQ
CEL_HUMAN  409  ESWAQDPSQENKKKTVVDFETDVLFLVPTEIALAQHRANAK
CEL_HUMAN  417  QENKKKTVVDFETDVLFLVPTEIALAQHRANAKSAKTYAYL
CEL_HUMAN  433  FLVPTEIALAQHRANAKSAKTYAYLFSHPSRMPVYPKWVGA
CEL_HUMAN  469  KWVGADHADDIQYVFGKPFATPTGYRPQDRTVSKAMIAYWT
CEL_HUMAN  471  VGADHADDIQYVFGKPFATPTGYRPQDRTVSKAMIAYWTNF
CEL_HUMAN  479  IQYVFGKPFATPTGYRPQDRTVSKAMIAYWTNFAKTGDPNM
CEL_HUMAN  489  TPTGYRPQDRTVSKAMIAYWTNFAKTGDPNMGDSAVPTHWE
CEL_HUMAN  494  RPQDRTVSKAMIAYWTNFAKTGDPNMGDSAVPTHWEPYTTE
CEL_HUMAN  506  AYWTNFAKTGDPNMGDSAVPTHWEPYTTENSGYLEITKKMG
CEL_HUMAN  512  AKTGDPNMGDSAVPTHWEPYTTENSGYLEITKKMGSSSMKR
CEL_HUMAN  513  KTGDPNMGDSAVPTHWEPYTTENSGYLEITKKMGSSSMKRS
CEL_HUMAN  522  SAVPTHWEPYTTENSGYLEITKKMGSSSMKRSLRTNFLRYW
CEL_HUMAN  536  SGYLEITKKMGSSSMKRSLRTNFLRYWTLTYLALPTVTDQE
CEL_HUMAN  543  KKMGSSSMKRSLRTNFLRYWTLTYLALPTVTDQEATPVPPT
CEL_HUMAN  545  MGSSSMKRSLRTNFLRYWTLTYLALPTVTDQEATPVPPTGD
CEL_HUMAN  551  KRSLRTNFLRYWTLTYLALPTVTDQEATPVPPTGDSEATPV
CEL_HUMAN  553  SLRTNFLRYWTLTYLALPTVTDQEATPVPPTGDSEATPVPP
CEL_HUMAN  693  TGDSGAPPVPPTGDSGAPPVTPTGDSETAPVPPTGDSGAPP
CMGA_BOVIN  30  LLCAGQVIALPVNSPMNKGDTEVMKCIVEVISDTLSKPSPM
CMGA_BOVIN  43  SPMNKGDTEVMKCIVEVISDTLSKPSPMPVSKECFETLRGD
CMGA_BOVIN  59  VISDTLSKPSPMPVSKECFETLRGDERILSILRHQNLLKEL
CMGA_BOVIN  91  RHQNLLKELQDLALQGAKERTHQQKKHSSYEDELSEVLEKP
CMGA_BOVIN  121  EDELSEVLEKPNDQAEPKEVTEEVSSKDAAEKRDDFKEVEK
CMGA_BOVIN  222  GPSQGPASREKGLSAEQGRQTEREEEEEKWEEAEAREKAVP
CMGA_BOVIN  263  EEESPPTAAFKPPPSLGNKETQRAAPGWPEDGAGKMGAEEA
CMGA_BOVIN  345  SKEWEDAKRWSKMDQLAKELTAEKRLEGEEEEEEDPDRSMR
CMGA_HUMAN  17  OOOOMRSAAVLALLLCAGQVTALPVNSPMNKGDTEVMKCIV
CMGA_HUMAN  146  SKDVMEKREDSKEAEKSGEATDGARPQALPEPMQESKAEGN
COIA1_HUMAN  38  LAAARANLLNLNWLWFNNEDTSHAATTIPEPQGPLPVQPTA
COIA1_HUMAN  43  ANLLNLNWLWFNNEDTSHAATTIPEPQGPLPVQPTADTTTH
COIA1_HUMAN  44  NLLNLNWLWFNNEDTSHAATTIPEPQGPLPVQPTADTTTHV
COIA1_HUMAN  57  DTSHAATTIPEPQGPLPVQPTADTTTHVTPRNGSTEPATAP
COIA1_HUMAN  60  HAATTIPEPQGPLPVQPTADTTTHVTPRNGSTEPATAPGSP
COIA1_HUMAN  61  AATTIPEPQGPLPVQPTADTTTHVTPRNGSTEPATAPGSPE
COIA1_HUMAN  62  ATTIPEPQGPLPVQPTADTTTHVTPRNGSTEPATAPGSPEP
COIA1_HUMAN  65  IPEPQGPLPVQPTADTTTHVTPRNGSTEPATAPGSPEPPSE
COIA1_HUMAN  71  PLPVQPTADTTTHVTPRNGSTEPATAPGSPEPPSELLEDGQ
COIA1_HUMAN  75  QPTADTTTHVTPRNGSTEPATAPGSPEPPSELLEDGQDTPT
COIA1_HUMAN  93  PATAPGSPEPPSELLEDGQDTPTSAESPDAPEENIAGVGAE
COIA1_HUMAN  95  TAPGSPEPPSELLEDGQDTPTSAESPDAPEENIAGVGAEIL
COIA1_HUMAN  131  GAEILNVAKGIRSFVQLWNDTVPTESLARAETLVLETPVGP
COIA1_HUMAN  134  ILNVAKGIRSFVQLWNDTVPTESLARAETLVLETPVGPLAL
COIA1_HUMAN  142  RSFVQLWNDTVPTESLARAETLVLETPVGPLALAGPSSTPQ
COIA1_HUMAN  147  LWNDTVPTESLARAETLVLETPVGPLALAGPSSTPQENGTT
COIA1_HUMAN  160  AETLVLETPVGPLALAGPSSTPQENGTTLWPSRGIPSSPGA
COIA1_HUMAN  166  ETPVGPLALAGPSSTPQENGTTLWPSRGIPSSPGAHTTEAG
COIA1_HUMAN  167  TPVGPLALAGPSSTPQENGTTLWPSRGIPSSPGAHTTEAGT
COIA1_HUMAN  182  QENGTTLWPSRGIPSSPGAHTTEAGTLPAPTPSPPSLGRPW
COIA1_HUMAN  183  ENGTTLWPSRGIPSSPGAHTTEAGTLPAPTPSPPSLGRPWA
COIA1_HUMAN  187  TLWPSRGIPSSPGAHTTEAGTLPAPTPSPPSLGRPWAPLTG
COIA1_HUMAN  192  RGIPSSPGAHTTEAGTLPAPTPSPPSLGRPWAPLTGPSVPP
COIA1_HUMAN  206  GTLPAPTPSPPSLGRPWAPLTGPSVPPPSSGRASLSSLLGG
COIA1_HUMAN  261  LSPAAAAPSQQLQRPDVRLRTPLLHPLVMGSLGKHAAPSAF
COIA1_HUMAN  295  HAAPSAFSSGLPGALSQVAVTTLTKDSGAWVSHVANSVGPG
COIA1_HUMAN  296  AAPSAFSSGLPGALSQVAVTTLTKDSGAWVSHVANSVGPGL
COIA1_HUMAN  298  PSAFSSGLPGALSQVAVTTLTKDSGAWVSHVANSVGPGLAN
COIA1_HUMAN  379  HHESGEQVRAGARAWGGLLQTHCHPFLAWFFCLLLVPPCGS
COIA1_HUMAN  437  DACWSRLGGGRLPVACASLPTQEDGYCVLIGPAAERISEEV
COIA1_HUMAN  472  RISEEVGLLQLLGDPPPQQVTQTDDPDVGLAYVFGPDANSG
COIA1_HUMAN  474  SEEVGLLQLLGDPPPQQVTQTDDPDVGLAYVFGPDANSGQV
COIA1_HUMAN  517  YHFPSLFFRDFSLLFHIRPATEGPGVLFAITDSAQAMVLLG
COIA1_HUMAN  527  FSLLFHIRPATEGPGVLFAITDSAQAMVLLGVKLSGVQDGH
COIA1_HUMAN  555  LLGVKLSGVQDGHQDISLLYTEPGAGQTHTAASFRLPAFVG
COIA1_HUMAN  562  GVQDGHQDISLLYTEPGAGQTHTAASFRLPAFVGQWTHLAL
COIA1_HUMAN  564  QDGHQDISLLYTEPGAGQTHTAASFRLPAFVGQWTHLALSV
COIA1_HUMAN  578  GAGQTHTAASFRLPAFVGQWTHLALSVAGGFVALYVDCEEF
COIA1_HUMAN  681  GASGDSGSGLGDARELLREETGAALKPRLPAPPPVTTPPLA
COIA1_HUMAN  696  LLREETGAALKPRLPAPPPVTTPPLAGGSSTEDSRSEEVEE
COIA1_HUMAN  697  LREETGAALKPRLPAPPPVTTPPLAGGSSTEDSRSEEVEEQ
COIA1_HUMAN  706  KPRLPAPPPVTTPPLAGGSSTEDSRSEEVEEQTTVASLGAQ
COIA1_HUMAN  718  PPLAGGSSTEDSRSEEVEEQTTVASLGAQTLPGSDSVSTWD
COIA1_HUMAN  719  PLAGGSSTEDSRSEEVEEQTTVASLGAQTLPGSDSVSTWDG
COIA1_HUMAN  727  EDSRSEEVEEQTTVASLGAQTLPGSDSVSTWDGSVRTPGGR
COIA1_HUMAN  736  EQTTVASLGAQTLPGSDSVSTWDGSVRTPGGRVKEGGLKGQ
COIA1_HUMAN  743  LGAQTLPGSDSVSTWDGSVRTPGGRVKEGGLKGQKGEPGVP
COIA1_HUMAN  799  GPPGLPCPVSPLGPAGPALQTVPGPQGPPGPPGRDGTPGRD
COIA1_HUMAN  815  PALQTVPGPQGPPGPPGRDGTPGRDGEPGDPGEDGKPGDTG
COIA1_HUMAN  834  GTPGRDGEPGDPGEDGKPGDTGPQGFPGTPGDVGPKGDKGD
COIA1_HUMAN  842  PGDPGEDGKPGDTGPQGFPGTPGDVGPKGDKGDPGVGERGP
COIA1_HUMAN  882  PPGPQGPPGPPGPSFRHDKLTFIDMEGSGFGGDLEALRGPR
COIA1_HUMAN  1039  GPGLPAGFDDMEGSGGPFWSTARSADGPQGPPGLPGLKGDP
COIA1_HUMAN  1268  FGMRGMPGPPGPPGPPGPPGTPVYDSNVFAESSRPGPPGLP
COIA1_HUMAN  1420  GPPGPPGPPGPPSFPGPHRQTISVPGPPGPPGPPGPPGTMG
COIA1_HUMAN  1450  PGPPGPPGTMGASSGVRLWATRQAMLGQVHEVPEGWLIFVA
COIA1_HUMAN  1492  QEELYVRVQNGFRKVQLEARTPLPRGTDNEVAALQPPVVQL
COIA1_HUMAN  1498  RVQNGFRKVQLEARTPLPRGTDNEVAALQPPVVQLHDSNPY
COIA1_HUMAN  1527  PPVVQLHDSNPYPRREHPHPTARPWRADDILASPPRLPEPQ
COIA1_HUMAN  1616  GIRGADFQCFQQARAVGLAGTFRAFLSSRLQDLYSIVRRAD
COIA1_HUMAN  1684  PLKPGARIFSFDGKDVLRHPTWPQKSVWHGSDPNGRRLTES
COIA1_HUMAN  1702  HPTWPQKSVWHGSDPNGRRLTESYCETWRTEAPSATGQASS
COIA1_HUMAN  1708  KSVWHGSDPNGRRLTESYCETWRTEAPSATGQASSLLGGRL
COIA1_HUMAN  1711  WHGSDPNGRRLTESYCETWRTEAPSATGQASSLLGGRLLGQ
COIA1_HUMAN  1717  NGRRLTESYCETWRTEAPSATGQASSLLGGRLLGQSAASCH
COIA1_HUMAN  1751  QSAASCHHAYIVLCIENSFMTASKOOOOOOOOOOOOOOOOO
COLI_BOVIN  38  LQASMEVRGWCLESSQCQDLTTESNLLACIRACKPDLSAET
COLI_BOVIN  39  QASMEVRGWCLESSQCQDLTTESNLLACIRACKPDLSAETP
COLI_BOVIN  58  TTESNLLACIRACKPDLSAETPVFPGNGDEQPLTENPRKYV
COLI_BOVIN  124  KREEEVAVGEGPGPRGDDAETGPREDKRSYSMEHFRWGKPV
COLI_BOVIN  175  PNGAEDESAQAFPLEFKRELTGERLEQARGPEAQAESAAAR
COLI_BOVIN  240  KMEHFRWGSPPKDKRYGGFMTSEKSQTPLVTLFKNAIIKNA
COLI_BOVIN  246  WGSPPKDKRYGGFMTSEKSQTPLVTLFKNAIIKNAHKKGQO
COLI_BOVIN  250  PKDKRYGGFMTSEKSQTPLVTLFKNAIIKNAHKKGQOOOOO
DLK_HUMAN  2  OOOOOOOOOOOOOOOOOOOMTATEALLRVLLLLLAFGHSTY
DLK_HUMAN  4  OOOOOOOOOOOOOOOOOMTATEALLRVLLLLLAFGHSTYGA
DLK_HUMAN  21  MTATEALLRVLLLLLAFGHSTYGAECFPACNPQNGFCEDDN
DLK_HUMAN  59  DDNVCRCQPGWQGPLCDQCVTSPGCLHGLCGEPGQCICTDG
DLK_HUMAN  77  CVTSPGCLHGLCGEPGQCICTDGWDGELCDRDVRACSSAPC
DLK_HUMAN  175  SCLCPPGFSGNFCEIVANSCTPNPCENDGVCTDIGGDFRCR
DLK_HUMAN  186  FCEIVANSCTPNPCENDGVCTDIGGDFRCRCPAGFIDKTCS
DLK_HUMAN  204  VCTDIGGDFRCRCPAGFIDKTCSRPVTNCASSPCQNGGTCL
DLK_HUMAN  210  GDFRCRCPAGFIDKTCSRPVTNCASSPCQNGGTCLQHTQVS
DLK_HUMAN  227  RPVTNCASSPCQNGGTCLQHTQVSYECLCKPEFTGLTCVKK
DLK_HUMAN  240  GGTCLQHTQVSYECLCKPEFTGLTCVKKRALSPQQVTRLPS
DLK_HUMAN  243  CLQHTQVSYECLCKPEFTGLTCVKKRALSPQQVTRLPSGYG
DLK_HUMAN  296  PVQQPEHRILKVSMKELNKKTPLLTEGQAICFTILGVLTSL
DLK_HUMAN  300  PEHRILKVSMKELNKKTPLLTEGQAICFTILGVLTSLVVLG
DLK_HUMAN  308  SMKELNKKTPLLTEGQAICFTILGVLTSLVVLGTVGIVFLN
DLK_HUMAN  314  KKTPLLTEGQAICFTILGVLTSLVVLGTVGIVFLNKCETWV
DLK_HUMAN  321  EGQAICFTILGVLTSLVVLGTVGIVFLNKCETWVSNLRYNH
DLK_HUMAN  332  VLTSLVVLGTVGIVFLNKCETWVSNLRYNHMLRKKKNLLLQ
DLK_HUMAN  372  QYNSGEDLAVNIIFPEKIDMTTFSKEAGDEEIOOOOOOOOO
DLK_HUMAN  373  YNSGEDLAVNIIFPEKIDMTTFSKEAGDEEIOOOOOOOOOO
DLK_MOUSE  95  ICKDGWDGKFCEIDVRACTSTPCANNGTCVDLEKGQYECSC
DLK_MOUSE  116  PCANNGTCVDLEKGQYECSCTPGFSGKDCQHKAGPCVINGS
DLK_MOUSE  173  HASCLCPPGFSGNFCEIVAATNSCTPNPCENDGVCTDIGGD
DLK_MOUSE  344  VAIVFLNKCETWVSNLRYNHTFRKKKNLLLQYNSGEELAVN
EPYC_BOVIN  19  OOMKALARLIVGLLILDAAVTAPTLESINYNSETYDATLED
EPYC_BOVIN  22  KALARLIVGLLILDAAVTAPTLESINYNSETYDATLEDLDH
EPYC_BOVIN  32  LILDAAVTAPTLESINYNSETYDATLEDLDHLYNYENIPMG
EPYC_BOVIN  36  AAVTAPTLESINYNSETYDATLEDLDHLYNYENIPMGRAEI
EPYC_BOVIN  71  MGRAEIEIATVMPSGNRELLTPPPQPEEAEEEEEEESTPRL
EPYC_BOVIN  88  ELLTPPPQPEEAEEEEEEESTPRLIDGSSPQEPEFTGVLGP
EPYC_BOVIN  103  EEEESTPRLIDGSSPQEPEFTGVLGPQTNEDFPTCLLCTCI
EPYC_BOVIN  110  RLIDGSSPQEPEFTGVLGPQTNEDFPTCLLCTCISTTVYCD
EPYC_BOVIN  116  SPQEPEFTGVLGPQTNEDFPTCLLCTCISTTVYCDDHELDA
EPYC_BOVIN  121  EFTGVLGPQTNEDFPTCLLCTCISTTVYCDDHELDAIPPLP
EPYC_BOVIN  125  VLGPQTNEDFPTCLLCTCISTTVYCDDHELDAIPPLPKNTA
EPYC_BOVIN  126  LGPQTNEDFPTCLLCTCISTTVYCDDHELDAIPPLPKNTAY
EPYC_BOVIN  144  STTVYCDDHELDAIPPLPKNTAYFYSRFNRIKKINKNDFAS
EPYC_BOVIN  174  IKKINKNDFASLNDLRRIDLTSNLISEIDEDAFRKLPQLRE
EPYC_BOVIN  210  PQLRELVLRDNKIRQLPELPTTLRFIDISNNRLGRKGIKQE
EPYC_BOVIN  211  QLRELVLRDNKIRQLPELPTTLRFIDISNNRLGRKGIKQEA
EPYC_BOVIN  244  RKGIKQEAFKDMYDLHHLYLTDNNLDHIPLPLPENLRALHL
EPYC_BOVIN  276  PENLRALHLQNNNIMEMHEDTFCNVKNLTYIRKALEDIRLD
EPYC_BOVIN  284  LQNNNIMEMHEDTFCNVKNLTYIRKALEDIRLDGNPINLSK
EPYC_BOVIN  305  YIRKALEDIRLDGNPINLSKTPQAYMCLPRLPIGSLVOOOO
FA10_BOVIN  12  OOOOOOOOOMAGLLHLVLLSTALGGLLRPAGSVFLPRDQAH
FA10_BOVIN  77  CLEEACSLEEAREVFEDAEQTDEFWSKYKDGDQCEGHPCLN
FA10_BOVIN  109  QCEGHPCLNQGHCKDGIGDYTCTCAEGFEGKNCEFSTREIC
FA10_BOVIN  111  EGHPCLNQGHCKDGIGDYTCTCAEGFEGKNCEFSTREICSL
FA10_BOVIN  125  IGDYTCTCAEGFEGKNCEFSTREICSLDNGGCDQFCREERS
FA10_BOVIN  167  VRCSCAHGYVLGDDSKSCVSTERFPCGKFTQGRSRRWAIHT
FA10_BOVIN  176  VLGDDSKSCVSTERFPCGKFTQGRSRRWAIHTSEDALDASE
FA10_BOVIN  187  TERFPCGKFTQGRSRRWAIHTSEDALDASELEHYDPADLSP
FA10_BOVIN  220  YDPADLSPTESSLDLLGLNRTEPSAGEDGSQVVRIVGGRDC
FA10_BOVIN  263  GECPWQALLVNEENEGFCGGTILNEFYVLTAAHCLHQAKRF
FA10_BOVIN  272  VNEENEGFCGGTILNEFYVLTAAHCLHQAKRFTVRVGDRNT
FA10_BOVIN  284  ILNEFYVLTAAHCLHQAKRFTVRVGDRNTEQEEGNEMAHEV
FA10_BOVIN  292  TAAHCLHQAKRFTVRVGDRNTEQEEGNEMAHEVEMTVKHSR
FA10_BOVIN  307  VGDRNTEQEEGNEMAHEVEMTVKHSRFVKETYDFDIAVLRL
FA10_BOVIN  317  GNEMAHEVEMTVKHSRFVKETYDFDIAVLRLKTPIRFRRNV
FA10_BOVIN  329  KHSRFVKETYDFDIAVLRLKTPIRFRRNVAPACLPEKDWAE
FA10_BOVIN  351  IRFRRNVAPACLPEKDWAEATLMTQKTGIVSGFGRTHEKGR
FA10_BOVIN  354  RRNVAPACLPEKDWAEATLMTQKTGIVSGFGRTHEKGRLSS
FA10_BOVIN  357  VAPACLPEKDWAEATLMTQKTGIVSGFGRTHEKGRLSSTLK
FA10_BOVIN  366  DWAEATLMTQKTGIVSGFGRTHEKGRLSSTLKMLEVPYVDR
FA10_BOVIN  375  QKTGIVSGFGRTHEKGRLSSTLKMLEVPYVDRSTCKLSSSF
FA10_BOVIN  388  EKGRLSSTLKMLEVPYVDRSTCKLSSSFTITPNMFCAGYDT
FA10_BOVIN  396  LKMLEVPYVDRSTCKLSSSFTITPNMFCAGYDTQPEDACQG
FA10_BOVIN  398  MLEVPYVDRSTCKLSSSFTITPNMFCAGYDTQPEDACQGDS
FA10_BOVIN  408  TCKLSSSFTITPNMFCAGYDTQPEDACQGDSGGPHVTRFKD
FA10_BOVIN  424  AGYDTQPEDACQGDSGGPHVTRFKDTYFVTGIVSWGEGCAR
FA10_BOVIN  429  QPEDACQGDSGGPHVTRFKDTYFVTGIVSWGEGCARKGKFG
FA10_BOVIN  433  ACQGDSGGPHVTRFKDTYFVTGIVSWGEGCARKGKFGVYTK
FA10_BOVIN  452  VTGIVSWGEGCARKGKFGVYTKVSNFLKWIDKIMKARAGAA
FA10_BOVIN  483  KIMKARAGAAGSRGHSEAPATWTVPPPLPLOOOOOOOOOOO
FA10_HUMAN  39  LLGESLFIRREQANNILARVTRANSFLEEMKKGHLERECME
FA10_HUMAN  61  ANSFLEEMKKGHLERECMEETCSYEEAREVFEDSDKTNEFW
FA10_HUMAN  92  EDSDKTNEFWNKYKDGDQCETSPCQNQGKCKDGLGEYTCTC
FA10_HUMAN  156  CDQFCHEEQNSVVCSCARGYTLADNGKACIPTGPYPCGKQT
FA10_HUMAN  176  TLADNGKACIPTGPYPCGKQTLERRKRSVAQATSSSGEAPD
FA10_HUMAN  188  GPYPCGKQTLERRKRSVAQATSSSGEAPDSITWKPYDAADL
FA10_HUMAN  223  YDAADLDPTENPFDLLDFNQTQPERGDNNLTRIVGGQECKD
FA10_HUMAN  233  NPFDLLDFNQTQPERGDNNLTRIVGGQECKDGECPWQALLI
FA10_HUMAN  315  QEEGGEAVHEVEVVIKHNRFTKETYDFDIAVLRLKTPITFR
FA10_HUMAN  333  RFTKETYDFDIAVLRLKTPITFRMNVAPACLPERDWAESTL
FA10_HUMAN  375  TQKTGIVSGFGRTHEKGRQSTRLKMLEVPYVDRNSCKLSSS
FA10_HUMAN  456  IVSWGEGCARKGKYGIYTKVTAFLKWIDRSMKTRGLPKAKS
FA10_HUMAN  468  KYGIYTKVTAFLKWIDRSMKTRGLPKAKSHAPEVITSSPLK
FA10_HUMAN  483  DRSMKTRGLPKAKSHAPEVITSSPLKOOOOOOOOOOOOOOO
FA12_HUMAN  17  OOOOMRALLLLGFLLVSLESTLSIPPWEAPKEHKYKAEEHT
FA12_HUMAN  37  TLSIPPWEAPKEHKYKAEEHTVVLTVTGEPCHFPFQYHRQL
FA12_HUMAN  41  PPWEAPKEHKYKAEEHTVVLTVTGEPCHFPFQYHRQLYHKC
FA12_HUMAN  43  WEAPKEHKYKAEEHTVVLTVTGEPCHFPFQYHRQLYHKCTH
FA12_HUMAN  62  VTGEPCHFPFQYHRQLYHKCTHKGRPGPQPWCATTPNFDQD
FA12_HUMAN  75  RQLYHKCTHKGRPGPQPWCATTPNFDQDQRWGYCLEPKKVK
FA12_HUMAN  76  QLYHKCTHKGRPGPQPWCATTPNFDQDQRWGYCLEPKKVKD
FA12_HUMAN  126  KGGTCVNMPSGPHCLCPQHLTGNHCQKEKCFEPQLLRFFHK
FA12_HUMAN  153  EKCFEPQLLRFFHKNEIWYRTEQAAVARCQCKGPDAHCQRL
FA12_HUMAN  180  RCQCKGPDAHCQRLASQACRTNPCLHGGRCLEVEGHRLCHC
FA12_HUMAN  205  HGGRCLEVEGHRLCHCPVGYTGPFCDVDTKASCYDGRGLSY
FA12_HUMAN  213  EGHRLCHCPVGYTGPFCDVDTKASCYDGRGLSYRGLARTTL
FA12_HUMAN  231  VDTKASCYDGRGLSYRGLARTTLSGAPCQPWASEATYRNVT
FA12_HUMAN  232  DTKASCYDGRGLSYRGLARTTLSGAPCQPWASEATYRNVTA
FA12_HUMAN  246  RGLARTTLSGAPCQPWASEATYRNVTAEQARNWGLGGHAFC
FA12_HUMAN  251  TTLSGAPCQPWASEATYRNVTAEQARNWGLGGHAFCRNPDN
FA12_HUMAN  297  CFVLNRDRLSWEYCDLAQCQTPTQAAPPTPVSPRLHVPLMP
FA12_HUMAN  331  LHVPLMPAQPAPPKPQPTTRTPPQSQTPGALPAKREQPPSL
FA12_HUMAN  352  PPQSQTPGALPAKREQPPSLTRNGPLSCGQRLRKSLSSMTR
FA12_HUMAN  371  LTRNGPLSCGQRLRKSLSSMTRVVGGLVALRGAHPYIAALY
FA12_HUMAN  409  ALYWGHSFCAGSLIAPCWVLTAAHCLQDRPAPEDLTVVLGQ
FA12_HUMAN  424  PCWVLTAAHCLQDRPAPEDLTVVLGQERRNHSCEPCQTLAV
FA12_HUMAN  441  EDLTVVLGQERRNHSCEPCQTLAVRSYRLHEAFSPVSYQHD
FA12_HUMAN  497  LLSPYVQPVCLPSGAARPSETTLCQVAGWGHQFEGAEEYAS
FA12_HUMAN  498  LSPYVQPVCLPSGAARPSETTLCQVAGWGHQFEGAEEYASF
FA12_HUMAN  556  DVHGSSILPGMLCAGFLEGGTDACQGDSGGPLVCEDQAAER
FA12_HUMAN  579  CQGDSGGPLVCEDQAAERRLTLQGIISWGSGCGDRNKPGVY
FA12_HUMAN  613  RNKPGVYTDVAYYLAWIREHTVSOOOOOOOOOOOOOOOOOO
FA9_HUMAN  16  OOOOOMQRVNMIMAESPGLITICLLGYLLSAECTVFLDHEN
FA9_HUMAN  29  AESPGLITICLLGYLLSAECTVFLDHENANKILNRPKRYNS
FA9_HUMAN  81  ERECMEEKCSFEEAREVFENTERTTEFWKQYVDGDQCESNP
FA9_HUMAN  85  MEEKCSFEEAREVFENTERTTEFWKQYVDGDQCESNPCLNG
FA9_HUMAN  133  NSYECWCPFGFEGKNCELDVTCNIKNGRCEQFCKNSADNKV
FA9_HUMAN  158  NGRCEQFCKNSADNKVVCSCTEGYRLAENQKSCEPAVPFPC
FA9_HUMAN  186  NQKSCEPAVPFPCGRVSVSQTSKLTRAETVFPDVDYVNSTE
FA9_HUMAN  190  CEPAVPFPCGRVSVSQTSKLTRAETVFPDVDYVNSTEAETI
FA9_HUMAN  194  VPFPCGRVSVSQTSKLTRAETVFPDVDYVNSTEAETILDNI
FA9_HUMAN  209  LTRAETVFPDVDYVNSTEAETILDNITQSTQSFNDFTRVVG
FA9_HUMAN  218  DVDYVNSTEAETILDNITQSTQSFNDFTRVVGGEDAKPGQF
FA9_HUMAN  225  TEAETILDNITQSTQSFNDFTRVVGGEDAKPGQFPWQVVLN
FA9_HUMAN  271  FCGGSIVNEKWIVTAAHCVETGVKITVVAGEHNIEETEHTE
FA9_HUMAN  287  HCVETGVKITVVAGEHNIEETEHTEQKRNVIRIIPHHNYNA
FA9_HUMAN  290  ETGVKITVVAGEHNIEETEHTEQKRNVIRIIPHHNYNAAIN
FA9_HUMAN  332  YNHDIALLELDEPLVLNSYVTPICIADKEYTNIFLKFGSGY
FA9_HUMAN  342  DEPLVLNSYVTPICIADKEYTNIFLKFGSGYVSGWGRVFHK
FA9_HUMAN  386  ALVLQYLRVPLVDRATCLRSTKFTIYNNMFCAGFHEGGRDS
FA9_HUMAN  458  KGKYGIYTKVSRYVNWIKEKTKLTOOOOOOOOOOOOOOOOO
FA9_HUMAN  461  YGIYTKVSRYVNWIKEKTKLTOOOOOOOOOOOOOOOOOOOO
FETUA_BOVIN  37  HSIPLDPVAGYKEPACDDPDTEQAALAAVDYINKHLPRGYK
FETUA_BOVIN  59  QAALAAVDYINKHLPRGYKHTLNQIDSVKVWPRRPTGEVYD
FETUA_BOVIN  74  RGYKHTLNQIDSVKVWPRRPTGEVYDIEIDTLETTCHVLDP
FETUA_BOVIN  84  DSVKVWPRRPTGEVYDIEIDTLETTCHVLDPTPLANCSVRQ
FETUA_BOVIN  87  KVWPRRPTGEVYDIEIDTLETTCHVLDPTPLANCSVRQQTQ
FETUA_BOVIN  88  VWPRRPTGEVYDIEIDTLETTCHVLDPTPLANCSVRQQTQH
FETUA_BOVIN  95  GEVYDIEIDTLETTCHVLDPTPLANCSVRQQTQHAVEGDCD
FETUA_BOVIN  106  ETTCHVLDPTPLANCSVRQQTQHAVEGDCDIHVLKQDGQFS
FETUA_BOVIN  130  VEGDCDIHVLKQDGQFSVLFTKCDSSPDSAEDVRKLCPDCP
FETUA_BOVIN  170  PLLAPLNDSRVVHAVEVALATFNAESNGSYLQLVEISRAQF
FETUA_BOVIN  206  SRAQFVPLPVSVSVEFAVAATDCIAKEVVDPTKCNLLAEKQ
FETUA_BOVIN  217  VSVEFAVAATDCIAKEVVDPTKCNLLAEKQYGFCKGSVIQK
FETUA_BOVIN  247  YGFCKGSVIQKALGGEDVRVTCTLFQTQPVIPQPQPDGAEA
FETUA_BOVIN  249  FCKGSVIQKALGGEDVRVTCTLFQTQPVIPQPQPDGAEAEA
FETUA_BOVIN  253  SVIQKALGGEDVRVTCTLFQTQPVIPQPQPDGAEAEAPSAV
FETUA_BOVIN  314  GPSVVAVPLPLHRAHYDLRHTFSGVASVESSSGEAFHVGKT
FETUA_BOVIN  334  TFSGVASVESSSGEAFHVGKTPIVGQPSIPGGPVRLCPGRI
FETUA_HUMAN  158  SAEDVRKVCQDCPLLAPLNDTRVVHAAKAALAAFNAQNNGS
FETUA_HUMAN  197  GSNFQLEEISRAQLVPLPPSTYVEFTVSGTDCVAKEATEAA
FETUA_HUMAN  202  LEEISRAQLVPLPPSTYVEFTVSGTDCVAKEATEAAKCNLL
FETUA_HUMAN  214  PPSTYVEFTVSGTDCVAKEATEAAKCNLLAEKQYGFCKATL
FETUA_HUMAN  233  ATEAAKCNLLAEKQYGFCKATLSEKLGGAEVAVTCTVFQTQ
FETUA_HUMAN  341  MGVVSLGSPSGEVSHPRKTRTVVQPSVGAAAGPVVPPCPGR
FINC_BOVIN  13  OOOOOOOOQAQQIVQPQSPLTVSQSKPGCYDNGKHYQINQQ
FINC_BOVIN  37  SKPGCYDNGKHYQINQQWERTYLGSALVCTCYGGSRGFNCE
FINC_BOVIN  46  KHYQINQQWERTYLGSALVCTCYGGSRGFNCESKPEPEETC
FINC_BOVIN  65  CTCYGGSRGFNCESKPEPEETCFDKYTGNTYRVGDTYERPK
FINC_BOVIN  71  SRGFNCESKPEPEETCFDKYTGNTYRVGDTYERPKDSMIWD
FINC_BOVIN  74  FNCESKPEPEETCFDKYTGNTYRVGDTYERPKDSMIWDCTC
FINC_BOVIN  80  PEPEETCFDKYTGNTYRVGDTYERPKDSMIWDCTCIGAGRG
FINC_BOVIN  93  NTYRVGDTYERPKDSMIWDCTCIGAGRGRISCTIANRCHEG
FINC_BOVIN  105  KDSMIWDCTCIGAGRGRISCTIANRCHEGGQSYKIGDTWRR
FINC_BOVIN  122  ISCTIANRCHEGGQSYKIGDTWRRPHETGGYMLECVCLGNG
FINC_BOVIN  129  RCHEGGQSYKIGDTWRRPHETGGYMLECVCLGNGKGEWTCK
FINC_BOVIN  147  HETGGYMLECVCLGNGKGEWTCKPIAEKCFDQAAGTSYVVG
FINC_BOVIN  162  GKGEWTCKPIAEKCFDQAAGTSYVVGETWEKPYQGWMMVDC
FINC_BOVIN  169  KPIAEKCFDQAAGTSYVVGETWEKPYQGWMMVDCTCLGEGS
FINC_BOVIN  183  SYVVGETWEKPYQGWMMVDCTCLGEGSGRITCTSRNRCNDQ
FINC_BOVIN  193  PYQGWMMVDCTCLGEGSGRITCTSRNRCNDQDTRTSYRIGD
FINC_BOVIN  195  QGWMMVDCTCLGEGSGRITCTSRNRCNDQDTRTSYRIGDTW
FINC_BOVIN  205  LGEGSGRITCTSRNRCNDQDTRTSYRIGDTWSKKDNRGNLL
FINC_BOVIN  207  EGSGRITCTSRNRCNDQDTRTSYRIGDTWSKKDNRGNLLQC
FINC_BOVIN  214  CTSRNRCNDQDTRTSYRIGDTWSKKDNRGNLLQCICTGNGR
FINC_BOVIN  230  RIGDTWSKKDNRGNLLQCICTGNGRGEWKCERHTSLQTTSA
FINC_BOVIN  243  NLLQCICTGNGRGEWKCERHTSLQTTSAGSGSFTDVRTAIY
FINC_BOVIN  247  CICTGNGRGEWKCERHTSLQTTSAGSGSFTDVRTAIYQPQP
FINC_BOVIN  248  ICTGNGRGEWKCERHTSLQTTSAGSGSFTDVRTAIYQPQPH
FINC_BOVIN  256  EWKCERHTSLQTTSAGSGSFTDVRTAIYQPQPHPQPPPYGH
FINC_BOVIN  260  ERHTSLQTTSAGSGSFTDVRTAIYQPQPHPQPPPYGHCVTD
FINC_BOVIN  279  RTAIYQPQPHPQPPPYGHCVTDSGVVYSVGMQWLKTQGNKQ
FINC_BOVIN  294  YGHCVTDSGVVYSVGMQWLKTQGNKQMLCTCLGNGVSCQET
FINC_BOVIN  303  VVYSVGMQWLKTQGNKQMLCTCLGNGVSCQETAVTQTYGGN
FINC_BOVIN  314  TQGNKQMLCTCLGNGVSCQETAVTQTYGGNSNGEPCVLPFT
FINC_BOVIN  317  NKQMLCTCLGNGVSCQETAVTQTYGGNSNGEPCVLPFTYNG
FINC_BOVIN  319  QMLCTCLGNGVSCQETAVTQTYGGNSNGEPCVLPFTYNGKT
FINC_BOVIN  334  TAVTQTYGGNSNGEPCVLPFTYNGKTFYSCTTEGRQDGHLW
FINC_BOVIN  339  TYGGNSNGEPCVLPFTYNGKTFYSCTTEGRQDGHLWCSTTS
FINC_BOVIN  345  NGEPCVLPFTYNGKTFYSCTTEGRQDGHLWCSTTSNYEQDQ
FINC_BOVIN  357  GKTFYSCTTEGRQDGHLWCSTTSNYEQDQKYSFCTDHTVLV
FINC_BOVIN  358  KTFYSCTTEGRQDGHLWCSTTSNYEQDQKYSFCTDHTVLVQ
FINC_BOVIN  371  GHLWCSTTSNYEQDQKYSFCTDHTVLVQTRGGNSNGALCHF
FINC_BOVIN  374  WCSTTSNYEQDQKYSFCTDHTVLVQTRGGNSNGALCHFPFL
FINC_BOVIN  379  SNYEQDQKYSFCTDHTVLVQTRGGNSNGALCHFPFLYNNHN
FINC_BOVIN  401  GGNSNGALCHFPFLYNNHNYTDCTSEGRRDNMKWCGTTQNY
FINC_BOVIN  440  NYDADQKFGFCPMAAHEEICTTNEGVMYRIGDQWDKQHDMG
FINC_BOVIN  441  YDADQKFGFCPMAAHEEICTTNEGVMYRIGDQWDKQHDMGH
FINC_BOVIN  466  MYRIGDQWDKQHDMGHMMRCTCVGNGRGEWTCVAYSQLRDQ
FINC_BOVIN  476  QHDMGHMMRCTCVGNGRGEWTCVAYSQLRDQCIVDGITYNV
FINC_BOVIN  493  GEWTCVAYSQLRDQCIVDGITYNVNDTFHKRHEEGHMLNCT
FINC_BOVIN  499  AYSQLRDQCIVDGITYNVNDTFHKRHEEGHMLNCTCFGQGR
FINC_BOVIN  537  QGRGRWKCDPVDQCQDSETRTFYQIGDSWEKYLQGVRYQCY
FINC_BOVIN  573  RYQCYCYGRGIGEWACQPLQTYPDTSGPVQVIITETPSQPN
FINC_BOVIN  577  YCYGRGIGEWACQPLQTYPDTSGPVQVIITETPSQPNSHPI
FINC_BOVIN  586  WACQPLQTYPDTSGPVQVIITETPSQPNSHPIQWSAPESSH
FINC_BOVIN  588  CQPLQTYPDTSGPVQVIITETPSQPNSHPIQWSAPESSHIS
FINC_BOVIN  627  ISKYILRWKPKNSPDRWKEATIPGHLNSYTIKGLRPGVVYE
FINC_BOVIN  636  PKNSPDRWKEATIPGHLNSYTIKGLRPGVVYEGQLISVQHY
FINC_BOVIN  662  PGVVYEGQLISVQHYGQREVTRFDFTTTSTSPAVTSNTVTG
FINC_BOVIN  667  EGQLISVQHYGQREVTRFDFTTTSTSPAVTSNTVTGETTPL
FINC_BOVIN  668  GQLISVQHYGQREVTRFDFTTTSTSPAVTSNTVTGETTPLS
FINC_BOVIN  669  QLISVQHYGQREVTRFDFTTTSTSPAVTSNTVTGETTPLSP
FINC_BOVIN  671  ISVQHYGQREVTRFDFTTTSTSPAVTSNTVTGETTPLSPVV
FINC_BOVIN  676  YGQREVTRFDFTTTSTSPAVTSNTVTGETTPLSPVVATSES
FINC_BOVIN  679  REVTRFDFTTTSTSPAVTSNTVTGETTPLSPVVATSESVTE
FINC_BOVIN  681  VTRFDFTTTSTSPAVTSNTVTGETTPLSPVVATSESVTEIT
FINC_BOVIN  684  FDFTTTSTSPAVTSNTVTGETTPLSPVVATSESVTEITASS
FINC_BOVIN  685  DFTTTSTSPAVTSNTVTGETTPLSPVVATSESVTEITASSF
FINC_BOVIN  693  PAVTSNTVTGETTPLSPVVATSESVTEITASSFVVSWVSAS
FINC_BOVIN  698  NTVTGETTPLSPVVATSESVTEITASSFVVSWVSASDTVSG
FINC_BOVIN  701  TGETTPLSPVVATSESVTEITASSFVVSWVSASDTVSGFRV
FINC_BOVIN  715  ESVTEITASSFVVSWVSASDTVSGFRVEYELSEEGDEPQYL
FINC_BOVIN  740  RVEYELSEEGDEPQYLDLPSTATSVNIPDLLPGRKYTVNVY
FINC_BOVIN  742  EYELSEEGDEPQYLDLPSTATSVNIPDLLPGRKYTVNVYEI
FINC_BOVIN  756  DLPSTATSVNIPDLLPGRKYTVNVYEISEEGEQNLILSTSQ
FINC_BOVIN  774  KYTVNVYEISEEGEQNLILSTSQTTAPDAPPDPTVDQVDDT
FINC_BOVIN  777  VNVYEISEEGEQNLILSTSQTTAPDAPPDPTVDQVDDTSIV
FINC_BOVIN  778  NVYEISEEGEQNLILSTSQTTAPDAPPDPTVDQVDDTSIVV
FINC_BOVIN  787  EQNLILSTSQTTAPDAPPDPTVDQVDDTSIVVRWSRPRAPI
FINC_BOVIN  794  TSQTTAPDAPPDPTVDQVDDTSIVVRWSRPRAPITGYRIVY
FINC_BOVIN  808  VDQVDDTSIVVRWSRPRAPITGYRIVYSPSVEGSSTELNLP
FINC_BOVIN  823  PRAPITGYRIVYSPSVEGSSTELNLPETANSVTLSDLQPGV
FINC_BOVIN  830  YRIVYSPSVEGSSTELNLPETANSVTLSDLQPGVQYNITIY
FINC_BOVIN  835  SPSVEGSSTELNLPETANSVTLSDLQPGVQYNITIYAVEEN
FINC_BOVIN  848  PETANSVTLSDLQPGVQYNITIYAVEENQESTPVFIQQETT
FINC_BOVIN  859  LQPGVQYNITIYAVEENQESTPVFIQQETTGVPRSDKVPPP
FINC_BOVIN  867  ITIYAVEENQESTPVFIQQETTGVPRSDKVPPPRDLQFVEV
FINC_BOVIN  868  TIYAVEENQESTPVFIQQETTGVPRSDKVPPPRDLQFVEVT
FINC_BOVIN  888  TGVPRSDKVPPPRDLQFVEVTDVKITIMWTPPESPVTGYRV
FINC_BOVIN  893  SDKVPPPRDLQFVEVTDVKITIMWTPPESPVTGYRVDVIPV
FINC_BOVIN  897  PPPRDLQFVEVTDVKITIMWTPPESPVTGYRVDVIPVNLPG
FINC_BOVIN  904  FVEVTDVKITIMWTPPESPVTGYRVDVIPVNLPGEHGQRLP
FINC_BOVIN  929  DVIPVNLPGEHGQRLPVSRNTFAEVTGLSPGVTYHFKVFAV
FINC_BOVIN  934  NLPGEHGQRLPVSRNTFAEVTGLSPGVTYHFKVFAVNQGRE
FINC_BOVIN  941  QRLPVSRNTFAEVTGLSPGVTYHFKVFAVNQGRESKPLTAQ
FINC_BOVIN  959  GVTYHFKVFAVNQGRESKPLTAQQATKLDAPTNLQFINETD
FINC_BOVIN  964  FKVFAVNQGRESKPLTAQQATKLDAPTNLQFINETDTTVIV
FINC_BOVIN  970  NQGRESKPLTAQQATKLDAPTNLQFINETDTTVIVTWTPPR
FINC_BOVIN  978  LTAQQATKLDAPTNLQFINETDTTVIVTWTPPRARIVGYRL
FINC_BOVIN  981  QQATKLDAPTNLQFINETDTTVIVTWTPPRARIVGYRLTVG
FINC_BOVIN  985  KLDAPTNLQFINETDTTVIVTWTPPRARIVGYRLTVGLTRG
FINC_BOVIN  987  DAPTNLQFINETDTTVIVTWTPPRARIVGYRLTVGLTRGGQ
FINC_BOVIN  999  DTTVIVTWTPPRARIVGYRLTVGLTRGGQPKQYNVGPAASQ
FINC_BOVIN  1003  IVTWTPPRARIVGYRLTVGLTRGGQPKQYNVGPAASQYPLR
FINC_BOVIN  1048  GSEYAVSLVAVKGNQQSPRVTGVFTTLQPLGSIPHYNTEVT
FINC_BOVIN  1052  AVSLVAVKGNQQSPRVTGVFTTLQPLGSIPHYNTEVTETTI
FINC_BOVIN  1053  VSLVAVKGNQQSPRVTGVFTTLQPLGSIPHYNTEVTETTIV
FINC_BOVIN  1065  PRVTGVFTTLQPLGSIPHYNTEVTETTIVITWTPAPRIGFK
FINC_BOVIN  1068  TGVFTTLQPLGSIPHYNTEVTETTIVITWTPAPRIGFKLGV
FINC_BOVIN  1070  VFTTLQPLGSIPHYNTEVTETTIVITWTPAPRIGFKLGVRP
FINC_BOVIN  1071  FTTLQPLGSIPHYNTEVTETTIVITWTPAPRIGFKLGVRPS
FINC_BOVIN  1075  QPLGSIPHYNTEVTETTIVITWTPAPRIGFKLGVRPSQGGE
FINC_BOVIN  1077  LGSIPHYNTEVTETTIVITWTPAPRIGFKLGVRPSQGGEAP
FINC_BOVIN  1101  RIGFKLGVRPSQGGEAPREVTSESGSIVVSGLTPGVEYVYT
FINC_BOVIN  1113  GGEAPREVTSESGSIVVSGLTPGVEYVYTISVLRDGQERDA
FINC_BOVIN  1121  TSESGSIVVSGLTPGVEYVYTISVLRDGQERDAPIVKKVVT
FINC_BOVIN  1141  TISVLRDGQERDAPIVKKVVTPLSPPTNLHLEANPDTGVLT
FINC_BOVIN  1147  DGQERDAPIVKKVVTPLSPPTNLHLEANPDTGVLTVSWERS
FINC_BOVIN  1157  KKVVTPLSPPTNLHLEANPDTGVLTVSWERSTTPDITGYRI
FINC_BOVIN  1161  TPLSPPTNLHLEANPDTGVLTVSWERSTTPDITGYRITTTP
FINC_BOVIN  1168  NLHLEANPDTGVLTVSWERSTTPDITGYRITTTPTNGQQGY
FINC_BOVIN  1169  LHLEANPDTGVLTVSWERSTTPDITGYRITTTPTNGQQGYS
FINC_BOVIN  1173  ANPDTGVLTVSWERSTTPDITGYRITTTPTNGQQGYSLEEV
FINC_BOVIN  1178  GVLTVSWERSTTPDITGYRITTTPTNGQQGYSLEEVVHADQ
FINC_BOVIN  1179  VLTVSWERSTTPDITGYRITTTPTNGQQGYSLEEVVHADQS
FINC_BOVIN  1180  LTVSWERSTTPDITGYRITTTPTNGQQGYSLEEVVHADQSS
FINC_BOVIN  1182  VSWERSTTPDITGYRITTTPTNGQQGYSLEEVVHADQSSCT
FINC_BOVIN  1202  TNGQQGYSLEEVVHADQSSCTFENLSPGLEYNVSVYTVKDD
FINC_BOVIN  1218  QSSCTFENLSPGLEYNVSVYTVKDDKESVPISDTIIPAVPP
FINC_BOVIN  1231  EYNVSVYTVKDDKESVPISDTIIPAVPPPTDLRFTNVGPDT
FINC_BOVIN  1240  KDDKESVPISDTIIPAVPPPTDLRFTNVGPDTMRVTWAPPS
FINC_BOVIN  1245  SVPISDTIIPAVPPPTDLRFTNVGPDTMRVTWAPPSSIELT
FINC_BOVIN  1251  TIIPAVPPPTDLRFTNVGPDTMRVTWAPPSSIELTNLLVRY
FINC_BOVIN  1255  AVPPPTDLRFTNVGPDTMRVTWAPPSSIELTNLLVRYSPVK
FINC_BOVIN  1265  TNVGPDTMRVTWAPPSSIELTNLLVRYSPVKNEEDVAELSI
FINC_BOVIN  1295  KNEEDVAELSISPSDNAVVLTNLLPGTEYLVSVSSVYEQHE
FINC_BOVIN  1301  AELSISPSDNAVVLTNLLPGTEYLVSVSSVYEQHESIPLRG
FINC_BOVIN  1325  VSVSSVYEQHESIPLRGRQKTALDSPSGIDFSDITANSFTV
FINC_BOVIN  1344  KTALDSPSGIDFSDITANSFTVHWIAPRATITGYRIRHHPE
FINC_BOVIN  1353  IDFSDITANSFTVHWIAPRATITGYRIRHHPENMGGRPRED
FINC_BOVIN  1355  FSDITANSFTVHWIAPRATITGYRIRHHPENMGGRPREDRV
FINC_BOVIN  1383  PENMGGRPREDRVPPSRNSITLTNLNPGTEYVVSIVALNSK
FINC_BOVIN  1415  VSIVALNSKEESLPLVGQQSTVSDVPRDLEVIAATPTSLLI
FINC_BOVIN  1429  LVGQQSTVSDVPRDLEVIAATPTSLLISWDAPAVTVRYYRI
FINC_BOVIN  1431  GQQSTVSDVPRDLEVIAATPTSLLISWDAPAVTVRYYRITY
FINC_BOVIN  1443  LEVIAATPTSLLISWDAPAVTVRYYRITYGETGGSSPVQEF
FINC_BOVIN  1450  PTSLLISWDAPAVTVRYYRITYGETGGSSPVQEFTVPGSKS
FINC_BOVIN  1454  LISWDAPAVTVRYYRITYGETGGSSPVQEFTVPGSKSTATI
FINC_BOVIN  1464  VRYYRITYGETGGSSPVQEFTVPGSKSTATISGLKPGVDYT
FINC_BOVIN  1471  YGETGGSSPVQEFTVPGSKSTATISGLKPGVDYTITVYAVT
FINC_BOVIN  1473  ETGGSSPVQEFTVPGSKSTATISGLKPGVDYTITVYAVTGR
FINC_BOVIN  1484  TVPGSKSTATISGLKPGVDYTITVYAVTGRGDSPASSKPVS
FINC_BOVIN  1486  PGSKSTATISGLKPGVDYTITVYAVTGRGDSPASSKPVSIN
FINC_BOVIN  1491  TATISGLKPGVDYTITVYAVTGRGDSPASSKPVSINYRTEI
FINC_BOVIN  1509  AVTGRGDSPASSKPVSINYRTEIDKPSQMQVTDVQDNSISV
FINC_BOVIN  1520  SKPVSINYRTEIDKPSQMQVTDVQDNSISVRWLPSSSPVTG
FINC_BOVIN  1544  DNSISVRWLPSSSPVTGYRVTTAPKNGPGPSKTKTVGPDQT
FINC_BOVIN  1545  NSISVRWLPSSSPVTGYRVTTAPKNGPGPSKTKTVGPDQTE
FINC_BOVIN  1556  SPVTGYRVTTAPKNGPGPSKTKTVGPDQTEMTIEGLQPTVE
FINC_BOVIN  1558  VTGYRVTTAPKNGPGPSKTKTVGPDQTEMTIEGLQPTVEYV
FINC_BOVIN  1564  TTAPKNGPGPSKTKTVGPDQTEMTIEGLQPTVEYVVSVYAQ
FINC_BOVIN  1567  PKNGPGPSKTKTVGPDQTEMTIEGLQPTVEYVVSVYAQNQN
FINC_BOVIN  1574  SKTKTVGPDQTEMTIEGLQPTVEYVVSVYAQNQNGESQPLV
FINC_BOVIN  1600  SVYAQNQNGESQPLVQTAVTTIPAPTNLKFTQVTPTSLTAQ
FINC_BOVIN  1610  SQPLVQTAVTTIPAPTNLKFTQVTPTSLTAQWTAPNVQLTG
FINC_BOVIN  1615  QTAVTTIPAPTNLKFTQVTPTSLTAQWTAPNVQLTGYRVRV
FINC_BOVIN  1629  FTQVTPTSLTAQWTAPNVQLTGYRVRVTPKEKTGPMKEINL
FINC_BOVIN  1636  SLTAQWTAPNVQLTGYRVRVTPKEKTGPMKEINLAPDSSSV
FINC_BOVIN  1641  WTAPNVQLTGYRVRVTPKEKTGPMKEINLAPDSSSVVVSGL
FINC_BOVIN  1665  KEINLAPDSSSVVVSGLMVATKYEVSVYALKDTLTSRPAQG
FINC_BOVIN  1677  VVSGLMVATKYEVSVYALKDTLTSRPAQGVVTTLENVSPPR
FINC_BOVIN  1679  SGLMVATKYEVSVYALKDTLTSRPAQGVVTTLENVSPPRRA
FINC_BOVIN  1688  EVSVYALKDTLTSRPAQGVVTTLENVSPPRRARVTDATETT
FINC_BOVIN  1689  VSVYALKDTLTSRPAQGVVTTLENVSPPRRARVTDATETTI
FINC_BOVIN  1702  PAQGVVTTLENVSPPRRARVTDATETTITISWRTKTETITG
FINC_BOVIN  1705  GVVTTLENVSPPRRARVTDATETTITISWRTKTETITGFQV
FINC_BOVIN  1707  VTTLENVSPPRRARVTDATETTITISWRTKTETITGFQVDA
FINC_BOVIN  1708  TTLENVSPPRRARVTDATETTITISWRTKTETITGFQVDAI
FINC_BOVIN  1710  LENVSPPRRARVTDATETTITISWRTKTETITGFQVDAIPA
FINC_BOVIN  1715  PPRRARVTDATETTITISWRTKTETITGFQVDAIPANGQTP
FINC_BOVIN  1717  RRARVTDATETTITISWRTKTETITGFQVDAIPANGQTPIQ
FINC_BOVIN  1719  ARVTDATETTITISWRTKTETITGFQVDAIPANGQTPIQRT
FINC_BOVIN  1721  VTDATETTITISWRTKTETITGFQVDAIPANGQTPIQRTIR
FINC_BOVIN  1734  RTKTETITGFQVDAIPANGQTPIQRTIRPDVRSYTITGLQP
FINC_BOVIN  1739  TITGFQVDAIPANGQTPIQRTIRPDVRSYTITGLQPGTDYK
FINC_BOVIN  1748  IPANGQTPIQRTIRPDVRSYTITGLQPGTDYKIHLYTLNDN
FINC_BOVIN  1750  ANGQTPIQRTIRPDVRSYTITGLQPGTDYKIHLYTLNDNAR
FINC_BOVIN  1756  IQRTIRPDVRSYTITGLQPGTDYKIHLYTLNDNARSSPVVI
FINC_BOVIN  1764  VRSYTITGLQPGTDYKIHLYTLNDNARSSPVVIDASTAIDA
FINC_BOVIN  1793  PVVIDASTAIDAPSNLRFLATTPNSLLVSWQPPRARITGYI
FINC_BOVIN  1835  KYEKPGSPPREVVPRPRPGVTEATITGLEPGTEYTIQVIAL
FINC_BOVIN  1840  GSPPREVVPRPRPGVTEATITGLEPGTEYTIQVIALKNNQK
FINC_BOVIN  1849  RPRPGVTEATITGLEPGTEYTIQVIALKNNQKSEPLIGRKK
FINC_BOVIN  1870  IQVIALKNNQKSEPLIGRKKTDELPQLVTLPHPNLHGPEIL
FINC_BOVIN  1878  NQKSEPLIGRKKTDELPQLVTLPHPNLHGPEILDVPSTVQK
FINC_BOVIN  1895  QLVTLPHPNLHGPEILDVPSTVQKTPFITNPGYDTGNGIQL
FINC_BOVIN  1899  LPHPNLHGPEILDVPSTVQKTPFITNPGYDTGNGIQLPGTS
FINC_BOVIN  1903  NLHGPEILDVPSTVQKTPFITNPGYDTGNGIQLPGTSGQQP
FINC_BOVIN  1909  ILDVPSTVQKTPFITNPGYDTGNGIQLPGTSGQQPSLGQQM
FINC_BOVIN  1918  KTPFITNPGYDTGNGIQLPGTSGQQPSLGQQMIFEEHGFRR
FINC_BOVIN  1939  SGQQPSLGQQMIFEEHGFRRTTPPTTATPVRHRPRPYPPNV
FINC_BOVIN  1940  GQQPSLGQQMIFEEHGFRRTTPPTTATPVRHRPRPYPPNVN
FINC_BOVIN  1946  GQQMIFEEHGFRRTTPPTTATPVRHRPRPYPPNVNEEIQIG
FINC_BOVIN  1990  RGDVDHHLYPHVVGLNPNASTGQEALSQTTISWTPFQESSE
FINC_BOVIN  1998  YPHVVGLNPNASTGQEALSQTTISWTPFQESSEYIISCHPV
FINC_BOVIN  1999  PHVVGLNPNASTGQEALSQTTISWTPFQESSEYIISCHPVG
FINC_BOVIN  2003  GLNPNASTGQEALSQTTISWTPFQESSEYIISCHPVGIDEE
FINC_BOVIN  2032  IISCHPVGIDEEPLQFRVPGTSASATLTGLTRGATYNIIVE
FINC_BOVIN  2037  PVGIDEEPLQFRVPGTSASATLTGLTRGATYNIIVEAVKDQ
FINC_BOVIN  2039  GIDEEPLQFRVPGTSASATLTGLTRGATYNIIVEAVKDQQR
FINC_BOVIN  2042  EEPLQFRVPGTSASATLTGLTRGATYNIIVEAVKDQQRQKV
FINC_BOVIN  2046  QFRVPGTSASATLTGLTRGATYNIIVEAVKDQQRQKVREEV
FINC_BOVIN  2068  NIIVEAVKDQQRQKVREEVVTVGNSVDQGLSQPTDDSCFDP
FINC_BOVIN  2081  KVREEVVTVGNSVDQGLSQPTDDSCFDPYTVSHYAIGEEWE
FINC_BOVIN  2090  GNSVDQGLSQPTDDSCFDPYTVSHYAIGEEWERLSDSGFKL
FINC_BOVIN  2173  MSCTCLGNGKGEFKCDPHEATCYDDGKTYHVGEQWQKEYLG
FINC_BOVIN  2180  NGKGEFKCDPHEATCYDDGKTYHVGEQWQKEYLGAICSCTC
FINC_BOVIN  2225  RGWRCDNCRRPGAEPGNEGSTAHSYNQYSQRYHQRTNTNVN
FINC_BOVIN  2240  GNEGSTAHSYNQYSQRYHQRTNTNVNCPIECFMPLDVQADR
FINC_BOVIN  2242  EGSTAHSYNQYSQRYHQRTNTNVNCPIECFMPLDVQADRED
FINC_HUMAN  19  OOMLRGPGPGLLLLAVQCLGTAVPSTGASKSKRQAQQMVQP
FINC_HUMAN  24  GPGPGLLLLAVQCLGTAVPSTGASKSKRQAQQMVQPQSPVA
FINC_HUMAN  566  FGQGRGRWKCDPVDQCQDSETGTFYQIGDSWEKYVHGVRYQ
FINC_HUMAN  704  IQQYGHQEVTRFDFTTTSTSTPVTSNTVTGETTPFSPLVAT
FINC_HUMAN  901  YAVEENQESTPVVIQQETTGTPRSDTVPSPRDLQFVEVTDV
FINC_HUMAN  906  NQESTPVVIQQETTGTPRSDTVPSPRDLQFVEVTDVKVTIM
FINC_HUMAN  994  YFKVFAVSHGRESKPLTAQQTTKLDAPTNLQFVNETDSTVL
FINC_HUMAN  1025  FVNETDSTVLVRWTPPRAQITGYRLTVGLTRRGQPRQYNVG
FINC_HUMAN  1063  NVGPSVSKYPLRNLQPASEYTVSLVAIKGNQESPKATGVFT
FINC_HUMAN  1348  LLPGTEYVVSVSSVYEQHESTPLRGRQKTGLDSPTGIDFSD
FINC_HUMAN  1416  HFSGRPREDRVPHSRNSITLTNLTPGTEYVVSIVALNGREE
FINC_HUMAN  1419  GRPREDRVPHSRNSITLTNLTPGTEYVVSIVALNGREESPL
FINC_HUMAN  1577  SISVKWLPSSSPVTGYRVTTTPKNGPGPTKTKTAGPDQTEM
FINC_HUMAN  1585  SSSPVTGYRVTTTPKNGPGPTKTKTAGPDQTEMTIEGLQPT
FINC_HUMAN  1630  VSVYAQNPSGESQPLVQTAVTNIDRPKGLAFTDVDVDSIKI
FINC_HUMAN  1665  VDSIKIAWESPQGQVSRYRVTYSSPEDGIHELFPAPDGEED
FINC_HUMAN  1686  YSSPEDGIHELFPAPDGEEDTAELQGLRPGSEYTVSVVALH
FINC_HUMAN  2129  ASTGQEALSQTTISWAPFQDTSEYIISCHPVGTDEEPLQFR
FINC_HUMAN  2141  ISWAPFQDTSEYIISCHPVGTDEEPLQFRVPGTSTSATLTG
FINC_HUMAN  2155  SCHPVGTDEEPLQFRVPGTSTSATLTGLTRGATYNIIVEAL
FINC_HUMAN  2345  QRGWRCDNCRRPGGEPSPEGTTGQSYNQYSQRYHQRTNTNV
GCB_MOUSE  3  OOOOOOOOOOOOOOOOOOAKTTPPSVYPLAPGCGDTTGSSV
GCB_MOUSE  4  OOOOOOOOOOOOOOOOOAKTTPPSVYPLAPGCGDTTGSSVT
GCB_MOUSE  18  OOOAKTTPPSVYPLAPGCGDTTGSSVTLGCLVKGYFPESVT
GCB_MOUSE  19  OOAKTTPPSVYPLAPGCGDTTGSSVTLGCLVKGYFPESVTV
GCB_MOUSE  24  TPPSVYPLAPGCGDTTGSSVTLGCLVKGYFPESVTVTWNSG
GCB_MOUSE  38  TTGSSVTLGCLVKGYFPESVTVTWNSGSLSSSVHTFPALLQ
GCB_MOUSE  40  GSSVTLGCLVKGYFPESVTVTWNSGSLSSSVHTFPALLQSG
GCB_MOUSE  52  YFPESVTVTWNSGSLSSSVHTFPALLQSGLYTMSSSVTVPS
GCB_MOUSE  63  SGSLSSSVHTFPALLQSGLYTMSSSVTVPSSTWPSQTVTCS
GCB_MOUSE  69  SVHTFPALLQSGLYTMSSSVTVPSSTWPSQTVTCSVAHPAS
GCB_MOUSE  74  PALLQSGLYTMSSSVTVPSSTWPSQTVTCSVAHPASSTTVD
GCB_MOUSE  79  SGLYTMSSSVTVPSSTWPSQTVTCSVAHPASSTTVDKKLEP
GCB_MOUSE  81  LYTMSSSVTVPSSTWPSQTVTCSVAHPASSTTVDKKLEPSG
GCB_MOUSE  91  PSSTWPSQTVTCSVAHPASSTTVDKKLEPSGPISTINPCPP
GCB_MOUSE  92  SSTWPSQTVTCSVAHPASSTTVDKKLEPSGPISTINPCPPC
GCB_MOUSE  145  GGPSVFIFPPNIKDVLMISLTPKVTCVVVDVSEDDPDVQIS
GCB_MOUSE  149  VFIFPPNIKDVLMISLTPKVTCVVVDVSEDDPDVQISWFVN
GCB_MOUSE  175  VSEDDPDVQISWFVNNVEVHTAQTQTHREDYNSTIRVVSTL
GCB_MOUSE  178  DDPDVQISWFVNNVEVHTAQTQTHREDYNSTIRVVSTLPIQ
GCB_MOUSE  180  PDVQISWFVNNVEVHTAQTQTHREDYNSTIRVVSTLPIQHQ
GCB_MOUSE  188  VNNVEVHTAQTQTHREDYNSTIRVVSTLPIQHQDWMSGKEF
GCB_MOUSE  194  HTAQTQTHREDYNSTIRVVSTLPIQHQDWMSGKEFKCKVNN
GCB_MOUSE  224  SGKEFKCKVNNKDLPSPIERTISKIKGLVRAPQVYILPPPA
GCB_MOUSE  255  PQVYILPPPAEQLSRKDVSLTCLVVGFNPGDISVEWTSNGH
GCB_MOUSE  271  DVSLTCLVVGFNPGDISVEWTSNGHTEENYKDTAPVLDSDG
GCB_MOUSE  276  CLVVGFNPGDISVEWTSNGHTEENYKDTAPVLDSDGSYFIY
GCB_MOUSE  283  PGDISVEWTSNGHTEENYKDTAPVLDSDGSYFIYSKLNMKT
GCB_MOUSE  303  TAPVLDSDGSYFIYSKLNMKTSKWEKTDSFSCNVRHEGLKN
GCB_MOUSE  309  SDGSYFIYSKLNMKTSKWEKTDSFSCNVRHEGLKNYYLKKT
GCB_MOUSE  329  TDSFSCNVRHEGLKNYYLKKTISRSPGKOOOOOOOOOOOOO
GLHA_BOVIN  31  ILAILSLFLQILHSFPDGEFTMQGCPECKLKENKYFSKPDA
GLHA_BOVIN  74  YQCMGCCFSRAYPTPARSKKTMLVPKNITSEATCCVAKAFT
GLHA_BOVIN  82  SRAYPTPARSKKTMLVPKNITSEATCCVAKAFTKATVMGNV
GLHA_BOVIN  86  PTPARSKKTMLVPKNITSEATCCVAKAFTKATVMGNVRVEN
GLHA_BOVIN  94  TMLVPKNITSEATCCVAKAFTKATVMGNVRVENHTECHCST
GLHA_BOVIN  97  VPKNITSEATCCVAKAFTKATVMGNVRVENHTECHCSTCYY
GLHA_BOVIN  108  CVAKAFTKATVMGNVRVENHTECHCSTCYYHKSOOOOOOOO
GLHA_BOVIN  114  TKATVMGNVRVENHTECHCSTCYYHKSOOOOOOOOOOOOOO
GLPA_HUMAN  47  MHTSTSSSVTKSYISSQTNDTHKRDTYAATPRAHEVSEISV
GLPA_HUMAN  77  PRAHEVSEISVRTVYPPEEETGERVQLAHHFSEPEITLIIF
GLPA_HUMAN  93  PEEETGERVQLAHHFSEPEITLIIFGVMAGVIGTILLISYG
GLPA_HUMAN  106  HFSEPEITLIIFGVMAGVIGTILLISYGIRRLIKKSPSDVK
GLPA_HUMAN  133  GIRRLIKKSPSDVKPLPSPDTDVPLSSVEIENPETSDQOOO
GLPA_HUMAN  147  PLPSPDTDVPLSSVEIENPETSDQOOOOOOOOOOOOOOOOO
GLPC_HUMAN  51  TTTIAEPDPGMSGWPDGRMETSTPTIMDIVVIAGVIAAVAI
GLPC_HUMAN  53  TIAEPDPGMSGWPDGRMETSTPTIMDIVVIAGVIAAVAIVL
GLPC_HUMAN  55  AEPDPGMSGWPDGRMETSTPTIMDIVVIAGVIAAVAIVLVS
GLPC_HUMAN  90  AIVLVSLLFVMLRYMYRHKGTYHTNEAKGTEFAESADAALQ
GLPC_HUMAN  93  LVSLLFVMLRYMYRHKGTYHTNEAKGTEFAESADAALQGDP
GLPC_HUMAN  99  VMLRYMYRHKGTYHTNEAKGTEFAESADAALQGDPALQDAG
GLP_CANFA  4  OOOOOOOOOOOOOOOOOQDVTEIIPHQISSKLPTQAGFIST
GLP_CANFA  34  KLPTQAGFISTEDPSFNTPSTREDPSGTMYQHLPDGGQKOO
GLP_CANFA  41  FISTEDPSFNTPSTREDPSGTMYQHLPDGGQKOOOOOOOOO
GLP_HORSE  26  GSPPIAGTSDLSTITSAATPTFTTEQDGREQGDGLQLAHDF
GLP_HORSE  29  PIAGTSDLSTITSAATPTFTTEQDGREQGDGLQLAHDFSQP
GLP_HORSE  90  AYVSRRLRKRPPADVPPPASTVPSADAPPPVSEDDETSLTS
GLP_HORSE  106  PPASTVPSADAPPPVSEDDETSLTSVETDYPGDSQOOOOOO
GLP_HORSE  109  STVPSADAPPPVSEDDETSLTSVETDYPGDSQOOOOOOOOO
GLP_HORSE  113  SADAPPPVSEDDETSLTSVETDYPGDSQOOOOOOOOOOOOO
GLP_MACFU  128  LPPPDAEVPLSSVEIEDPEETDELNSFTKPNQERNESOOOO
GLP_MACFU  135  VPLSSVEIEDPEETDELNSFTKPNQERNESOOOOOOOOOOO
GLP_PIG  3  OOOOOOOOOOOOOOOOOOTETPVTGEQGSATPGNVSNATVT
GLP_PIG  36  NVSNATVTAGKPSATSPGVMTIKNTTAVVQKETGVPESYHQ
GLP_PIG  40  ATVTAGKPSATSPGVMTIKNTTAVVQKETGVPESYHQDFSH
GLP_PIG  106  RRMIKKPLPVPKPQDSPDIGTENTADPSELQDTEDPPLTSV
GLP_PIG  109  IKKPLPVPKPQDSPDIGTENTADPSELQDTEDPPLTSVEIE
GLP_PIG  118  PQDSPDIGTENTADPSELQDTEDPPLTSVEIETPASOOOOO
GLP_PIG  124  IGTENTADPSELQDTEDPPLTSVEIETPASOOOOOOOOOOO
GLP_PIG  130  ADPSELQDTEDPPLTSVEIETPASOOOOOOOOOOOOOOOOO
GP1BA_HUMAN  39  ICEVSKVASHLEVNCDKRNLTALPPDLPKDTTILHLSENLL
GP1BA_HUMAN  49  LEVNCDKRNLTALPPDLPKDTTILHLSENLLYTFSLATLMP
GP1BA_HUMAN  50  EVNCDKRNLTALPPDLPKDTTILHLSENLLYTFSLATLMPY
GP1BA_HUMAN  61  LPPDLPKDTTILHLSENLLYTFSLATLMPYTRLTQLNLDRC
GP1BA_HUMAN  66  PKDTTILHLSENLLYTFSLATLMPYTRLTQLNLDRCELTKL
GP1BA_HUMAN  71  ILHLSENLLYTFSLATLMPYTRLTQLNLDRCELTKLQVDGT
GP1BA_HUMAN  74  LSENLLYTFSLATLMPYTRLTQLNLDRCELTKLQVDGTLPV
GP1BA_HUMAN  84  LATLMPYTRLTQLNLDRCELTKLQVDGTLPVLGTLDLSHNQ
GP1BA_HUMAN  91  TRLTQLNLDRCELTKLQVDGTLPVLGTLDLSHNQLQSLPLL
GP1BA_HUMAN  97  NLDRCELTKLQVDGTLPVLGTLDLSHNQLQSLPLLGQTLPA
GP1BA_HUMAN  114  VLGTLDLSHNQLQSLPLLGQTLPALTVLDVSFNRLTSLPLG
GP1BA_HUMAN  119  DLSHNQLQSLPLLGQTLPALTVLDVSFNRLTSLPLGALRGL
GP1BA_HUMAN  161  ELQELYLKGNELKTLPPGLLTPTPKLEKLSLANNNLTELPA
GP1BA_HUMAN  163  QELYLKGNELKTLPPGLLTPTPKLEKLSLANNNLTELPAGL
GP1BA_HUMAN  192  ANNNLTELPAGLLNGLENLDTLLLQENSLYTIPKGFFGSHL
GP1BA_HUMAN  202  GLLNGLENLDTLLLQENSLYTIPKGFFGSHLLPFAFLHGNP
GP1BA_HUMAN  256  LQDNAENVYVWKQGVDVKAMTSNVASVQCDNSDKFPVYKYP
GP1BA_HUMAN  282  VQCDNSDKFPVYKYPGKGCPTLGDEGDTDLYDYYPEEDTEG
GP1BA_HUMAN  289  KFPVYKYPGKGCPTLGDEGDTDLYDYYPEEDTEGDKVRATR
GP1BA_HUMAN  300  CPTLGDEGDTDLYDYYPEEDTEGDKVRATRTVVKFPTKAHT
GP1BA_HUMAN  310  DLYDYYPEEDTEGDKVRATRTVVKFPTKAHTTPWGLFYSWS
GP1BA_HUMAN  316  PEEDTEGDKVRATRTVVKFPTKAHTTPWGLFYSWSTASLDS
GP1BA_HUMAN  320  TEGDKVRATRTVVKFPTKAHTTPWGLFYSWSTASLDSQMPS
GP1BA_HUMAN  321  EGDKVRATRTVVKFPTKAHTTPWGLFYSWSTASLDSQMPSS
GP1BA_HUMAN  331  VVKFPTKAHTTPWGLFYSWSTASLDSQMPSSLHPTQESTKE
GP1BA_HUMAN  345  LFYSWSTASLDSQMPSSLHPTQESTKEQTTFPPRWTPNFTL
GP1BA_HUMAN  349  WSTASLDSQMPSSLHPTQESTKEQTTFPPRWTPNFTLHMES
GP1BA_HUMAN  353  SLDSQMPSSLHPTQESTKEQTTFPPRWTPNFTLHMESITFS
GP1BA_HUMAN  354  LDSQMPSSLHPTQESTKEQTTFPPRWTPNFTLHMESITFSK
GP1BA_HUMAN  360  SSLHPTQESTKEQTTFPPRWTPNFTLHMESITFSKTPKSTT
GP1BA_HUMAN  364  PTQESTKEQTTFPPRWTPNFTLHMESITFSKTPKSTTEPTP
GP1BA_HUMAN  371  EQTTFPPRWTPNFTLHMESITFSKTPKSTTEPTPSPTTSEP
GP1BA_HUMAN  375  FPPRWTPNFTLHMESITFSKTPKSTTEPTPSPTTSEPVPEP
GP1BA_HUMAN  379  WTPNFTLHMESITFSKTPKSTTEPTPSPTTSEPVPEPAPNM
GP1BA_HUMAN  380  TPNFTLHMESITFSKTPKSTTEPTPSPTTSEPVPEPAPNMT
GP1BA_HUMAN  383  FTLHMESITFSKTPKSTTEPTPSPTTSEPVPEPAPNMTTLE
GP1BA_HUMAN  387  MESITFSKTPKSTTEPTPSPTTSEPVPEPAPNMTTLEPTPS
GP1BA_HUMAN  388  ESITFSKTPKSTTEPTPSPTTSEPVPEPAPNMTTLEPTPSP
GP1BA_HUMAN  414  EPAPNMTTLEPTPSPTTPEPTSEPAPSPTTPEPTPIPTIAT
GP1BA_HUMAN  422  LEPTPSPTTPEPTSEPAPSPTTPEPTPIPTIATSPTILVSA
GP1BA_HUMAN  427  SPTTPEPTSEPAPSPTTPEPTPIPTIATSPTILVSATSLIT
GP1BA_HUMAN  431  PEPTSEPAPSPTTPEPTPIPTIATSPTILVSATSLITPKST
GP1BA_HUMAN  434  TSEPAPSPTTPEPTPIPTIATSPTILVSATSLITPKSTFLT
GP1BA_HUMAN  437  PAPSPTTPEPTPIPTIATSPTILVSATSLITPKSTFLTTTK
GP1BA_HUMAN  443  TPEPTPIPTIATSPTILVSATSLITPKSTFLTTTKPVSLLE
GP1BA_HUMAN  447  TPIPTIATSPTILVSATSLITPKSTFLTTTKPVSLLESTKK
GP1BA_HUMAN  451  TIATSPTILVSATSLITPKSTFLTTTKPVSLLESTKKTIPE
GP1BA_HUMAN  454  TSPTILVSATSLITPKSTFLTTTKPVSLLESTKKTIPELDQ
GP1BA_HUMAN  455  SPTILVSATSLITPKSTFLTTTKPVSLLESTKKTIPELDQP
GP1BA_HUMAN  456  PTILVSATSLITPKSTFLTTTKPVSLLESTKKTIPELDQPP
GP1BA_HUMAN  465  LITPKSTFLTTTKPVSLLESTKKTIPELDQPPKLRGVLQGH
GP1BA_HUMAN  468  PKSTFLTTTKPVSLLESTKKTIPELDQPPKLRGVLQGHLES
GP1BA_HUMAN  546  LSWVGHVKPQALDSGQGAALTTATQTTHLELQRGRQVTVPR
GP1BA_HUMAN  547  SWVGHVKPQALDSGQGAALTTATQTTHLELQRGRQVTVPRA
GP1BA_HUMAN  549  VGHVKPQALDSGQGAALTTATQTTHLELQRGRQVTVPRAWL
GP1BA_HUMAN  551  HVKPQALDSGQGAALTTATQTTHLELQRGRQVTVPRAWLLF
GP1BA_HUMAN  552  VKPQALDSGQGAALTTATQTTHLELQRGRQVTVPRAWLLFL
GP1BA_HUMAN  563  AALTTATQTTHLELQRGRQVTVPRAWLLFLRGSLPTFRSSL
GP1BA_HUMAN  578  RGRQVTVPRAWLLFLRGSLPTFRSSLFLWVRPNGRVGPLVA
GP1BA_HUMAN  616  LVAGRRPSALSQGRGQDLLSTVSIRYSGHSLOOOOOOOOOO
HBEGF_HUMAN  22  KLLPSVVLKLFLAAVLSALVTGESLERLRRGLAAGTSNPDP
HBEGF_HUMAN  37  LSALVTGESLERLRRGLAAGTSNPDPPTVSTDQLLPLGGGR
HBEGF_HUMAN  44  ESLERLRRGLAAGTSNPDPPTVSTDQLLPLGGGRDRKVRDL
HBEGF_HUMAN  47  ERLRRGLAAGTSNPDPPTVSTDQLLPLGGGRDRKVRDLQEA
HBEGF_HUMAN  156  PGYHGERCHGLSLPVENRLYTYDHTTILAVVAVVLSSVCLL
HBEGF_HUMAN  160  GERCHGLSLPVENRLYTYDHTTILAVVAVVLSSVCLLVIVG
HBEGF_HUMAN  161  ERCHGLSLPVENRLYTYDHTTILAVVAVVLSSVCLLVIVGL
HBEGF_HUMAN  205  RYHRRGGYDVENEEKVKLGMTNSHOOOOOOOOOOOOOOOOO
HEMO_HUMAN  29  VALGLWSLCWSLAIATPLPPTSAHGNVAEGETKPDPDVTER
HEMO_HUMAN  40  LAIATPLPPTSAHGNVAEGETKPDPDVTERCSDGWSFDATT
HEMO_HUMAN  47  PPTSAHGNVAEGETKPDPDVTERCSDGWSFDATTLDDNGTM
HEMO_HUMAN  59  ETKPDPDVTERCSDGWSFDATTLDDNGTMLFFKGEFVWKSH
HEMO_HUMAN  60  TKPDPDVTERCSDGWSFDATTLDDNGTMLFFKGEFVWKSHK
HEMO_HUMAN  66  VTERCSDGWSFDATTLDDNGTMLFFKGEFVWKSHKWDRELI
HEMO_HUMAN  174  CQAEGVLFFQGDREWFWDLATGTMKERSWPAVGNCSSALRW
HEMO_HUMAN  176  AEGVLFFQGDREWFWDLATGTMKERSWPAVGNCSSALRWLG
HEMO_HUMAN  242  RDVRDYFMPCPGRGHGHRNGTGHGNSTHHGPEYMRCSPHLV
HEMO_HUMAN  248  FMPCPGRGHGHRNGTGHGNSTHHGPEYMRCSPHLVLSALTS
HEMO_HUMAN  267  STHHGPEYMRCSPHLVLSALTSDNHGATYAFSGTHYWRLDT
HEMO_HUMAN  274  YMRCSPHLVLSALTSDNHGATYAFSGTHYWRLDTSRDGWHS
HEMO_HUMAN  280  HLVLSALTSDNHGATYAFSGTHYWRLDTSRDGWHSWPIAHQ
HEMO_HUMAN  287  TSDNHGATYAFSGTHYWRLDTSRDGWHSWPIAHQWPQGPSA
HEMO_HUMAN  324  GPSAVDAAFSWEEKLYLVQGTQVYVFLTKGGYTLVSGYPKR
HEMO_HUMAN  331  AFSWEEKLYLVQGTQVYVFLTKGGYTLVSGYPKRLEKEVGT
HEMO_HUMAN  336  EKLYLVQGTQVYVFLTKGGYTLVSGYPKRLEKEVGTPHGII
HEMO_HUMAN  351  TKGGYTLVSGYPKRLEKEVGTPHGIILDSVDAAFICPGSSR
HEMO_HUMAN  392  LHIMAGRRLWWLDLKSGAQATWTELPWPHEKVDGALCMEKS
HEMO_HUMAN  394  IMAGRRLWWLDLKSGAQATWTELPWPHEKVDGALCMEKSLG
HEMO_HUMAN  455  CYSDVEKLNAAKALPQPQNVTSLLGCTHOOOOOOOOOOOOO
HEMO_HUMAN  461  KLNAAKALPQPQNVTSLLGCTHOOOOOOOOOOOOOOOOOOO
HGF_HUMAN  4  OOOOOOOOOOOOOOOOOMWVTKLLPALLLQHVLLHLLLLPI
HGF_HUMAN  38  HLLLLPIAIPYAEGQRKRRNTIHEFKKSAKTTLIKIDPALK
HGF_HUMAN  48  YAEGQRKRRNTIHEFKKSAKTTLIKIDPALKIKTKKVNTAD
HGF_HUMAN  49  AEGQRKRRNTIHEFKKSAKTTLIKIDPALKIKTKKVNTADQ
HGF_HUMAN  61  EFKKSAKTTLIKIDPALKIKTKKVNTADQCANRCTRNKGLP
HGF_HUMAN  66  AKTTLIKIDPALKIKTKKVNTADQCANRCTRNKGLPFTCKA
HGF_HUMAN  75  PALKIKTKKVNTADQCANRCTRNKGLPFTCKAFVFDKARKQ
HGF_HUMAN  83  KVNTADQCANRCTRNKGLPFTCKAFVFDKARKQCLWFPFNS
HGF_HUMAN  139  YENKDYIRNCIIGKGRSYKGTVSITKSGIKCQPWSSMIPHE
HGF_HUMAN  143  DYIRNCIIGKGRSYKGTVSITKSGIKCQPWSSMIPHEHSFL
HGF_HUMAN  191  DLQENYCRNPRGEEGGPWCFTSNPEVRYEVCDIPQCSEVEC
HGF_HUMAN  213  NPEVRYEVCDIPQCSEVECMTCNGESYRGLMDHTESGKICQ
HGF_HUMAN  239  YRGLMDHTESGKICQRWDHQTPHRHKFLPERYPDKGFDDNY
HGF_HUMAN  273  KGFDDNYCRNPDGQPRPWCYTLDPHTRWEYCAIKTCADNTM
HGF_HUMAN  278  NYCRNPDGQPRPWCYTLDPHTRWEYCAIKTCADNTMNDTDV
HGF_HUMAN  287  PRPWCYTLDPHTRWEYCAIKTCADNTMNDTDVPLETTECIQ
HGF_HUMAN  292  YTLDPHTRWEYCAIKTCADNTMNDTDVPLETTECIQGQGEG
HGF_HUMAN  296  PHTRWEYCAIKTCADNTMNDTDVPLETTECIQGQGEGYRGT
HGF_HUMAN  302  YCAIKTCADNTMNDTDVPLETTECIQGQGEGYRGTVNTIWN
HGF_HUMAN  303  CAIKTCADNTMNDTDVPLETTECIQGQGEGYRGTVNTIWNG
HGF_HUMAN  319  PLETTECIQGQGEGYRGTVNTIWNGIPCQRWDSQYPHEHDM
HGF_HUMAN  340  IWNGIPCQRWDSQYPHEHDMTPENFKCKDLRENYCRNPDGS
HGF_HUMAN  368  DLRENYCRNPDGSESPWCFTTDPNIRVGYCSQIPNCDMSHG
HGF_HUMAN  406  SHGQDCYRGNGKNYMGNLSQTRSGLTCSMWDKNMEDLHRHI
HGF_HUMAN  411  CYRGNGKNYMGNLSQTRSGLTCSMWDKNMEDLHRHIFWEPD
HGF_HUMAN  473  YTGNPLIPWDYCPISRCEGDTTPTIVNLDHPVISCAKTKQL
HGF_HUMAN  474  TGNPLIPWDYCPISRCEGDTTPTIVNLDHPVISCAKTKQLR
HGF_HUMAN  490  EGDTTPTIVNLDHPVISCAKTKQLRVVNGIPTRTNIGWMVS
HGF_HUMAN  501  DHPVISCAKTKQLRVVNGIPTRTNIGWMVSLRYRNKHICGG
HGF_HUMAN  503  PVISCAKTKQLRVVNGIPTRTNIGWMVSLRYRNKHICGGSL
HGF_HUMAN  531  LRYRNKHICGGSLIKESWVLTARQCFPSRDLKDYEAWLGIH
HGF_HUMAN  596  GSDLVLMKLARPAVLDDFVSTIDLPNYGCTIPEKTSCSVYG
HGF_HUMAN  605  ARPAVLDDFVSTIDLPNYGCTIPEKTSCSVYGWGYTGLINY
HGF_HUMAN  610  LDDFVSTIDLPNYGCTIPEKTSCSVYGWGYTGLINYDGLLR
HGF_HUMAN  620  PNYGCTIPEKTSCSVYGWGYTGLINYDGLLRVAHLYIMGNE
HGF_HUMAN  651  VAHLYIMGNEKCSQHHRGKVTLNESEICAGAEKIGSGPCEG
HGF_HUMAN  722  RPGIFVRVAYYAKWIHKIILTYKVPQSOOOOOOOOOOOOOO
IC1_HUMAN  6  OOOOOOOOOOOOOOOMASRLTLLTLLLLLLAGDRASSNPNA
IC1_HUMAN  9  OOOOOOOOOOOOMASRLTLLTLLLLLLAGDRASSNPNATSS
IC1_HUMAN  27  LLTLLLLLLAGDRASSNPNATSSSSQDPESLQDRGEGKVAT
IC1_HUMAN  47  TSSSSQDPESLQDRGEGKVATTVISKMLFVEPILEVSSLPT
IC1_HUMAN  67  TTVISKMLFVEPILEVSSLPTTNSTTNSATKITANTTDEPT
IC1_HUMAN  68  TVISKMLFVEPILEVSSLPTTNSTTNSATKITANTTDEPTT
IC1_HUMAN  72  KMLFVEPILEVSSLPTTNSTTNSATKITANTTDEPTTQPTT
IC1_HUMAN  76  VEPILEVSSLPTTNSTTNSATKITANTTDEPTTQPTTEPTT
IC1_HUMAN  82  VSSLPTTNSTTNSATKITANTTDEPTTQPTTEPTTQPTIQP
IC1_HUMAN  103  TDEPTTQPTTEPTTQPTIQPTQPTTQLPTDSPTQPTTGSFC
IC1_HUMAN  106  PTTQPTTEPTTQPTIQPTQPTTQLPTDSPTQPTTGSFCPGP
IC1_HUMAN  118  PTIQPTQPTTQLPTDSPTQPTTGSFCPGPVTLCSDLESHST
IC1_HUMAN  119  TIQPTQPTTQLPTDSPTQPTTGSFCPGPVTLCSDLESHSTE
IC1_HUMAN  128  QLPTDSPTQPTTGSFCPGPVTLCSDLESHSTEAVLGDALVD
IC1_HUMAN  138  TTGSFCPGPVTLCSDLESHSTEAVLGDALVDFSLKLYHAFS
IC1_HUMAN  165  ALVDFSLKLYHAFSAMKKVETNMAFSPFSIASLLTQVLLGA
IC1_HUMAN  179  AMKKVETNMAFSPFSIASLLTQVLLGAGENTKTNLESILSY
IC1_HUMAN  189  FSPFSIASLLTQVLLGAGENTKTNLESILSYPKDFTCVHQA
IC1_HUMAN  191  PFSIASLLTQVLLGAGENTKTNLESILSYPKDFTCVHQALK
IC1_HUMAN  204  GAGENTKTNLESILSYPKDFTCVHQALKGFTTKGVTSVSQI
IC1_HUMAN  214  ESILSYPKDFTCVHQALKGFTTKGVTSVSQIFHSPDLAIRD
IC1_HUMAN  215  SILSYPKDFTCVHQALKGFTTKGVTSVSQIFHSPDLAIRDT
IC1_HUMAN  219  YPKDFTCVHQALKGFTTKGVTSVSQIFHSPDLAIRDTFVNA
IC1_HUMAN  235  TKGVTSVSQIFHSPDLAIRDTFVNASRTLYSSSPRVLSNNS
IC1_HUMAN  242  SQIFHSPDLAIRDTFVNASRTLYSSSPRVLSNNSDANLELI
IC1_HUMAN  264  YSSSPRVLSNNSDANLELINTWVAKNTNNKISRLLDSLPSD
IC1_HUMAN  270  VLSNNSDANLELINTWVAKNTNNKISRLLDSLPSDTRLVLL
IC1_HUMAN  285  WVAKNTNNKISRLLDSLPSDTRLVLLNAIYLSAKWKTTFDP
IC1_HUMAN  301  LPSDTRLVLLNAIYLSAKWKTTFDPKKTRMEPFHFKNSVIK
IC1_HUMAN  302  PSDTRLVLLNAIYLSAKWKTTFDPKKTRMEPFHFKNSVIKV
IC1_HUMAN  308  VLLNAIYLSAKWKTTFDPKKTRMEPFHFKNSVIKVPMMNSK
IC1_HUMAN  339  VIKVPMMNSKKYPVAHFIDQTLKAKVGQLQLSHNLSLVILV
IC1_HUMAN  394  LSPSVFKAIMEKLEMSKFQPTLLTLPRIKVTTSQDMLSIME
IC1_HUMAN  397  SVFKAIMEKLEMSKFQPTLLTLPRIKVTTSQDMLSIMEKLE
IC1_HUMAN  404  EKLEMSKFQPTLLTLPRIKVTTSQDMLSIMEKLEFFDFSYD
IC1_HUMAN  405  KLEMSKFQPTLLTLPRIKVTTSQDMLSIMEKLEFFDFSYDL
IC1_HUMAN  431  SIMEKLEFFDFSYDLNLCGLTEDPDLQVSAMQHQTVLELTE
IC1_HUMAN  445  LNLCGLTEDPDLQVSAMQHQTVLELTETGVEAAAASAISVA
IC1_HUMAN  450  LTEDPDLQVSAMQHQTVLELTETGVEAAAASAISVARTLLV
IC1_HUMAN  452  EDPDLQVSAMQHQTVLELTETGVEAAAASAISVARTLLVFE
IC1_HUMAN  467  LELTETGVEAAAASAISVARTLLVFEVQQPFLFVLWDQQHK
IFNA2_HUMAN  4  OOOOOOOOOOOOOOOOOMALTFALLVALLVLSCKSSCSVGC
IFNA2_HUMAN  29  VALLVLSCKSSCSVGCDLPQTHSLGSRRTLMLLAQMRKISL
IFNA2_HUMAN  37  KSSCSVGCDLPQTHSLGSRRTLMLLAQMRKISLFSCLKDRH
IFNA2_HUMAN  75  DRHDFGFPQEEFGNQFQKAETIPVLHEMIQQIFNLFSTKDS
IFNA2_HUMAN  92  KAETIPVLHEMIQQIFNLFSTKDSSAAWDETLLDKFYTELY
IFNA2_HUMAN  102  MIQQIFNLFSTKDSSAAWDETLLDKFYTELYQQLNDLEACV
IFNA2_HUMAN  109  LFSTKDSSAAWDETLLDKFYTELYQQLNDLEACVIQGVGVT
IFNA2_HUMAN  131  LYQQLNDLEACVIQGVGVTETPLMKEDSILAVRKYFQRITL
IFNA2_HUMAN  150  ETPLMKEDSILAVRKYFQRITLYLKEKKYSPCAWEVVRAEI
IFNA2_HUMAN  178  YSPCAWEVVRAEIMRSFSLSTNLQESLRSKEOOOOOOOOOO
IGF2_HUMAN  14  OOOOOOOMGIPMGKSMLVLLTFLAFASCCIAAYRPSETLCG
IGF2_HUMAN  31  VLLTFLAFASCCIAAYRPSETLCGGELVDTLQFVCGDRGFY
IGF2_HUMAN  40  SCCIAAYRPSETLCGGELVDTLQFVCGDRGFYFSRPASRVS
IGF2_HUMAN  82  RSRGIVEECCFRSCDLALLETYCATPAKSERDVSTPPTVLP
IGF2_HUMAN  86  IVEECCFRSCDLALLETYCATPAKSERDVSTPPTVLPDNFP
IGF2_HUMAN  96  DLALLETYCATPAKSERDVSTPPTVLPDNFPRYPVGKFFQY
IGF2_HUMAN  118  PTVLPDNFPRYPVGKFFQYDTWKQSTQRLRRGLPALLRARR
IGF2_HUMAN  123  DNFPRYPVGKFFQYDTWKQSTQRLRRGLPALLRARRGHVLA
IGF2_HUMAN  163  AKELEAFREAKRHRPLIALPTQDPAHGGAPPEMASNRKOOO
IGHD_HUMAN  3  OOOOOOOOOOOOOOOOOOAPTKAPDVFPIISGCRHPKDNSP
IGHD_HUMAN  31  IISGCRHPKDNSPVVLACLITGYHPTSVTVTWYMGTQSQPQ
IGHD_HUMAN  36  RHPKDNSPVVLACLITGYHPTSVTVTWYMGTQSQPQRTFPE
IGHD_HUMAN  46  LACLITGYHPTSVTVTWYMGTQSQPQRTFPEIQRRDSYYMT
IGHD_HUMAN  66  TQSQPQRTFPEIQRRDSYYMTSSQLSTPLQQWRQGEYKCVV
IGHD_HUMAN  72  RTFPEIQRRDSYYMTSSQLSTPLQQWRQGEYKCVVQHTASK
IGHD_HUMAN  89  QLSTPLQQWRQGEYKCVVQHTASKSKKEIFRWPESPKAQAS
IGHD_HUMAN  135  QPQAEGSLAKATTAPATTRNTGRGGEEKKKEKEKEEQEERE
IGHD_HUMAN  156  GRGGEEKKKEKEKEEQEERETKTPECPSHTQPLGVYLLTPA
IGHD_HUMAN  158  GGEEKKKEKEKEEQEERETKTPECPSHTQPLGVYLLTPAVQ
IGHD_HUMAN  165  EKEKEEQEERETKTPECPSHTQPLGVYLLTPAVQDLWLRDK
IGHD_HUMAN  174  RETKTPECPSHTQPLGVYLLTPAVQDLWLRDKATFTCFVVG
IGHD_HUMAN  187  PLGVYLLTPAVQDLWLRDKATFTCFVVGSDLKDAHLTWEVA
IGHD_HUMAN  189  GVYLLTPAVQDLWLRDKATFTCFVVGSDLKDAHLTWEVAGK
IGHD_HUMAN  203  RDKATFTCFVVGSDLKDAHLTWEVAGKVPTGGVEEGLLERH
IGHD_HUMAN  212  VVGSDLKDAHLTWEVAGKVPTGGVEEGLLERHSNGSQSQHS
IGHD_HUMAN  235  VEEGLLERHSNGSQSQHSRLTLPRSLWNAGTSVTCTLNHPS
IGHD_HUMAN  245  NGSQSQHSRLTLPRSLWNAGTSVTCTLNHPSLPPQRLMALR
IGHD_HUMAN  248  QSQHSRLTLPRSLWNAGTSVTCTLNHPSLPPQRLMALREPA
IGHD_HUMAN  250  QHSRLTLPRSLWNAGTSVTCTLNHPSLPPQRLMALREPAAQ
IGHD_HUMAN  317  SGFSPPNILLMWLEDQREVNTSGFAPARPPPQPGSTTFWAW
IGHD_HUMAN  332  QREVNTSGFAPARPPPQPGSTTFWAWSVLRVPAPPSPQPAT
IGHD_HUMAN  333  REVNTSGFAPARPPPQPGSTTFWAWSVLRVPAPPSPQPATY
IGHD_HUMAN  352  TTFWAWSVLRVPAPPSPQPATYTCVVSHEDSRTLLNASRSL
IGHD_HUMAN  354  FWAWSVLRVPAPPSPQPATYTCVVSHEDSRTLLNASRSLEV
IGHD_HUMAN  364  APPSPQPATYTCVVSHEDSRTLLNASRSLEVSYVTDHGPMO
IGHD_HUMAN  378  SHEDSRTLLNASRSLEVSYVTDHGPMOOOOOOOOOOOOOOO
IL2RA_HUMAN  12  OOOOOOOOOMDSYLLMWGLLTFIMVPGCQAELCDDDPPEIP
IL2RA_HUMAN  35  MVPGCQAELCDDDPPEIPHATFKAMAYKEGTMLNCECKRGF
IL2RA_HUMAN  45  DDDPPEIPHATFKAMAYKEGTMLNCECKRGFRRIKSGSLYM
IL2RA_HUMAN  68  NCECKRGFRRIKSGSLYMLCTGNSSHSSWDNQCQCTSSATR
IL2RA_HUMAN  83  LYMLCTGNSSHSSWDNQCQCTSSATRNTTKQVTPQPEEQKE
IL2RA_HUMAN  87  CTGNSSHSSWDNQCQCTSSATRNTTKQVTPQPEEQKERKTT
IL2RA_HUMAN  90  NSSHSSWDNQCQCTSSATRNTTKQVTPQPEEQKERKTTEMQ
IL2RA_HUMAN  91  SSHSSWDNQCQCTSSATRNTTKQVTPQPEEQKERKTTEMQS
IL2RA_HUMAN  95  SWDNQCQCTSSATRNTTKQVTPQPEEQKERKTTEMQSPMQP
IL2RA_HUMAN  106  ATRNTTKQVTPQPEEQKERKTTEMQSPMQPVDQASLPGHCR
IL2RA_HUMAN  107  TRNTTKQVTPQPEEQKERKTTEMQSPMQPVDQASLPGHCRE
IL2RA_HUMAN  136  VDQASLPGHCREPPPWENEATERIYHFVVGQMVYYQCVQGY
IL2RA_HUMAN  171  QCVQGYRALHRGPAESVCKMTHGKTRWTQPQLICTGEMETS
IL2RA_HUMAN  175  GYRALHRGPAESVCKMTHGKTRWTQPQLICTGEMETSQFPG
IL2RA_HUMAN  178  ALHRGPAESVCKMTHGKTRWTQPQLICTGEMETSQFPGEEK
IL2RA_HUMAN  185  ESVCKMTHGKTRWTQPQLICTGEMETSQFPGEEKPQASPEG
IL2RA_HUMAN  190  MTHGKTRWTQPQLICTGEMETSQFPGEEKPQASPEGRPESE
IL2RA_HUMAN  211  SQFPGEEKPQASPEGRPESETSCLVTTTDFQIQTEMAATME
IL2RA_HUMAN  216  EEKPQASPEGRPESETSCLVTTTDFQIQTEMAATMETSIFT
IL2RA_HUMAN  217  EKPQASPEGRPESETSCLVTTTDFQIQTEMAATMETSIFTT
IL2RA_HUMAN  232  SCLVTTTDFQIQTEMAATMETSIFTTEYQVAVAGCVFLLIS
IL2RA_HUMAN  236  TTTDFQIQTEMAATMETSIFTTEYQVAVAGCVFLLISVLLL
IL2RA_HUMAN  260  QVAVAGCVFLLISVLLLSGLTWQRRQRKSRRTIOOOOOOOO
IL2RA_HUMAN  271  ISVLLLSGLTWQRRQRKSRRTIOOOOOOOOOOOOOOOOOOO
IL2_HUMAN  18  OOOMYRMQLLSCIALSLALVTNSAPTSSSTKKTQLQLEHLL
IL2_HUMAN  27  LSCIALSLALVTNSAPTSSSTKKTQLQLEHLLLDLQMILNG
IL2_HUMAN  30  IALSLALVTNSAPTSSSTKKTQLQLEHLLLDLQMILNGINN
IL2_HUMAN  57  LLLDLQMILNGINNYKNPKLTRMLTFKFYMPKKATELKHLQ
IL2_HUMAN  61  LQMILNGINNYKNPKLTRMLTFKFYMPKKATELKHLQCLEE
IL2_HUMAN  71  YKNPKLTRMLTFKFYMPKKATELKHLQCLEEELKPLEEVLN
IL2_HUMAN  121  RPRDLISNINVIVLELKGSETTFMCEYADETATIVEFLNRW
IL2_HUMAN  122  PRDLISNINVIVLELKGSETTFMCEYADETATIVEFLNRWI
IL2_HUMAN  131  VIVLELKGSETTFMCEYADETATIVEFLNRWITFCQSIIST
IL2_HUMAN  133  VLELKGSETTFMCEYADETATIVEFLNRWITFCQSIISTLT
IL2_HUMAN  143  FMCEYADETATIVEFLNRWITFCQSIISTLTOOOOOOOOOO
IL2_HUMAN  151  TATIVEFLNRWITFCQSIISTLTOOOOOOOOOOOOOOOOOO
IL2_HUMAN  153  TIVEFLNRWITFCQSIISTLTOOOOOOOOOOOOOOOOOOOO
ITIH1_HUMAN  32  LCMYLVSLLILQAMPALGSATGRSKSSEKRQAVDTAVDGVF
ITIH1_HUMAN  46  PALGSATGRSKSSEKRQAVDTAVDGVFIRSLKVNCKVTSRF
ITIH1_HUMAN  63  AVDTAVDGVFIRSLKVNCKVTSRFAHYVVTSQVVNTANEAR
ITIH1_HUMAN  72  FIRSLKVNCKVTSRFAHYVVTSQVVNTANEAREVAFDLEIP
ITIH1_HUMAN  78  VNCKVTSRFAHYVVTSQVVNTANEAREVAFDLEIPKTAFIS
ITIH1_HUMAN  94  QVVNTANEAREVAFDLEIPKTAFISDFAVTADGNAFIGDIK
ITIH1_HUMAN  103  REVAFDLEIPKTAFISDFAVTADGNAFIGDIKDKVTAWKQY
ITIH1_HUMAN  118  SDFAVTADGNAFIGDIKDKVTAWKQYRKAAISGENAGLVRA
ITIH1_HUMAN  142  QYRKAAISGENAGLVRASGRTMEQFTIHLTVNPQSKVTFQL
ITIH1_HUMAN  147  AISGENAGLVRASGRTMEQFTIHLTVNPQSKVTFQLTYEEV
ITIH1_HUMAN  151  ENAGLVRASGRTMEQFTIHLTVNPQSKVTFQLTYEEVLKRN
ITIH1_HUMAN  159  SGRTMEQFTIHLTVNPQSKVTFQLTYEEVLKRNHMQYEIVI
ITIH1_HUMAN  163  MEQFTIHLTVNPQSKVTFQLTYEEVLKRNHMQYEIVIKVKP
ITIH1_HUMAN  220  QGISKLDAQASFLPKELAAQTIKKSFSGKKGHVLFRPTVSQ
ITIH1_HUMAN  237  AAQTIKKSFSGKKGHVLFRPTVSQQQSCPTCSTSLLNGHFK
ITIH1_HUMAN  246  SGKKGHVLFRPTVSQQQSCPTCSTSLLNGHFKVTYDVSRDK
ITIH1_HUMAN  249  KGHVLFRPTVSQQQSCPTCSTSLLNGHFKVTYDVSRDKICD
ITIH1_HUMAN  259  SQQQSCPTCSTSLLNGHFKVTYDVSRDKICDLLVANNHFAH
ITIH1_HUMAN  287  ICDLLVANNHFAHFFAPQNLTNMNKNVVFVIDISGSMRGQK
ITIH1_HUMAN  311  KNVVFVIDISGSMRGQKVKQTKEALLKILGDMQPGDYFDLV
ITIH1_HUMAN  335  LLKILGDMQPGDYFDLVLFGTRVQSWKGSLVQASEANLQAA
ITIH1_HUMAN  368  SEANLQAAQDFVRGFSLDEATNLNGGLLRGIEILNQVQESL
ITIH1_HUMAN  402  NQVQESLPELSNHASILIMLTDGDPTEGVTDRSQILKNVRN
ITIH1_HUMAN  407  SLPELSNHASILIMLTDGDPTEGVTDRSQILKNVRNAIRGR
ITIH1_HUMAN  411  LSNHASILIMLTDGDPTEGVTDRSQILKNVRNAIRGRFPLY
ITIH1_HUMAN  465  EVMSMENNGRAQRIYEDHDATQQLQGFYSQVAKPLLVDVDL
ITIH1_HUMAN  496  AKPLLVDVDLQYPQDAVLALTQNHHKQYYEGSEIVVAGRIA
ITIH1_HUMAN  539  KQSSFKADVQAHGEGQEFSITCLVDEEEMKKLLRERGHMLE
ITIH1_HUMAN  570  LLRERGHMLENHVERLWAYLTIQELLAKRMKVDREERANLS
ITIH1_HUMAN  604  EERANLSSQALQMSLDYGFVTPLTSMSIRGMADQDGLKPTI
ITIH1_HUMAN  607  ANLSSQALQMSLDYGFVTPLTSMSIRGMADQDGLKPTIDKP
ITIH1_HUMAN  623  VTPLTSMSIRGMADQDGLKPTIDKPSEDSPPLEMLGPRRTF
ITIH1_HUMAN  642  PTIDKPSEDSPPLEMLGPRRTFVLSALQPSPTHSSSNTQRL
ITIH1_HUMAN  659  PRRTFVLSALQPSPTHSSSNTQRLPDRVTGVDTDPHFIIHV
ITIH1_HUMAN  667  ALQPSPTHSSSNTQRLPDRVTGVDTDPHFIIHVPQKEDTLC
ITIH1_HUMAN  671  SPTHSSSNTQRLPDRVTGVDTDPHFIIHVPQKEDTLCFNIN
ITIH1_HUMAN  685  RVTGVDTDPHFIIHVPQKEDTLCFNINEEPGVILSLVQDPN
ITIH1_HUMAN  706  LCFNINEEPGVILSLVQDPNTGFSVNGQLIGNKARSPGQHD
ITIH1_HUMAN  728  FSVNGQLIGNKARSPGQHDGTYFGRLGIANPATDFQLEVTP
ITIH1_HUMAN  740  RSPGQHDGTYFGRLGIANPATDFQLEVTPQNITLNPGFGGP
ITIH1_HUMAN  747  GTYFGRLGIANPATDFQLEVTPQNITLNPGFGGPVFSWRDQ
ITIH1_HUMAN  752  RLGIANPATDFQLEVTPQNITLNPGFGGPVFSWRDQAVLRQ
ITIH1_HUMAN  778  GGPVFSWRDQAVLRQDGVVVTINKKRNLVVSVDDGGTFEVV
ITIH1_HUMAN  794  GVVVTINKKRNLVVSVDDGGTFEVVLHRVWKGSSVHQDFLG
ITIH1_HUMAN  827  SVHQDFLGFYVLDSHRMSARTHGLLGQFFHPIGFEVSDIHP
ITIH1_HUMAN  852  GQFFHPIGFEVSDIHPGSDPTKPDATMVVRNRRLTVTRGLQ
ITIH1_HUMAN  857  PIGFEVSDIHPGSDPTKPDATMVVRNRRLTVTRGLQKDYSK
ITIH1_HUMAN  866  HPGSDPTKPDATMVVRNRRLTVTRGLQKDYSKDPWHGAEVS
ITIH1_HUMAN  868  GSDPTKPDATMVVRNRRLTVTRGLQKDYSKDPWHGAEVSCW
ITIH1_HUMAN  903  AEVSCWFIHNNGAGLIDGAYTDYIVPDIFOOOOOOOOOOOO
ITIH2_HUMAN  5  OOOOOOOOOOOOOOOOMKRLTCFFICFFLSEVSGFEIPING
ITIH2_HUMAN  71  RYQRSLPGESEEMMEEVDQVTLYSYKVQSTITSRMATTMIQ
ITIH2_HUMAN  80  SEEMMEEVDQVTLYSYKVQSTITSRMATTMIQSKVVNNSPQ
ITIH2_HUMAN  82  EMMEEVDQVTLYSYKVQSTITSRMATTMIQSKVVNNSPQPQ
ITIH2_HUMAN  87  VDQVTLYSYKVQSTITSRMATTMIQSKVVNNSPQPQNVVFD
ITIH2_HUMAN  88  DQVTLYSYKVQSTITSRMATTMIQSKVVNNSPQPQNVVFDV
ITIH2_HUMAN  127  DVQIPKGAFISNFSMTVDGKTFRSSIKEKTVGRALYAQARA
ITIH2_HUMAN  136  ISNFSMTVDGKTFRSSIKEKTVGRALYAQARAKGKTAGLVR
ITIH2_HUMAN  151  SIKEKTVGRALYAQARAKGKTAGLVRSSALDMENFRTEVNV
ITIH2_HUMAN  167  AKGKTAGLVRSSALDMENFRTEVNVLPGAKVQFELHYQEVK
ITIH2_HUMAN  229  LEVDVWVIEPQGLRFLHVPDTFEGHFDGVPVISKGQQKAHV
ITIH2_HUMAN  254  FDGVPVISKGQQKAHVSFKPTVAQQRICPSCRETAVDGELV
ITIH2_HUMAN  267  AHVSFKPTVAQQRICPSCRETAVDGELVVLYDVKREEKAGE
ITIH2_HUMAN  335  IDVSGSMWGVKMKQTVEAMKTILDDLRAEDHFSVIDFNQNI
ITIH2_HUMAN  357  LDDLRAEDHFSVIDFNQNIRTWRNDLISATKTQVADAKRYI
ITIH2_HUMAN  366  FSVIDFNQNIRTWRNDLISATKTQVADAKRYIEKIQPSGGT
ITIH2_HUMAN  368  VIDFNQNIRTWRNDLISATKTQVADAKRYIEKIQPSGGTNI
ITIH2_HUMAN  386  TKTQVADAKRYIEKIQPSGGTNINEALLRAIFILNEANNLG
ITIH2_HUMAN  425  LGLLDPNSVSLIILVSDGDPTVGELKLSKIQKNVKENIQDN
ITIH2_HUMAN  482  LKRLSNENHGIAQRIYGNQDTSSQLKKFYNQVSTPLLRNVQ
ITIH2_HUMAN  495  RIYGNQDTSSQLKKFYNQVSTPLLRNVQFNYPHTSVTDVTQ
ITIH2_HUMAN  508  KFYNQVSTPLLRNVQFNYPHTSVTDVTQNNFHNYFGGSEIV
ITIH2_HUMAN  511  NQVSTPLLRNVQFNYPHTSVTDVTQNNFHNYFGGSEIVVAG
ITIH2_HUMAN  546  EIVVAGKFDPAKLDQIESVITATSANTQLVLETLAQMDDLQ
ITIH2_HUMAN  548  VVAGKFDPAKLDQIESVITATSANTQLVLETLAQMDDLQDF
ITIH2_HUMAN  552  KFDPAKLDQIESVITATSANTQLVLETLAQMDDLQDFLSKD
ITIH2_HUMAN  558  LDQIESVITATSANTQLVLETLAQMDDLQDFLSKDKHADPD
ITIH2_HUMAN  580  AQMDDLQDFLSKDKHADPDFTRKLWAYLTINQLLAERSLAP
ITIH2_HUMAN  588  FLSKDKHADPDFTRKLWAYLTINQLLAERSLAPTAAAKRRI
ITIH2_HUMAN  601  RKLWAYLTINQLLAERSLAPTAAAKRRITRSILQMSLDHHI
ITIH2_HUMAN  609  INQLLAERSLAPTAAAKRRITRSILQMSLDHHIVTPLTSLV
ITIH2_HUMAN  623  AAKRRITRSILQMSLDHHIVTPLTSLVIENEAGDERMLADA
ITIH2_HUMAN  626  RRITRSILQMSLDHHIVTPLTSLVIENEAGDERMLADAPPQ
ITIH2_HUMAN  757  GIVVNGQLVGAKKPNNGKLSTYFGKLGFYFQSEDIKIEIST
ITIH2_HUMAN  777  TYFGKLGFYFQSEDIKIEISTETITLSHGSSTFSLSWSDTA
ITIH2_HUMAN  779  FGKLGFYFQSEDIKIEISTETITLSHGSSTFSLSWSDTAQV
ITIH2_HUMAN  781  KLGFYFQSEDIKIEISTETITLSHGSSTFSLSWSDTAQVTN
ITIH2_HUMAN  788  SEDIKIEISTETITLSHGSSTFSLSWSDTAQVTNQRVQISV
ITIH2_HUMAN  796  STETITLSHGSSTFSLSWSDTAQVTNQRVQISVKKEKVVTI
ITIH2_HUMAN  800  ITLSHGSSTFSLSWSDTAQVTNQRVQISVKKEKVVTITLDK
ITIH2_HUMAN  815  DTAQVTNQRVQISVKKEKVVTITLDKEMSFSVLLHRVWKKH
ITIH2_HUMAN  817  AQVTNQRVQISVKKEKVVTITLDKEMSFSVLLHRVWKKHPV
ITIH2_HUMAN  849  HRVWKKHPVNVDFLGIYIPPTNKFSPKAHGLIGQFMQEPKI
ITIH2_HUMAN  906  SMEVKGQKLIITRGLQKDYRTDLVFGTDVTCWFVHNSGKGF
ITIH2_HUMAN  912  QKLIITRGLQKDYRTDLVFGTDVTCWFVHNSGKGFIDGHYK
ITIH2_HUMAN  915  IITRGLQKDYRTDLVFGTDVTCWFVHNSGKGFIDGHYKDYF
ITIH4_HUMAN  9  OOOOOOOOOOOOMKPPRPVRTCSKVLVLLSLLAIHQTTTAE
ITIH4_HUMAN  25  RPVRTCSKVLVLLSLLAIHQTTTAEKNGIDIYSLTVDSRVS
ITIH4_HUMAN  26  PVRTCSKVLVLLSLLAIHQTTTAEKNGIDIYSLTVDSRVSS
ITIH4_HUMAN  27  VRTCSKVLVLLSLLAIHQTTTAEKNGIDIYSLTVDSRVSSR
ITIH4_HUMAN  39  LLAIHQTTTAEKNGIDIYSLTVDSRVSSRFAHTVVTSRVVN
ITIH4_HUMAN  51  NGIDIYSLTVDSRVSSRFAHTVVTSRVVNRANTVQEATFQM
ITIH4_HUMAN  63  RVSSRFAHTVVTSRVVNRANTVQEATFQMELPKKAFITNFS
ITIH4_HUMAN  68  FAHTVVTSRVVNRANTVQEATFQMELPKKAFITNFSMNIDG
ITIH4_HUMAN  80  RANTVQEATFQMELPKKAFITNFSMNIDGMTYPGIIKEKAE
ITIH4_HUMAN  121  AQAQYSAAVAKGKSAGLVKATGRNMEQFQVSVSVAPNAKIT
ITIH4_HUMAN  189  VKHLQMDIHIFEPQGISFLETESTFMTNQLVDALTTWQNKT
ITIH4_HUMAN  192  LQMDIHIFEPQGISFLETESTFMTNQLVDALTTWQNKTKAH
ITIH4_HUMAN  195  DIHIFEPQGISFLETESTFMTNQLVDALTTWQNKTKAHIRF
ITIH4_HUMAN  203  GISFLETESTFMTNQLVDALTTWQNKTKAHIRFKPTLSQQQ
ITIH4_HUMAN  204  ISFLETESTFMTNQLVDALTTWQNKTKAHIRFKPTLSQQQK
ITIH4_HUMAN  209  TESTFMTNQLVDALTTWQNKTKAHIRFKPTLSQQQKSPEQQ
ITIH4_HUMAN  218  LVDALTTWQNKTKAHIRFKPTLSQQQKSPEQQETVLDGNLI
ITIH4_HUMAN  270  GSIQIENGYFVHYFAPEGLTTMPKNVVFVIDKSGSMSGRKI
ITIH4_HUMAN  320  ILDDLSPRDQFNLIVFSTEATQWRPSLVPASAENVNKARSF
ITIH4_HUMAN  350  SAENVNKARSFAAGIQALGGTNINDAMLMAVQLLDSSNQEE
ITIH4_HUMAN  384  DSSNQEERLPEGSVSLIILLTDGDPTVGETNPRSIQNNVRE
ITIH4_HUMAN  463  DSDSALQLQDFYQEVANPLLTAVTFEYPSNAVEEVTQNNFR
ITIH4_HUMAN  466  SALQLQDFYQEVANPLLTAVTFEYPSNAVEEVTQNNFRLLF
ITIH4_HUMAN  506  FKGSEMVVAGKLQDRGPDVLTATVSGKLPTQNITFQTESSV
ITIH4_HUMAN  508  GSEMVVAGKLQDRGPDVLTATVSGKLPTQNITFQTESSVAE
ITIH4_HUMAN  515  GKLQDRGPDVLTATVSGKLPTQNITFQTESSVAEQEAEFQS
ITIH4_HUMAN  519  DRGPDVLTATVSGKLPTQNITFQTESSVAEQEAEFQSPKYI
ITIH4_HUMAN  522  PDVLTATVSGKLPTQNITFQTESSVAEQEAEFQSPKYIFHN
ITIH4_HUMAN  552  EFQSPKYIFHNFMERLWAYLTIQQLLEQTVSASDADQQALR
ITIH4_HUMAN  560  FHNFMERLWAYLTIQQLLEQTVSASDADQQALRNQALNLSL
ITIH4_HUMAN  594  QALNLSLAYSFVTPLTSMVVTKPDDQEQSQVAEKPMEGESR
ITIH4_HUMAN  623  QVAEKPMEGESRNRNVHSGSTFFKYYLQGAKIPKPEASFSP
ITIH4_HUMAN  719  PATSNPDPAVSRVMNIKIEETTMTTQTPAPIQAPSAILPLP
ITIH4_HUMAN  720  ATSNPDPAVSRVMNIKIEETTMTTQTPAPIQAPSAILPLPG
ITIH4_HUMAN  722  SNPDPAVSRVMNIKIEETTMTTQTPAPIQAPSAILPLPGQS
ITIH4_HUMAN  723  NPDPAVSRVMNIKIEETTMTTQTPAPIQAPSAILPLPGQSV
ITIH4_HUMAN  725  DPAVSRVMNIKIEETTMTTQTPAPIQAPSAILPLPGQSVER
ITIH4_HUMAN  770  PRHRQGPVNLLSDPEQGVEVTGQYEREKAGFSWIEVTFKNP
ITIH4_HUMAN  786  GVEVTGQYEREKAGFSWIEVTFKNPLVWVHASPEHVVVTRN
ITIH4_HUMAN  804  EVTFKNPLVWVHASPEHVVVTRNRRSSAYKWKETLFSVMPG
ITIH4_HUMAN  817  SPEHVVVTRNRRSSAYKWKETLFSVMPGLKMTMDKTGLLLL
ITIH4_HUMAN  828  RSSAYKWKETLFSVMPGLKMTMDKTGLLLLSDPDKVTIGLL
ITIH4_HUMAN  832  YKWKETLFSVMPGLKMTMDKTGLLLLSDPDKVTIGLLFWDG
ITIH4_HUMAN  844  GLKMTMDKTGLLLLSDPDKVTIGLLFWDGRGEGLRLLLRDT
ITIH4_HUMAN  864  TIGLLFWDGRGEGLRLLLRDTDRFSSHVGGTLGQFYQEVLW
ITIH4_HUMAN  874  GEGLRLLLRDTDRFSSHVGGTLGQFYQEVLWGSPAASDDGR
ITIH4_HUMAN  896  GQFYQEVLWGSPAASDDGRRTLRVQGNDHSATRERRLDYQE
ITIH4_HUMAN  907  PAASDDGRRTLRVQGNDHSATRERRLDYQEGPPGVEISCWS
KNG1_BOVIN  5  OOOOOOOOOOOOOOOOMKLITILFLCSRLLPSLTQESSQEI
KNG1_BOVIN  18  OOOMKLITILFLCSRLLPSLTQESSQEIDCNDQDVFKAVDA
KNG1_BOVIN  41  SSQEIDCNDQDVFKAVDAALTKYNSENKSGNQFVLYRITEV
KNG1_BOVIN  59  ALTKYNSENKSGNQFVLYRITEVARMDNPDTFYSLKYQIKE
KNG1_BOVIN  69  SGNQFVLYRITEVARMDNPDTFYSLKYQIKEGDCPFQSNKT
KNG1_BOVIN  89  TFYSLKYQIKEGDCPFQSNKTWQDCDYKDSAQAATGECTAT
KNG1_BOVIN  103  PFQSNKTWQDCDYKDSAQAATGECTATVAKRGNMKFSVAIQ
KNG1_BOVIN  107  NKTWQDCDYKDSAQAATGECTATVAKRGNMKFSVAIQTCLI
KNG1_BOVIN  109  TWQDCDYKDSAQAATGECTATVAKRGNMKFSVAIQTCLITP
KNG1_BOVIN  124  GECTATVAKRGNMKFSVAIQTCLITPAEGPVVTAQYECLGC
KNG1_BOVIN  128  ATVAKRGNMKFSVAIQTCLITPAEGPVVTAQYECLGCVHPI
KNG1_BOVIN  150  AEGPVVTAQYECLGCVHPISTKSPDLEPVLRYAIQYFNNNT
KNG1_BOVIN  170  TKSPDLEPVLRYAIQYFNNNTSHSHLFDLKEVKRAQRQVVS
KNG1_BOVIN  203  RAQRQVVSGWNYEVNYSIAQTNCSKEEFSFLTPDCKSLSSG
KNG1_BOVIN  214  YEVNYSIAQTNCSKEEFSFLTPDCKSLSSGDTGECTDKAHV
KNG1_BOVIN  225  CSKEEFSFLTPDCKSLSSGDTGECTDKAHVDVKLRISSFSQ
KNG1_BOVIN  229  EFSFLTPDCKSLSSGDTGECTDKAHVDVKLRISSFSQKCDL
KNG1_BOVIN  260  ISSFSQKCDLYPVKDFVQPPTRLCAGCPKPIPVDSPDLEEP
KNG1_BOVIN  302  SHSIAKLNAEHDGAFYFKIDTVKKATVQVVAGLKYSIVFIA
KNG1_BOVIN  307  KLNAEHDGAFYFKIDTVKKATVQVVAGLKYSIVFIARETTC
KNG1_BOVIN  325  KATVQVVAGLKYSIVFIARETTCSKGSNEELTKSCEINIHG
KNG1_BOVIN  326  ATVQVVAGLKYSIVFIARETTCSKGSNEELTKSCEINIHGQ
KNG1_BOVIN  336  YSIVFIARETTCSKGSNEELTKSCEINIHGQILHCDANVYV
KNG1_BOVIN  366  QILHCDANVYVVPWEEKVYPTVNCQPLGQTSLMKRPPGFSP
KNG1_BOVIN  375  YVVPWEEKVYPTVNCQPLGQTSLMKRPPGFSPFRSVQVMKT
KNG1_BOVIN  395  TSLMKRPPGFSPFRSVQVMKTEGSTTVSLPHSAMSPVQDEE
KNG1_BOVIN  425  HSAMSPVQDEERDSGKEQGPTHGHGWDHGKQIKLHGLGLGH
KNG1_BOVIN  499  HGHGKHKNKGKNNGKHYDWRTPYLASSYEDSTTSSAQTQEK
KNG1_BOVIN  510  NNGKHYDWRTPYLASSYEDSTTSSAQTQEKTEETTLSSLAQ
KNG1_BOVIN  516  DWRTPYLASSYEDSTTSSAQTQEKTEETTLSSLAQPGVAIT
KNG1_BOVIN  523  ASSYEDSTTSSAQTQEKTEETTLSSLAQPGVAITFPDFQDS
KNG1_BOVIN  558  PDFQDSDLIATVMPNTLPPHTESDDDWIPDIQTEPNSLAFK
KNG1_BOVIN  586  PDIQTEPNSLAFKLISDFPETTSPKCPSRPWKPVNGVNPTV
KNG1_BOVIN  587  DIQTEPNSLAFKLISDFPETTSPKCPSRPWKPVNGVNPTVE
KNG1_HUMAN  63  KYNSQNQSNNQFVLYRITEATKTVGSDTFYSFKYEIKEGDC
KNG1_HUMAN  65  NSQNQSNNQFVLYRITEATKTVGSDTFYSFKYEIKEGDCPV
KNG1_HUMAN  117  KDAAKAATGECTATVGKRSSTKFSVATQTCQITPAEGPVVT
KNG1_HUMAN  123  ATGECTATVGKRSSTKFSVATQTCQITPAEGPVVTAQYDCL
KNG1_HUMAN  137  TKFSVATQTCQITPAEGPVVTAQYDCLGCVHPISTQSPDLE
KNG1_HUMAN  198  MLNEVKRAQRQVVAGLNFRITYSIVQTNCSKENFLFLTPDC
KNG1_HUMAN  273  GKDFVQPPTKICVGCPRDIPTNSPELEETLTHTITKLNAEN
KNG1_HUMAN  281  TKICVGCPRDIPTNSPELEETLTHTITKLNAENNATFYFKI
KNG1_HUMAN  283  ICVGCPRDIPTNSPELEETLTHTITKLNAENNATFYFKIDN
KNG1_HUMAN  285  VGCPRDIPTNSPELEETLTHTITKLNAENNATFYFKIDNVK
KNG1_HUMAN  287  CPRDIPTNSPELEETLTHTITKLNAENNATFYFKIDNVKKA
KNG1_HUMAN  296  PELEETLTHTITKLNAENNATFYFKIDNVKKARVQVVAGKK
KNG1_HUMAN  342  VARETTCSKESNEELTESCETKKLGQSLDCNAEVYVVPWEK
KNG1_HUMAN  407  PFRSSRIGEIKEETTVSPPHTSMAPAQDEERDSGKEQGHTR
KNG1_HUMAN  629  TTSPKCPGRPWKSVSEINPTTQMKESYYFDLTDGLSOOOOO
KNG1_HUMAN  640  KSVSEINPTTQMKESYYFDLTDGLSOOOOOOOOOOOOOOOO
LAMP1_HUMAN  38  AARPHALSSAAMFMVKNGNGTACIMANFSAAFSVNYDTKSG
LAMP1_HUMAN  55  GNGTACIMANFSAAFSVNYDTKSGPKNMTFDLPSDATVVLN
LAMP1_HUMAN  63  ANFSAAFSVNYDTKSGPKNMTFDLPSDATVVLNRSSCGKEN
LAMP1_HUMAN  71  VNYDTKSGPKNMTFDLPSDATVVLNRSSCGKENTSDPSLVI
LAMP1_HUMAN  84  FDLPSDATVVLNRSSCGKENTSDPSLVIAFGRGHTLTLNFT
LAMP1_HUMAN  98  SCGKENTSDPSLVIAFGRGHTLTLNFTRNATRYSVQLMSFV
LAMP1_HUMAN  100  GKENTSDPSLVIAFGRGHTLTLNFTRNATRYSVQLMSFVYN
LAMP1_HUMAN  104  TSDPSLVIAFGRGHTLTLNFTRNATRYSVQLMSFVYNLSDT
LAMP1_HUMAN  108  SLVIAFGRGHTLTLNFTRNATRYSVQLMSFVYNLSDTHLFP
LAMP1_HUMAN  124  TRNATRYSVQLMSFVYNLSDTHLFPNASSKEIKTVESITDI
LAMP1_HUMAN  137  FVYNLSDTHLFPNASSKEIKTVESITDIRADIDKKYRCVSG
LAMP1_HUMAN  142  SDTHLFPNASSKEIKTVESITDIRADIDKKYRCVSGTQVHM
LAMP1_HUMAN  158  VESITDIRADIDKKYRCVSGTQVHMNNVTVTLHDATIQAYL
LAMP1_HUMAN  166  ADIDKKYRCVSGTQVHMNNVTVTLHDATIQAYLSNSSFSRG
LAMP1_HUMAN  168  IDKKYRCVSGTQVHMNNVTVTLHDATIQAYLSNSSFSRGET
LAMP1_HUMAN  173  RCVSGTQVHMNNVTVTLHDATIQAYLSNSSFSRGETRCEQD
LAMP1_HUMAN  188  TLHDATIQAYLSNSSFSRGETRCEQDRPSPTTAPPAPPSPS
LAMP1_HUMAN  226  SPSPSPVPKSPSVDKYNVSGTNGTCLLASMGLQLNLTYERK
LAMP1_HUMAN  229  PSPVPKSPSVDKYNVSGTNGTCLLASMGLQLNLTYERKDNT
LAMP1_HUMAN  242  NVSGTNGTCLLASMGLQLNLTYERKDNTTVTRLLNINPNKT
LAMP1_HUMAN  249  TCLLASMGLQLNLTYERKDNTTVTRLLNINPNKTSASGSCG
LAMP1_HUMAN  250  CLLASMGLQLNLTYERKDNTTVTRLLNINPNKTSASGSCGA
LAMP1_HUMAN  252  LASMGLQLNLTYERKDNTTVTRLLNINPNKTSASGSCGAHL
LAMP1_HUMAN  262  TYERKDNTTVTRLLNINPNKTSASGSCGAHLVTLELHSEGT
LAMP1_HUMAN  274  LLNINPNKTSASGSCGAHLVTLELHSEGTTVLLFQFGMNAS
LAMP1_HUMAN  282  TSASGSCGAHLVTLELHSEGTTVLLFQFGMNASSSRFFLQG
LAMP1_HUMAN  283  SASGSCGAHLVTLELHSEGTTVLLFQFGMNASSSRFFLQGI
LAMP1_HUMAN  307  FQFGMNASSSRFFLQGIQLNTILPDARDPAFKAANGSLRAL
LAMP1_HUMAN  330  PDARDPAFKAANGSLRALQATVGNSYKCNAEEHVRVTKAFS
LAMP1_HUMAN  346  ALQATVGNSYKCNAEEHVRVTKAFSVNIFKVWVQAFKVEGG
LAMP1_HUMAN  381  FKVEGGQFGSVEECLLDENSTLIPIAVGGALAGLVLIVLIA
LAMP1_HUMAN  415  VLIVLIAYLVGRKRSHAGYQTIOOOOOOOOOOOOOOOOOOO
LAMP2_HUMAN  34  LVLVCLVLGAVRSYALELNLTDSENATCLYAKWQMNFTVRY
LAMP2_HUMAN  40  VLGAVRSYALELNLTDSENATCLYAKWQMNFTVRYETTNKT
LAMP2_HUMAN  51  LNLTDSENATCLYAKWQMNFTVRYETTNKTYKTVTISDHGT
LAMP2_HUMAN  56  SENATCLYAKWQMNFTVRYETTNKTYKTVTISDHGTVTYNG
LAMP2_HUMAN  57  ENATCLYAKWQMNFTVRYETTNKTYKTVTISDHGTVTYNGS
LAMP2_HUMAN  60  TCLYAKWQMNFTVRYETTNKTYKTVTISDHGTVTYNGSICG
LAMP2_HUMAN  63  YAKWQMNFTVRYETTNKTYKTVTISDHGTVTYNGSICGDDQ
LAMP2_HUMAN  65  KWQMNFTVRYETTNKTYKTVTISDHGTVTYNGSICGDDQNG
LAMP2_HUMAN  71  TVRYETTNKTYKTVTISDHGTVTYNGSICGDDQNGPKIAVQ
LAMP2_HUMAN  73  RYETTNKTYKTVTISDHGTVTYNGSICGDDQNGPKIAVQFG
LAMP2_HUMAN  103  QNGPKIAVQFGPGFSWIANFTKAASTYSIDSVSFSYNTGDN
LAMP2_HUMAN  108  IAVQFGPGFSWIANFTKAASTYSIDSVSFSYNTGDNTTFPD
LAMP2_HUMAN  120  ANFTKAASTYSIDSVSFSYNTGDNTTFPDAEDKGILTVDEL
LAMP2_HUMAN  124  KAASTYSIDSVSFSYNTGDNTTFPDAEDKGILTVDELLAIR
LAMP2_HUMAN  125  AASTYSIDSVSFSYNTGDNTTFPDAEDKGILTVDELLAIRI
LAMP2_HUMAN  158  DELLAIRIPLNDLFRCNSLSTLEKNDVVQHYWDVLVQAFVQ
LAMP2_HUMAN  181  KNDVVQHYWDVLVQAFVQNGTVSTNEFLCDKDKTSTVAPTI
LAMP2_HUMAN  184  VVQHYWDVLVQAFVQNGTVSTNEFLCDKDKTSTVAPTIHTT
LAMP2_HUMAN  194  QAFVQNGTVSTNEFLCDKDKTSTVAPTIHTTVPSPTTTPTP
LAMP2_HUMAN  222  HTTVPSPTTTPTPKEKPEAGTYSVNNGNDTCLLATMGLQLN
LAMP2_HUMAN  236  EKPEAGTYSVNNGNDTCLLATMGLQLNITQDKVASVININP
LAMP2_HUMAN  244  SVNNGNDTCLLATMGLQLNITQDKVASVININPNTTHSTGS
LAMP2_HUMAN  258  GLQLNITQDKVASVININPNTTHSTGSCRSHTALLRLNSST
LAMP2_HUMAN  259  LQLNITQDKVASVININPNTTHSTGSCRSHTALLRLNSSTI
LAMP2_HUMAN  262  NITQDKVASVININPNTTHSTGSCRSHTALLRLNSSTIKYL
LAMP2_HUMAN  269  ASVININPNTTHSTGSCRSHTALLRLNSSTIKYLDFVFAVK
LAMP2_HUMAN  278  TTHSTGSCRSHTALLRLNSSTIKYLDFVFAVKNENRFYLKE
LAMP2_HUMAN  336  NNLSYWDAPLGSSYMCNKEQTVSVSGAFQINTFDLRVQPFN
LAMP2_HUMAN  347  SSYMCNKEQTVSVSGAFQINTFDLRVQPFNVTQGKYSTAQD
LAMP2_HUMAN  358  SVSGAFQINTFDLRVQPFNVTQGKYSTAQDCSADDDNFLVP
LAMP2_HUMAN  364  QINTFDLRVQPFNVTQGKYSTAQDCSADDDNFLVPIAVGAA
LCAT_HUMAN  12  OOOOOOOOOMGPPGSPWQWVTLLLGLLLPPAAPFWLLNVLF
LCAT_HUMAN  36  GLLLPPAAPFWLLNVLFPPHTTPKAELSNHTRPVILVPGCL
LCAT_HUMAN  37  LLLPPAAPFWLLNVLFPPHTTPKAELSNHTRPVILVPGCLG
LCAT_HUMAN  46  WLLNVLFPPHTTPKAELSNHTRPVILVPGCLGNQLEAKLDK
LCAT_HUMAN  78  NQLEAKLDKPDVVNWMCYRKTEDFFTIWLDLNMFLPLGVDC
LCAT_HUMAN  83  KLDKPDVVNWMCYRKTEDFFTIWLDLNMFLPLGVDCWIDNT
LCAT_HUMAN  103  TIWLDLNMFLPLGVDCWIDNTRVVYNRSSGLVSNAPGVQIR
LCAT_HUMAN  130  SSGLVSNAPGVQIRVPGFGKTYSVEYLDSSKLAGYLHTLVQ
LCAT_HUMAN  147  FGKTYSVEYLDSSKLAGYLHTLVQNLVNNGYVRDETVRAAP
LCAT_HUMAN  162  AGYLHTLVQNLVNNGYVRDETVRAAPYDWRLEPGQQEEYYR
LCAT_HUMAN  270  GDNQGIPIMSSIKLKEEQRITTTSPWMFPSRMAWPEDHVFI
LCAT_HUMAN  271  DNQGIPIMSSIKLKEEQRITTTSPWMFPSRMAWPEDHVFIS
LCAT_HUMAN  272  NQGIPIMSSIKLKEEQRITTTSPWMFPSRMAWPEDHVFIST
LCAT_HUMAN  292  TSPWMFPSRMAWPEDHVFISTPSFNYTGRDFQRFFADLHFE
LCAT_HUMAN  298  PSRMAWPEDHVFISTPSFNYTGRDFQRFFADLHFEEGWYMW
LCAT_HUMAN  345  LAGLPAPGVEVYCLYGVGLPTPRTYIYDHGFPYTDPVGVLY
LCAT_HUMAN  348  LPAPGVEVYCLYGVGLPTPRTYIYDHGFPYTDPVGVLYEDG
LCAT_HUMAN  358  LYGVGLPTPRTYIYDHGFPYTDPVGVLYEDGDDTVATRSTE
LCAT_HUMAN  371  YDHGFPYTDPVGVLYEDGDDTVATRSTELCGLWQGRQPQPV
LCAT_HUMAN  374  GFPYTDPVGVLYEDGDDTVATRSTELCGLWQGRQPQPVHLL
LCAT_HUMAN  377  YTDPVGVLYEDGDDTVATRSTELCGLWQGRQPQPVHLLPLH
LCAT_HUMAN  410  PVHLLPLHGIQHLNMVFSNLTLEHINAILLGAYRQGPPASP
LCTN_BOVIN  15  OOOOOOMKFLCVLLLASLAATSLAILNKPEDETHLEAQPTD
LCTN_BOVIN  27  LLLASLAATSLAILNKPEDETHLEAQPTDASAQFIRNLQIS
LCTN_BOVIN  97  QSQNPKLPLSILKEKHLRNATLGSEETTEHTPSDASTTEGK
LCTN_BOVIN  103  LPLSILKEKHLRNATLGSEETTEHTPSDASTTEGKLMELGH
LCTN_BOVIN  107  ILKEKHLRNATLGSEETTEHTPSDASTTEGKLMELGHKIMR
LCTN_BOVIN  113  LRNATLGSEETTEHTPSDASTTEGKLMELGHKIMRNLENTV
LCTN_BOVIN  114  RNATLGSEETTEHTPSDASTTEGKLMELGHKIMRNLENTVK
LCTN_BOVIN  132  STTEGKLMELGHKIMRNLENTVKETIKYLKSLFSHAFEVVK
LCTN_BOVIN  136  GKLMELGHKIMRNLENTVKETIKYLKSLFSHAFEVVKTOOO
LCTN_BOVIN  153  VKETIKYLKSLFSHAFEVVKTOOOOOOOOOOOOOOOOOOOO
LCTN_CAMDR  36  SLASLNEPKDEIYMESQPTDTSAQVIMSNHQVSSEDLSMEP
LCTN_CAMDR  97  HQNQNPKLLHPVPQESSFRNTATQSEETKELTPGAATTLEG
LCTN_CAMDR  99  NQNPKLLHPVPQESSFRNTATQSEETKELTPGAATTLEGKL
LCTN_CAMDR  113  SFRNTATQSEETKELTPGAATTLEGKLVELTHKIIKNLENT
LCTN_CAMDR  123  ETKELTPGAATTLEGKLVELTHKIIKNLENTMRETMDFLKS
LEUK_HUMAN  3  OOOOOOOOOOOOOOOOOOMATLLLLLGVLVVSPDALGSTTA
LEUK_HUMAN  62  SKMYTTSITSDPKADSTGDQTSALPPSTSINEGSPLWTSIG
LEUK_HUMAN  79  GDQTSALPPSTSINEGSPLWTSIGASTGSPLPEPTTYQEVS
LEUK_HUMAN  85  LPPSTSINEGSPLWTSIGASTGSPLPEPTTYQEVSIKMSSV
LEUK_HUMAN  93  EGSPLWTSIGASTGSPLPEPTTYQEVSIKMSSVPQETPHAT
LEUK_HUMAN  94  GSPLWTSIGASTGSPLPEPTTYQEVSIKMSSVPQETPHATS
LEUK_HUMAN  121  KMSSVPQETPHATSHPAVPITANSLGSHTVTGGTITTNSPE
LEUK_HUMAN  129  TPHATSHPAVPITANSLGSHTVTGGTITTNSPETSSRTSGA
LEUK_HUMAN  131  HATSHPAVPITANSLGSHTVTGGTITTNSPETSSRTSGAPV
LEUK_HUMAN  134  SHPAVPITANSLGSHTVTGGTITTNSPETSSRTSGAPVTTA
LEUK_HUMAN  146  GSHTVTGGTITTNSPETSSRTSGAPVTTAASSLETSRGTSG
LEUK_HUMAN  152  GGTITTNSPETSSRTSGAPVTTAASSLETSRGTSGPPLTMA
LEUK_HUMAN  153  GTITTNSPETSSRTSGAPVTTAASSLETSRGTSGPPLTMAT
LEUK_HUMAN  198  TSKGTSGPPVTMATDSLETSTGTTGPPVTMTTGSLEPSSGA
LEUK_HUMAN  201  GTSGPPVTMATDSLETSTGTTGPPVTMTTGSLEPSSGASGP
LEUK_HUMAN  208  TMATDSLETSTGTTGPPVTMTTGSLEPSSGASGPQVSSVKL
LEUK_HUMAN  230  GSLEPSSGASGPQVSSVKLSTMMSPTTSTNASTVPFRNPDE
LEUK_HUMAN  235  SSGASGPQVSSVKLSTMMSPTTSTNASTVPFRNPDENSRGM
LEUK_HUMAN  236  SGASGPQVSSVKLSTMMSPTTSTNASTVPFRNPDENSRGML
LEUK_HUMAN  238  ASGPQVSSVKLSTMMSPTTSTNASTVPFRNPDENSRGMLPV
LEUK_HUMAN  242  QVSSVKLSTMMSPTTSTNASTVPFRNPDENSRGMLPVAVLV
LEUK_HUMAN  285  LAVIVLVALLLLWRRRQKRRTGALVLSRGGKRNGVVDAWAG
LEUK_HUMAN  316  RNGVVDAWAGPAQVPEEGAVTVTVGGSGGDKGSGFPDGEGS
LEUK_HUMAN  318  GVVDAWAGPAQVPEEGAVTVTVGGSGGDKGSGFPDGEGSSR
LEUK_HUMAN  341  GSGGDKGSGFPDGEGSSRRPTLTTFFGRRKSRQGSLAMEEL
LEUK_HUMAN  343  GGDKGSGFPDGEGSSRRPTLTTFFGRRKSRQGSLAMEELKS
LEUK_HUMAN  344  GDKGSGFPDGEGSSRRPTLTTFFGRRKSRQGSLAMEELKSG
LEUK_RAT  44  ESPSTSEALSTYSSIATVPVTEDPKESISPWGQTTAPASSI
LEUK_RAT  57  SIATVPVTEDPKESISPWGQTTAPASSIPLGTPELSSFFFT
LEUK_RAT  58  IATVPVTEDPKESISPWGQTTAPASSIPLGTPELSSFFFTS
LEUK_RAT  68  KESISPWGQTTAPASSIPLGTPELSSFFFTSAGASGNTPVP
LEUK_RAT  85  PLGTPELSSFFFTSAGASGNTPVPELTTSQEVSTEASLVLF
LEUK_RAT  98  SAGASGNTPVPELTTSQEVSTEASLVLFPKSSGVASDPPVT
LEUK_RAT  131  VASDPPVTITNPATSSAVASTSLETFKGTSAPPVTVTSSTM
LEUK_RAT  135  PPVTITNPATSSAVASTSLETFKGTSAPPVTVTSSTMTSGP
LEUK_RAT  139  ITNPATSSAVASTSLETFKGTSAPPVTVTSSTMTSGPFVAT
LEUK_RAT  145  SSAVASTSLETFKGTSAPPVTVTSSTMTSGPFVATTVSSET
LEUK_RAT  147  AVASTSLETFKGTSAPPVTVTSSTMTSGPFVATTVSSETSG
LEUK_RAT  150  STSLETFKGTSAPPVTVTSSTMTSGPFVATTVSSETSGPPV
LEUK_RAT  152  SLETFKGTSAPPVTVTSSTMTSGPFVATTVSSETSGPPVTM
LEUK_RAT  159  TSAPPVTVTSSTMTSGPFVATTVSSETSGPPVTMATGSLGP
LEUK_RAT  160  SAPPVTVTSSTMTSGPFVATTVSSETSGPPVTMATGSLGPS
LEUK_RAT  165  TVTSSTMTSGPFVATTVSSETSGPPVTMATGSLGPSKETHG
LEUK_RAT  204  HGLSATIATSSGESSSVAGGTPVFSTKISTTSTPNPITTVP
LEUK_RAT  209  TIATSSGESSSVAGGTPVFSTKISTTSTPNPITTVPPRPGS
LEUK_RAT  213  SSGESSSVAGGTPVFSTKISTTSTPNPITTVPPRPGSSGML
LEUK_RAT  214  SGESSSVAGGTPVFSTKISTTSTPNPITTVPPRPGSSGMLL
LEUK_RAT  216  ESSSVAGGTPVFSTKISTTSTPNPITTVPPRPGSSGMLLVS
LEUK_RAT  221  AGGTPVFSTKISTTSTPNPITTVPPRPGSSGMLLVSMLIAL
LEUK_RAT  222  GGTPVFSTKISTTSTPNPITTVPPRPGSSGMLLVSMLIALT
LEUK_RAT  242  TVPPRPGSSGMLLVSMLIALTVVLVLVALLLLWRQRQKRRT
LEUK_RAT  266  VLVALLLLWRQRQKRRTGALTLSRGGKRNGTVDAWAGPARV
LEUK_RAT  276  QRQKRRTGALTLSRGGKRNGTVDAWAGPARVPDEEATTASG
LEUK_RAT  292  KRNGTVDAWAGPARVPDEEATTASGSGGNKSSGAPETDGSG
LEUK_RAT  308  DEEATTASGSGGNKSSGAPETDGSGQRPTLTTFFSRRKSRQ
LEUK_RAT  340  FFSRRKSRQGSVALEELKPGTGPNLKGEEEPLVGSEDEAVE
LEUK_RAT  361  GPNLKGEEEPLVGSEDEAVETPTSDGPQAKDGAAPQSLOOO
LEUK_RAT  363  NLKGEEEPLVGSEDEAVETPTSDGPQAKDGAAPQSLOOOOO
LSHB_HORSE  3  OOOOOOOOOOOOOOOOOOMETLQGLLLWMLLSVGGVWASRG
LSHB_HORSE  35  VGGVWASRGPLRPLCRPINATLAAEKEACPICITFTTSICA
LSHB_HORSE  48  LCRPINATLAAEKEACPICITFTTSICAGYCPSMVRVMPAA
LSHB_HORSE  50  RPINATLAAEKEACPICITFTTSICAGYCPSMVRVMPAALP
LSHB_HORSE  51  PINATLAAEKEACPICITFTTSICAGYCPSMVRVMPAALPA
LSHB_HORSE  78  CPSMVRVMPAALPAIPQPVCTYRELRFASIRLPGCPPGVDP
LSHB_HORSE  117  DPMVSFPVALSCHCGPCQIKTTDCGVFRDQPLACAPQASSS
LSHB_HORSE  118  PMVSFPVALSCHCGPCQIKTTDCGVFRDQPLACAPQASSSS
LSHB_HORSE  168  STSTPTPGASRRSSHPLPIKTSOOOOOOOOOOOOOOOOOOO
NID1_MOUSE  13  OOOOOOOOMLDASGCSWAMWTWALLQLLLLVGPGGCLNRQE
NID1_MOUSE  69  GDDVVSPSLELIGELSFYDRTDITSVYVTTNGIIAMSEPPA
NID1_MOUSE  72  VVSPSLELIGELSFYDRTDITSVYVTTNGIIAMSEPPATEY
NID1_MOUSE  77  LELIGELSFYDRTDITSVYVTTNGIIAMSEPPATEYHPGTF
NID1_MOUSE  78  ELIGELSFYDRTDITSVYVTTNGIIAMSEPPATEYHPGTFP
NID1_MOUSE  90  DITSVYVTTNGIIAMSEPPATEYHPGTFPPSFGSVAPFLAD
NID1_MOUSE  96  VTTNGIIAMSEPPATEYHPGTFPPSFGSVAPFLADLDTTDG
NID1_MOUSE  113  HPGTFPPSFGSVAPFLADLDTTDGLGNVYYREDLSPFIIQM
NID1_MOUSE  114  PGTFPPSFGSVAPFLADLDTTDGLGNVYYREDLSPFIIQMA
NID1_MOUSE  150  IIQMAAEYVQRGFPEVSFQPTSVVVVTWESVAPYGGPSSSP
NID1_MOUSE  156  EYVQRGFPEVSFQPTSVVVVTWESVAPYGGPSSSPAEEGKR
NID1_MOUSE  178  ESVAPYGGPSSSPAEEGKRNTFQAVLASSNSSSYAIFLYPE
NID1_MOUSE  205  SSNSSSYAIFLYPEDGLQFFTTFSKKDESQVPAVVGFSKGL
NID1_MOUSE  206  SNSSSYAIFLYPEDGLQFFTTFSKKDESQVPAVVGFSKGLV
NID1_MOUSE  270  AKSSNAGHQGVWVFEIGSPATAKGVVSADVNLDLDDDGADY
NID1_MOUSE  309  DYEDEDYDLVTSHLGLEDVATPSPSHSPRRGYPDPHNVPRI
NID1_MOUSE  374  PAERFPQHHPQVIDVDEVEETGVVFSYNTGSQQTCANNRHQ
NID1_MOUSE  382  HPQVIDVDEVEETGVVFSYNTGSQQTCANNRHQCSVHAECR
NID1_MOUSE  387  DVDEVEETGVVFSYNTGSQQTCANNRHQCSVHAECRDYATG
NID1_MOUSE  406  QTCANNRHQCSVHAECRDYATGFCCRCVANYTGNGRQCVAE
NID1_MOUSE  417  VHAECRDYATGFCCRCVANYTGNGRQCVAEGSPQRVNGKVK
NID1_MOUSE  454  GKVKGRIFVGSSQVPVVFENTDLHSYVVMNHGRSYTAISTI
NID1_MOUSE  469  VVFENTDLHSYVVMNHGRSYTAISTIPETVGYSLLPLAPIG
NID1_MOUSE  473  NTDLHSYVVMNHGRSYTAISTIPETVGYSLLPLAPIGGIIG
NID1_MOUSE  477  HSYVVMNHGRSYTAISTIPETVGYSLLPLAPIGGIIGWMFA
NID1_MOUSE  510  GIIGWMFAVEQDGFKNGFSITGGEFTRQAEVTFLGHPGKLV
NID1_MOUSE  515  MFAVEQDGFKNGFSITGGEFTRQAEVTFLGHPGKLVLKQQF
NID1_MOUSE  521  DGFKNGFSITGGEFTRQAEVTFLGHPGKLVLKQQFSGIDEH
NID1_MOUSE  545  HPGKLVLKQQFSGIDEHGHLTISTELEGRVPQIPYGASVHI
NID1_MOUSE  548  KLVLKQQFSGIDEHGHLTISTELEGRVPQIPYGASVHIEPY
NID1_MOUSE  569  ELEGRVPQIPYGASVHIEPYTELYHYSSSVITSSSTREYTV
NID1_MOUSE  580  GASVHIEPYTELYHYSSSVITSSSTREYTVMEPDQDGAAPS
NID1_MOUSE  584  HIEPYTELYHYSSSVITSSSTREYTVMEPDQDGAAPSHTHI
NID1_MOUSE  588  YTELYHYSSSVITSSSTREYTVMEPDQDGAAPSHTHIYQWR
NID1_MOUSE  602  SSTREYTVMEPDQDGAAPSHTHIYQWRQTITFQECAHDDAR
NID1_MOUSE  610  MEPDQDGAAPSHTHIYQWRQTITFQECAHDDARPALPSTQQ
NID1_MOUSE  612  PDQDGAAPSHTHIYQWRQTITFQECAHDDARPALPSTQQLS
NID1_MOUSE  628  RQTITFQECAHDDARPALPSTQQLSVDSVFVLYNKEERILR
NID1_MOUSE  674  SIGPVRDGSPDALQNPCYIGTHGCDSNAACRPGPGTQFTCE
NID1_MOUSE  689  PCYIGTHGCDSNAACRPGPGTQFTCECSIGFRGDGQTCYDI
NID1_MOUSE  692  IGTHGCDSNAACRPGPGTQFTCECSIGFRGDGQTCYDIDEC
NID1_MOUSE  705  PGPGTQFTCECSIGFRGDGQTCYDIDECSEQPSRCGNHAVC
NID1_MOUSE  731  ECSEQPSRCGNHAVCNNLPGTFRCECVEGYHFSDRGTCVAA
NID1_MOUSE  747  NLPGTFRCECVEGYHFSDRGTCVAAEDQRPINYCETGLHNC
NID1_MOUSE  762  FSDRGTCVAAEDQRPINYCETGLHNCDIPQRAQCIYMGGSS
NID1_MOUSE  818  CRDVDECQHSRCHPDAFCYNTPGSFTCQCKPGYQGDGFRCM
NID1_MOUSE  823  ECQHSRCHPDAFCYNTPGSFTCQCKPGYQGDGFRCMPGEVS
NID1_MOUSE  845  QCKPGYQGDGFRCMPGEVSKTRCQLEREHILGAAGGADAQR
NID1_MOUSE  867  CQLEREHILGAAGGADAQRPTLQGMFVPQCDEYGHYVPTQC
NID1_MOUSE  885  RPTLQGMFVPQCDEYGHYVPTQCHHSTGYCWCVDRDGRELE
NID1_MOUSE  891  MFVPQCDEYGHYVPTQCHHSTGYCWCVDRDGRELEGSRTPP
NID1_MOUSE  909  HSTGYCWCVDRDGRELEGSRTPPGMRPPCLSTVAPPIHQGP
NID1_MOUSE  942  APPIHQGPVVPTAVIPLPPGTHLLFAQTGKIERLPLERNTM
NID1_MOUSE  949  PVVPTAVIPLPPGTHLLFAQTGKIERLPLERNTMKKTERKA
NID1_MOUSE  961  GTHLLFAQTGKIERLPLERNTMKKTERKAFLHIPAKVIIGL
NID1_MOUSE  965  LFAQTGKIERLPLERNTMKKTERKAFLHIPAKVIIGLAFDC
NID1_MOUSE  993  IPAKVIIGLAFDCVDKVVYWTDISEPSIGRASLHGGEPTTI
NID1_MOUSE  1011  YWTDISEPSIGRASLHGGEPTTIIRQDLGSPEGIALDHLGR
NID1_MOUSE  1012  WTDISEPSIGRASLHGGEPTTIIRQDLGSPEGIALDHLGRT
NID1_MOUSE  1032  TIIRQDLGSPEGIALDHLGRTIFWTDSQLDRIEVAKMDGTQ
NID1_MOUSE  1036  QDLGSPEGIALDHLGRTIFWTDSQLDRIEVAKMDGTQRRVL
NID1_MOUSE  1051  RTIFWTDSQLDRIEVAKMDGTQRRVLFDTGLVNPRGIVTDP
NID1_MOUSE  1059  QLDRIEVAKMDGTQRRVLFDTGLVNPRGIVTDPVRGNLYWT
NID1_MOUSE  1069  DGTQRRVLFDTGLVNPRGIVTDPVRGNLYWTDWNRDNPKIE
NID1_MOUSE  1079  TGLVNPRGIVTDPVRGNLYWTDWNRDNPKIETSHMDGTNRR
NID1_MOUSE  1090  DPVRGNLYWTDWNRDNPKIETSHMDGTNRRILAQDNLGLPN
NID1_MOUSE  1096  LYWTDWNRDNPKIETSHMDGTNRRILAQDNLGLPNGLTFDA
NID1_MOUSE  1113  MDGTNRRILAQDNLGLPNGLTFDAFSSQLCWVDAGTHRAEC
NID1_MOUSE  1128  LPNGLTFDAFSSQLCWVDAGTHRAECLNPAQPGRRKVLEGL
NID1_MOUSE  1155  NPAQPGRRKVLEGLQYPFAVTSYGKNLYYTDWKTNSVIAMD
NID1_MOUSE  1164  VLEGLQYPFAVTSYGKNLYYTDWKTNSVIAMDLAISKEMDT
NID1_MOUSE  1168  LQYPFAVTSYGKNLYYTDWKTNSVIAMDLAISKEMDTFHPH
NID1_MOUSE  1184  TDWKTNSVIAMDLAISKEMDTFHPHKQTRLYGITIALSQCP
NID1_MOUSE  1191  VIAMDLAISKEMDTFHPHKQTRLYGITIALSQCPQGHNYCS
NID1_MOUSE  1197  AISKEMDTFHPHKQTRLYGITIALSQCPQGHNYCSVNNGGC
NID1_MOUSE  1218  IALSQCPQGHNYCSVNNGGCTHLCLPTPGSRTCRCPDNTLG
NID1_MOUSE  1224  PQGHNYCSVNNGGCTHLCLPTPGSRTCRCPDNTLGVDCIER
NID1_MOUSE  1229  YCSVNNGGCTHLCLPTPGSRTCRCPDNTLGVDCIERKOOOO
NID1_MOUSE  1236  GCTHLCLPTPGSRTCRCPDNTLGVDCIERKOOOOOOOOOOO
OSTP_BOVIN  22  RIAVICFCLLGIASALPVKPTSSGSSEEKQLNNKYPDAVAT
OSTP_BOVIN  42  TSSGSSEEKQLNNKYPDAVATWLKPDPSQKQTFLAPQNSVS
OSTP_BOVIN  53  NNKYPDAVATWLKPDPSQKQTFLAPQNSVSSEETDDNKQNT
OSTP_BOVIN  66  PDPSQKQTFLAPQNSVSSEETDDNKQNTLPSKSNESPEQTD
OSTP_BOVIN  73  TFLAPQNSVSSEETDDNKQNTLPSKSNESPEQTDDLDDDDD
OSTP_BOVIN  85  ETDDNKQNTLPSKSNESPEQTDDLDDDDDNSQDVNSNDSDD
OSTP_BOVIN  108  LDDDDDNSQDVNSNDSDDAETTDDPDHSDESHHSDESDEVD
OSTP_BOVIN  109  DDDDDNSQDVNSNDSDDAETTDDPDHSDESHHSDESDEVDF
OSTP_BOVIN  135  SDESHHSDESDEVDFPTDIPTIAVFTPFIPTESANDGRGDS
OSTP_BOVIN  178  YGLKSRSKKFRRSNVQSPDATEEDFTSHIESEEMHDAPKKT
OSTP_BOVIN  183  RSKKFRRSNVQSPDATEEDFTSHIESEEMHDAPKKTSQLTD
OSTP_BOVIN  198  TEEDFTSHIESEEMHDAPKKTSQLTDHSKETNSSELSKELT
OSTP_BOVIN  202  FTSHIESEEMHDAPKKTSQLTDHSKETNSSELSKELTPKAK
OSTP_BOVIN  208  SEEMHDAPKKTSQLTDHSKETNSSELSKELTPKAKDKNKHS
OSTP_BOVIN  218  TSQLTDHSKETNSSELSKELTPKAKDKNKHSNLIESQENSK
OSTP_HUMAN  14  OOOOOOOMRIAVICFCLLGITCAIPVKQADSGSSEEKQLYN
OSTP_HUMAN  155  DFPTDLPATEVFTPVVPTVDTYDGRGDSVVYGLRSKSKKFR
OSTP_HUMAN  227  VAQDLNAPSDWDSRGKDSYETSQLDDQSAETHSHKQSRLYK
OSTP_HUMAN  237  WDSRGKDSYETSQLDDQSAETHSHKQSRLYKRKANDESNEH
PLF4_BOVIN  30  PLPADSEGGEDEDLQCVCLKTTSGINPRHISSLEVIGAGTH
PLF4_BOVIN  31  LPADSEGGEDEDLQCVCLKTTSGINPRHISSLEVIGAGTHC
PLF4_BOVIN  49  KTTSGINPRHISSLEVIGAGTHCPSPQLLATKKTGRKICLD
PLF4_BOVIN  59  ISSLEVIGAGTHCPSPQLLATKKTGRKICLDQQRPLYKKIL
PLF4_BOVIN  62  LEVIGAGTHCPSPQLLATKKTGRKICLDQQRPLYKKILKKL
PLF4_PIG  89  DPQNLLYKKIIKKLLKSQLLTAOOOOOOOOOOOOOOOOOOO
PLMN_HUMAN  28  LLLLLFLKSGQGEPLDDYVNTQGASLFSVTKKQLGAGSIEE
PLMN_HUMAN  37  GQGEPLDDYVNTQGASLFSVTKKQLGAGSIEECAAKCEEDE
PLMN_HUMAN  60  QLGAGSIEECAAKCEEDEEFTCRAFQYHSKEQQCVIMAENR
PLMN_HUMAN  105  IIRMRDVVLFEKKVYLSECKTGNGKNYRGTMSKTKNGITCQ
PLMN_HUMAN  123  CKTGNGKNYRGTMSKTKNGITCQKWSSTSPHRPRFSPATHP
PLMN_HUMAN  130  NYRGTMSKTKNGITCQKWSSTSPHRPRFSPATHPSEGLEEN
PLMN_HUMAN  141  GITCQKWSSTSPHRPRFSPATHPSEGLEENYCRNPDNDPQG
PLMN_HUMAN  167  LEENYCRNPDNDPQGPWCYTTDPEKRYDYCDILECEEECMH
PLMN_HUMAN  200  ECEEECMHCSGENYDGKISKTMSGLECQAWDSQSPHAHGYI
PLMN_HUMAN  263  PWCFTTDPNKRWELCDIPRCTTPPPSSGPTYQCLKGTGENY
PLMN_HUMAN  264  WCFTTDPNKRWELCDIPRCTTPPPSSGPTYQCLKGTGENYR
PLMN_HUMAN  272  KRWELCDIPRCTTPPPSSGPTYQCLKGTGENYRGNVAVTVS
PLMN_HUMAN  279  IPRCTTPPPSSGPTYQCLKGTGENYRGNVAVTVSGHTCQHW
PLMN_HUMAN  306  NVAVTVSGHTCQHWSAQTPHTHNRTPENFPCKNLDENYCRN
PLMN_HUMAN  371  SCDSSPVSTEQLAPTAPPELTPVVQDCYHGDGQSYRGTSST
PLMN_HUMAN  393  VVQDCYHGDGQSYRGTSSTTTTGKKCQSWSSMTPHRHQKTP
PLMN_HUMAN  394  VQDCYHGDGQSYRGTSSTTTTGKKCQSWSSMTPHRHQKTPE
PLMN_HUMAN  422  SSMTPHRHQKTPENYPNAGLTMNYCRNPDADKGPWCFTTDP
PLMN_HUMAN  457  CFTTDPSVRWEYCNLKKCSGTEASVVAPPPVVLLPDVETPS
PLMN_HUMAN  475  SGTEASVVAPPPVVLLPDVETPSEEDCMFGNGKGYRGKRAT
PLMN_HUMAN  500  DCMFGNGKGYRGKRATTVTGTPCQDWAAQEPHRHSIFTPET
PLMN_HUMAN  517  VTGTPCQDWAAQEPHRHSIFTPETNPRAGLEKNYCRNPDGD
PLMN_HUMAN  600  RVVGGCVAHPHSWPWQVSLRTRFGMHFCGGTLISPEWVLTA
PLMN_HUMAN  662  EVNLEPHVQEIEVSRLFLEPTRKDIALLKLSSPAVITDKVI
PLMN_HUMAN  678  FLEPTRKDIALLKLSSPAVITDKVIPACLPSPNYVVADRTE
PLMN_HUMAN  697  ITDKVIPACLPSPNYVVADRTECFITGWGETQGTFGAGLLK
PLMN_HUMAN  702  IPACLPSPNYVVADRTECFITGWGETQGTFGAGLLKEAQLP
PLMN_HUMAN  707  PSPNYVVADRTECFITGWGETQGTFGAGLLKEAQLPVIENK
PLMN_HUMAN  710  NYVVADRTECFITGWGETQGTFGAGLLKEAQLPVIENKVCN
PLMN_HUMAN  742  PVIENKVCNRYEFLNGRVQSTELCAGHLAGGTDSCQGDSGG
PLMN_HUMAN  778  GDSGGPLVCFEKDKYILQGVTSWGLGCARPNKPGVYVRVSR
PLMN_HUMAN  801  GLGCARPNKPGVYVRVSRFVTWIEGVMRNNOOOOOOOOOOO
PLMN_PIG  57  SRKQVAARSVEECAAKCEAETNFICRAFQYHSKDQQCVVMA
PLMN_PIG  82  RAFQYHSKDQQCVVMAENSKTSPIARMRDVVLFEKRIYLSE
PLMN_PIG  115  EKRIYLSECKTGNGKNYRGTTSKTKSGVICQKWSVSSPHIP
PLMN_PIG  171  YCRNPDNDEKGPWCYTTDPETRFDYCDIPECEDECMHCSGE
PLMN_PIG  268  TDPNKRWEFCDIPRCTTPPPTSGPTYQCLKGRGENYRGTVS
PLMN_PIG  331  PENFPCKNLEENYCRNPDGETAPWCYTTDSEVRWDYCKIPS
PLMN_PIG  356  YTTDSEVRWDYCKIPSCGSSTTSTEYLDAPVPPEQTPVAQD
PLMN_PIG  357  TTDSEVRWDYCKIPSCGSSTTSTEYLDAPVPPEQTPVAQDC
PLMN_PIG  462  PRVRWEYCNLKKCSETEQQVTNFPAIAQVPSVEDLSEDCMF
PLMN_PIG  561  WCYTTNPQKLFDYCDVPQCVTSSFDCGKPKVEPKKCPARVV
PLMN_PIG  687  LLKLSSPAIITDKVIPACLPTPNYVVADRTACYITGWGETK
PRG2_HUMAN  28  ALLFGAVSALHLRSETSTFETPLGAKTLPEDEETPEQEMEE
PRG2_HUMAN  41  SETSTFETPLGAKTLPEDEETPEQEMEETPCRELEEEEEWG
PRG2_HUMAN  49  PLGAKTLPEDEETPEQEMEETPCRELEEEEEWGSGSEDASK
PRG2_HUMAN  88  SKKDGAVESISVPDMVDKNLTCPEEEDTVKVVGIPGCQTCR
PRG2_HUMAN  95  ESISVPDMVDKNLTCPEEEDTVKVVGIPGCQTCRYLLVRSL
PRG2_HUMAN  106  NLTCPEEEDTVKVVGIPGCQTCRYLLVRSLQTFSQAWFTCR
PRG2_HUMAN  117  KVVGIPGCQTCRYLLVRSLQTFSQAWFTCRRCYRGNLVSIH
PRG2_HUMAN  124  CQTCRYLLVRSLQTFSQAWFTCRRCYRGNLVSIHNFNINYR
PRG2_HUMAN  164  RIQCSVSALNQGQVWIGGRITGSGRCRRFQWVDGSRWNFAY
PRG2_HUMAN  202  FAYWAAHQPWSRGGHCVALCTRGGYWRRAHCLRRLPFICSY
PROZ_BOVIN  37  ECWEEICVYEEAREVFEDDETTDEFWRTYMGGSPCASQPCL
PROZ_BOVIN  44  VYEEAREVFEDDETTDEFWRTYMGGSPCASQPCLNNGSCQD
PROZ_BOVIN  109  CHPLRLDGCQHFCYPGPESYTCSCARGHKLGQDRRSCLPHD
PROZ_BOVIN  135  GHKLGQDRRSCLPHDRCACGTLGPECCQRPQGSQQNLLPFP
PROZ_BOVIN  161  CQRPQGSQQNLLPFPWQVKLTNSEGKDFCGGVLIQDNFVLT
PROZ_BOVIN  181  TNSEGKDFCGGVLIQDNFVLTTATCSLLYANISVKTRSHFR
PROZ_BOVIN  182  NSEGKDFCGGVLIQDNFVLTTATCSLLYANISVKTRSHFRL
PROZ_BOVIN  184  EGKDFCGGVLIQDNFVLTTATCSLLYANISVKTRSHFRLHV
PROZ_BOVIN  196  DNFVLTTATCSLLYANISVKTRSHFRLHVRGVHVHTRFEAD
PROZ_BOVIN  211  NISVKTRSHFRLHVRGVHVHTRFEADTGHNDVALLDLARPV
PROZ_BOVIN  217  RSHFRLHVRGVHVHTRFEADTGHNDVALLDLARPVRCPDAG
PROZ_BOVIN  242  VALLDLARPVRCPDAGRPVCTADADFADSVLLPQPGVLGGW
PROZ_BOVIN  263  ADADFADSVLLPQPGVLGGWTLRGREMVPLRLRVTHVEPAE
PROZ_BOVIN  277  GVLGGWTLRGREMVPLRLRVTHVEPAECGRALNATVTTRTS
PROZ_BOVIN  291  PLRLRVTHVEPAECGRALNATVTTRTSCERGAAAGAARWVA
PROZ_BOVIN  293  RLRVTHVEPAECGRALNATVTTRTSCERGAAAGAARWVAGG
PROZ_BOVIN  294  LRVTHVEPAECGRALNATVTTRTSCERGAAAGAARWVAGGA
PROZ_BOVIN  296  VTHVEPAECGRALNATVTTRTSCERGAAAGAARWVAGGAVV
PROZ_BOVIN  326  AARWVAGGAVVREHRGAWFLTGLLGAAPPEGPGPLLLIKVP
PROZ_BOVIN  356  GPGPLLLIKVPRYALWLRQVTQQPSRASPRGDRGQGRDGEP
REG1B_HUMAN  4  OOOOOOOOOOOOOOOOOMAQTNSFFMLISSLMFLSLSQGQE
REG1B_HUMAN  40  SQGQESQTELPNPRISCPEGTNAYRSYCYYFNEDPETWVDA
REG1B_HUMAN  56  CPEGTNAYRSYCYYFNEDPETWVDADLYCQNMNSGNLVSVL
REG1B_HUMAN  77  WVDADLYCQNMNSGNLVSVLTQAEGAFVASLIKESSTDDSN
REG1B_HUMAN  93  VSVLTQAEGAFVASLIKESSTDDSNVWIGLHDPKKNRRWHW
REG1B_HUMAN  126  KKNRRWHWSSGSLVSYKSWDTGSPSSANAGYCASLTSCSGF
REG1B_HUMAN  141  YKSWDTGSPSSANAGYCASLTSCSGFKKWKDESCEKKFSFV
RNBR_BOVIN  62  GSSSSSNPNYCNQMMKRRRMTHGRCKPVNTFVHESLDDVKA
RNBR_BOVIN  71  YCNQMMKRRRMTHGRCKPVNTFVHESLDDVKAVCSQKNITC
RNBR_BOVIN  90  NTFVHESLDDVKAVCSQKNITCKNGHPNCYQSKSTMSITDC
RNBR_BOVIN  104  CSQKNITCKNGHPNCYQSKSTMSITDCRETGSSKYPNCAYK
RNBR_BOVIN  108  NITCKNGHPNCYQSKSTMSITDCRETGSSKYPNCAYKTSQK
RNBR_BOVIN  113  NGHPNCYQSKSTMSITDCRETGSSKYPNCAYKTSQKQKYIT
RNBR_BOVIN  125  MSITDCRETGSSKYPNCAYKTSQKQKYITVACEGNPYVPVH
RNBR_BOVIN  133  TGSSKYPNCAYKTSQKQKYITVACEGNPYVPVHFDGAVLLP
SFP1_BOVIN  33  GVSVFLQLDPVNGDQDEGVSTEPTQDGPAELPEDEECVFPF
SFP1_BOVIN  64  PEDEECVFPFVYRNRKHFDCTVHGSLFPWCSLDADYVGRWK
SFP1_BOVIN  107  AQRDYAKCVFPFIYGGKKYETCTKIGSMWMSWCSLSPNYDK
SFP1_BOVIN  109  RDYAKCVFPFIYGGKKYETCTKIGSMWMSWCSLSPNYDKDR
SFP4_BOVIN  48  IPDPGSKPTPPGMADELPTETYDLPPEIYTTTFLPRTIYPQ
SFP4_BOVIN  102  LSKANDLNAVFEGPACAFPFTYKGKKYYMCTRKNSVLLWCS
SFP4_BOVIN  125  GKKYYMCTRKNSVLLWCSLDTEYQGNWKFCTERDEPECVFP
SFP4_BOVIN  135  NSVLLWCSLDTEYQGNWKFCTERDEPECVFPFIYRKKSYES
SFP4_BOVIN  157  RDEPECVFPFIYRKKSYESCTRVHSFFWRRWCSLTSNYDRD
SFP4_BOVIN  171  KSYESCTRVHSFFWRRWCSLTSNYDRDKAWKYCOOOOOOOO
SHBG_HUMAN  9  OOOOOOOOOOOOMESRGPLATSRLLLLLLLLLLRHTRQGWA
SHBG_HUMAN  24  RGPLATSRLLLLLLLLLLRHTRQGWALRPVLPTQSAHDPPA
SHBG_HUMAN  60  HDPPAVHLSNGPGQEPIAVMTFDLTKITKTSSSFEVRTWDP
SHBG_HUMAN  64  AVHLSNGPGQEPIAVMTFDLTKITKTSSSFEVRTWDPEGVI
SHBG_HUMAN  67  LSNGPGQEPIAVMTFDLTKITKTSSSFEVRTWDPEGVIFYG
SHBG_HUMAN  69  NGPGQEPIAVMTFDLTKITKTSSSFEVRTWDPEGVIFYGDT
SHBG_HUMAN  77  AVMTFDLTKITKTSSSFEVRTWDPEGVIFYGDTNPKDDWFM
SHBG_HUMAN  89  TSSSFEVRTWDPEGVIFYGDTNPKDDWFMLGLRDGRPEIQL
SHBG_HUMAN  117  MLGLRDGRPEIQLHNHWAQLTVGAGPRLDDGRWHQVEVKME
SHBG_HUMAN  161  VLLEVDGEEVLRLRQVSGPLTSKRHPIMRIALGGLLFPASN
SHBG_HUMAN  212  GCLRRDSWLDKQAEISASAPTSLRSCDVESNPGIFLPPGTQ
SHBG_HUMAN  231  PTSLRSCDVESNPGIFLPPGTQAEFNLRDIPQPHAEPWAFS
SHBG_HUMAN  270  FSLDLGLKQAAGSGHLLALGTPENPSWLSLHLQDQKVVLSS
SHBG_HUMAN  359  LWAKPQGRLFLGALPGEDSSTSFCLNGLWAQGQRLDVDQAL
SHBG_HUMAN  387  WAQGQRLDVDQALNRSHEIWTHSCPQSPGNGTDASHOOOOO
SHBG_HUMAN  398  ALNRSHEIWTHSCPQSPGNGTDASHOOOOOOOOOOOOOOOO
SP1_HORSE  4  OOOOOOOOOOOOOOOOODLQTTGADHSATVNPDQQLIMTKH
SP1_HORSE  29  HSATVNPDQQLIMTKHSATVTPENKCVFPFNYRGYRYYDCT
SP1_HORSE  51  ENKCVFPFNYRGYRYYDCTRTDSFYRWCSLTGTYSGSWKYC
SP1_HORSE  61  RGYRYYDCTRTDSFYRWCSLTGTYSGSWKYCAATDYAKCAF
SP1_HORSE  63  YRYYDCTRTDSFYRWCSLTGTYSGSWKYCAATDYAKCAFPF
SP1_HORSE  74  FYRWCSLTGTYSGSWKYCAATDYAKCAFPFVYRGQTYDRCT
SP1_HORSE  89  KYCAATDYAKCAFPFVYRGQTYDRCTTDGSLFRISWCSVTP
TETN_HUMAN  17  OOOOMELWGAYLLLCLFSLLTQVTTEPPTQKPKKIVNAKKD
TETN_HUMAN  20  OMELWGAYLLLCLFSLLTQVTTEPPTQKPKKIVNAKKDVVN
TETN_HUMAN  21  MELWGAYLLLCLFSLLTQVTTEPPTQKPKKIVNAKKDVVNT
TETN_HUMAN  41  TEPPTQKPKKIVNAKKDVVNTKMFEELKSRLDTLAQEVALL
TETN_HUMAN  53  NAKKDVVNTKMFEELKSRLDTLAQEVALLKEQQALQTVCLK
TETN_HUMAN  69  SRLDTLAQEVALLKEQQALQTVCLKGTKVHMKCFLAFTQTK
TETN_HUMAN  75  AQEVALLKEQQALQTVCLKGTKVHMKCFLAFTQTKTFHEAS
TETN_HUMAN  86  ALQTVCLKGTKVHMKCFLAFTQTKTFHEASEDCISRGGTLS
TETN_HUMAN  88  QTVCLKGTKVHMKCFLAFTQTKTFHEASEDCISRGGTLSTP
TETN_HUMAN  90  VCLKGTKVHMKCFLAFTQTKTFHEASEDCISRGGTLSTPQT
TETN_HUMAN  104  AFTQTKTFHEASEDCISRGGTLSTPQTGSENDALYEYLRQS
TETN_HUMAN  107  QTKTFHEASEDCISRGGTLSTPQTGSENDALYEYLRQSVGN
TETN_HUMAN  110  TFHEASEDCISRGGTLSTPQTGSENDALYEYLRQSVGNEAE
TETN_HUMAN  143  QSVGNEAEIWLGLNDMAAEGTWVDMTGARIAYKNWETEITA
TETN_HUMAN  148  EAEIWLGLNDMAAEGTWVDMTGARIAYKNWETEITAQPDGG
TETN_HUMAN  159  AAEGTWVDMTGARIAYKNWETEITAQPDGGKTENCAVLSGA
TETN_HUMAN  162  GTWVDMTGARIAYKNWETEITAQPDGGKTENCAVLSGAANG
TETN_HUMAN  170  ARIAYKNWETEITAQPDGGKTENCAVLSGAANGKWFDKRCR
TFPI1_HUMAN  4  OOOOOOOOOOOOOOOOOMIYTMKKVHALWASVCLLLNLAPA
TFPI1_HUMAN  37  LLLNLAPAPLNADSEEDEEHTIITDTELPPLKLMHSFCAFK
TFPI1_HUMAN  40  NLAPAPLNADSEEDEEHTIITDTELPPLKLMHSFCAFKADD
TFPI1_HUMAN  42  APAPLNADSEEDEEHTIITDTELPPLKLMHSFCAFKADDGP
TFPI1_HUMAN  76  FKADDGPCKAIMKRFFFNIFTRQCEEFIYGGCEGNQNRFES
TFPI1_HUMAN  105  GGCEGNQNRFESLEECKKMCTRDNANRIIKTTLQQEKPDFC
TFPI1_HUMAN  115  ESLEECKKMCTRDNANRIIKTTLQQEKPDFCFLEEDPGICR
TFPI1_HUMAN  116  SLEECKKMCTRDNANRIIKTTLQQEKPDFCFLEEDPGICRG
TFPI1_HUMAN  139  QEKPDFCFLEEDPGICRGYITRYFYNNQTKQCERFKYGGCL
TFPI1_HUMAN  189  EECKNICEDGPNGFQVDNYGTQLNAVNNSLTPQSTKVPSLF
TFPI1_HUMAN  199  PNGFQVDNYGTQLNAVNNSLTPQSTKVPSLFEFHGPSWCLT
TFPI1_HUMAN  219  TPQSTKVPSLFEFHGPSWCLTPADRGLCRANENRFYYNSVI
TFPI1_HUMAN  258  VIGKCRPFKYSGCGGNENNFTSKQECLRACKKGFIQRISKG
TFPI1_HUMAN  283  CLRACKKGFIQRISKGGLIKTKRKRKKQRVKIAYEEIFVKN
TFR1_HUMAN  21  MMDQARSAFSNLFGGEPLSYTRFSLARQVDGDNSHVEMKLA
TFR1_HUMAN  52  DNSHVEMKLAVDEEENADNNTKANVTKPKRCSGSICYGTIA
TFR1_HUMAN  57  EMKLAVDEEENADNNTKANVTKPKRCSGSICYGTIAVIVFF
TFR1_HUMAN  70  NNTKANVTKPKRCSGSICYGTIAVIVFFLIGFMIGYLGYCK
TFR1_HUMAN  96  FFLIGFMIGYLGYCKGVEPKTECERLAGTESPVREEPGEDF
TFR1_HUMAN  138  AARRLYWDDLKRKLSEKLDSTDFTGTIKLLNENSYVPREAG
TFR1_HUMAN  141  RLYWDDLKRKLSEKLDSTDFTGTIKLLNENSYVPREAGSQK
TFR1_HUMAN  143  YWDDLKRKLSEKLDSTDFTGTIKLLNENSYVPREAGSQKDE
TFR1_HUMAN  227  GRLVYLVENPGGYVAYSKAATVTGKLVHANFGTKKDFEDLY
TFR1_HUMAN  229  LVYLVENPGGYVAYSKAATVTGKLVHANFGTKKDFEDLYTP
TFR1_HUMAN  239  YVAYSKAATVTGKLVHANFGTKKDFEDLYTPVNGSIVIVRA
TFR1_HUMAN  248  VTGKLVHANFGTKKDFEDLYTPVNGSIVIVRAGKITFAEKV
TFR1_HUMAN  263  FEDLYTPVNGSIVIVRAGKITFAEKVANAESLNAIGVLIYM
TFR1_HUMAN  286  EKVANAESLNAIGVLIYMDQTKFPIVNAELSFFGHAHLGTG
TFR1_HUMAN  305  QTKFPIVNAELSFFGHAHLGTGDPYTPGFPSFNHTQFPPSR
TFR1_HUMAN  310  IVNAELSFFGHAHLGTGDPYTPGFPSFNHTQFPPSRSSGLP
TFR1_HUMAN  319  GHAHLGTGDPYTPGFPSFNHTQFPPSRSSGLPNIPVQTISR
TFR1_HUMAN  336  FNHTQFPPSRSSGLPNIPVQTISRAAAEKLFGNMEGDCPSD
TFR1_HUMAN  359  RAAAEKLFGNMEGDCPSDWKTDSTCRMVTSESKNVKLTVSN
TFR1_HUMAN  362  AEKLFGNMEGDCPSDWKTDSTCRMVTSESKNVKLTVSNVLK
TFR1_HUMAN  367  GNMEGDCPSDWKTDSTCRMVTSESKNVKLTVSNVLKEIKIL
TFR1_HUMAN  376  DWKTDSTCRMVTSESKNVKLTVSNVLKEIKILNIFGVIKGF
TFR1_HUMAN  423  VVVGAQRDAWGPGAAKSGVGTALLLKLAQMFSDMVLKDGFQ
TFR1_HUMAN  464  PSRSIIFASWSAGDFGSVGATEWLEGYLSSLHLKAFTYINL
TFR1_HUMAN  480  SVGATEWLEGYLSSLHLKAFTYINLDKAVLGTSNFKVSASP
TFR1_HUMAN  491  LSSLHLKAFTYINLDKAVLGTSNFKVSASPLLYTLIEKTMQ
TFR1_HUMAN  504  LDKAVLGTSNFKVSASPLLYTLIEKTMQNVKHPVTGQFLYQ
TFR1_HUMAN  509  LGTSNFKVSASPLLYTLIEKTMQNVKHPVTGQFLYQDSNWA
TFR1_HUMAN  518  ASPLLYTLIEKTMQNVKHPVTGQFLYQDSNWASKVEKLTLD
TFR1_HUMAN  536  PVTGQFLYQDSNWASKVEKLTLDNAAFPFLAYSGIPAVSFC
TFR1_HUMAN  561  AFPFLAYSGIPAVSFCFCEDTDYPYLGTTMDTYKELIERIP
TFR1_HUMAN  568  SGIPAVSFCFCEDTDYPYLGTTMDTYKELIERIPELNKVAR
TFR1_HUMAN  569  GIPAVSFCFCEDTDYPYLGTTMDTYKELIERIPELNKVARA
TFR1_HUMAN  572  AVSFCFCEDTDYPYLGTTMDTYKELIERIPELNKVARAAAE
TFR1_HUMAN  602  ELNKVARAAAEVAGQFVIKLTHDVELNLDYERYNSQLLSFV
TFR1_HUMAN  653  KEMGLSLQWLYSARGDFFRATSRLTTDFGNAEKTDRFVMKK
TFR1_HUMAN  657  LSLQWLYSARGDFFRATSRLTTDFGNAEKTDRFVMKKLNDR
TFR1_HUMAN  658  SLQWLYSARGDFFRATSRLTTDFGNAEKTDRFVMKKLNDRV
TFR1_HUMAN  666  RGDFFRATSRLTTDFGNAEKTDRFVMKKLNDRVMRVEYHFL
TFR1_HUMAN  708  PYVSPKESPFRHVFWGSGSHTLPALLENLKLRKQNNGAFNE
TFR1_HUMAN  729  LPALLENLKLRKQNNGAFNETLFRNQLALATWTIQGAANAL
TFR1_HUMAN  739  RKQNNGAFNETLFRNQLALATWTIQGAANALSGDVWDIDNE
TFR1_HUMAN  741  QNNGAFNETLFRNQLALATWTIQGAANALSGDVWDIDNEFO
TPO_HUMAN  4  OOOOOOOOOOOOOOOOOMELTELLLVVMLLLTARLTLSSPA
TPO_HUMAN  15  OOOOOOMELTELLLVVMLLLTARLTLSSPAPPACDLRVLSK
TPO_HUMAN  19  OOMELTELLLVVMLLLTARLTLSSPAPPACDLRVLSKLLRD
TPO_HUMAN  74  HPLPTPVLLPAVDFSLGEWKTQMEETKAQDILGAVTLLLEG
TPO_HUMAN  79  PVLLPAVDFSLGEWKTQMEETKAQDILGAVTLLLEGVMAAR
TPO_HUMAN  89  LGEWKTQMEETKAQDILGAVTLLLEGVMAARGQLGPTCLSS
TPO_HUMAN  105  LGAVTLLLEGVMAARGQLGPTCLSSLLGQLSGQVRLLLGAL
TPO_HUMAN  139  RLLLGALQSLLGTQLPPQGRTTAHKDPNAIFLSFQHLLRGK
TPO_HUMAN  140  LLLGALQSLLGTQLPPQGRTTAHKDPNAIFLSFQHLLRGKV
TPO_HUMAN  170  LSFQHLLRGKVRFLMLVGGSTLCVRRAPPTTAVPSRTSLVL
TPO_HUMAN  186  VGGSTLCVRRAPPTTAVPSRTSLVLTLNELPNRTSGLLETN
TPO_HUMAN  191  LCVRRAPPTTAVPSRTSLVLTLNELPNRTSGLLETNFTASA
TPO_HUMAN  199  TTAVPSRTSLVLTLNELPNRTSGLLETNFTASARTTGSGLL
TPO_HUMAN  205  RTSLVLTLNELPNRTSGLLETNFTASARTTGSGLLKWQQGF
TPO_HUMAN  208  LVLTLNELPNRTSGLLETNFTASARTTGSGLLKWQQGFRAK
TPO_HUMAN  214  ELPNRTSGLLETNFTASARTTGSGLLKWQQGFRAKIPGLLN
TPO_HUMAN  236  SGLLKWQQGFRAKIPGLLNQTSRSLDQIPGYLNRIHELLNG
TPO_HUMAN  257  SRSLDQIPGYLNRIHELLNGTRGLFPGPSRRTLGAPDISSG
TPO_HUMAN  268  NRIHELLNGTRGLFPGPSRRTLGAPDISSGTSDTGSLPPNL
TPO_HUMAN  278  RGLFPGPSRRTLGAPDISSGTSDTGSLPPNLQPGYSPSPTH
TPO_HUMAN  281  FPGPSRRTLGAPDISSGTSDTGSLPPNLQPGYSPSPTHPPT
TPO_HUMAN  297  GTSDTGSLPPNLQPGYSPSPTHPPTGQYTLFPLPPTLPTPV
TPO_HUMAN  301  TGSLPPNLQPGYSPSPTHPPTGQYTLFPLPPTLPTPVVQLH
TPO_HUMAN  305  PPNLQPGYSPSPTHPPTGQYTLFPLPPTLPTPVVQLHPLLP
TPO_HUMAN  312  YSPSPTHPPTGQYTLFPLPPTLPTPVVQLHPLLPDPSAPTP
TPO_HUMAN  315  SPTHPPTGQYTLFPLPPTLPTPVVQLHPLLPDPSAPTPTPT
TPO_HUMAN  331  PTLPTPVVQLHPLLPDPSAPTPTPTSPLLNTSYTHSQNLSQ
TPO_HUMAN  333  LPTPVVQLHPLLPDPSAPTPTPTSPLLNTSYTHSQNLSQEG
TPO_HUMAN  335  TPVVQLHPLLPDPSAPTPTPTSPLLNTSYTHSQNLSQEGOO
TPO_HUMAN  341  HPLLPDPSAPTPTPTSPLLNTSYTHSQNLSQEGOOOOOOOO
TPO_HUMAN  344  LPDPSAPTPTPTSPLLNTSYTHSQNLSQEGOOOOOOOOOOO
ZP3_PIG  17  OOOOMAPSWRFFVCFLLWGGTELCSPQPVWQDEGQRLRPSK
ZP3_PIG  40  CSPQPVWQDEGQRLRPSKPPTVMVECQEAQLVVIVSKDLFG
ZP3_PIG  61  VMVECQEAQLVVIVSKDLFGTGKLIRPADLSLGPAKCEPLV
ZP3_PIG  85  IRPADLSLGPAKCEPLVSQDTDAVVRFEVGLHECGSSLQVT
ZP3_PIG  105  TDAVVRFEVGLHECGSSLQVTDDALVYSTFLRHDPRPAGNL
ZP3_PIG  113  VGLHECGSSLQVTDDALVYSTFLRHDPRPAGNLSILRTNRA
ZP3_PIG  130  VYSTFLRHDPRPAGNLSILRTNRAEVPIECHYPRQGNVSSW
ZP3_PIG  186  EEKLVFSLRLMEENWSAEKMTPTFQLGDRAHLQAQVHTGSH
ZP3_PIG  188  KLVFSLRLMEENWSAEKMTPTFQLGDRAHLQAQVHTGSHVP
ZP3_PIG  203  EKMTPTFQLGDRAHLQAQVHTGSHVPLRLFVDHCVATLTPD
ZP3_PIG  219  AQVHTGSHVPLRLFVDHCVATLTPDWNTSPSHTIVDFHGCL
ZP3_PIG  221  VHTGSHVPLRLFVDHCVATLTPDWNTSPSHTIVDFHGCLVD
ZP3_PIG  226  HVPLRLFVDHCVATLTPDWNTSPSHTIVDFHGCLVDGLTEA
ZP3_PIG  231  LFVDHCVATLTPDWNTSPSHTIVDFHGCLVDGLTEASSAFK
ZP3_PIG  244  WNTSPSHTIVDFHGCLVDGLTEASSAFKAPRPGPETLQFTV
ZP3_PIG  259  LVDGLTEASSAFKAPRPGPETLQFTVDVFHFANDSRNTIYI
ZP3_PIG  263  LTEASSAFKAPRPGPETLQFTVDVFHFANDSRNTIYITCHL
ZP3_PIG  276  GPETLQFTVDVFHFANDSRNTIYITCHLKVTPADRVPDQLN
ZP3_PIG  280  LQFTVDVFHFANDSRNTIYITCHLKVTPADRVPDQLNKACS
ZP3_PIG  286  VFHFANDSRNTIYITCHLKVTPADRVPDQLNKACSFSKSSN
ZP3_PIG  328  WSPVEGPAVICRCCHKGQCGTPSLSRKLSMPKRQSAPRSRR
ZP3_PIG  351  LSRKLSMPKRQSAPRSRRHVTDEADVTVGPLIFLGKTSDHG
ZP3_PIG  357  MPKRQSAPRSRRHVTDEADVTVGPLIFLGKTSDHGVEGSTS
ZP3_PIG  367  RRHVTDEADVTVGPLIFLGKTSDHGVEGSTSSPTSVMVGLG
ZP3_PIG  376  VTVGPLIFLGKTSDHGVEGSTSSPTSVMVGLGLATVVTLTL
ZP3_PIG  380  PLIFLGKTSDHGVEGSTSSPTSVMVGLGLATVVTLTLATIV
ZP3_PIG  390  HGVEGSTSSPTSVMVGLGLATVVTLTLATIVLGVPRRRRAA
ZP3_PIG  393  EGSTSSPTSVMVGLGLATVVTLTLATIVLGVPRRRRAAAHL
ZP3_PIG  395  STSSPTSVMVGLGLATVVTLTLATIVLGVPRRRRAAAHLVC
ZP3_PIG  398  SPTSVMVGLGLATVVTLTLATIVLGVPRRRRAAAHLVCPVS
ZP4_PIG  50  GGLYCGPSSFHFSINLLSQDTATPPALVVWDRRGRLHKLQN
ZP4_PIG  52  LYCGPSSFHFSINLLSQDTATPPALVVWDRRGRLHKLQNDS
ZP4_PIG  76  LVVWDRRGRLHKLQNDSGCGTWVHKGPGSSMGVEASYRGCY
ZP4_PIG  98  VHKGPGSSMGVEASYRGCYVTEWDSHYLMPIGLEEADAGGH
ZP4_PIG  120  WDSHYLMPIGLEEADAGGHRTVTETKLFKCPVDFLALDVPT
ZP4_PIG  122  SHYLMPIGLEEADAGGHRTVTETKLFKCPVDFLALDVPTIG
ZP4_PIG  124  YLMPIGLEEADAGGHRTVTETKLFKCPVDFLALDVPTIGLC
ZP4_PIG  140  TVTETKLFKCPVDFLALDVPTIGLCDAVPVWDRLPCAPPPI
ZP4_PIG  161  IGLCDAVPVWDRLPCAPPPITQGECKQLGCCYNSEEVPSCY
ZP4_PIG  185  CKQLGCCYNSEEVPSCYYGNTVTSRCTQDGHFSIAVSRNVT
ZP4_PIG  187  QLGCCYNSEEVPSCYYGNTVTSRCTQDGHFSIAVSRNVTSP
ZP4_PIG  191  CYNSEEVPSCYYGNTVTSRCTQDGHFSIAVSRNVTSPPLLW
ZP4_PIG  205  TVTSRCTQDGHFSIAVSRNVTSPPLLWDSVHLAFRNDSECK
ZP4_PIG  230  LWDSVHLAFRNDSECKPVMETHTFVLFRFPFSSCGTAKRVT
ZP4_PIG  232  DSVHLAFRNDSECKPVMETHTFVLFRFPFSSCGTAKRVTGN
ZP4_PIG  245  KPVMETHTFVLFRFPFSSCGTAKRVTGNQAVYENELVAARD
ZP4_PIG  250  THTFVLFRFPFSSCGTAKRVTGNQAVYENELVAARDVRTWS
ZP4_PIG  268  RVTGNQAVYENELVAARDVRTWSHGSITRDSIFRLRVSCIY
ZP4_PIG  275  VYENELVAARDVRTWSHGSITRDSIFRLRVSCIYSVSSSAL
ZP4_PIG  311  SSSALPVNIQVFTLPPPLPETHPGPLTLELQIAKDERYGSY
ZP4_PIG  317  VNIQVFTLPPPLPETHPGPLTLELQIAKDERYGSYYNASDY
ZP4_PIG  357  YPVVKLLREPIYVEVSIRHRTDPSLGLHLHQCWATPGMSPL
ZP4_PIG  371  VSIRHRTDPSLGLHLHQCWATPGMSPLLQPQWPMLVNGCPY
ZP4_PIG  392  PGMSPLLQPQWPMLVNGCPYTGDNYQTKLIPVQKASNLLFP
ZP4_PIG  398  LQPQWPMLVNGCPYTGDNYQTKLIPVQKASNLLFPSHYQRF
ZP4_PIG  422  PVQKASNLLFPSHYQRFSVSTFSFVDSVAKQALKGPVYLHC
ZP4_PIG  443  FSFVDSVAKQALKGPVYLHCTASVCKPAGAPICVTTCPAAR
ZP4_PIG  457  PVYLHCTASVCKPAGAPICVTTCPAARRRRSSDIHFQNGTA
ZP4_PIG  458  VYLHCTASVCKPAGAPICVTTCPAARRRRSSDIHFQNGTAS
ZP4_PIG  476  VTTCPAARRRRSSDIHFQNGTASISSKGPMILLQATRDSSE
ZP4_PIG  491  HFQNGTASISSKGPMILLQATRDSSERLHKYSRPPVDSHAL
