# Supplementary material for: Prediction of mucin-type O-glycosylation sites in mammalian proteins using the composition of k-spaced amino acid pairs
Source: BMC Bioinformatics. 2008 Feb 18;9:101. doi: 10.1186/1471-2105-9-101 (PMC2335299; doi:10.1186/1471-2105-9-101)
Supplement: Additional file 5 — The source code of CKSAAP_OGlySite. The data provided contain the source code of CKSAAP_OGlySite, in which a file (readme.txt) addressing how to use CKSAAP_OGlySite is included. [file 1471-2105-9-101-S5.GZ]

Archive with 18 entries (14 files):
- ./CKSAAP_OGlySite
- ./CKSAAP_OGlySite/CKSAAP_OGlySite.pl
- ./CKSAAP_OGlySite/data
- ./CKSAAP_OGlySite/data/s-test
- ./CKSAAP_OGlySite/data/s-train
- ./CKSAAP_OGlySite/data/t-test
- ./CKSAAP_OGlySite/data/t-train
- ./CKSAAP_OGlySite/example
- ./CKSAAP_OGlySite/example/s-train-encode
- ./CKSAAP_OGlySite/example/s-test-encode
- ./CKSAAP_OGlySite/example/s-train-model
- ./CKSAAP_OGlySite/example/t-train-encode
- ./CKSAAP_OGlySite/example/s-test-result
- ./CKSAAP_OGlySite/example/t-test-encode
- ./CKSAAP_OGlySite/example/t-train-model
- ./CKSAAP_OGlySite/example/t-test-result
- ./CKSAAP_OGlySite/README
- ./CKSAAP_OGlySite/tmp
