# Supplementary material for: Prediction of mucin-type O-glycosylation sites in mammalian proteins using the composition of k-spaced amino acid pairs
Source: BMC Bioinformatics. 2008 Feb 18;9:101. doi: 10.1186/1471-2105-9-101 (PMC2335299; doi:10.1186/1471-2105-9-101)
Supplement: Additional file 5 — The source code of CKSAAP_OGlySite. The data provided contain the source code of CKSAAP_OGlySite, in which a file (readme.txt) addressing how to use CKSAAP_OGlySite is included. [file 1471-2105-9-101-S5.GZ › ./CKSAAP_OGlySite/CKSAAP_OGlySite.pl]

#!/usr/bin/perl
############################################################################
# CKSAAP_OGlySite is used to predict mucin-type O-glycosylation sites in   #
# mamalian proteins based on the CKSAAP encoding scheme                    #
# SVM_light was used to train the predictor                                #
# The value of k is set as 5(i.e.kmax=4)                                   #
# This program was written by by Yong-Zi Chen 2007/06/05                   #
############################################################################
die "usage: $0 <traindata> <testdata>\n" unless @ARGV == 2;
  my ($train,$test,$ptrain,$ptest) = @ARGV;
open(TR,"./data/$train") or die "can not open TR!";
open(TE,"./data/$test") or die "can not open TE!";
my @train=<TR>;
my @test=<TE>;

my $set=5; # the value of k(i.e.kmax=4)
my $num=9; # the window size is 2*9+1=19

# $ptest is the number of positive sites in the test file
# $ptrain is the number of positive sites in the train file

$ptest="";
$ptrain="";
    open(TRAIN,">./example/$train-encode")or die "can not open TE!";
    open(TEST,">./example/$test-encode")or die "can not open TE!";
   for($i=0;$i<@test;$i++)
      {
      if($test[$i]=~/\s+positive\s+/)
        {
         $ptest++;
        }
      }
   for($j=0;$j<@train;$j++)
      {
      if($train[$j]=~/\s+positive\s+/)
        {
        $ptrain++;
        }
      }
   for($te=0;$te<@test;$te++)
       {
       @l=();
       if($test[$te]=~/\S+\s+\d+\s+(\S+)/)
         {
         $rawseq=$1;
         }
       $seq=substr($rawseq,20-$num,$num*2+1);
         @l=kspace($seq,$num,$set);
          @etest=encoding_print($ptest,$te,@l);
          print TEST "@etest";
       }
      for($tr=0;$tr<@train;$tr++)
        {
       @l=();
       if($train[$tr]=~/\S+\s+\d+\s+(\S+)/)
         {
         $rawtrseq=$1;
         }
       $trseq=substr($rawtrseq,20-$num,$num*2+1);
        @trl=kspace($trseq,$num,$set);
          @etrain=encoding_print($ptrain,$tr,@trl);
          print TRAIN "@etrain";
       }
#to generate a SVM model and test with SVM_light software
#you have to change the path of SVM_light and the parameters can be changed if you want
     `/home/yzchen/software/SVM/SVM_light/./svm_learn -j 5 -t 2 -g 0.01 -c 0.8  ./example/$train-encode ./example/$train-model`;
     `/home/yzchen/software/SVM/SVM_light/./svm_classify ./example/$test-encode ./example/$train-model ./example/$test-prediction`;

#prediction peformance 
  open(PRE,"./example/$test-prediction") or die "can not open PRE!";
  open(RES,">./example/$test-result") or die "can not open PRE!";
  @file=<PRE>;
  print RES "the first column is the ID of sequence in Swissprot,\nthe second column is the position of glycosylation site,\nthe third column is the fragment with 40 amino acids around the glycosylation site,\nthe fourth column denotes whether the site in the middle is glycosylation site,\nthe fifth column is the predicted score,\nthe sixth column represents if the site was correctly predicted, T represents a correct prediction, F represents a wrong prediction\n"; 
  print RES "===============================================================================\n";
  for($f=0;$f<@file;$f++)
     {
     chomp($test[$f]);
     $score=sprintf("%.3f",$file[$f]);
     if($f<$ptest && $score >=0 || $f>=$ptest && $score <0)
       {
        print RES "$test[$f]  $score  T\n";
       }
     else
       {
       print RES "$test[$f]  $score  F\n";
       }
     } 
  print RES "================================================================================\n";
  @result=cal_result($ptest,@file);
  $string=join" ",@result;
  @array=split/ /,$string;
  @meaturement=qw(accuracy sensitivity specificity Mcc);
  for($m=0;$m<@meaturement;$m++)
     {
      $value=sprintf("%.3f",$array[$m]);
      print RES "$meaturement[$m]=$value\n";
     }
 `rm ./example/*prediction`;
####################################################################################################
sub kspace{
#need two parameters
#the first is the sequence 
#the second is the window size
#the third is the k-value
my($seq,@one,@two,$set,$kspace,$ti,$i,$j,$num,$w,$ab,$a,$b,@ab,$l,@l);
$seq=$_[0];
$num=$_[1];
$set=$_[2];
    for($ti=1;$ti<=$set;$ti++)
         {
       @one=qw(A C D E F G H I K L M N P Q R S T V W Y O);
        for($i=0;$i<@one;$i++)
          {
          @two=qw(A C D E F G H I K L M N P Q R S T V W Y O);
          for($j=0;$j<@two;$j++)
             {
               @ab=();
               for($w=0;$w<$num*2+1;$w++)
                  {
                   $ab="";
                   $a=substr($seq,$w,1);
                   $b=substr($seq,$w+$ti,1);
                   $ab=$a.$b;
                   push @ab,$ab;
                   }
                  $kspace="";
                  $kspace=$one[$i].$two[$j];
                  $abstring=join" ",@ab;
                  @km=$abstring=~/$kspace/g;
                  $l=@km;
                  push @l,$l;
             }
          }
      }
return @l;
}
####################################################################################################
sub encoding_print{
my($pos,$split,@test,$r,$ll,@l,@txt,@file,$i);
@txt=@_;
$split=$_[0];
$pos=$_[1];
@l=();
for($i=2;$i<@txt;$i++)
   {
    push @l,$txt[$i];
   }
         if($pos<$split)
           {
             push @test,"+1 ";
             for($ll=0;$ll<@l;$ll++)
                {
                $r=$ll+1;
                push @test,"$r:$l[$ll] ";
                }
                push @test,"\n";
              }
          else
            {
            push @test,"-1 ";
             for($ll=0;$ll<@l;$ll++)
                {
                $r=$ll+1;
                push @test,"$r:$l[$ll] ";
                }
                push @test,"\n";
             }
return @test;
       }

####################################################################################################
sub cal_result{
my ($i,$j,$f,@txt,@file);
my $in=$_[0];
@txt=@_;
@file=();
for($f=1;$f<@txt;$f++)
   {
   push @file,$txt[$f];
   }
my $long=@file;
my $n=0;
my $m=0;
for($i=0;$i<$in;$i++)
   {
   if($file[$i]>=0)
     {
      $m++;
     }
   }
for($j=$in;$j<$long;$j++)
    {
   if($file[$j]<0)
     {
     $n=$n+1;
     }
    }
$tp=$m;
$tn=$n;
$fn=$in-$tp;
$fp=$long-$in-$tn;
$sn=$tp/($tp+$fn);
$sp=$tn/($tn+$fp);
$ac=($tp+$tn)/($tp+$fp+$tn+$fn);
$fp_rate=($long-$in-$tn)/($tn+$fp);
$cc=($tp*$tn-$fp*$fn)/(($tn+$fn)*($tn+$fp)*($tp+$fn)*($tp+$fp))**(1/2);
return "$ac $sn $sp $cc";
}
