# Supplementary material for: Prediction of mucin-type O-glycosylation sites in mammalian proteins using the composition of k-spaced amino acid pairs
Source: BMC Bioinformatics. 2008 Feb 18;9:101. doi: 10.1186/1471-2105-9-101 (PMC2335299; doi:10.1186/1471-2105-9-101)
Supplement: Additional file 5 — The source code of CKSAAP_OGlySite. The data provided contain the source code of CKSAAP_OGlySite, in which a file (readme.txt) addressing how to use CKSAAP_OGlySite is included. [file 1471-2105-9-101-S5.GZ › ./CKSAAP_OGlySite/data/s-test]

GLPA_HUMAN  30    LLSAIVSISASSTTGVAMHTSTSSSVTKSYISSQTNDTHKR   positive
GLP_HORSE  7      OOOOOOOOOOOOOOQTIATGSPPIAGTSDLSTITSAATPTF  positive
LAMP1_HUMAN  208  TRCEQDRPSPTTAPPAPPSPSPSPVPKSPSVDKYNVSGTNG  positive
GLPC_HUMAN  9     OOOOOOOOOOOOMWSTRSPNSTAWPLSLEPDPGMASASTTM  positive
FETUA_BOVIN  282  PDGAEAEAPSAVPDAAGPTPSAAGPPVASVVVGPSVVAVPL  positive
LCAT_HUMAN  433   HINAILLGAYRQGPPASPTASPEPPPPEOOOOOOOOOOOOO  positive
GLP_HORSE  21     QTIATGSPPIAGTSDLSTITSAATPTFTTEQDGREQGDGLQ  positive
FA12_HUMAN  308   EYCDLAQCQTPTQAAPPTPVSPRLHVPLMPAQPAPPKPQPT  positive
LEUK_RAT  126     PKSSGVASDPPVTITNPATSSAVASTSLETFKGTSAPPVTV  positive
GLP_MACFU  14  OOOOOOOSSTTVPATHTSSSSLGPEQYVSSQSNDKHTSDSH  positive
KNG1_BOVIN  398  MKRPPGFSPFRSVQVMKTEGSTTVSLPHSAMSPVQDEERDS  positive
LEUK_RAT  194  TGSLGPSKETHGLSATIATSSGESSSVAGGTPVFSTKISTT  negative
IACA_PIG  31  RSHLFFCTRQMDPICGTNGKSYANPCIFCSEKGLRNQKFDF  negative
LEUK_HUMAN  241  PQVSSVKLSTMMSPTTSTNASTVPFRNPDENSRGMLPVAVL  negative
ZP4_PIG  278  NELVAARDVRTWSHGSITRDSIFRLRVSCIYSVSSSALPVN  negative
IGHA1_HUMAN  141  SCCHPRLSLHRPALEDLLLGSEANLTCTLTGLRDASGVTFT  negative
GLP_HORSE  89  LAYVSRRLRKRPPADVPPPASTVPSADAPPPVSEDDETSLT  negative
NID1_MOUSE  379  PQHHPQVIDVDEVEETGVVFSYNTGSQQTCANNRHQCSVHA  negative
KNG1_BOVIN  86  NPDTFYSLKYQIKEGDCPFQSNKTWQDCDYKDSAQAATGEC  negative
ITIH2_HUMAN  14  OOOOOOOMKRLTCFFICFFLSEVSGFEIPINGLSEFVDYED  negative
ITIH2_HUMAN  17  OOOOMKRLTCFFICFFLSEVSGFEIPINGLSEFVDYEDLVE  negative
PLMN_BOVIN  657  VILGAHNEKVREQSVQEIPVSRLFREPSQADIALLKLSRPA  negative
NLGN1_RAT  497  LALFTDHQWVAPAVATADLHSNFGSPTYFYAFYHHCQTDQV  negative
ZP4_PIG  273  QAVYENELVAARDVRTWSHGSITRDSIFRLRVSCIYSVSSS  negative
RNBR_BOVIN  10  OOOOOOOOOOOMALKSLVLLSLLVLVLLLVQVQPSLGKESA  negative
EPYC_BOVIN  25  ARLIVGLLILDAAVTAPTLESINYNSETYDATLEDLDHLYN  negative
KLK1_HUMAN  118  HPGFNMSLLENHTRQADEDYSHDLMLLRLTEPADTITDAVK  negative
TPO_HUMAN  34  LTARLTLSSPAPPACDLRVLSKLLRDSHVLHSRLSQCPEVH  negative
ZP4_PIG  102  PGSSMGVEASYRGCYVTEWDSHYLMPIGLEEADAGGHRTVT  negative
TRFE_HUMAN  367  EGTCPEAPTDECKPVKWCALSHHERLKCDEWSVNSVGKIEC  negative
ITIH2_HUMAN  853  KKHPVNVDFLGIYIPPTNKFSPKAHGLIGQFMQEPKIHIFN  negative
KNG1_BOVIN  513  KHYDWRTPYLASSYEDSTTSSAQTQEKTEETTLSSLAQPGV  negative
NID1_MOUSE  146  LSPFIIQMAAEYVQRGFPEVSFQPTSVVVVTWESVAPYGGP  negative
ITA2B_HUMAN  203  SRIYVENDFSWDKRYCEAGFSSVVTQAGELVLGAPGGYYFL  negative
TRFE_HUMAN  208  QLCQLCPGCGCSTLNQYFGYSGAFKCLKDGAGDVAFVKHST  negative
ITIH4_HUMAN  562  NFMERLWAYLTIQQLLEQTVSASDADQQALRNQALNLSLAY  negative
TPO_HUMAN  275  NGTRGLFPGPSRRTLGAPDISSGTSDTGSLPPNLQPGYSPS  negative
TRFE_HUMAN  47  WCAVSEHEATKCQSFRDHMKSVIPSDGPSVACVKKASYLDC  negative
PLMN_BOVIN  650  LALSFYKVILGAHNEKVREQSVQEIPVSRLFREPSQADIAL  negative
KNG1_BOVIN  211  GWNYEVNYSIAQTNCSKEEFSFLTPDCKSLSSGDTGECTDK  negative
ITIH4_HUMAN  330  FNLIVFSTEATQWRPSLVPASAENVNKARSFAAGIQALGGT  negative
ITA2B_HUMAN  764  AGESVSFQLQIRSKNSQNPNSKIVLLDVPVRAEAQVELRGN  negative
PRG2_HUMAN  221  CTRGGYWRRAHCLRRLPFICSYOOOOOOOOOOOOOOOOOOO  negative
FA12_HUMAN  489  EDADGSCALLSPYVQPVCLPSGAARPSETTLCQVAGWGHQF  negative
NLGN1_RAT  189  SKECARKPGKKICRKGDIRDSGGPKPVMVYIHGGSYMEGTG  negative
NID1_MOUSE  8  OOOOOOOOOOOOOMLDASGCSWAMWTWALLQLLLLVGPGGC  negative
FETUA_BOVIN  198  SYLQLVEISRAQFVPLPVSVSVEFAVAATDCIAKEVVDPTK  negative
NID1_MOUSE  508  IGGIIGWMFAVEQDGFKNGFSITGGEFTRQAEVTFLGHPGK  negative
ITIH2_HUMAN  447  GELKLSKIQKNVKENIQDNISLFSLGMGFDVDYDFLKRLSN  negative
CMGA_BOVIN  146  SKDAAEKRDDFKEVEKSDEDSDGDRPQASPGLGPGPKVEED  negative
IC1_HUMAN  422  KVTTSQDMLSIMEKLEFFDFSYDLNLCGLTEDPDLQVSAMQ  negative
GLP_PIG  125  GTENTADPSELQDTEDPPLTSVEIETPASOOOOOOOOOOOO  negative
FA12_HUMAN  243  LSYRGLARTTLSGAPCQPWASEATYRNVTAEQARNWGLGGH  negative
ITIH2_HUMAN  98  QSTITSRMATTMIQSKVVNNSPQPQNVVFDVQIPKGAFISN  negative
ITA2B_HUMAN  451  RSRPSQVLDSPFPTGSAFGFSLRGAVDIDDNGYPDLIVGAY  negative
ITA2B_HUMAN  112  EGGQCPSLLFDLRDETRNVGSQTLQTFKARQGLGASVVSWS  negative
TRFE_HUMAN  434  FVYIAGKCGLVPVLAENYNKSDNCEDTPEAGYFAVAVVKKS  negative
LEUK_HUMAN  322  AWAGPAQVPEEGAVTVTVGGSGGDKGSGFPDGEGSSRRPTL  negative
DLK_MOUSE  253  FECLCKPPFMGPTCAKKRGASPVQVTHLPSGYGLTYRLTPG  negative
KNG1_BOVIN  199  KEVKRAQRQVVSGWNYEVNYSIAQTNCSKEEFSFLTPDCKS  negative
ZP4_PIG  85  LHKLQNDSGCGTWVHKGPGSSMGVEASYRGCYVTEWDSHYL  negative
ITIH4_HUMAN  251  TVLDGNLIIRYDVDRAISGGSIQIENGYFVHYFAPEGLTTM  negative
PLMN_HUMAN  688  LLKLSSPAVITDKVIPACLPSPNYVVADRTECFITGWGETQ  negative
NID1_MOUSE  232  ESQVPAVVGFSKGLVGFLWKSNGAYNIFANDRESIENLAKS  negative
CMGA_BOVIN  428  EEKKEEEGSANRRPEDQELESLSAIEAELEKVAHQLEELRR  negative
GLP_HORSE  101  PADVPPPASTVPSADAPPPVSEDDETSLTSVETDYPGDSQO  negative
ITIH4_HUMAN  564  MERLWAYLTIQQLLEQTVSASDADQQALRNQALNLSLAYSF  negative
TPO_HUMAN  108  VTLLLEGVMAARGQLGPTCLSSLLGQLSGQVRLLLGALQSL  negative
RNBR_BOVIN  101  KAVCSQKNITCKNGHPNCYQSKSTMSITDCRETGSSKYPNC  negative
