# Supplementary material for: Prediction of mucin-type O-glycosylation sites in mammalian proteins using the composition of k-spaced amino acid pairs
Source: BMC Bioinformatics. 2008 Feb 18;9:101. doi: 10.1186/1471-2105-9-101 (PMC2335299; doi:10.1186/1471-2105-9-101)
Supplement: Additional file 5 — The source code of CKSAAP_OGlySite. The data provided contain the source code of CKSAAP_OGlySite, in which a file (readme.txt) addressing how to use CKSAAP_OGlySite is included. [file 1471-2105-9-101-S5.GZ › ./CKSAAP_OGlySite/data/s-train]

IACA_PIG  62  KGLRNQKFDFGHWGHCREYTSARSOOOOOOOOOOOOOOOOO  positive
NLGN1_RAT  683  STPVTSAFPTAKQDDPKQQPSPFSVDQRDYSTELSVTIAVG  positive
TPO_HUMAN  265  GYLNRIHELLNGTRGLFPGPSRRTLGAPDISSGTSDTGSLP  positive
LEUK_HUMAN  42  TAVQTPTSGEPLVSTSEPLSSKMYTTSITSDPKADSTGDQT  positive
LEUK_RAT  37  LPFTPNSESPSTSEALSTYSSIATVPVTEDPKESISPWGQT  positive
GLPC_HUMAN  3  OOOOOOOOOOOOOOOOOOMWSTRSPNSTAWPLSLEPDPGMA  positive
NLGN1_RAT  686  VTSAFPTAKQDDPKQQPSPFSVDQRDYSTELSVTIAVGASL  positive
GLP_CANFA  39  AGFISTEDPSFNTPSTREDPSGTMYQHLPDGGQKOOOOOOO  positive
DLK_HUMAN  94  CICTDGWDGELCDRDVRACSSAPCANNGTCVSLDGGLYECS  positive
LSHB_HORSE  138  TDCGVFRDQPLACAPQASSSSKDPPSQPLTSTSTPTPGASR  positive
GLPA_HUMAN  41  STTGVAMHTSTSSSVTKSYISSQTNDTHKRDTYAATPRAHE  positive
GLPC_HUMAN  24  TRSPNSTAWPLSLEPDPGMASASTTMHTTTIAEPDPGMSGW  positive
LSHB_HORSE  157  SSKDPPSQPLTSTSTPTPGASRRSSHPLPIKTSOOOOOOOO  positive
CGHB_HUMAN  158  SSSSKAPPPSLPSPSRLPGPSDTPILPQOOOOOOOOOOOOO  positive
IGHD_HUMAN  109  TASKSKKEIFRWPESPKAQASSVPTAQPQAEGSLAKATTAP  positive
KLK1_HUMAN  93  LWLGRHNLFDDENTAQFVHVSESFPHPGFNMSLLENHTRQA  positive
LEUK_RAT  33  TMTMLPFTPNSESPSTSEALSTYSSIATVPVTEDPKESISP  positive
LEUK_RAT  25  VSQENLPNTMTMLPFTPNSESPSTSEALSTYSSIATVPVTE  positive
LSHB_HORSE  150  CAPQASSSSKDPPSQPLTSTSTPTPGASRRSSHPLPIKTSO  positive
IGHA1_HUMAN  119  VPCPVPSTPPTPSPSTPPTPSPSCCHPRLSLHRPALEDLLL  positive
GLP_CANFA  23  VTEIIPHQISSKLPTQAGFISTEDPSFNTPSTREDPSGTMY  positive
IC1_HUMAN  64  KVATTVISKMLFVEPILEVSSLPTTNSTTNSATKITANTTD  positive
CGHB_HUMAN  152  DPRFQDSSSSKAPPPSLPSPSRLPGPSDTPILPQOOOOOOO  positive
ITIH2_HUMAN  673  GALYYGSKVVPDSTPSWANPSPTPVISMLAQGSQVLESTPP  positive
LAMP2_HUMAN  195  AFVQNGTVSTNEFLCDKDKTSTVAPTIHTTVPSPTTTPTPK  positive
ZP4_PIG  293  SITRDSIFRLRVSCIYSVSSSALPVNIQVFTLPPPLPETHP  positive
CSF2_HUMAN  24  QSLLLLGTVACSISAPARSPSPSTQPWEHVNAIQEARRLLN  positive
LEUK_RAT  29  NLPNTMTMLPFTPNSESPSTSEALSTYSSIATVPVTEDPKE  positive
KNG1_BOVIN  406  PFRSVQVMKTEGSTTVSLPHSAMSPVQDEERDSGKEQGPTH  positive
FETUA_HUMAN  346  LGSPSGEVSHPRKTRTVVQPSVGAAAGPVVPPCPGRIRHFK  positive
PRG2_HUMAN  24  PLLLALLFGAVSALHLRSETSTFETPLGAKTLPEDEETPEQ  positive
GLPC_HUMAN  6  OOOOOOOOOOOOOOOMWSTRSPNSTAWPLSLEPDPGMASAS  positive
GLP_PIG  11  OOOOOOOOOOTETPVTGEQGSATPGNVSNATVTAGKPSATS  positive
KNG1_HUMAN  577  TVTFSDFQDSDLIATMMPPISPAPIQSDDDWIPDIQIDPNG  positive
GLP_CANFA  13  OOOOOOOOQDVTEIIPHQISSKLPTQAGFISTEDPSFNTPS  positive
GLP_MACFU  48  KHTSDSHPTPTSAHEVTTEFSGRTHYPPEEDDRVQLVHEFS  positive
EPYC_BOVIN  95  QPEEAEEEEEEESTPRLIDGSSPQEPEFTGVLGPQTNEDFP  positive
GLP_MACFU  23  TTVPATHTSSSSLGPEQYVSSQSNDKHTSDSHPTPTSAHEV  positive
LEUK_HUMAN  103  ASTGSPLPEPTTYQEVSIKMSSVPQETPHATSHPAVPITAN  positive
LEUK_HUMAN  99  TSIGASTGSPLPEPTTYQEVSIKMSSVPQETPHATSHPAVP  positive
TPO_HUMAN  22  ELTELLLVVMLLLTARLTLSSPAPPACDLRVLSKLLRDSHV  positive
KLK1_HUMAN  104  ENTAQFVHVSESFPHPGFNMSLLENHTRQADEDYSHDLMLL  positive
LEUK_RAT  23  QVVSQENLPNTMTMLPFTPNSESPSTSEALSTYSSIATVPV  positive
GLPA_HUMAN  63  QTNDTHKRDTYAATPRAHEVSEISVRTVYPPEEETGERVQL  positive
ITIH4_HUMAN  696  PDVPDHAAYHPFRRLAILPASAPPATSNPDPAVSRVMNIKI  positive
IGHA1_HUMAN  113  PSQDVTVPCPVPSTPPTPSPSTPPTPSPSCCHPRLSLHRPA  positive
LEUK_HUMAN  29  GVLVVSPDALGSTTAVQTPTSGEPLVSTSEPLSSKMYTTSI  positive
TRFE_HUMAN  51  SEHEATKCQSFRDHMKSVIPSDGPSVACVKKASYLDCIRAI  positive
GLP_MACFU  2  OOOOOOOOOOOOOOOOOOOSSTTVPATHTSSSSLGPEQYVS  positive
LEUK_RAT  113  SQEVSTEASLVLFPKSSGVASDPPVTITNPATSSAVASTSL  positive
LEUK_RAT  180  TVSSETSGPPVTMATGSLGPSKETHGLSATIATSSGESSSV  positive
CSF2_HUMAN  22  WLQSLLLLGTVACSISAPARSPSPSTQPWEHVNAIQEARRL  positive
IACA_PIG  12  OOOOOOOOOTRKQPNCNVYRSHLFFCTRQMDPICGTNGKSY  positive
IGHA1_HUMAN  105  CHVKHYTNPSQDVTVPCPVPSTPPTPSPSTPPTPSPSCCHP  positive
LAMP1_HUMAN  206  GETRCEQDRPSPTTAPPAPPSPSPSPVPKSPSVDKYNVSGT  positive
LEUK_HUMAN  35  PDALGSTTAVQTPTSGEPLVSTSEPLSSKMYTTSITSDPKA  positive
KLK1_HUMAN  167  PEVGSTCLASGWGSIEPENFSFPDDLQCVDLKILPNDECEK  positive
LSHB_HORSE  161  PPSQPLTSTSTPTPGASRRSSHPLPIKTSOOOOOOOOOOOO  positive
LSHB_HORSE  169  TSTPTPGASRRSSHPLPIKTSOOOOOOOOOOOOOOOOOOOO  positive
LEUK_HUMAN  48  TSGEPLVSTSEPLSSKMYTTSITSDPKADSTGDQTSALPPS  positive
NID1_MOUSE  331  SPSHSPRRGYPDPHNVPRILSPGYEATERPRGVPTERTRSF  positive
KNG1_BOVIN  512  GKHYDWRTPYLASSYEDSTTSSAQTQEKTEETTLSSLAQPG  positive
FETUA_BOVIN  271  FQTQPVIPQPQPDGAEAEAPSAVPDAAGPTPSAAGPPVASV  positive
CMGA_BOVIN  185  EDNQAPGEEEEAPSNAHPLASLPSPKYPGPQAKEDSEGPSQ  positive
PLMN_HUMAN  268  TDPNKRWELCDIPRCTTPPPSSGPTYQCLKGTGENYRGNVA  positive
LEUK_RAT  176  FVATTVSSETSGPPVTMATGSLGPSKETHGLSATIATSSGE  positive
LEUK_RAT  187  GPPVTMATGSLGPSKETHGLSATIATSSGESSSVAGGTPVF  positive
CMGA_BOVIN  204  ASLPSPKYPGPQAKEDSEGPSQGPASREKGLSAEQGRQTER  positive
CD24_MOUSE  30  GLGLLLLALLLPTQIYCNQTSVAPFPGNQNISASPNPSNAT  positive
LEUK_RAT  36  MLPFTPNSESPSTSEALSTYSSIATVPVTEDPKESISPWGQ  positive
LSHB_HORSE  160  DPPSQPLTSTSTPTPGASRRSSHPLPIKTSOOOOOOOOOOO  positive
GLPA_HUMAN  32  SAIVSISASSTTGVAMHTSTSSSVTKSYISSQTNDTHKRDT  positive
LAMP1_HUMAN  210  CEQDRPSPTTAPPAPPSPSPSPVPKSPSVDKYNVSGTNGTC  positive
LEUK_HUMAN  37  ALGSTTAVQTPTSGEPLVSTSEPLSSKMYTTSITSDPKADS  positive
GLP_PIG  31  SATPGNVSNATVTAGKPSATSPGVMTIKNTTAVVQKETGVP  positive
TPO_HUMAN  184  MLVGGSTLCVRRAPPTTAVPSRTSLVLTLNELPNRTSGLLE  positive
GLP_MACFU  12  OOOOOOOOOSSTTVPATHTSSSSLGPEQYVSSQSNDKHTSD  positive
IGHA1_HUMAN  111  TNPSQDVTVPCPVPSTPPTPSPSTPPTPSPSCCHPRLSLHR  positive
EPO_HUMAN  153  TTLLRALGAQKEAISPPDAASAAPLRTITADTFRKLFRVYS  positive
IGHD_HUMAN  110  ASKSKKEIFRWPESPKAQASSVPTAQPQAEGSLAKATTAPA  positive
GLPC_HUMAN  26  SPNSTAWPLSLEPDPGMASASTTMHTTTIAEPDPGMSGWPD  positive
GLPC_HUMAN  42  MASASTTMHTTTIAEPDPGMSGWPDGRMETSTPTIMDIVVI  positive
GLPA_HUMAN  38  SASSTTGVAMHTSTSSSVTKSYISSQTNDTHKRDTYAATPR  positive
IGHA1_HUMAN  121  CPVPSTPPTPSPSTPPTPSPSCCHPRLSLHRPALEDLLLGS  positive
LEUK_RAT  108  PELTTSQEVSTEASLVLFPKSSGVASDPPVTITNPATSSAV  positive
LSHB_HORSE  148  LACAPQASSSSKDPPSQPLTSTSTPTPGASRRSSHPLPIKT  positive
GLPA_HUMAN  21  MYGKIIFVLLLSAIVSISASSTTGVAMHTSTSSSVTKSYIS  positive
GLP_CANFA  12  OOOOOOOOOQDVTEIIPHQISSKLPTQAGFISTEDPSFNTP  positive
CGHB_HUMAN  141  GGPKDHPLTCDDPRFQDSSSSKAPPPSLPSPSRLPGPSDTP  positive
GLP_HORSE  17  OOOOQTIATGSPPIAGTSDLSTITSAATPTFTTEQDGREQG  positive
ITIH4_HUMAN  702  AAYHPFRRLAILPASAPPATSNPDPAVSRVMNIKIEETTMT  positive
RNBR_BOVIN  159  NPYVPVHFDGAVLLPATPVPSLPPPHRLLOOOOOOOOOOOO  positive
ITA2B_HUMAN  878  FPQPPVNPLKVDWGLPIPSPSPIHPAHHKRDRRQIFLPEPE  positive
KNG2_BOVIN  400  PGFSPFRSVQVMKTEGSTTVSLPHSAMSPVQDEERDSGKEQ  positive
PLMN_BOVIN  365  TNSEVRWEYCTIPSCESSPLSTERMDVPVPPEQTPVPQDCY  positive
FGFP1_BOVIN  172  KLVNSTLIRIKKPSQELMEPSPMDTVEVTTSSSPEKTQTMA  positive
GLPA_HUMAN  66  DTHKRDTYAATPRAHEVSEISVRTVYPPEEETGERVQLAHH  positive
CGHB_HUMAN  147  PLTCDDPRFQDSSSSKAPPPSLPSPSRLPGPSDTPILPQOO  positive
LEUK_RAT  125  FPKSSGVASDPPVTITNPATSSAVASTSLETFKGTSAPPVT  positive
CSF2_HUMAN  26  LLLLGTVACSISAPARSPSPSTQPWEHVNAIQEARRLLNLS  positive
LEUK_HUMAN  41  TTAVQTPTSGEPLVSTSEPLSSKMYTTSITSDPKADSTGDQ  positive
LEUK_HUMAN  114  TYQEVSIKMSSVPQETPHATSHPAVPITANSLGSHTVTGGT  positive
GLPC_HUMAN  15  OOOOOOMWSTRSPNSTAWPLSLEPDPGMASASTTMHTTTIA  positive
LEUK_RAT  27  QENLPNTMTMLPFTPNSESPSTSEALSTYSSIATVPVTEDP  positive
LSHB_HORSE  143  FRDQPLACAPQASSSSKDPPSQPLTSTSTPTPGASRRSSHP  positive
IGHD_HUMAN  195  PAVQDLWLRDKATFTCFVVGSDLKDAHLTWEVAGKVPTGGV  negative
NID1_MOUSE  821  VDECQHSRCHPDAFCYNTPGSFTCQCKPGYQGDGFRCMPGE  negative
LAMP2_HUMAN  224  TVPSPTTTPTPKEKPEAGTYSVNNGNDTCLLATMGLQLNIT  negative
KNG1_BOVIN  173  PDLEPVLRYAIQYFNNNTSHSHLFDLKEVKRAQRQVVSGWN  negative
NID1_MOUSE  213  IFLYPEDGLQFFTTFSKKDESQVPAVVGFSKGLVGFLWKSN  negative
LEUK_HUMAN  57  SEPLSSKMYTTSITSDPKADSTGDQTSALPPSTSINEGSPL  negative
FETUA_BOVIN  323  PLHRAHYDLRHTFSGVASVESSSGEAFHVGKTPIVGQPSIP  negative
GLP_HORSE  14  OOOOOOOQTIATGSPPIAGTSDLSTITSAATPTFTTEQDGR  negative
ZP4_PIG  468  KPAGAPICVTTCPAARRRRSSDIHFQNGTASISSKGPMILL  negative
ITIH4_HUMAN  286  EGLTTMPKNVVFVIDKSGSMSGRKIQQTREALIKILDDLSP  negative
LAMP1_HUMAN  88  SDATVVLNRSSCGKENTSDPSLVIAFGRGHTLTLNFTRNAT  negative
LAMP2_HUMAN  183  DVVQHYWDVLVQAFVQNGTVSTNEFLCDKDKTSTVAPTIHT  negative
IC1_HUMAN  463  HQTVLELTETGVEAAAASAISVARTLLVFEVQQPFLFVLWD  negative
NID1_MOUSE  222  QFFTTFSKKDESQVPAVVGFSKGLVGFLWKSNGAYNIFAND  negative
CD24_MOUSE  60  ISASPNPSNATTRGGGSSLQSTAGLLALSLSLLHLYCOOOO  negative
ITIH2_HUMAN  483  KRLSNENHGIAQRIYGNQDTSSQLKKFYNQVSTPLLRNVQF  negative
KNG1_BOVIN  509  KNNGKHYDWRTPYLASSYEDSTTSSAQTQEKTEETTLSSLA  negative
IGHA1_HUMAN  44  IACLVQGFFPQEPLSVTWSESGQGVTARNFPPSQDASGDLY  negative
PLMN_BOVIN  590  CGKPKVEPKKCSGRIVGGCVSKPHSWPWQVSLRRSSRHFCG  negative
PLMN_BOVIN  23  PASPKMEHKAVVFLLLLFLKSGLGDLLDDYVNTQGASLLSL  negative
ITIH2_HUMAN  509  FYNQVSTPLLRNVQFNYPHTSVTDVTQNNFHNYFGGSEIVV  negative
FA12_HUMAN  366  EQPPSLTRNGPLSCGQRLRKSLSSMTRVVGGLVALRGAHPY  negative
LEUK_HUMAN  84  ALPPSTSINEGSPLWTSIGASTGSPLPEPTTYQEVSIKMSS  negative
LEUK_RAT  52  LSTYSSIATVPVTEDPKESISPWGQTTAPASSIPLGTPELS  negative
NID1_MOUSE  717  IGFRGDGQTCYDIDECSEQPSRCGNHAVCNNLPGTFRCECV  negative
ITIH4_HUMAN  590  ALRNQALNLSLAYSFVTPLTSMVVTKPDDQEQSQVAEKPME  negative
KNG1_BOVIN  611  CPSRPWKPVNGVNPTVEMKESHDFDLVDALLOOOOOOOOOO  negative
CMGA_BOVIN  209  PKYPGPQAKEDSEGPSQGPASREKGLSAEQGRQTEREEEEE  negative
ITIH2_HUMAN  120  QPQNVVFDVQIPKGAFISNFSMTVDGKTFRSSIKEKTVGRA  negative
KNG1_BOVIN  152  GPVVTAQYECLGCVHPISTKSPDLEPVLRYAIQYFNNNTSH  negative
KNG1_BOVIN  560  FQDSDLIATVMPNTLPPHTESDDDWIPDIQTEPNSLAFKLI  negative
LAMP1_HUMAN  85  DLPSDATVVLNRSSCGKENTSDPSLVIAFGRGHTLTLNFTR  negative
NID1_MOUSE  186  PSSSPAEEGKRNTFQAVLASSNSSSYAIFLYPEDGLQFFTT  negative
NID1_MOUSE  996  KVIIGLAFDCVDKVVYWTDISEPSIGRASLHGGEPTTIIRQ  negative
LEUK_RAT  149  ASTSLETFKGTSAPPVTVTSSTMTSGPFVATTVSSETSGPP  negative
KNG1_BOVIN  222  QTNCSKEEFSFLTPDCKSLSSGDTGECTDKAHVDVKLRISS  negative
GLP_HORSE  119  PVSEDDETSLTSVETDYPGDSQOOOOOOOOOOOOOOOOOOO  negative
TRFE_HUMAN  144  SGFQMNQLRGKKSCHTGLGRSAGWNIPIGLLYCDLPEPRKP  negative
ITIH2_HUMAN  79  ESEEMMEEVDQVTLYSYKVQSTITSRMATTMIQSKVVNNSP  negative
EPYC_BOVIN  87  RELLTPPPQPEEAEEEEEEESTPRLIDGSSPQEPEFTGVLG  negative
NLGN1_RAT  304  GSCVNLLTLSHYSEGNRWSNSTKGLFQRAIAQSGTALSSWA  negative
ITA2B_HUMAN  514  QDSLNPAVKSCVLPQTKTPVSCFNIQMCVGATGHNIPQKLS  negative
ITIH2_HUMAN  450  KLSKIQKNVKENIQDNISLFSLGMGFDVDYDFLKRLSNENH  negative
LEUK_HUMAN  68  SITSDPKADSTGDQTSALPPSTSINEGSPLWTSIGASTGSP  negative
IGHA1_HUMAN  211  GCAEPWNHGKTFTCTAAYPESKTPLTATLSKSGNTFRPEVH  negative
IGHD_HUMAN  297  LNLLASSDPPEAASWLLCEVSGFSPPNILLMWLEDQREVNT  negative
ITIH4_HUMAN  11  OOOOOOOOOOMKPPRPVRTCSKVLVLLSLLAIHQTTTAEKN  negative
CGHB_HUMAN  140  CGGPKDHPLTCDDPRFQDSSSSKAPPPSLPSPSRLPGPSDT  negative
IC1_HUMAN  460  AMQHQTVLELTETGVEAAAASAISVARTLLVFEVQQPFLFV  negative
ITIH4_HUMAN  46  TTAEKNGIDIYSLTVDSRVSSRFAHTVVTSRVVNRANTVQE  negative
LCAT_HUMAN  132  GLVSNAPGVQIRVPGFGKTYSVEYLDSSKLAGYLHTLVQNL  negative
DLK_HUMAN  173  HASCLCPPGFSGNFCEIVANSCTPNPCENDGVCTDIGGDFR  negative
LAMP1_HUMAN  370  SVNIFKVWVQAFKVEGGQFGSVEECLLDENSTLIPIAVGGA  negative
IC1_HUMAN  113  EPTTQPTIQPTQPTTQLPTDSPTQPTTGSFCPGPVTLCSDL  negative
ITIH2_HUMAN  786  FQSEDIKIEISTETITLSHGSSTFSLSWSDTAQVTNQRVQI  negative
PLMN_BOVIN  462  PWCYTTDPRVRWEFCNLKKCSETPEQVPAAPQAPGVENPPE  negative
RNBR_BOVIN  106  QKNITCKNGHPNCYQSKSTMSITDCRETGSSKYPNCAYKTS  negative
ITIH2_HUMAN  484  RLSNENHGIAQRIYGNQDTSSQLKKFYNQVSTPLLRNVQFN  negative
IGHD_HUMAN  68  SQPQRTFPEIQRRDSYYMTSSQLSTPLQQWRQGEYKCVVQH  negative
NLGN1_RAT  549  VPYVLGIPMIGPTELFPCNFSKNDVMLSAVVMTYWTNFAKT  negative
FA12_HUMAN  102  DQRWGYCLEPKKVKDHCSKHSPCQKGGTCVNMPSGPHCLCP  negative
LAMP1_HUMAN  265  RKDNTTVTRLLNINPNKTSASGSCGAHLVTLELHSEGTTVL  negative
ITA2B_HUMAN  249  APVADIFSSYRPGILLWHVSSQSLSFDSSNPEYFDGYWGYS  negative
NID1_MOUSE  396  VVFSYNTGSQQTCANNRHQCSVHAECRDYATGFCCRCVANY  negative
ITIH2_HUMAN  543  GGSEIVVAGKFDPAKLDQIESVITATSANTQLVLETLAQMD  negative
NLGN1_RAT  203  KGDIRDSGGPKPVMVYIHGGSYMEGTGNLYDGSVLASYGNV  negative
TPO_HUMAN  328  PLPPTLPTPVVQLHPLLPDPSAPTPTPTSPLLNTSYTHSQN  negative
IGHA1_HUMAN  312  FAVTSILRVAAEDWKKGDTFSCMVGHEALPLAFTQKTIDRL  negative
LAMP1_HUMAN  350  TVGNSYKCNAEEHVRVTKAFSVNIFKVWVQAFKVEGGQFGS  negative
TRFE_HUMAN  512  HCRFDEFFSEGCAPGSKKDSSLCKLCMGSGLNLCEPNNKEG  negative
ITIH4_HUMAN  886  RFSSHVGGTLGQFYQEVLWGSPAASDDGRRTLRVQGNDHSA  negative
ITA2B_HUMAN  603  LRDEADFRDKLSPIVLSLNVSLPPTEAGMAPAVVLHGDTHV  negative
DLK_HUMAN  355  SNLRYNHMLRKKKNLLLQYNSGEDLAVNIIFPEKIDMTTFS  negative
IGHD_HUMAN  239  LLERHSNGSQSQHSRLTLPRSLWNAGTSVTCTLNHPSLPPQ  negative
LEUK_RAT  6  OOOOOOOOOOOOOOOWAQVVSQENLPNTMTMLPFTPNSESP  negative
CGHB_HUMAN  139  DCGGPKDHPLTCDDPRFQDSSSSKAPPPSLPSPSRLPGPSD  negative
IGHD_HUMAN  300  LASSDPPEAASWLLCEVSGFSPPNILLMWLEDQREVNTSGF  negative
LEUK_HUMAN  124  SVPQETPHATSHPAVPITANSLGSHTVTGGTITTNSPETSS  negative
IGHD_HUMAN  62  WYMGTQSQPQRTFPEIQRRDSYYMTSSQLSTPLQQWRQGEY  negative
NID1_MOUSE  635  ECAHDDARPALPSTQQLSVDSVFVLYNKEERILRYALSNSI  negative
IC1_HUMAN  36  AGDRASSNPNATSSSSQDPESLQDRGEGKVATTVISKMLFV  negative
NLGN1_RAT  321  WSNSTKGLFQRAIAQSGTALSSWAVSFQPAKYARILATKVG  negative
LEUK_RAT  229  TKISTTSTPNPITTVPPRPGSSGMLLVSMLIALTVVLVLVA  negative
ITIH4_HUMAN  742  TTQTPAPIQAPSAILPLPGQSVERLCVDPRHRQGPVNLLSD  negative
ZP4_PIG  270  TGNQAVYENELVAARDVRTWSHGSITRDSIFRLRVSCIYSV  negative
TRFE_HUMAN  500  NIPMGLLYNKINHCRFDEFFSEGCAPGSKKDSSLCKLCMGS  negative
PLMN_BOVIN  674  IPVSRLFREPSQADIALLKLSRPAIITKEVIPACLPPPNYM  negative
NLGN1_RAT  25  RCMWPNYVWRAMMACVVHRGSGAPLTLCLLGCLLQTFHVLS  negative
TRFE_HUMAN  389  HERLKCDEWSVNSVGKIECVSAETTEDCIAKIMNGEADAMS  negative
PLMN_BOVIN  397  QTPVPQDCYHGNGQSYRGTSSTTITGRKCQSWSSMTPHRHL  negative
NLGN1_RAT  501  TDHQWVAPAVATADLHSNFGSPTYFYAFYHHCQTDQVPAWA  negative
NLGN1_RAT  422  DIMLGVNQGEGLKFVENIVDSDDGVSASDFDFAVSNFVDNL  negative
ITA2B_HUMAN  803  GNSFPASLVVAAEEGEREQNSLDSWGPKVEHTYELHNNGPG  negative
FGFP1_BOVIN  182  KKPSQELMEPSPMDTVEVTTSSSPEKTQTMATKDPQCEEED  negative
DLK_HUMAN  20  OMTATEALLRVLLLLLAFGHSTYGAECFPACNPQNGFCEDD  negative
ITA2B_HUMAN  557  AELQLDRQKPRQGRRVLLLGSQQAGTTLNLDLGGKHSPICH  negative
IC1_HUMAN  135  TQPTTGSFCPGPVTLCSDLESHSTEAVLGDALVDFSLKLYH  negative
ITA2B_HUMAN  251  VADIFSSYRPGILLWHVSSQSLSFDSSNPEYFDGYWGYSVA  negative
FGFP1_BOVIN  227  RKAALEYCGETWGSLCNFFLSMVQGSSCOOOOOOOOOOOOO  negative
FA12_HUMAN  216  RLCHCPVGYTGPFCDVDTKASCYDGRGLSYRGLARTTLSGA  negative
LEUK_RAT  163  PVTVTSSTMTSGPFVATTVSSETSGPPVTMATGSLGPSKET  negative
NLGN1_RAT  427  VNQGEGLKFVENIVDSDDGVSASDFDFAVSNFVDNLYGYPE  negative
CGHB_HUMAN  86  QGVLPALPQVVCNYRDVRFESIRLPGCPRGVNPVVSYAVAL  negative
IC1_HUMAN  283  NTWVAKNTNNKISRLLDSLPSDTRLVLLNAIYLSAKWKTTF  negative
NLGN1_RAT  302  AGGSCVNLLTLSHYSEGNRWSNSTKGLFQRAIAQSGTALSS  negative
GLP_CANFA  33  SKLPTQAGFISTEDPSFNTPSTREDPSGTMYQHLPDGGQKO  negative
CMGA_BOVIN  23  SAAVLALLLCAGQVIALPVNSPMNKGDTEVMKCIVEVISDT  negative
FETUA_BOVIN  233  VVDPTKCNLLAEKQYGFCKGSVIQKALGGEDVRVTCTLFQT  negative
LAMP1_HUMAN  215  PSPTTAPPAPPSPSPSPVPKSPSVDKYNVSGTNGTCLLASM  negative
KNG1_HUMAN  528  NKGKKNGKHNGWKTEHLASSSEDSTTPSAQTQEKTEGPTPI  negative
LAMP2_HUMAN  261  LNITQDKVASVININPNTTHSTGSCRSHTALLRLNSSTIKY  negative
NLGN1_RAT  789  PHEVVLRTACPPDYTLAMRRSPDDVPLMTPNTITMIPNTIP  negative
NLGN1_RAT  262  DQAAKGNYGLLDLIQALRWTSENIGFFGGDPLRITVFGSGA  negative
FA12_HUMAN  563  LPGMLCAGFLEGGTDACQGDSGGPLVCEDQAAERRLTLQGI  negative
GLP_HORSE  93  SRRLRKRPPADVPPPASTVPSADAPPPVSEDDETSLTSVET  negative
ITIH4_HUMAN  583  ASDADQQALRNQALNLSLAYSFVTPLTSMVVTKPDDQEQSQ  negative
PLMN_HUMAN  144  CQKWSSTSPHRPRFSPATHPSEGLEENYCRNPDNDPQGPWC  negative
FETUA_BOVIN  175  LNDSRVVHAVEVALATFNAESNGSYLQLVEISRAQFVPLPV  negative
DLK_MOUSE  262  MGPTCAKKRGASPVQVTHLPSGYGLTYRLTPGVHELPVQQP  negative
NID1_MOUSE  208  SSSYAIFLYPEDGLQFFTTFSKKDESQVPAVVGFSKGLVGF  negative
CGHB_HUMAN  116  VNPVVSYAVALSCQCALCRRSTTDCGGPKDHPLTCDDPRFQ  negative
LEUK_HUMAN  328  QVPEEGAVTVTVGGSGGDKGSGFPDGEGSSRRPTLTTFFGR  negative
LAMP2_HUMAN  369  DLRVQPFNVTQGKYSTAQDCSADDDNFLVPIAVGAALAGVL  negative
NID1_MOUSE  1119  RILAQDNLGLPNGLTFDAFSSQLCWVDAGTHRAECLNPAQP  negative
NLGN1_RAT  296  TVFGSGAGGSCVNLLTLSHYSEGNRWSNSTKGLFQRAIAQS  negative
IC1_HUMAN  30  LLLLLLAGDRASSNPNATSSSSQDPESLQDRGEGKVATTVI  negative
LAMP2_HUMAN  363  FQINTFDLRVQPFNVTQGKYSTAQDCSADDDNFLVPIAVGA  negative
LCAT_HUMAN  6  OOOOOOOOOOOOOOOMGPPGSPWQWVTLLLGLLLPPAAPFW  negative
FGFP1_BOVIN  183  KPSQELMEPSPMDTVEVTTSSSPEKTQTMATKDPQCEEEDL  negative
FA12_HUMAN  615  KPGVYTDVAYYLAWIREHTVSOOOOOOOOOOOOOOOOOOOO  negative
KLK1_HUMAN  249  SWGYVPCGTPNKPSVAVRVLSYVKWIEDTIAENSOOOOOOO  negative
IGHD_HUMAN  318  GFSPPNILLMWLEDQREVNTSGFAPARPPPQPGSTTFWAWS  negative
PRG2_HUMAN  21  MKLPLLLALLFGAVSALHLRSETSTFETPLGAKTLPEDEET  negative
FGFP1_BOVIN  105  KVECTQRDNTFSCFFTGNPTSCLELHKNNAYWKQIGRNLRS  negative
TRFE_HUMAN  55  ATKCQSFRDHMKSVIPSDGPSVACVKKASYLDCIRAIAANE  negative
PLMN_BOVIN  358  KAPWCYTTNSEVRWEYCTIPSCESSPLSTERMDVPVPPEQT  negative
KNG1_HUMAN  599  APIQSDDDWIPDIQIDPNGLSFNPISDFPDTTSPKCPGRPW  negative
IC1_HUMAN  158  TEAVLGDALVDFSLKLYHAFSAMKKVETNMAFSPFSIASLL  negative
FETUA_BOVIN  138  VLKQDGQFSVLFTKCDSSPDSAEDVRKLCPDCPLLAPLNDS  negative
ITA2B_HUMAN  599  TMAFLRDEADFRDKLSPIVLSLNVSLPPTEAGMAPAVVLHG  negative
CMGA_BOVIN  215  QAKEDSEGPSQGPASREKGLSAEQGRQTEREEEEEKWEEAE  negative
CMGA_BOVIN  416  EAGLPLQVRGYPEEKKEEEGSANRRPEDQELESLSAIEAEL  negative
NLGN1_RAT  215  VMVYIHGGSYMEGTGNLYDGSVLASYGNVIVITVNYRLGVL  negative
LAMP2_HUMAN  312  NRFYLKEVNISMYLVNGSVFSIANNNLSYWDAPLGSSYMCN  negative
TPO_HUMAN  336  PVVQLHPLLPDPSAPTPTPTSPLLNTSYTHSQNLSQEGOOO  negative
LEUK_RAT  130  GVASDPPVTITNPATSSAVASTSLETFKGTSAPPVTVTSST  negative
LEUK_HUMAN  127  QETPHATSHPAVPITANSLGSHTVTGGTITTNSPETSSRTS  negative
KNG1_BOVIN  149  PAEGPVVTAQYECLGCVHPISTKSPDLEPVLRYAIQYFNNN  negative
NLGN1_RAT  733  AFAALYYKKDKRRHDVHRRCSPQRTTTNDLTHAPEEEIMSL  negative
FETUA_BOVIN  158  SAEDVRKLCPDCPLLAPLNDSRVVHAVEVALATFNAESNGS  negative
GLP_PIG  113  LPVPKPQDSPDIGTENTADPSELQDTEDPPLTSVEIETPAS  negative
IC1_HUMAN  70  ISKMLFVEPILEVSSLPTTNSTTNSATKITANTTDEPTTQP  negative
CMGA_BOVIN  430  KKEEEGSANRRPEDQELESLSAIEAELEKVAHQLEELRRGO  negative
TRFE_HUMAN  687  EKYLGEEYVKAVGNLRKCSTSSLLEACTFRRPOOOOOOOOO  negative
LAMP1_HUMAN  263  YERKDNTTVTRLLNINPNKTSASGSCGAHLVTLELHSEGTT  negative
IGHD_HUMAN  121  PESPKAQASSVPTAQPQAEGSLAKATTAPATTRNTGRGGEE  negative
NID1_MOUSE  654  DSVFVLYNKEERILRYALSNSIGPVRDGSPDALQNPCYIGT  negative
FETUA_BOVIN  290  PSAVPDAAGPTPSAAGPPVASVVVGPSVVAVPLPLHRAHYD  negative
ITA2B_HUMAN  944  QEMARGQRAMVTVLAFLWLPSLYQRPLDQFVLQSHAWFNVS  negative
ZP4_PIG  47  DDLGGLYCGPSSFHFSINLLSQDTATPPALVVWDRRGRLHK  negative
FETUA_BOVIN  3  OOOOOOOOOOOOOOOOOOMKSFVLLFCLAQLWGCHSIPLDP  negative
NID1_MOUSE  999  IGLAFDCVDKVVYWTDISEPSIGRASLHGGEPTTIIRQDLG  negative
ITIH4_HUMAN  709  RLAILPASAPPATSNPDPAVSRVMNIKIEETTMTTQTPAPI  negative
ITA2B_HUMAN  806  FPASLVVAAEEGEREQNSLDSWGPKVEHTYELHNNGPGTVN  negative
ITIH2_HUMAN  668  PSCCSGALYYGSKVVPDSTPSWANPSPTPVISMLAQGSQVL  negative
ZP4_PIG  201  YYGNTVTSRCTQDGHFSIAVSRNVTSPPLLWDSVHLAFRND  negative
DLK_HUMAN  215  RCPAGFIDKTCSRPVTNCASSPCQNGGTCLQHTQVSYECLC  negative
LEUK_HUMAN  51  EPLVSTSEPLSSKMYTTSITSDPKADSTGDQTSALPPSTSI  negative
ITA2B_HUMAN  695  AYEAELAVHLPQGAHYMRALSNVEGFERLICNQKKENETRV  negative
NLGN1_RAT  102  GVPYAAPPTGEHRFQPPEPPSPWSDIRNATQFAPVCPQNII  negative
TRFE_HUMAN  31  CAVLGLCLAVPDKTVRWCAVSEHEATKCQSFRDHMKSVIPS  negative
ITIH2_HUMAN  117  NSPQPQNVVFDVQIPKGAFISNFSMTVDGKTFRSSIKEKTV  negative
FETUA_BOVIN  65  VDYINKHLPRGYKHTLNQIDSVKVWPRRPTGEVYDIEIDTL  negative
LAMP1_HUMAN  409  GALAGLVLIVLIAYLVGRKRSHAGYQTIOOOOOOOOOOOOO  negative
PLMN_HUMAN  741  LPVIENKVCNRYEFLNGRVQSTELCAGHLAGGTDSCQGDSG  negative
FA12_HUMAN  115  KDHCSKHSPCQKGGTCVNMPSGPHCLCPQHLTGNHCQKEKC  negative
GLPA_HUMAN  20  OMYGKIIFVLLLSAIVSISASSTTGVAMHTSTSSSVTKSYI  negative
LAMP1_HUMAN  57  GTACIMANFSAAFSVNYDTKSGPKNMTFDLPSDATVVLNRS  negative
LCAT_HUMAN  43  APFWLLNVLFPPHTTPKAELSNHTRPVILVPGCLGNQLEAK  negative
NID1_MOUSE  890  GMFVPQCDEYGHYVPTQCHHSTGYCWCVDRDGRELEGSRTP  negative
ITA2B_HUMAN  785  KIVLLDVPVRAEAQVELRGNSFPASLVVAAEEGEREQNSLD  negative
CD24_MOUSE  56  GNQNISASPNPSNATTRGGGSSLQSTAGLLALSLSLLHLYC  negative
LEUK_RAT  230  KISTTSTPNPITTVPPRPGSSGMLLVSMLIALTVVLVLVAL  negative
IGHA1_HUMAN  56  PLSVTWSESGQGVTARNFPPSQDASGDLYTTSSQLTLPATQ  negative
FETUA_BOVIN  186  VALATFNAESNGSYLQLVEISRAQFVPLPVSVSVEFAVAAT  negative
LAMP1_HUMAN  334  DPAFKAANGSLRALQATVGNSYKCNAEEHVRVTKAFSVNIF  negative
LEUK_RAT  364  LKGEEEPLVGSEDEAVETPTSDGPQAKDGAAPQSLOOOOOO  negative
KLK1_HUMAN  46  VGGWECEQHSQPWQAALYHFSTFQCGGILVHRQWVLTAAHC  negative
ITIH4_HUMAN  810  PLVWVHASPEHVVVTRNRRSSAYKWKETLFSVMPGLKMTMD  negative
ITIH2_HUMAN  649  VIENEAGDERMLADAPPQDPSCCSGALYYGSKVVPDSTPSW  negative
NID1_MOUSE  472  ENTDLHSYVVMNHGRSYTAISTIPETVGYSLLPLAPIGGII  negative
ITA2B_HUMAN  831  VEHTYELHNNGPGTVNGLHLSIHLPGQSQPSDLLYILDIQP  negative
NLGN1_RAT  839  TFTGGQNNTLPHPHPHPHSHSTTRVOOOOOOOOOOOOOOOO  negative
FGFP1_BOVIN  36  VPMLLVEAKKEGRNRRGSKASADESLALGKPGKEPRSQPTN  negative
DLK_HUMAN  136  APGYSGKDCQKKDGPCVINGSPCQHGGTCVDDEGRASHASC  negative
CGHB_HUMAN  14  OOOOOOOMEMFQGLLLLLLLSMGGTWASKEPLRPRCRPINA  negative
KNG1_BOVIN  49  DQDVFKAVDAALTKYNSENKSGNQFVLYRITEVARMDNPDT  negative
RNBR_BOVIN  126  SITDCRETGSSKYPNCAYKTSQKQKYITVACEGNPYVPVHF  negative
IGHD_HUMAN  224  WEVAGKVPTGGVEEGLLERHSNGSQSQHSRLTLPRSLWNAG  negative
CMGA_BOVIN  200  AHPLASLPSPKYPGPQAKEDSEGPSQGPASREKGLSAEQGR  negative
NID1_MOUSE  103  AMSEPPATEYHPGTFPPSFGSVAPFLADLDTTDGLGNVYYR  negative
PLMN_HUMAN  673  EVSRLFLEPTRKDIALLKLSSPAVITDKVIPACLPSPNYVV  negative
NID1_MOUSE  577  IPYGASVHIEPYTELYHYSSSVITSSSTREYTVMEPDQDGA  negative
PLMN_BOVIN  566  WCYTMNPRKPFDYCDVPQCESSFDCGKPKVEPKKCSGRIVG  negative
LCAT_HUMAN  429  LTLEHINAILLGAYRQGPPASPTASPEPPPPEOOOOOOOOO  negative
NID1_MOUSE  168  QPTSVVVVTWESVAPYGGPSSSPAEEGKRNTFQAVLASSNS  negative
CMGA_BOVIN  257  REKAVPEEESPPTAAFKPPPSLGNKETQRAAPGWPEDGAGK  negative
PLMN_BOVIN  362  CYTTNSEVRWEYCTIPSCESSPLSTERMDVPVPPEQTPVPQ  negative
DLK_HUMAN  288  LTPGVHELPVQQPEHRILKVSMKELNKKTPLLTEGQAICFT  negative
LCAT_HUMAN  240  QAWKDRFIDGFISLGAPWGGSIKPMLVLASGDNQGIPIMSS  negative
LEUK_HUMAN  351  PDGEGSSRRPTLTTFFGRRKSRQGSLAMEELKSGSGPSLKG  negative
CMGA_BOVIN  41  VNSPMNKGDTEVMKCIVEVISDTLSKPSPMPVSKECFETLR  negative
LAMP1_HUMAN  181  HMNNVTVTLHDATIQAYLSNSSFSRGETRCEQDRPSPTTAP  negative
ITIH4_HUMAN  524  VLTATVSGKLPTQNITFQTESSVAEQEAEFQSPKYIFHNFM  negative
TPO_HUMAN  45  PPACDLRVLSKLLRDSHVLHSRLSQCPEVHPLPTPVLLPAV  negative
ITA2B_HUMAN  747  NAQIGIAMLVSVGNLEEAGESVSFQLQIRSKNSQNPNSKIV  negative
IGHD_HUMAN  282  MALREPAAQAPVKLSLNLLASSDPPEAASWLLCEVSGFSPP  negative
GLPA_HUMAN  148  LPSPDTDVPLSSVEIENPETSDQOOOOOOOOOOOOOOOOOO  negative
ZP4_PIG  375  HRTDPSLGLHLHQCWATPGMSPLLQPQWPMLVNGCPYTGDN  negative
LEUK_RAT  162  PPVTVTSSTMTSGPFVATTVSSETSGPPVTMATGSLGPSKE  negative
GLP_MACFU  1  OOOOOOOOOOOOOOOOOOOOSSTTVPATHTSSSSLGPEQYV  negative
RNBR_BOVIN  76  MKRRRMTHGRCKPVNTFVHESLDDVKAVCSQKNITCKNGHP  negative
ITIH2_HUMAN  92  LYSYKVQSTITSRMATTMIQSKVVNNSPQPQNVVFDVQIPK  negative
IC1_HUMAN  170  SLKLYHAFSAMKKVETNMAFSPFSIASLLTQVLLGAGENTK  negative
ITIH4_HUMAN  761  QSVERLCVDPRHRQGPVNLLSDPEQGVEVTGQYEREKAGFS  negative
LAMP1_HUMAN  116  GHTLTLNFTRNATRYSVQLMSFVYNLSDTHLFPNASSKEIK  negative
ITA2B_HUMAN  446  QSEGLRSRPSQVLDSPFPTGSAFGFSLRGAVDIDDNGYPDL  negative
CSF2_HUMAN  17  OOOOMWLQSLLLLGTVACSISAPARSPSPSTQPWEHVNAIQ  negative
ITIH2_HUMAN  807  STFSLSWSDTAQVTNQRVQISVKKEKVVTITLDKEMSFSVL  negative
IC1_HUMAN  121  QPTQPTTQLPTDSPTQPTTGSFCPGPVTLCSDLESHSTEAV  negative
LEUK_HUMAN  365  FFGRRKSRQGSLAMEELKSGSGPSLKGEEEPLVASEDGAVD  negative
LCAT_HUMAN  407  QPQPVHLLPLHGIQHLNMVFSNLTLEHINAILLGAYRQGPP  negative
CMGA_BOVIN  45  MNKGDTEVMKCIVEVISDTLSKPSPMPVSKECFETLRGDER  negative
CMGA_BOVIN  394  GFRGPGLQLRRGWRPNSREDSVEAGLPLQVRGYPEEKKEEE  negative
NID1_MOUSE  445  AEGSPQRVNGKVKGRIFVGSSQVPVVFENTDLHSYVVMNHG  negative
EPO_HUMAN  15  OOOOOOMGVHECPAWLWLLLSLLSLPLGLPVLGAPPRLICD  negative
PRG2_HUMAN  135  LQTFSQAWFTCRRCYRGNLVSIHNFNINYRIQCSVSALNQG  negative
IGHA1_HUMAN  156  DLLLGSEANLTCTLTGLRDASGVTFTWTPSSGKSAVQGPPE  negative
PRG2_HUMAN  76  EEEEWGSGSEDASKKDGAVESISVPDMVDKNLTCPEEEDTV  negative
TRFE_HUMAN  635  CVHKILRQQQHLFGSNVTDCSGNFCLFRSETKDLLFRDDTV  negative
NID1_MOUSE  713  CECSIGFRGDGQTCYDIDECSEQPSRCGNHAVCNNLPGTFR  negative
DLK_MOUSE  212  GDFRCRCPAGFVDKTCSRPVSNCASGPCQNGGTCLQHTQVS  negative
KNG1_BOVIN  527  EDSTTSSAQTQEKTEETTLSSLAQPGVAITFPDFQDSDLIA  negative
KLK1_HUMAN  35  TGAAPPIQSRIVGGWECEQHSQPWQAALYHFSTFQCGGILV  negative
TRFE_HUMAN  63  DHMKSVIPSDGPSVACVKKASYLDCIRAIAANEADAVTLDA  negative
KLK1_HUMAN  151  DTITDAVKVVELPTQEPEVGSTCLASGWGSIEPENFSFPDD  negative
ITIH4_HUMAN  642  STFFKYYLQGAKIPKPEASFSPRRGWNRQAGAAGSRMNFRP  negative
TRFE_HUMAN  381  VKWCALSHHERLKCDEWSVNSVGKIECVSAETTEDCIAKIM  negative
ITA2B_HUMAN  237  PGGYYFLGLLAQAPVADIFSSYRPGILLWHVSSQSLSFDSS  negative
LEUK_HUMAN  379  EELKSGSGPSLKGEEEPLVASEDGAVDAPAPDEPEGGDGAA  negative
IGHA1_HUMAN  184  PSSGKSAVQGPPERDLCGCYSVSSVLPGCAEPWNHGKTFTC  negative
FETUA_BOVIN  196  NGSYLQLVEISRAQFVPLPVSVSVEFAVAATDCIAKEVVDP  negative
ITA2B_HUMAN  98  QEETGGVFLCPWRAEGGQCPSLLFDLRDETRNVGSQTLQTF  negative
ITIH4_HUMAN  613  VTKPDDQEQSQVAEKPMEGESRNRNVHSGSTFFKYYLQGAK  negative
ITIH4_HUMAN  868  LFWDGRGEGLRLLLRDTDRFSSHVGGTLGQFYQEVLWGSPA  negative
NID1_MOUSE  582  SVHIEPYTELYHYSSSVITSSSTREYTVMEPDQDGAAPSHT  negative
KLK1_HUMAN  23  FLVLCLALSLGGTGAAPPIQSRIVGGWECEQHSQPWQAALY  negative
PLMN_BOVIN  39  LFLKSGLGDLLDDYVNTQGASLLSLSRKNLAGRSVEDCAAK  negative
ITIH2_HUMAN  263  GQQKAHVSFKPTVAQQRICPSCRETAVDGELVVLYDVKREE  negative
FA12_HUMAN  540  QEAQVPFLSLERCSAPDVHGSSILPGMLCAGFLEGGTDACQ  negative
LCAT_HUMAN  138  PGVQIRVPGFGKTYSVEYLDSSKLAGYLHTLVQNLVNNGYV  negative
ZP4_PIG  413  GDNYQTKLIPVQKASNLLFPSHYQRFSVSTFSFVDSVAKQA  negative
FETUA_HUMAN  235  EAAKCNLLAEKQYGFCKATLSEKLGGAEVAVTCTVFQTQPV  negative
ZP4_PIG  428  NLLFPSHYQRFSVSTFSFVDSVAKQALKGPVYLHCTASVCK  negative
IGHD_HUMAN  163  KKEKEKEEQEERETKTPECPSHTQPLGVYLLTPAVQDLWLR  negative
KLK1_HUMAN  160  VELPTQEPEVGSTCLASGWGSIEPENFSFPDDLQCVDLKIL  negative
PLMN_BOVIN  42  KSGLGDLLDDYVNTQGASLLSLSRKNLAGRSVEDCAAKCEE  negative
CGHB_HUMAN  150  CDDPRFQDSSSSKAPPPSLPSPSRLPGPSDTPILPQOOOOO  negative
PLMN_BOVIN  196  PDKRYDYCDIPECEDKCMHCSGENYEGKIAKTMSGRDCQAW  negative
DLK_HUMAN  155  GSPCQHGGTCVDDEGRASHASCLCPPGFSGNFCEIVANSCT  negative
FA12_HUMAN  369  PSLTRNGPLSCGQRLRKSLSSMTRVVGGLVALRGAHPYIAA  negative
NID1_MOUSE  581  ASVHIEPYTELYHYSSSVITSSSTREYTVMEPDQDGAAPSH  negative
NID1_MOUSE  1156  PAQPGRRKVLEGLQYPFAVTSYGKNLYYTDWKTNSVIAMDL  negative
ZP4_PIG  330  ETHPGPLTLELQIAKDERYGSYYNASDYPVVKLLREPIYVE  negative
FA12_HUMAN  175  QAAVARCQCKGPDAHCQRLASQACRTNPCLHGGRCLEVEGH  negative
FA12_HUMAN  435  QDRPAPEDLTVVLGQERRNHSCEPCQTLAVRSYRLHEAFSP  negative
TRFE_HUMAN  454  SDNCEDTPEAGYFAVAVVKKSASDLTWDNLKGKKSCHTAVG  negative
ITA2B_HUMAN  160  PWQHWNVLEKTEEAEKTPVGSCFLAQPESGRRAEYSPCRGN  negative
LAMP1_HUMAN  267  DNTTVTRLLNINPNKTSASGSCGAHLVTLELHSEGTTVLLF  negative
EPO_HUMAN  36  LLSLPLGLPVLGAPPRLICDSRVLERYLLEAKEAENITTGC  negative
IGHA1_HUMAN  15  OOOOOOASPTSPKVFPLSLCSTQPDGNVVIACLVQGFFPQE  negative
PLMN_HUMAN  83  AFQYHSKEQQCVIMAENRKSSIIIRMRDVVLFEKKVYLSEC  negative
ITA2B_HUMAN  876  QCFPQPPVNPLKVDWGLPIPSPSPIHPAHHKRDRRQIFLPE  negative
ITIH4_HUMAN  366  ALGGTNINDAMLMAVQLLDSSNQEERLPEGSVSLIILLTDG  negative
FA12_HUMAN  533  EEYASFLQEAQVPFLSLERCSAPDVHGSSILPGMLCAGFLE  negative
CMGA_BOVIN  154  DDFKEVEKSDEDSDGDRPQASPGLGPGPKVEEDNQAPGEEE  negative
PLMN_BOVIN  407  GNGQSYRGTSSTTITGRKCQSWSSMTPHRHLKTPENYPNAG  negative
TRFE_HUMAN  511  NHCRFDEFFSEGCAPGSKKDSSLCKLCMGSGLNLCEPNNKE  negative
TPO_HUMAN  187  GGSTLCVRRAPPTTAVPSRTSLVLTLNELPNRTSGLLETNF  negative
PLMN_HUMAN  198  ILECEEECMHCSGENYDGKISKTMSGLECQAWDSQSPHAHG  negative
FETUA_BOVIN  320  VPLPLHRAHYDLRHTFSGVASVESSSGEAFHVGKTPIVGQP  negative
DLK_HUMAN  120  NGTCVSLDGGLYECSCAPGYSGKDCQKKDGPCVINGSPCQH  negative
ITIH4_HUMAN  248  QQETVLDGNLIIRYDVDRAISGGSIQIENGYFVHYFAPEGL  negative
LCAT_HUMAN  291  TTSPWMFPSRMAWPEDHVFISTPSFNYTGRDFQRFFADLHF  negative
NID1_MOUSE  743  AVCNNLPGTFRCECVEGYHFSDRGTCVAAEDQRPINYCETG  negative
LCAT_HUMAN  232  LYFLLRQPQAWKDRFIDGFISLGAPWGGSIKPMLVLASGDN  negative
PLMN_BOVIN  138  YRGTTAETKSGVTCQKWSATSPHVPKFSPEKFPLAGLEENY  negative
ITIH2_HUMAN  736  ICFNIDSEPGKILNLVSDPESGIVVNGQLVGAKKPNNGKLS  negative
CSF2_HUMAN  99  YKQGLRGSLTKLKGPLTMMASHYKQHCPPTPETSCATQIIT  negative
ITIH4_HUMAN  106  IDGMTYPGIIKEKAEAQAQYSAAVAKGKSAGLVKATGRNME  negative
ZP4_PIG  292  GSITRDSIFRLRVSCIYSVSSSALPVNIQVFTLPPPLPETH  negative
IC1_HUMAN  275  SDANLELINTWVAKNTNNKISRLLDSLPSDTRLVLLNAIYL  negative
EPO_HUMAN  98  WKRMEVGQQAVEVWQGLALLSEAVLRGQALLVNSSQPWEPL  negative
NID1_MOUSE  458  GRIFVGSSQVPVVFENTDLHSYVVMNHGRSYTAISTIPETV  negative
NLGN1_RAT  436  VENIVDSDDGVSASDFDFAVSNFVDNLYGYPEGKDVLRETI  negative
CMGA_BOVIN  325  APQVLFRGGKSGEPEQEEQLSKEWEDAKRWSKMDQLAKELT  negative
KNG1_HUMAN  621  NPISDFPDTTSPKCPGRPWKSVSEINPTTQMKESYYFDLTD  negative
LEUK_RAT  73  PWGQTTAPASSIPLGTPELSSFFFTSAGASGNTPVPELTTS  negative
PLMN_HUMAN  477  TEASVVAPPPVVLLPDVETPSEEDCMFGNGKGYRGKRATTV  negative
GLPA_HUMAN  130  ISYGIRRLIKKSPSDVKPLPSPDTDVPLSSVEIENPETSDQ  negative
RNBR_BOVIN  5  OOOOOOOOOOOOOOOOMALKSLVLLSLLVLVLLLVQVQPSL  negative
LAMP1_HUMAN  323  IQLNTILPDARDPAFKAANGSLRALQATVGNSYKCNAEEHV  negative
FGFP1_BOVIN  233  YCGETWGSLCNFFLSMVQGSSCOOOOOOOOOOOOOOOOOOO  negative
PLMN_BOVIN  518  ATTVAGVPCQEWAAQEPHQHSIFTPETNPQSGLERNYCRNP  negative
IC1_HUMAN  377  ILVPQNLKHRLEDMEQALSPSVFKAIMEKLEMSKFQPTLLT  negative
LAMP2_HUMAN  327  NGSVFSIANNNLSYWDAPLGSSYMCNKEQTVSVSGAFQINT  negative
EPO_HUMAN  127  LLVNSSQPWEPLQLHVDKAVSGLRSLTTLLRALGAQKEAIS  negative
PLMN_HUMAN  82  RAFQYHSKEQQCVIMAENRKSSIIIRMRDVVLFEKKVYLSE  negative
LEUK_RAT  62  PVTEDPKESISPWGQTTAPASSIPLGTPELSSFFFTSAGAS  negative
GLP_MACFU  133  AEVPLSSVEIEDPEETDELNSFTKPNQERNESOOOOOOOOO  negative
NLGN1_RAT  322  SNSTKGLFQRAIAQSGTALSSWAVSFQPAKYARILATKVGC  negative
TRFE_HUMAN  298  KEDLIWELLNQAQEHFGKDKSKEFQLFSSPHGKDLLFKDSA  negative
ZP4_PIG  478  TCPAARRRRSSDIHFQNGTASISSKGPMILLQATRDSSERL  negative
ZP4_PIG  291  HGSITRDSIFRLRVSCIYSVSSSALPVNIQVFTLPPPLPET  negative
FA12_HUMAN  495  CALLSPYVQPVCLPSGAARPSETTLCQVAGWGHQFEGAEEY  negative
DLK_HUMAN  152  VINGSPCQHGGTCVDDEGRASHASCLCPPGFSGNFCEIVAN  negative
ITA2B_HUMAN  427  VAAPYGGPSGRGQVLVFLGQSEGLRSRPSQVLDSPFPTGSA  negative
EPO_HUMAN  18  OOOMGVHECPAWLWLLLSLLSLPLGLPVLGAPPRLICDSRV  negative
ITIH4_HUMAN  325  SPRDQFNLIVFSTEATQWRPSLVPASAENVNKARSFAAGIQ  negative
CSF2_HUMAN  46  STQPWEHVNAIQEARRLLNLSRDTAAEMNETVEVISEMFDL  negative
IGHA1_HUMAN  67  GVTARNFPPSQDASGDLYTTSSQLTLPATQCLAGKSVTCHV  negative
NLGN1_RAT  293  LRITVFGSGAGGSCVNLLTLSHYSEGNRWSNSTKGLFQRAI  negative
CMGA_BOVIN  178  GPGPKVEEDNQAPGEEEEAPSNAHPLASLPSPKYPGPQAKE  negative
NLGN1_RAT  150  MLPVWFTNNLDVVSSYVQDQSEDCLYLNIYVPTEDVKRISK  negative
NLGN1_RAT  705  FSVDQRDYSTELSVTIAVGASLLFLNILAFAALYYKKDKRR  negative
IGHA1_HUMAN  42  VVIACLVQGFFPQEPLSVTWSESGQGVTARNFPPSQDASGD  negative
GLP_MACFU  39  QYVSSQSNDKHTSDSHPTPTSAHEVTTEFSGRTHYPPEEDD  negative
GLPC_HUMAN  104  MYRHKGTYHTNEAKGTEFAESADAALQGDPALQDAGDSSRK  negative
IGHA1_HUMAN  2  OOOOOOOOOOOOOOOOOOOASPTSPKVFPLSLCSTQPDGNV  negative
PLMN_BOVIN  664  EKVREQSVQEIPVSRLFREPSQADIALLKLSRPAIITKEVI  negative
NID1_MOUSE  85  FYDRTDITSVYVTTNGIIAMSEPPATEYHPGTFPPSFGSVA  negative
FA12_HUMAN  474  SPVSYQHDLALLRLQEDADGSCALLSPYVQPVCLPSGAARP  negative
ZP4_PIG  481  AARRRRSSDIHFQNGTASISSKGPMILLQATRDSSERLHKY  negative
ITIH4_HUMAN  407  DPTVGETNPRSIQNNVREAVSGRYSLFCLGFGFDVSYAFLE  negative
ITA2B_HUMAN  573  LLLGSQQAGTTLNLDLGGKHSPICHTTMAFLRDEADFRDKL  negative
ITIH2_HUMAN  383  ISATKTQVADAKRYIEKIQPSGGTNINEALLRAIFILNEAN  negative
NID1_MOUSE  54  LFPFGPGQGDLELEAGDDVVSPSLELIGELSFYDRTDITSV  negative
CGHB_HUMAN  138  TDCGGPKDHPLTCDDPRFQDSSSSKAPPPSLPSPSRLPGPS  negative
KNG1_BOVIN  16  OOOOOMKLITILFLCSRLLPSLTQESSQEIDCNDQDVFKAV  negative
ZP4_PIG  213  DGHFSIAVSRNVTSPPLLWDSVHLAFRNDSECKPVMETHTF  negative
ZP4_PIG  494  NGTASISSKGPMILLQATRDSSERLHKYSRPPVDSHALWVA  negative
PLMN_BOVIN  87  VCRAFQYHSKEQQCVVMAENSKNTPVFRMRDVILYEKRIYL  negative
LSHB_HORSE  135  IKTTDCGVFRDQPLACAPQASSSSKDPPSQPLTSTSTPTPG  negative
NLGN1_RAT  599  DTKFIHTKPNRFEEVAWTRYSQKDQLYLHIGLKPRVKEHYR  negative
CMGA_BOVIN  3  OOOOOOOOOOOOOOOOOOMRSAAVLALLLCAGQVIALPVNS  negative
KNG1_HUMAN  623  ISDFPDTTSPKCPGRPWKSVSEINPTTQMKESYYFDLTDGL  negative
GLP_PIG  53  GVMTIKNTTAVVQKETGVPESYHQDFSHAEITGIIFAVMAG  negative
IC1_HUMAN  255  TFVNASRTLYSSSPRVLSNNSDANLELINTWVAKNTNNKIS  negative
PLMN_BOVIN  276  DPQKRWEFCDIPRCTTPPPSSGPKYQCLKGTGKNYGGTVAV  negative
KNG1_BOVIN  284  AGCPKPIPVDSPDLEEPLSHSIAKLNAEHDGAFYFKIDTVK  negative
FA12_HUMAN  479  QHDLALLRLQEDADGSCALLSPYVQPVCLPSGAARPSETTL  negative
NID1_MOUSE  562  GHLTISTELEGRVPQIPYGASVHIEPYTELYHYSSSVITSS  negative
NID1_MOUSE  1091  PVRGNLYWTDWNRDNPKIETSHMDGTNRRILAQDNLGLPNG  negative
ITIH2_HUMAN  722  DPHFIIYLPKSQKNICFNIDSEPGKILNLVSDPESGIVVNG  negative
CSF2_HUMAN  112  GPLTMMASHYKQHCPPTPETSCATQIITFESFKENLKDFLL  negative
ITIH2_HUMAN  83  MMEEVDQVTLYSYKVQSTITSRMATTMIQSKVVNNSPQPQN  negative
NID1_MOUSE  245  LVGFLWKSNGAYNIFANDRESIENLAKSSNAGHQGVWVFEI  negative
FA12_HUMAN  528  QFEGAEEYASFLQEAQVPFLSLERCSAPDVHGSSILPGMLC  negative
LCAT_HUMAN  205  AGLVEEMHAAYGKPVFLIGHSLGCLHLLYFLLRQPQAWKDR  negative
RNBR_BOVIN  45  LGKESAAAKFRRQHMDSGSSSSSNPNYCNQMMKRRRMTHGR  negative
KNG1_BOVIN  119  AQAATGECTATVAKRGNMKFSVAIQTCLITPAEGPVVTAQY  negative
TPO_HUMAN  109  TLLLEGVMAARGQLGPTCLSSLLGQLSGQVRLLLGALQSLL  negative
LEUK_HUMAN  80  DQTSALPPSTSINEGSPLWTSIGASTGSPLPEPTTYQEVSI  negative
ITIH2_HUMAN  55  LVELAPGKFQLVAENRRYQRSLPGESEEMMEEVDQVTLYSY  negative
PLMN_HUMAN  632  ISPEWVLTAAHCLEKSPRPSSYKVILGAHQEVNLEPHVQEI  negative
ITA2B_HUMAN  964  SLYQRPLDQFVLQSHAWFNVSSLPYAVPPLSLPRGEAQVWT  negative
NID1_MOUSE  444  VAEGSPQRVNGKVKGRIFVGSSQVPVVFENTDLHSYVVMNH  negative
ITA2B_HUMAN  957  LAFLWLPSLYQRPLDQFVLQSHAWFNVSSLPYAVPPLSLPR  negative
EPYC_BOVIN  179  KNDFASLNDLRRIDLTSNLISEIDEDAFRKLPQLRELVLRD  negative
NLGN1_RAT  326  KGLFQRAIAQSGTALSSWAVSFQPAKYARILATKVGCNVSD  negative
ITA2B_HUMAN  503  PVVKASVQLLVQDSLNPAVKSCVLPQTKTPVSCFNIQMCVG  negative
ZP4_PIG  179  PITQGECKQLGCCYNSEEVPSCYYGNTVTSRCTQDGHFSIA  negative
GLP_HORSE  73  VIILGVMAGIIGIILLLAYVSRRLRKRPPADVPPPASTVPS  negative
GLP_CANFA  28  PHQISSKLPTQAGFISTEDPSFNTPSTREDPSGTMYQHLPD  negative
PLMN_BOVIN  52  YVNTQGASLLSLSRKNLAGRSVEDCAAKCEEETDFVCRAFQ  negative
IGHD_HUMAN  358  SVLRVPAPPSPQPATYTCVVSHEDSRTLLNASRSLEVSYVT  negative
ITIH2_HUMAN  823  RVQISVKKEKVVTITLDKEMSFSVLLHRVWKKHPVNVDFLG  negative
NID1_MOUSE  1004  DCVDKVVYWTDISEPSIGRASLHGGEPTTIIRQDLGSPEGI  negative
LAMP2_HUMAN  155  LTVDELLAIRIPLNDLFRCNSLSTLEKNDVVQHYWDVLVQA  negative
ITIH4_HUMAN  191  HLQMDIHIFEPQGISFLETESTFMTNQLVDALTTWQNKTKA  negative
ITA2B_HUMAN  130  VGSQTLQTFKARQGLGASVVSWSDVIVACAPWQHWNVLEKT  negative
EPYC_BOVIN  124  GVLGPQTNEDFPTCLLCTCISTTVYCDDHELDAIPPLPKNT  negative
IGHA1_HUMAN  60  TWSESGQGVTARNFPPSQDASGDLYTTSSQLTLPATQCLAG  negative
TRFE_HUMAN  124  YGSKEDPQTFYYAVAVVKKDSGFQMNQLRGKKSCHTGLGRS  negative
FGFP1_BOVIN  220  EEDLKNQRKAALEYCGETWGSLCNFFLSMVQGSSCOOOOOO  negative
KNG1_BOVIN  282  LCAGCPKPIPVDSPDLEEPLSHSIAKLNAEHDGAFYFKIDT  negative
ITIH4_HUMAN  422  VREAVSGRYSLFCLGFGFDVSYAFLEKLALDNGGLARRIHE  negative
LEUK_HUMAN  147  SHTVTGGTITTNSPETSSRTSGAPVTTAASSLETSRGTSGP  negative
FA12_HUMAN  454  HSCEPCQTLAVRSYRLHEAFSPVSYQHDLALLRLQEDADGS  negative
ITIH2_HUMAN  241  LRFLHVPDTFEGHFDGVPVISKGQQKAHVSFKPTVAQQRIC  negative
KLK1_HUMAN  156  AVKVVELPTQEPEVGSTCLASGWGSIEPENFSFPDDLQCVD  negative
FA12_HUMAN  350  RTPPQSQTPGALPAKREQPPSLTRNGPLSCGQRLRKSLSSM  negative
NLGN1_RAT  837  FNTFTGGQNNTLPHPHPHPHSHSTTRVOOOOOOOOOOOOOO  negative
KNG1_HUMAN  391  QPLGMISLMKRPPGFSPFRSSRIGEIKEETTVSPPHTSMAP  negative
ITA2B_HUMAN  789  LDVPVRAEAQVELRGNSFPASLVVAAEEGEREQNSLDSWGP  negative
GLPC_HUMAN  75  TIMDIVVIAGVIAAVAIVLVSLLFVMLRYMYRHKGTYHTNE  negative
FGFP1_BOVIN  149  ICGDAKSVLKTRVCRKKFPESNLKLVNSTLIRIKKPSQELM  negative
TRFE_HUMAN  106  VYDAYLAPNNLKPVVAEFYGSKEDPQTFYYAVAVVKKDSGF  negative
TPO_HUMAN  151  TQLPPQGRTTAHKDPNAIFLSFQHLLRGKVRFLMLVGGSTL  negative
LEUK_HUMAN  291  VALLLLWRRRQKRRTGALVLSRGGKRNGVVDAWAGPAQVPE  negative
LEUK_RAT  166  VTSSTMTSGPFVATTVSSETSGPPVTMATGSLGPSKETHGL  negative
DLK_HUMAN  93  QCICTDGWDGELCDRDVRACSSAPCANNGTCVSLDGGLYEC  negative
IGHD_HUMAN  362  VPAPPSPQPATYTCVVSHEDSRTLLNASRSLEVSYVTDHGP  negative
GLPA_HUMAN  18  OOOMYGKIIFVLLLSAIVSISASSTTGVAMHTSTSSSVTKS  negative
LAMP2_HUMAN  157  VDELLAIRIPLNDLFRCNSLSTLEKNDVVQHYWDVLVQAFV  negative
ZP4_PIG  72  TPPALVVWDRRGRLHKLQNDSGCGTWVHKGPGSSMGVEASY  negative
RNBR_BOVIN  24  KSLVLLSLLVLVLLLVQVQPSLGKESAAAKFRRQHMDSGSS  negative
ZP4_PIG  467  CKPAGAPICVTTCPAARRRRSSDIHFQNGTASISSKGPMIL  negative
NLGN1_RAT  693  AKQDDPKQQPSPFSVDQRDYSTELSVTIAVGASLLFLNILA  negative
ITA2B_HUMAN  60  TFYAGPNGSQFGFSLDFHKDSHGRVAIVVGAPRTLGPSQEE  negative
FGFP1_BOVIN  52  GSKASADESLALGKPGKEPRSQPTNYPIKGKFVTPDHADCR  negative
LSHB_HORSE  60  KEACPICITFTTSICAGYCPSMVRVMPAALPAIPQPVCTYR  negative
ITIH4_HUMAN  890  HVGGTLGQFYQEVLWGSPAASDDGRRTLRVQGNDHSATRER  negative
ITIH4_HUMAN  114  IIKEKAEAQAQYSAAVAKGKSAGLVKATGRNMEQFQVSVSV  negative
FA12_HUMAN  234  KASCYDGRGLSYRGLARTTLSGAPCQPWASEATYRNVTAEQ  negative
NID1_MOUSE  679  RDGSPDALQNPCYIGTHGCDSNAACRPGPGTQFTCECSIGF  negative
PLMN_HUMAN  779  DSGGPLVCFEKDKYILQGVTSWGLGCARPNKPGVYVRVSRF  negative
LEUK_HUMAN  14  OOOOOOOMATLLLLLGVLVVSPDALGSTTAVQTPTSGEPLV  negative
KNG1_BOVIN  389  CQPLGQTSLMKRPPGFSPFRSVQVMKTEGSTTVSLPHSAMS  negative
KNG1_BOVIN  574  LPPHTESDDDWIPDIQTEPNSLAFKLISDFPETTSPKCPSR  negative
CMGA_BOVIN  125  SEVLEKPNDQAEPKEVTEEVSSKDAAEKRDDFKEVEKSDED  negative
FA12_HUMAN  286  CRNPDNDIRPWCFVLNRDRLSWEYCDLAQCQTPTQAAPPTP  negative
GLPC_HUMAN  121  FAESADAALQGDPALQDAGDSSRKEYFIOOOOOOOOOOOOO  negative
ITIH4_HUMAN  535  TQNITFQTESSVAEQEAEFQSPKYIFHNFMERLWAYLTIQQ  negative
ITA2B_HUMAN  440  VLVFLGQSEGLRSRPSQVLDSPFPTGSAFGFSLRGAVDIDD  negative
IGHA1_HUMAN  12  OOOOOOOOOASPTSPKVFPLSLCSTQPDGNVVIACLVQGFF  negative
GLP_MACFU  31  SSSSLGPEQYVSSQSNDKHTSDSHPTPTSAHEVTTEFSGRT  negative
NID1_MOUSE  919  RDGRELEGSRTPPGMRPPCLSTVAPPIHQGPVVPTAVIPLP  negative
CMGA_BOVIN  390  ARGYGFRGPGLQLRRGWRPNSREDSVEAGLPLQVRGYPEEK  negative
TRFE_HUMAN  688  KYLGEEYVKAVGNLRKCSTSSLLEACTFRRPOOOOOOOOOO  negative
PLMN_BOVIN  127  LLECKTGNGQTYRGTTAETKSGVTCQKWSATSPHVPKFSPE  negative
LEUK_RAT  215  GESSSVAGGTPVFSTKISTTSTPNPITTVPPRPGSSGMLLV  negative
LAMP1_HUMAN  279  PNKTSASGSCGAHLVTLELHSEGTTVLLFQFGMNASSSRFF  negative
IC1_HUMAN  22  ASRLTLLTLLLLLLAGDRASSNPNATSSSSQDPESLQDRGE  negative
TPO_HUMAN  295  SSGTSDTGSLPPNLQPGYSPSPTHPPTGQYTLFPLPPTLPT  negative
DLK_HUMAN  206  TDIGGDFRCRCPAGFIDKTCSRPVTNCASSPCQNGGTCLQH  negative
ITIH4_HUMAN  446  LEKLALDNGGLARRIHEDSDSALQLQDFYQEVANPLLTAVT  negative
ITA2B_HUMAN  204  RIYVENDFSWDKRYCEAGFSSVVTQAGELVLGAPGGYYFLG  negative
GLPA_HUMAN  16  OOOOOMYGKIIFVLLLSAIVSISASSTTGVAMHTSTSSSVT  negative
CMGA_BOVIN  48  GDTEVMKCIVEVISDTLSKPSPMPVSKECFETLRGDERILS  negative
FETUA_HUMAN  293  VDPDAPPSPPLGAPGLPPAGSPPDSHVLLAAPPGHQLHRAH  negative
KLK1_HUMAN  95  LGRHNLFDDENTAQFVHVSESFPHPGFNMSLLENHTRQADE  negative
KNG1_HUMAN  561  KTEGPTPIPSLAKPGVTVTFSDFQDSDLIATMMPPISPAPI  negative
IGHD_HUMAN  91  STPLQQWRQGEYKCVVQHTASKSKKEIFRWPESPKAQASSV  negative
LAMP1_HUMAN  68  AFSVNYDTKSGPKNMTFDLPSDATVVLNRSSCGKENTSDPS  negative
EPO_HUMAN  147  SGLRSLTTLLRALGAQKEAISPPDAASAAPLRTITADTFRK  negative
IGHD_HUMAN  255  TLPRSLWNAGTSVTCTLNHPSLPPQRLMALREPAAQAPVKL  negative
TPO_HUMAN  276  GTRGLFPGPSRRTLGAPDISSGTSDTGSLPPNLQPGYSPSP  negative
TRFE_HUMAN  629  RKDKEACVHKILRQQQHLFGSNVTDCSGNFCLFRSETKDLL  negative
NID1_MOUSE  652  SVDSVFVLYNKEERILRYALSNSIGPVRDGSPDALQNPCYI  negative
IGHA1_HUMAN  187  GKSAVQGPPERDLCGCYSVSSVLPGCAEPWNHGKTFTCTAA  negative
NLGN1_RAT  144  GRLPEVMLPVWFTNNLDVVSSYVQDQSEDCLYLNIYVPTED  negative
DLK_MOUSE  297  LPVQQPEQHILKVSMKELNKSTPLLTEGQAICFTILGVLTS  negative
FGFP1_BOVIN  96  TKQEEGIVLKVECTQRDNTFSCFFTGNPTSCLELHKNNAYW  negative
FETUA_HUMAN  280  QPEGANEAVPTPVVDPDAPPSPPLGAPGLPPAGSPPDSHVL  negative
TRFE_HUMAN  507  YNKINHCRFDEFFSEGCAPGSKKDSSLCKLCMGSGLNLCEP  negative
ITIH4_HUMAN  656  KPEASFSPRRGWNRQAGAAGSRMNFRPGVLSSRLLGLPGPP  negative
TPO_HUMAN  210  LTLNELPNRTSGLLETNFTASARTTGSGLLKWQQGFRAKIP  negative
ZP4_PIG  502  KGPMILLQATRDSSERLHKYSRPPVDSHALWVAGLLGSLII  negative
ITA2B_HUMAN  248  QAPVADIFSSYRPGILLWHVSSQSLSFDSSNPEYFDGYWGY  negative
PRG2_HUMAN  68  ETPCRELEEEEEWGSGSEDASKKDGAVESISVPDMVDKNLT  negative
EPYC_BOVIN  218  RDNKIRQLPELPTTLRFIDISNNRLGRKGIKQEAFKDMYDL  negative
IC1_HUMAN  411  FQPTLLTLPRIKVTTSQDMLSIMEKLEFFDFSYDLNLCGLT  negative
ZP4_PIG  352  YNASDYPVVKLLREPIYVEVSIRHRTDPSLGLHLHQCWATP  negative
NLGN1_RAT  766  PEEEIMSLQMKHTDLDHECESIHPHEVVLRTACPPDYTLAM  negative
LEUK_HUMAN  70  TSDPKADSTGDQTSALPPSTSINEGSPLWTSIGASTGSPLP  negative
IC1_HUMAN  227  HQALKGFTTKGVTSVSQIFHSPDLAIRDTFVNASRTLYSSS  negative
IGHD_HUMAN  331  DQREVNTSGFAPARPPPQPGSTTFWAWSVLRVPAPPSPQPA  negative
CMGA_BOVIN  246  EEEEKWEEAEAREKAVPEEESPPTAAFKPPPSLGNKETQRA  negative
IC1_HUMAN  439  FDFSYDLNLCGLTEDPDLQVSAMQHQTVLELTETGVEAAAA  negative
NLGN1_RAT  316  SEGNRWSNSTKGLFQRAIAQSGTALSSWAVSFQPAKYARIL  negative
ZP4_PIG  206  VTSRCTQDGHFSIAVSRNVTSPPLLWDSVHLAFRNDSECKP  negative
ITIH4_HUMAN  820  HVVVTRNRRSSAYKWKETLFSVMPGLKMTMDKTGLLLLSDP  negative
CGHB_HUMAN  21  MEMFQGLLLLLLLSMGGTWASKEPLRPRCRPINATLAVEKE  negative
KNG1_BOVIN  72  QFVLYRITEVARMDNPDTFYSLKYQIKEGDCPFQSNKTWQD  negative
LEUK_RAT  50  EALSTYSSIATVPVTEDPKESISPWGQTTAPASSIPLGTPE  negative
LEUK_HUMAN  156  TTNSPETSSRTSGAPVTTAASSLETSRGTSGPPLTMATVSL  negative
DLK_HUMAN  105  CDRDVRACSSAPCANNGTCVSLDGGLYECSCAPGYSGKDCQ  negative
IGHA1_HUMAN  220  KTFTCTAAYPESKTPLTATLSKSGNTFRPEVHLLPPPSEEL  negative
IC1_HUMAN  375  LVILVPQNLKHRLEDMEQALSPSVFKAIMEKLEMSKFQPTL  negative
TPO_HUMAN  68  SQCPEVHPLPTPVLLPAVDFSLGEWKTQMEETKAQDILGAV  negative
ITIH2_HUMAN  825  QISVKKEKVVTITLDKEMSFSVLLHRVWKKHPVNVDFLGIY  negative
ITIH2_HUMAN  130  IPKGAFISNFSMTVDGKTFRSSIKEKTVGRALYAQARAKGK  negative
GLP_MACFU  25  VPATHTSSSSLGPEQYVSSQSNDKHTSDSHPTPTSAHEVTT  negative
ITIH2_HUMAN  432  SVSLIILVSDGDPTVGELKLSKIQKNVKENIQDNISLFSLG  negative
LEUK_HUMAN  233  EPSSGASGPQVSSVKLSTMMSPTTSTNASTVPFRNPDENSR  negative
KLK1_HUMAN  262  SVAVRVLSYVKWIEDTIAENSOOOOOOOOOOOOOOOOOOOO  negative
ITIH4_HUMAN  397  VSLIILLTDGDPTVGETNPRSIQNNVREAVSGRYSLFCLGF  negative
GLP_PIG  28  EQGSATPGNVSNATVTAGKPSATSPGVMTIKNTTAVVQKET  negative
IGHA1_HUMAN  237  ATLSKSGNTFRPEVHLLPPPSEELALNELVTLTCLARGFSP  negative
LAMP1_HUMAN  217  PTTAPPAPPSPSPSPVPKSPSVDKYNVSGTNGTCLLASMGL  negative
ITIH2_HUMAN  712  PPPHVMRVENDPHFIIYLPKSQKNICFNIDSEPGKILNLVS  negative
KNG1_HUMAN  408  FRSSRIGEIKEETTVSPPHTSMAPAQDEERDSGKEQGHTRR  negative
FETUA_HUMAN  297  APPSPPLGAPGLPPAGSPPDSHVLLAAPPGHQLHRAHYDLR  negative
NLGN1_RAT  45  SGAPLTLCLLGCLLQTFHVLSQKLDDVDPLVTTNFGKIRGI  negative
FETUA_BOVIN  134  CDIHVLKQDGQFSVLFTKCDSSPDSAEDVRKLCPDCPLLAP  negative
ITA2B_HUMAN  648  RIVLDCGEDDVCVPQLQLTASVTGSPLLVGADNVLELQMDA  negative
ZP4_PIG  480  PAARRRRSSDIHFQNGTASISSKGPMILLQATRDSSERLHK  negative
PLMN_BOVIN  361  WCYTTNSEVRWEYCTIPSCESSPLSTERMDVPVPPEQTPVP  negative
IGHD_HUMAN  246  GSQSQHSRLTLPRSLWNAGTSVTCTLNHPSLPPQRLMALRE  negative
IC1_HUMAN  51  SQDPESLQDRGEGKVATTVISKMLFVEPILEVSSLPTTNST  negative
IC1_HUMAN  195  ASLLTQVLLGAGENTKTNLESILSYPKDFTCVHQALKGFTT  negative
KNG1_BOVIN  11  OOOOOOOOOOMKLITILFLCSRLLPSLTQESSQEIDCNDQD  negative
FETUA_BOVIN  101  EIDTLETTCHVLDPTPLANCSVRQQTQHAVEGDCDIHVLKQ  negative
NLGN1_RAT  169  QSEDCLYLNIYVPTEDVKRISKECARKPGKKICRKGDIRDS  negative
ITA2B_HUMAN  652  DCGEDDVCVPQLQLTASVTGSPLLVGADNVLELQMDAANEG  negative
ITIH2_HUMAN  420  NEANNLGLLDPNSVSLIILVSDGDPTVGELKLSKIQKNVKE  negative
DLK_HUMAN  375  SGEDLAVNIIFPEKIDMTTFSKEAGDEEIOOOOOOOOOOOO  negative
LEUK_RAT  322  SSGAPETDGSGQRPTLTTFFSRRKSRQGSVALEELKPGTGP  negative
LAMP1_HUMAN  50  FMVKNGNGTACIMANFSAAFSVNYDTKSGPKNMTFDLPSDA  negative
TRFE_HUMAN  199  PCADGTDFPQLCQLCPGCGCSTLNQYFGYSGAFKCLKDGAG  negative
ITA2B_HUMAN  974  VLQSHAWFNVSSLPYAVPPLSLPRGEAQVWTQLLRALEERA  negative
