# Supplementary material for: Prediction of mucin-type O-glycosylation sites in mammalian proteins using the composition of k-spaced amino acid pairs
Source: BMC Bioinformatics. 2008 Feb 18;9:101. doi: 10.1186/1471-2105-9-101 (PMC2335299; doi:10.1186/1471-2105-9-101)
Supplement: Additional file 5 — The source code of CKSAAP_OGlySite. The data provided contain the source code of CKSAAP_OGlySite, in which a file (readme.txt) addressing how to use CKSAAP_OGlySite is included. [file 1471-2105-9-101-S5.GZ › ./CKSAAP_OGlySite/data/t-test]

CCL11_HUMAN  94  ADPKKKWVQDSMKYLDQKSPTPKPOOOOOOOOOOOOOOOOO  positive
NID1_MOUSE  299  VNLDLDDDGADYEDEDYDLVTSHLGLEDVATPSPSHSPRRG  positive
FETUA_BOVIN  280  PQPDGAEAEAPSAVPDAAGPTPSAAGPPVASVVVGPSVVAV  positive
IL2RA_HUMAN  237  TTDFQIQTEMAATMETSIFTTEYQVAVAGCVFLLISVLLLS  positive
PLMN_HUMAN  365  EYCKIPSCDSSPVSTEQLAPTAPPELTPVVQDCYHGDGQSY  positive
TPO_HUMAN  213  NELPNRTSGLLETNFTASARTTGSGLLKWQQGFRAKIPGLL  positive
LEUK_HUMAN  137  AVPITANSLGSHTVTGGTITTNSPETSSRTSGAPVTTAASS  positive
LEUK_HUMAN  47  PTSGEPLVSTSEPLSSKMYTTSITSDPKADSTGDQTSALPP  positive
KNG1_BOVIN  536  TQEKTEETTLSSLAQPGVAITFPDFQDSDLIATVMPNTLPP  positive
GLPC_HUMAN  10  OOOOOOOOOOOMWSTRSPNSTAWPLSLEPDPGMASASTTMH  positive
TFPI1_HUMAN  203  QVDNYGTQLNAVNNSLTPQSTKVPSLFEFHGPSWCLTPADR  positive
SFP4_BOVIN  46  GDIPDPGSKPTPPGMADELPTETYDLPPEIYTTTFLPRTIY  positive
LEUK_HUMAN  22  ATLLLLLGVLVVSPDALGSTTAVQTPTSGEPLVSTSEPLSS  positive
SFP1_BOVIN  36  VFLQLDPVNGDQDEGVSTEPTQDGPAELPEDEECVFPFVYR  positive
GLP_MACFU  3  OOOOOOOOOOOOOOOOOOSSTTVPATHTSSSSLGPEQYVSS  positive
LEUK_RAT  124  LFPKSSGVASDPPVTITNPATSSAVASTSLETFKGTSAPPV  positive
HBEGF_HUMAN  75  GGRDRKVRDLQEADLDLLRVTLSSKPQALATPNKEEHGKRK  positive
GLP_MACFU  38  EQYVSSQSNDKHTSDSHPTPTSAHEVTTEFSGRTHYPPEED  positive
HGF_HUMAN  476  NPLIPWDYCPISRCEGDTTPTIVNLDHPVISCAKTKQLRVV  positive
LSHB_HORSE  151  APQASSSSKDPPSQPLTSTSTPTPGASRRSSHPLPIKTSOO  positive
FA12_HUMAN  329  PRLHVPLMPAQPAPPKPQPTTRTPPQSQTPGALPAKREQPP  positive
FINC_HUMAN  19  OOMLRGPGPGLLLLAVQCLGTAVPSTGASKSKRQAQQMVQP  positive
FINC_BOVIN  1251  TIIPAVPPPTDLRFTNVGPDTMRVTWAPPSSIELTNLLVRY  negative
DLK_HUMAN  4  OOOOOOOOOOOOOOOOOMTATEALLRVLLLLLAFGHSTYGA  negative
TFR1_HUMAN  536  PVTGQFLYQDSNWASKVEKLTLDNAAFPFLAYSGIPAVSFC  negative
CCL11_HUMAN  30  LLLIAAAFSPQGLAGPASVPTTCCFNLANRKIPLQRLESYR  negative
GP1BA_HUMAN  431  PEPTSEPAPSPTTPEPTPIPTIATSPTILVSATSLITPKST  negative
KNG1_BOVIN  225  CSKEEFSFLTPDCKSLSSGDTGECTDKAHVDVKLRISSFSQ  negative
ITIH1_HUMAN  866  HPGSDPTKPDATMVVRNRRLTVTRGLQKDYSKDPWHGAEVS  negative
ITIH2_HUMAN  779  FGKLGFYFQSEDIKIEISTETITLSHGSSTFSLSWSDTAQV  negative
GCB_MOUSE  329  TDSFSCNVRHEGLKNYYLKKTISRSPGKOOOOOOOOOOOOO  negative
FINC_BOVIN  1071  FTTLQPLGSIPHYNTEVTETTIVITWTPAPRIGFKLGVRPS  negative
NID1_MOUSE  206  SNSSSYAIFLYPEDGLQFFTTFSKKDESQVPAVVGFSKGLV  negative
APOC3_HUMAN  64  KDALSSVQESQVAQQARGWVTDGFSSLKDYWSTVKDKFSEF  negative
FINC_HUMAN  704  IQQYGHQEVTRFDFTTTSTSTPVTSNTVTGETTPFSPLVAT  negative
GLPA_HUMAN  77  PRAHEVSEISVRTVYPPEEETGERVQLAHHFSEPEITLIIF  negative
GP1BA_HUMAN  282  VQCDNSDKFPVYKYPGKGCPTLGDEGDTDLYDYYPEEDTEG  negative
CASK_BOVIN  188  EDSPEVIESPPEINTVQVTSTAVOOOOOOOOOOOOOOOOOO  negative
FETUA_BOVIN  88  VWPRRPTGEVYDIEIDTLETTCHVLDPTPLANCSVRQQTQH  negative
IFNA2_HUMAN  109  LFSTKDSSAAWDETLLDKFYTELYQQLNDLEACVIQGVGVT  negative
FINC_BOVIN  1178  GVLTVSWERSTTPDITGYRITTTPTNGQQGYSLEEVVHADQ  negative
LEUK_HUMAN  343  GGDKGSGFPDGEGSSRRPTLTTFFGRRKSRQGSLAMEELKS  negative
COIA1_HUMAN  527  FSLLFHIRPATEGPGVLFAITDSAQAMVLLGVKLSGVQDGH  negative
IC1_HUMAN  27  LLTLLLLLLAGDRASSNPNATSSSSQDPESLQDRGEGKVAT  negative
KNG1_HUMAN  123  ATGECTATVGKRSSTKFSVATQTCQITPAEGPVVTAQYDCL  negative
DLK_HUMAN  314  KKTPLLTEGQAICFTILGVLTSLVVLGTVGIVFLNKCETWV  negative
AMBP_HUMAN  258  GPCMGMTSRYFYNGTSMACETFQYGGCMGNGNNFVTEKECL  negative
FA9_HUMAN  225  TEAETILDNITQSTQSFNDFTRVVGGEDAKPGQFPWQVVLN  negative
LAMP1_HUMAN  252  LASMGLQLNLTYERKDNTTVTRLLNINPNKTSASGSCGAHL  negative
FA10_BOVIN  272  VNEENEGFCGGTILNEFYVLTAAHCLHQAKRFTVRVGDRNT  negative
FINC_BOVIN  662  PGVVYEGQLISVQHYGQREVTRFDFTTTSTSPAVTSNTVTG  negative
LAMP2_HUMAN  51  LNLTDSENATCLYAKWQMNFTVRYETTNKTYKTVTISDHGT  negative
FINC_HUMAN  1686  YSSPEDGIHELFPAPDGEEDTAELQGLRPGSEYTVSVVALH  negative
GP1BA_HUMAN  256  LQDNAENVYVWKQGVDVKAMTSNVASVQCDNSDKFPVYKYP  negative
PRG2_HUMAN  202  FAYWAAHQPWSRGGHCVALCTRGGYWRRAHCLRRLPFICSY  negative
ITIH4_HUMAN  192  LQMDIHIFEPQGISFLETESTFMTNQLVDALTTWQNKTKAH  negative
IC1_HUMAN  301  LPSDTRLVLLNAIYLSAKWKTTFDPKKTRMEPFHFKNSVIK  negative
FINC_BOVIN  1484  TVPGSKSTATISGLKPGVDYTITVYAVTGRGDSPASSKPVS  negative
FINC_BOVIN  1048  GSEYAVSLVAVKGNQQSPRVTGVFTTLQPLGSIPHYNTEVT  negative
FINC_HUMAN  1063  NVGPSVSKYPLRNLQPASEYTVSLVAIKGNQESPKATGVFT  negative
SFP1_BOVIN  33  GVSVFLQLDPVNGDQDEGVSTEPTQDGPAELPEDEECVFPF  negative
PLMN_HUMAN  371  SCDSSPVSTEQLAPTAPPELTPVVQDCYHGDGQSYRGTSST  negative
FETUA_HUMAN  202  LEEISRAQLVPLPPSTYVEFTVSGTDCVAKEATEAAKCNLL  negative
FA10_HUMAN  61  ANSFLEEMKKGHLERECMEETCSYEEAREVFEDSDKTNEFW  negative
IFNA2_HUMAN  131  LYQQLNDLEACVIQGVGVTETPLMKEDSILAVRKYFQRITL  negative
LAMP1_HUMAN  226  SPSPSPVPKSPSVDKYNVSGTNGTCLLASMGLQLNLTYERK  negative
FA12_HUMAN  126  KGGTCVNMPSGPHCLCPQHLTGNHCQKEKCFEPQLLRFFHK  negative
ITIH2_HUMAN  71  RYQRSLPGESEEMMEEVDQVTLYSYKVQSTITSRMATTMIQ  negative
LEUK_HUMAN  238  ASGPQVSSVKLSTMMSPTTSTNASTVPFRNPDENSRGMLPV  negative
HEMO_HUMAN  47  PPTSAHGNVAEGETKPDPDVTERCSDGWSFDATTLDDNGTM  negative
TFR1_HUMAN  602  ELNKVARAAAEVAGQFVIKLTHDVELNLDYERYNSQLLSFV  negative
FA10_BOVIN  375  QKTGIVSGFGRTHEKGRLSSTLKMLEVPYVDRSTCKLSSSF  negative
LEUK_RAT  150  STSLETFKGTSAPPVTVTSSTMTSGPFVATTVSSETSGPPV  negative
CASK_BOVIN  166  IASGEPTSTPTTEAVESTVATLEDSPEVIESPPEINTVQVT  negative
NID1_MOUSE  113  HPGTFPPSFGSVAPFLADLDTTDGLGNVYYREDLSPFIIQM  negative
EPYC_BOVIN  210  PQLRELVLRDNKIRQLPELPTTLRFIDISNNRLGRKGIKQE  negative
TPO_HUMAN  139  RLLLGALQSLLGTQLPPQGRTTAHKDPNAIFLSFQHLLRGK  negative
TFR1_HUMAN  141  RLYWDDLKRKLSEKLDSTDFTGTIKLLNENSYVPREAGSQK  negative
IC1_HUMAN  467  LELTETGVEAAAASAISVARTLLVFEVQQPFLFVLWDQQHK  negative
FINC_BOVIN  1629  FTQVTPTSLTAQWTAPNVQLTGYRVRVTPKEKTGPMKEINL  negative
FINC_BOVIN  1545  NSISVRWLPSSSPVTGYRVTTAPKNGPGPSKTKTVGPDQTE  negative
NID1_MOUSE  1096  LYWTDWNRDNPKIETSHMDGTNRRILAQDNLGLPNGLTFDA  negative
PLMN_HUMAN  778  GDSGGPLVCFEKDKYILQGVTSWGLGCARPNKPGVYVRVSR  negative
FETUA_BOVIN  84  DSVKVWPRRPTGEVYDIEIDTLETTCHVLDPTPLANCSVRQ  negative
PLMN_PIG  171  YCRNPDNDEKGPWCYTTDPETRFDYCDIPECEDECMHCSGE  negative
LAMP1_HUMAN  108  SLVIAFGRGHTLTLNFTRNATRYSVQLMSFVYNLSDTHLFP  negative
GP1BA_HUMAN  345  LFYSWSTASLDSQMPSSLHPTQESTKEQTTFPPRWTPNFTL  negative
HBEGF_HUMAN  47  ERLRRGLAAGTSNPDPPTVSTDQLLPLGGGRDRKVRDLQEA  negative
GLHA_BOVIN  31  ILAILSLFLQILHSFPDGEFTMQGCPECKLKENKYFSKPDA  negative
HGF_HUMAN  49  AEGQRKRRNTIHEFKKSAKTTLIKIDPALKIKTKKVNTADQ  negative
ZP4_PIG  185  CKQLGCCYNSEEVPSCYYGNTVTSRCTQDGHFSIAVSRNVT  negative
CEL_HUMAN  513  KTGDPNMGDSAVPTHWEPYTTENSGYLEITKKMGSSSMKRS  negative
LCAT_HUMAN  292  TSPWMFPSRMAWPEDHVFISTPSFNYTGRDFQRFFADLHFE  negative
REG1B_HUMAN  126  KKNRRWHWSSGSLVSYKSWDTGSPSSANAGYCASLTSCSGF  negative
HEMO_HUMAN  331  AFSWEEKLYLVQGTQVYVFLTKGGYTLVSGYPKRLEKEVGT  negative
FINC_BOVIN  1878  NQKSEPLIGRKKTDELPQLVTLPHPNLHGPEILDVPSTVQK  negative
EPYC_BOVIN  244  RKGIKQEAFKDMYDLHHLYLTDNNLDHIPLPLPENLRALHL  negative
OSTP_HUMAN  237  WDSRGKDSYETSQLDDQSAETHSHKQSRLYKRKANDESNEH  negative
FETUA_BOVIN  106  ETTCHVLDPTPLANCSVRQQTQHAVEGDCDIHVLKQDGQFS  negative
SP1_HORSE  74  FYRWCSLTGTYSGSWKYCAATDYAKCAFPFVYRGQTYDRCT  negative
LCAT_HUMAN  36  GLLLPPAAPFWLLNVLFPPHTTPKAELSNHTRPVILVPGCL  negative
FINC_BOVIN  1793  PVVIDASTAIDAPSNLRFLATTPNSLLVSWQPPRARITGYI  negative
CASK_HUMAN  181  FSESIITSTPETTTVAVTPPTAOOOOOOOOOOOOOOOOOOO  negative
TFPI1_HUMAN  199  PNGFQVDNYGTQLNAVNNSLTPQSTKVPSLFEFHGPSWCLT  negative
CEL_HUMAN  88  HPGWQGTLKAKNFKKRCLQATITQDSTYGDEDCLYLNIWVP  negative
FINC_BOVIN  1556  SPVTGYRVTTAPKNGPGPSKTKTVGPDQTEMTIEGLQPTVE  negative
ITIH4_HUMAN  722  SNPDPAVSRVMNIKIEETTMTTQTPAPIQAPSAILPLPGQS  negative
LSHB_HORSE  118  PMVSFPVALSCHCGPCQIKTTDCGVFRDQPLACAPQASSSS  negative
TFR1_HUMAN  729  LPALLENLKLRKQNNGAFNETLFRNQLALATWTIQGAANAL  negative
IGHD_HUMAN  352  TTFWAWSVLRVPAPPSPQPATYTCVVSHEDSRTLLNASRSL  negative
FINC_BOVIN  1141  TISVLRDGQERDAPIVKKVVTPLSPPTNLHLEANPDTGVLT  negative
NID1_MOUSE  705  PGPGTQFTCECSIGFRGDGQTCYDIDECSEQPSRCGNHAVC  negative
LAMP1_HUMAN  168  IDKKYRCVSGTQVHMNNVTVTLHDATIQAYLSNSSFSRGET  negative
TETN_HUMAN  148  EAEIWLGLNDMAAEGTWVDMTGARIAYKNWETEITAQPDGG  negative
IGF2_HUMAN  86  IVEECCFRSCDLALLETYCATPAKSERDVSTPPTVLPDNFP  negative
ITIH1_HUMAN  118  SDFAVTADGNAFIGDIKDKVTAWKQYRKAAISGENAGLVRA  negative
CASK_BOVIN  103  AKPAAVRSPAQILQWQVLSNTVPAKSCQAQPTTMARHPHPH  negative
AMBP_HUMAN  160  RHHGPTITAKLYGRAPQLRETLLQDFRVVAQGVGIPEDSIF  negative
FINC_BOVIN  676  YGQREVTRFDFTTTSTSPAVTSNTVTGETTPLSPVVATSES  negative
KNG1_HUMAN  117  KDAAKAATGECTATVGKRSSTKFSVATQTCQITPAEGPVVT  negative
EPYC_BOVIN  121  EFTGVLGPQTNEDFPTCLLCTCISTTVYCDDHELDAIPPLP  negative
HGF_HUMAN  287  PRPWCYTLDPHTRWEYCAIKTCADNTMNDTDVPLETTECIQ  negative
CCL11_HUMAN  31  LLIAAAFSPQGLAGPASVPTTCCFNLANRKIPLQRLESYRR  negative
LEUK_RAT  135  PPVTITNPATSSAVASTSLETFKGTSAPPVTVTSSTMTSGP  negative
ZP4_PIG  443  FSFVDSVAKQALKGPVYLHCTASVCKPAGAPICVTTCPAAR  negative
HBEGF_HUMAN  44  ESLERLRRGLAAGTSNPDPPTVSTDQLLPLGGGRDRKVRDL  negative
GCB_MOUSE  92  SSTWPSQTVTCSVAHPASSTTVDKKLEPSGPISTINPCPPC  negative
