# Supplementary material for: Prediction of mucin-type O-glycosylation sites in mammalian proteins using the composition of k-spaced amino acid pairs
Source: BMC Bioinformatics. 2008 Feb 18;9:101. doi: 10.1186/1471-2105-9-101 (PMC2335299; doi:10.1186/1471-2105-9-101)
Supplement: Additional file 5 — The source code of CKSAAP_OGlySite. The data provided contain the source code of CKSAAP_OGlySite, in which a file (readme.txt) addressing how to use CKSAAP_OGlySite is included. [file 1471-2105-9-101-S5.GZ › ./CKSAAP_OGlySite/data/t-train]

LCAT_HUMAN  431  LEHINAILLGAYRQGPPASPTASPEPPPPEOOOOOOOOOOO  positive
LSHB_HORSE  153  QASSSSKDPPSQPLTSTSTPTPGASRRSSHPLPIKTSOOOO  positive
GLP_MACFU  51  SDSHPTPTSAHEVTTEFSGRTHYPPEEDDRVQLVHEFSELV  positive
TPO_HUMAN  131  LGQLSGQVRLLLGALQSLLGTQLPPQGRTTAHKDPNAIFLS  positive
GLP_CANFA  24  TEIIPHQISSKLPTQAGFISTEDPSFNTPSTREDPSGTMYQ  positive
FA12_HUMAN  305  LSWEYCDLAQCQTPTQAAPPTPVSPRLHVPLMPAQPAPPKP  positive
LAMP1_HUMAN  199  SNSSFSRGETRCEQDRPSPTTAPPAPPSPSPSPVPKSPSVD  positive
CMGA_HUMAN  183  AEGNNQAPGEEEEEEEEATNTHPPASLPSQKYPGPQAEGDS  positive
LEUK_RAT  34  MTMLPFTPNSESPSTSEALSTYSSIATVPVTEDPKESISPW  positive
LEUK_HUMAN  46  TPTSGEPLVSTSEPLSSKMYTTSITSDPKADSTGDQTSALP  positive
APOE_HUMAN  212  LSAIRERLGPLVEQGRVRAATVGSLAGQPLQERAQAWGERL  positive
LAMP2_HUMAN  204  TNEFLCDKDKTSTVAPTIHTTVPSPTTTPTPKEKPEAGTYS  positive
IL2_HUMAN  23  RMQLLSCIALSLALVTNSAPTSSSTKKTQLQLEHLLLDLQM  positive
PROZ_BOVIN  388  RGQGRDGEPVPGDRGGRWAPTALPPGPLVOOOOOOOOOOOO  positive
DLK_HUMAN  143  DCQKKDGPCVINGSPCQHGGTCVDDEGRASHASCLCPPGFS  positive
LEUK_HUMAN  69  ITSDPKADSTGDQTSALPPSTSINEGSPLWTSIGASTGSPL  positive
GLP_MACFU  44  QSNDKHTSDSHPTPTSAHEVTTEFSGRTHYPPEEDDRVQLV  positive
ITIH1_HUMAN  653  PLEMLGPRRTFVLSALQPSPTHSSSNTQRLPDRVTGVDTDP  positive
GLP_HORSE  2  OOOOOOOOOOOOOOOOOOOQTIATGSPPIAGTSDLSTITSA  positive
IL2RA_HUMAN  229  SETSCLVTTTDFQIQTEMAATMETSIFTTEYQVAVAGCVFL  positive
LEUK_HUMAN  36  DALGSTTAVQTPTSGEPLVSTSEPLSSKMYTTSITSDPKAD  positive
CASK_BOVIN  157  KTEIPTINTIASGEPTSTPTTEAVESTVATLEDSPEVIESP  positive
CASK_HUMAN  167  ATEPTVDSVVTPEAFSESIITSTPETTTVAVTPPTAOOOOO  positive
SFP4_BOVIN  59  GMADELPTETYDLPPEIYTTTFLPRTIYPQEEMPYDDKPFP  positive
IL2RA_HUMAN  224  EGRPESETSCLVTTTDFQIQTEMAATMETSIFTTEYQVAVA  positive
IGHD_HUMAN  113  SKKEIFRWPESPKAQASSVPTAQPQAEGSLAKATTAPATTR  positive
IC1_HUMAN  48  SSSSQDPESLQDRGEGKVATTVISKMLFVEPILEVSSLPTT  positive
CASK_BOVIN  142  PHLSFMAIPPKKNQDKTEIPTINTIASGEPTSTPTTEAVES  positive
SP1_HORSE  27  ADHSATVNPDQQLIMTKHSATVTPENKCVFPFNYRGYRYYD  positive
ITIH2_HUMAN  675  LYYGSKVVPDSTPSWANPSPTPVISMLAQGSQVLESTPPPH  positive
FA12_HUMAN  337  PAQPAPPKPQPTTRTPPQSQTPGALPAKREQPPSLTRNGPL  positive
FA10_HUMAN  199  RRKRSVAQATSSSGEAPDSITWKPYDAADLDPTENPFDLLD  positive
GLP_PIG  23  TPVTGEQGSATPGNVSNATVTAGKPSATSPGVMTIKNTTAV  positive
OSTP_HUMAN  143  SHHSDESDELVTDFPTDLPATEVFTPVVPTVDTYDGRGDSV  positive
KNG1_BOVIN  524  SSYEDSTTSSAQTQEKTEETTLSSLAQPGVAITFPDFQDSD  positive
LEUK_HUMAN  21  MATLLLLLGVLVVSPDALGSTTAVQTPTSGEPLVSTSEPLS  positive
LEUK_HUMAN  58  EPLSSKMYTTSITSDPKADSTGDQTSALPPSTSINEGSPLW  positive
LSHB_HORSE  147  PLACAPQASSSSKDPPSQPLTSTSTPTPGASRRSSHPLPIK  positive
LEUK_RAT  40  TPNSESPSTSEALSTYSSIATVPVTEDPKESISPWGQTTAP  positive
LEUK_HUMAN  178  LETSRGTSGPPLTMATVSLETSKGTSGPPVTMATDSLETST  positive
CASK_BOVIN  163  INTIASGEPTSTPTTEAVESTVATLEDSPEVIESPPEINTV  positive
LEUK_HUMAN  28  LGVLVVSPDALGSTTAVQTPTSGEPLVSTSEPLSSKMYTTS  positive
GLP_HORSE  5  OOOOOOOOOOOOOOOOQTIATGSPPIAGTSDLSTITSAATP  positive
GLPC_HUMAN  4  OOOOOOOOOOOOOOOOOMWSTRSPNSTAWPLSLEPDPGMAS  positive
LEUK_RAT  15  OOOOOOWAQVVSQENLPNTMTMLPFTPNSESPSTSEALSTY  positive
KNG1_BOVIN  548  LAQPGVAITFPDFQDSDLIATVMPNTLPPHTESDDDWIPDI  positive
CASK_BOVIN  152  KKNQDKTEIPTINTIASGEPTSTPTTEAVESTVATLEDSPE  positive
GLP_PIG  21  TETPVTGEQGSATPGNVSNATVTAGKPSATSPGVMTIKNTT  positive
ZP3_PIG  161  YPRQGNVSSWAILPTWVPFRTTVFSEEKLVFSLRLMEENWS  positive
LAMP2_HUMAN  210  DKDKTSTVAPTIHTTVPSPTTTPTPKEKPEAGTYSVNNGND  positive
LAMP2_HUMAN  211  KDKTSTVAPTIHTTVPSPTTTPTPKEKPEAGTYSVNNGNDT  positive
NID1_MOUSE  337  RRGYPDPHNVPRILSPGYEATERPRGVPTERTRSFQLPAER  positive
CASK_BOVIN  154  NQDKTEIPTINTIASGEPTSTPTTEAVESTVATLEDSPEVI  positive
COIA1_HUMAN  1567  QPYPGAPHHSSYVHLRPARPTSPPAHSHRDFQPVLHLVALN  positive
KNG1_BOVIN  400  RPPGFSPFRSVQVMKTEGSTTVSLPHSAMSPVQDEERDSGK  positive
PLF4_BOVIN  7  OOOOOOOOOOOOOOESSFPATFVPLPADSEGGEDEDLQCVC  positive
TPO_HUMAN  180  VRFLMLVGGSTLCVRRAPPTTAVPSRTSLVLTLNELPNRTS  positive
GLPA_HUMAN  29  LLLSAIVSISASSTTGVAMHTSTSSSVTKSYISSQTNDTHK  positive
KNG1_BOVIN  520  PYLASSYEDSTTSSAQTQEKTEETTLSSLAQPGVAITFPDF  positive
GLP_PIG  41  TVTAGKPSATSPGVMTIKNTTAVVQKETGVPESYHQDFSHA  positive
GLP_MACFU  36  GPEQYVSSQSNDKHTSDSHPTPTSAHEVTTEFSGRTHYPPE  positive
IGHD_HUMAN  132  PTAQPQAEGSLAKATTAPATTRNTGRGGEEKKKEKEKEEQE  positive
GLP_CANFA  17  OOOOQDVTEIIPHQISSKLPTQAGFISTEDPSFNTPSTRED  positive
FA10_BOVIN  485  MKARAGAAGSRGHSEAPATWTVPPPLPLOOOOOOOOOOOOO  positive
ITIH4_HUMAN  701  HAAYHPFRRLAILPASAPPATSNPDPAVSRVMNIKIEETTM  positive
LAMP2_HUMAN  203  STNEFLCDKDKTSTVAPTIHTTVPSPTTTPTPKEKPEAGTY  positive
IC1_HUMAN  71  SKMLFVEPILEVSSLPTTNSTTNSATKITANTTDEPTTQPT  positive
GLPA_HUMAN  56  TKSYISSQTNDTHKRDTYAATPRAHEVSEISVRTVYPPEEE  positive
SFP4_BOVIN  64  LPTETYDLPPEIYTTTFLPRTIYPQEEMPYDDKPFPSLLSK  positive
IC1_HUMAN  88  TNSTTNSATKITANTTDEPTTQPTTEPTTQPTIQPTQPTTQ  positive
FA9_HUMAN  215  VFPDVDYVNSTEAETILDNITQSTQSFNDFTRVVGGEDAKP  positive
FETUA_HUMAN  270  FQTQPVTSQPQPEGANEAVPTPVVDPDAPPSPPLGAPGLPP  positive
COLI_BOVIN  71  KPDLSAETPVFPGNGDEQPLTENPRKYVMGHFRWDRFGRRN  positive
LEUK_HUMAN  113  TTYQEVSIKMSSVPQETPHATSHPAVPITANSLGSHTVTGG  positive
REG1B_HUMAN  27  FFMLISSLMFLSLSQGQESQTELPNPRISCPEGTNAYRSYC  positive
CMGA_HUMAN  251  EEEEEEAEAGEEAVPEEEGPTVVLNPHPSLGYKEIRKGESR  positive
LEUK_RAT  189  PVTMATGSLGPSKETHGLSATIATSSGESSSVAGGTPVFST  positive
LEUK_HUMAN  50  GEPLVSTSEPLSSKMYTTSITSDPKADSTGDQTSALPPSTS  positive
IFNA2_HUMAN  129  TELYQQLNDLEACVIQGVGVTETPLMKEDSILAVRKYFQRI  positive
GLP_MACFU  30  TSSSSLGPEQYVSSQSNDKHTSDSHPTPTSAHEVTTEFSGR  positive
KNG1_HUMAN  628  DTTSPKCPGRPWKSVSEINPTTQMKESYYFDLTDGLSOOOO  positive
NID1_MOUSE  345  NVPRILSPGYEATERPRGVPTERTRSFQLPAERFPQHHPQV  positive
GLP_CANFA  31  ISSKLPTQAGFISTEDPSFNTPSTREDPSGTMYQHLPDGGQ  positive
APOC3_HUMAN  94  WSTVKDKFSEFWDLDPEVRPTSAVAAOOOOOOOOOOOOOOO  positive
IGHD_HUMAN  131  VPTAQPQAEGSLAKATTAPATTRNTGRGGEEKKKEKEKEEQ  positive
DLK_MOUSE  224  DKTCSRPVSNCASGPCQNGGTCLQHTQVSFECLCKPPFMGP  positive
GLP_PIG  1  OOOOOOOOOOOOOOOOOOOOTETPVTGEQGSATPGNVSNAT  positive
GLPC_HUMAN  33  PLSLEPDPGMASASTTMHTTTIAEPDPGMSGWPDGRMETST  positive
LAMP2_HUMAN  196  FVQNGTVSTNEFLCDKDKTSTVAPTIHTTVPSPTTTPTPKE  positive
TPO_HUMAN  58  RDSHVLHSRLSQCPEVHPLPTPVLLPAVDFSLGEWKTQMEE  positive
CD8A_RAT  160  NSIITKPVTRAPTPVPPPTGTPRPLRPEACRPGASGSVEGM  positive
NID1_MOUSE  933  MRPPCLSTVAPPIHQGPVVPTAVIPLPPGTHLLFAQTGKIE  positive
SP1_HORSE  5  OOOOOOOOOOOOOOOODLQTTGADHSATVNPDQQLIMTKHS  positive
GLP_MACFU  45  SNDKHTSDSHPTPTSAHEVTTEFSGRTHYPPEEDDRVQLVH  positive
IGF2_HUMAN  99  LLETYCATPAKSERDVSTPPTVLPDNFPRYPVGKFFQYDTW  positive
GLHA_BOVIN  67  SKPDAPIYQCMGCCFSRAYPTPARSKKTMLVPKNITSEATC  positive
A2GL_HUMAN  37  PHVSRTLFLLLLLAASAWGVTLSPKDCQVFRSDHGSSISCQ  positive
GLPC_HUMAN  27  PNSTAWPLSLEPDPGMASASTTMHTTTIAEPDPGMSGWPDG  positive
OSTP_HUMAN  138  HQSDESHHSDESDELVTDFPTDLPATEVFTPVVPTVDTYDG  positive
LEUK_HUMAN  109  LPEPTTYQEVSIKMSSVPQETPHATSHPAVPITANSLGSHT  positive
LEUK_HUMAN  173  TAASSLETSRGTSGPPLTMATVSLETSKGTSGPPVTMATDS  positive
GLP_MACFU  4  OOOOOOOOOOOOOOOOOSSTTVPATHTSSSSLGPEQYVSSQ  positive
GLPA_HUMAN  52  SSSVTKSYISSQTNDTHKRDTYAATPRAHEVSEISVRTVYP  positive
KNG1_HUMAN  557  QTQEKTEGPTPIPSLAKPGVTVTFSDFQDSDLIATMMPPIS  positive
GLP_HORSE  13  OOOOOOOOQTIATGSPPIAGTSDLSTITSAATPTFTTEQDG  positive
GLPC_HUMAN  28  NSTAWPLSLEPDPGMASASTTMHTTTIAEPDPGMSGWPDGR  positive
FINC_BOVIN  1943  PSLGQQMIFEEHGFRRTTPPTTATPVRHRPRPYPPNVNEEI  positive
GLPC_HUMAN  31  AWPLSLEPDPGMASASTTMHTTTIAEPDPGMSGWPDGRMET  positive
GLP_HORSE  18  OOOQTIATGSPPIAGTSDLSTITSAATPTFTTEQDGREQGD  positive
OSTP_HUMAN  134  TDDSHQSDESHHSDESDELVTDFPTDLPATEVFTPVVPTVD  positive
GLPA_HUMAN  23  GKIIFVLLLSAIVSISASSTTGVAMHTSTSSSVTKSYISSQ  positive
LEUK_HUMAN  26  LLLGVLVVSPDALGSTTAVQTPTSGEPLVSTSEPLSSKMYT  positive
PLF4_PIG  8  OOOOOOOOOOOOOQEWSLPGTRVPPPADPEGGDANLRCVCV  positive
KNG1_HUMAN  533  NGKHNGWKTEHLASSSEDSTTPSAQTQEKTEGPTPIPSLAK  positive
TETN_HUMAN  25  GAYLLLCLFSLLTQVTTEPPTQKPKKIVNAKKDVVNTKMFE  positive
CEL_HUMAN  579  PVPPTGDSEATPVPPTGDSETAPVPPTGDSGAPPVPPTGDS  positive
OSTP_BOVIN  140  HSDESDEVDFPTDIPTIAVFTPFIPTESANDGRGDSVAYGL  positive
FA12_HUMAN  299  VLNRDRLSWEYCDLAQCQTPTQAAPPTPVSPRLHVPLMPAQ  positive
GLPA_HUMAN  31  LSAIVSISASSTTGVAMHTSTSSSVTKSYISSQTNDTHKRD  positive
KNG1_BOVIN  399  KRPPGFSPFRSVQVMKTEGSTTVSLPHSAMSPVQDEERDSG  positive
PRG2_HUMAN  25  LLLALLFGAVSALHLRSETSTFETPLGAKTLPEDEETPEQE  positive
GLP_PIG  13  OOOOOOOOTETPVTGEQGSATPGNVSNATVTAGKPSATSPG  positive
CASK_HUMAN  157  IATVEPTPAPATEPTVDSVVTPEAFSESIITSTPETTTVAV  positive
CD8A_RAT  158  KVNSIITKPVTRAPTPVPPPTGTPRPLRPEACRPGASGSVE  positive
CD8A_RAT  152  LVPVFQKVNSIITKPVTRAPTPVPPPTGTPRPLRPEACRPG  positive
SFP4_BOVIN  58  PGMADELPTETYDLPPEIYTTTFLPRTIYPQEEMPYDDKPF  positive
EPYC_BOVIN  60  LDHLYNYENIPMGRAEIEIATVMPSGNRELLTPPPQPEEAE  positive
IGHD_HUMAN  126  AQASSVPTAQPQAEGSLAKATTAPATTRNTGRGGEEKKKEK  positive
CMGA_HUMAN  181  SKAEGNNQAPGEEEEEEEEATNTHPPASLPSQKYPGPQAEG  positive
PLMN_PIG  359  DSEVRWDYCKIPSCGSSTTSTEYLDAPVPPEQTPVAQDCYR  positive
GLP_PIG  30  GSATPGNVSNATVTAGKPSATSPGVMTIKNTTAVVQKETGV  positive
LAMP2_HUMAN  200  GTVSTNEFLCDKDKTSTVAPTIHTTVPSPTTTPTPKEKPEA  positive
GLPC_HUMAN  32  WPLSLEPDPGMASASTTMHTTTIAEPDPGMSGWPDGRMETS  positive
LEUK_RAT  20  OWAQVVSQENLPNTMTMLPFTPNSESPSTSEALSTYSSIAT  positive
LEUK_RAT  28  ENLPNTMTMLPFTPNSESPSTSEALSTYSSIATVPVTEDPK  positive
HEMO_HUMAN  24  VLGAPVALGLWSLCWSLAIATPLPPTSAHGNVAEGETKPDP  positive
LSHB_HORSE  149  ACAPQASSSSKDPPSQPLTSTSTPTPGASRRSSHPLPIKTS  positive
CASK_HUMAN  151  IPTINTIATVEPTPAPATEPTVDSVVTPEAFSESIITSTPE  positive
GLPA_HUMAN  69  KRDTYAATPRAHEVSEISVRTVYPPEEETGERVQLAHHFSE  positive
KNG1_BOVIN  570  MPNTLPPHTESDDDWIPDIQTEPNSLAFKLISDFPETTSPK  positive
SP1_HORSE  12  OOOOOOOOODLQTTGADHSATVNPDQQLIMTKHSATVTPEN  positive
LCTN_CAMDR  34  ATSLASLNEPKDEIYMESQPTDTSAQVIMSNHQVSSEDLSM  positive
RNBR_BOVIN  155  ACEGNPYVPVHFDGAVLLPATPVPSLPPPHRLLOOOOOOOO  positive
OSTP_BOVIN  131  DPDHSDESHHSDESDEVDFPTDIPTIAVFTPFIPTESANDG  positive
ZP3_PIG  162  PRQGNVSSWAILPTWVPFRTTVFSEEKLVFSLRLMEENWSA  positive
CEL_HUMAN  596  DSETAPVPPTGDSGAPPVPPTGDSGAPPVPPTGDSGAPPVP  positive
GLPA_HUMAN  36  SISASSTTGVAMHTSTSSSVTKSYISSQTNDTHKRDTYAAT  positive
GLP_HORSE  20  OQTIATGSPPIAGTSDLSTITSAATPTFTTEQDGREQGDGL  positive
HBEGF_HUMAN  85  QEADLDLLRVTLSSKPQALATPNKEEHGKRKKKGKGLGKKR  positive
DLK_MOUSE  271  GASPVQVTHLPSGYGLTYRLTPGVHELPVQQPEQHILKVSM  positive
ZP4_PIG  303  RVSCIYSVSSSALPVNIQVFTLPPPLPETHPGPLTLELQIA  positive
ITIH2_HUMAN  691  NPSPTPVISMLAQGSQVLESTPPPHVMRVENDPHFIIYLPK  positive
FA10_BOVIN  208  SEDALDASELEHYDPADLSPTESSLDLLGLNRTEPSAGEDG  positive
SFP4_BOVIN  57  PPGMADELPTETYDLPPEIYTTTFLPRTIYPQEEMPYDDKP  positive
NID1_MOUSE  920  DGRELEGSRTPPGMRPPCLSTVAPPIHQGPVVPTAVIPLPP  positive
IGHD_HUMAN  127  QASSVPTAQPQAEGSLAKATTAPATTRNTGRGGEEKKKEKE  positive
CEL_HUMAN  558  FLRYWTLTYLALPTVTDQEATPVPPTGDSEATPVPPTGDSE  positive
KNG1_BOVIN  553  VAITFPDFQDSDLIATVMPNTLPPHTESDDDWIPDIQTEPN  positive
APOH_HUMAN  149  KWSPELPVCAPIICPPPSIPTFATLRVYKPSAGNNSLYRDT  positive
GLPA_HUMAN  44  GVAMHTSTSSSVTKSYISSQTNDTHKRDTYAATPRAHEVSE  positive
CD8A_RAT  148  YFSPLVPVFQKVNSIITKPVTRAPTPVPPPTGTPRPLRPEA  positive
IL2RA_HUMAN  218  KPQASPEGRPESETSCLVTTTDFQIQTEMAATMETSIFTTE  positive
GLP_PIG  6  OOOOOOOOOOOOOOOTETPVTGEQGSATPGNVSNATVTAGK  positive
FINC_BOVIN  1944  SLGQQMIFEEHGFRRTTPPTTATPVRHRPRPYPPNVNEEIQ  positive
SHBG_HUMAN  36  LLLLLLRHTRQGWALRPVLPTQSAHDPPAVHLSNGPGQEPI  positive
IC1_HUMAN  83  SSLPTTNSTTNSATKITANTTDEPTTQPTTEPTTQPTIQPT  positive
LEUK_HUMAN  136  PAVPITANSLGSHTVTGGTITTNSPETSSRTSGAPVTTAAS  positive
GLP_MACFU  8  OOOOOOOOOOOOOSSTTVPATHTSSSSLGPEQYVSSQSNDK  positive
LEUK_RAT  120  ASLVLFPKSSGVASDPPVTITNPATSSAVASTSLETFKGTS  positive
GLP_HORSE  28  PPIAGTSDLSTITSAATPTFTTEQDGREQGDGLQLAHDFSQ  positive
LAMP1_HUMAN  198  LSNSSFSRGETRCEQDRPSPTTAPPAPPSPSPSPVPKSPSV  positive
GLP_PIG  48  SATSPGVMTIKNTTAVVQKETGVPESYHQDFSHAEITGIIF  positive
SP1_HORSE  22  LQTTGADHSATVNPDQQLIMTKHSATVTPENKCVFPFNYRG  positive
SFP4_BOVIN  36  VFQQLHPVNGGDIPDPGSKPTPPGMADELPTETYDLPPEIY  positive
FETUA_HUMAN  256  EKLGGAEVAVTCTVFQTQPVTSQPQPEGANEAVPTPVVDPD  positive
CMGA_BOVIN  249  EKWEEAEAREKAVPEEESPPTAAFKPPPSLGNKETQRAAPG  positive
FA9_HUMAN  205  QTSKLTRAETVFPDVDYVNSTEAETILDNITQSTQSFNDFT  positive
GLPA_HUMAN  22  YGKIIFVLLLSAIVSISASSTTGVAMHTSTSSSVTKSYISS  positive
TPO_HUMAN  179  KVRFLMLVGGSTLCVRRAPPTTAVPSRTSLVLTLNELPNRT  positive
GCB_MOUSE  105  AHPASSTTVDKKLEPSGPISTINPCPPCKECHKCPAPNLEG  positive
OSTP_BOVIN  145  DEVDFPTDIPTIAVFTPFIPTESANDGRGDSVAYGLKSRSK  positive
FA12_HUMAN  328  SPRLHVPLMPAQPAPPKPQPTTRTPPQSQTPGALPAKREQP  positive
LEUK_RAT  13  OOOOOOOOWAQVVSQENLPNTMTMLPFTPNSESPSTSEALS  positive
DLK_MOUSE  258  KPPFMGPTCAKKRGASPVQVTHLPSGYGLTYRLTPGVHELP  positive
AMBP_HUMAN  24  LGALLLLLSACLAVSAGPVPTPPDNIQVQENFNISRIYGKW  positive
ZP3_PIG  155  VPIECHYPRQGNVSSWAILPTWVPFRTTVFSEEKLVFSLRL  positive
LCTN_BOVIN  104  PLSILKEKHLRNATLGSEETTEHTPSDASTTEGKLMELGHK  positive
GP1BA_HUMAN  308  DTDLYDYYPEEDTEGDKVRATRTVVKFPTKAHTTPWGLFYS  positive
TFR1_HUMAN  104  GYLGYCKGVEPKTECERLAGTESPVREEPGEDFPAARRLYW  positive
CASK_HUMAN  169  EPTVDSVVTPEAFSESIITSTPETTTVAVTPPTAOOOOOOO  positive
GLP_HORSE  24  ATGSPPIAGTSDLSTITSAATPTFTTEQDGREQGDGLQLAH  positive
CASK_BOVIN  145  SFMAIPPKKNQDKTEIPTINTIASGEPTSTPTTEAVESTVA  negative
FINC_BOVIN  941  QRLPVSRNTFAEVTGLSPGVTYHFKVFAVNQGRESKPLTAQ  negative
HGF_HUMAN  596  GSDLVLMKLARPAVLDDFVSTIDLPNYGCTIPEKTSCSVYG  negative
EPYC_BOVIN  144  STTVYCDDHELDAIPPLPKNTAYFYSRFNRIKKINKNDFAS  negative
FINC_BOVIN  1147  DGQERDAPIVKKVVTPLSPPTNLHLEANPDTGVLTVSWERS  negative
ITIH4_HUMAN  770  PRHRQGPVNLLSDPEQGVEVTGQYEREKAGFSWIEVTFKNP  negative
SFP1_BOVIN  64  PEDEECVFPFVYRNRKHFDCTVHGSLFPWCSLDADYVGRWK  negative
A2GL_HUMAN  81  EIPGYLPADTVHLAVEFFNLTHLPANLLQGASKLQELHLSS  negative
NID1_MOUSE  78  ELIGELSFYDRTDITSVYVTTNGIIAMSEPPATEYHPGTFP  negative
OSTP_BOVIN  73  TFLAPQNSVSSEETDDNKQNTLPSKSNESPEQTDDLDDDDD  negative
IGHD_HUMAN  317  SGFSPPNILLMWLEDQREVNTSGFAPARPPPQPGSTTFWAW  negative
FINC_BOVIN  693  PAVTSNTVTGETTPLSPVVATSESVTEITASSFVVSWVSAS  negative
ITIH2_HUMAN  335  IDVSGSMWGVKMKQTVEAMKTILDDLRAEDHFSVIDFNQNI  negative
FINC_BOVIN  1450  PTSLLISWDAPAVTVRYYRITYGETGGSSPVQEFTVPGSKS  negative
GLPA_HUMAN  133  GIRRLIKKSPSDVKPLPSPDTDVPLSSVEIENPETSDQOOO  negative
FETUA_BOVIN  253  SVIQKALGGEDVRVTCTLFQTQPVIPQPQPDGAEAEAPSAV  negative
NID1_MOUSE  374  PAERFPQHHPQVIDVDEVEETGVVFSYNTGSQQTCANNRHQ  negative
NID1_MOUSE  1113  MDGTNRRILAQDNLGLPNGLTFDAFSSQLCWVDAGTHRAEC  negative
APOH_HUMAN  190  AVFECLPQHAMFGNDTITCTTHGNWTKLPECREVKCPFPSR  negative
FINC_BOVIN  1168  NLHLEANPDTGVLTVSWERSTTPDITGYRITTTPTNGQQGY  negative
FA9_HUMAN  16  OOOOOMQRVNMIMAESPGLITICLLGYLLSAECTVFLDHEN  negative
COIA1_HUMAN  1684  PLKPGARIFSFDGKDVLRHPTWPQKSVWHGSDPNGRRLTES  negative
COIA1_HUMAN  71  PLPVQPTADTTTHVTPRNGSTEPATAPGSPEPPSELLEDGQ  negative
PLMN_HUMAN  37  GQGEPLDDYVNTQGASLFSVTKKQLGAGSIEECAAKCEEDE  negative
GLP_CANFA  41  FISTEDPSFNTPSTREDPSGTMYQHLPDGGQKOOOOOOOOO  negative
FINC_BOVIN  1486  PGSKSTATISGLKPGVDYTITVYAVTGRGDSPASSKPVSIN  negative
TPO_HUMAN  344  LPDPSAPTPTPTSPLLNTSYTHSQNLSQEGOOOOOOOOOOO  negative
LEUK_RAT  68  KESISPWGQTTAPASSIPLGTPELSSFFFTSAGASGNTPVP  negative
KNG1_BOVIN  375  YVVPWEEKVYPTVNCQPLGQTSLMKRPPGFSPFRSVQVMKT  negative
HGF_HUMAN  490  EGDTTPTIVNLDHPVISCAKTKQLRVVNGIPTRTNIGWMVS  negative
FINC_BOVIN  2003  GLNPNASTGQEALSQTTISWTPFQESSEYIISCHPVGIDEE  negative
GP1BA_HUMAN  443  TPEPTPIPTIATSPTILVSATSLITPKSTFLTTTKPVSLLE  negative
TFPI1_HUMAN  139  QEKPDFCFLEEDPGICRGYITRYFYNNQTKQCERFKYGGCL  negative
ITIH2_HUMAN  151  SIKEKTVGRALYAQARAKGKTAGLVRSSALDMENFRTEVNV  negative
ZP4_PIG  120  WDSHYLMPIGLEEADAGGHRTVTETKLFKCPVDFLALDVPT  negative
NID1_MOUSE  1090  DPVRGNLYWTDWNRDNPKIETSHMDGTNRRILAQDNLGLPN  negative
FINC_BOVIN  1075  QPLGSIPHYNTEVTETTIVITWTPAPRIGFKLGVRPSQGGE  negative
APOH_HUMAN  105  PFAGILENGAVRYTTFEYPNTISFSCNTGFYLNGADSAKCT  negative
HGF_HUMAN  38  HLLLLPIAIPYAEGQRKRRNTIHEFKKSAKTTLIKIDPALK  negative
HBEGF_HUMAN  37  LSALVTGESLERLRRGLAAGTSNPDPPTVSTDQLLPLGGGR  negative
GCB_MOUSE  74  PALLQSGLYTMSSSVTVPSSTWPSQTVTCSVAHPASSTTVD  negative
IFNA2_HUMAN  75  DRHDFGFPQEEFGNQFQKAETIPVLHEMIQQIFNLFSTKDS  negative
HBEGF_HUMAN  156  PGYHGERCHGLSLPVENRLYTYDHTTILAVVAVVLSSVCLL  negative
GLP_MACFU  135  VPLSSVEIEDPEETDELNSFTKPNQERNESOOOOOOOOOOO  negative
ITIH4_HUMAN  817  SPEHVVVTRNRRSSAYKWKETLFSVMPGLKMTMDKTGLLLL  negative
OSTP_BOVIN  42  TSSGSSEEKQLNNKYPDAVATWLKPDPSQKQTFLAPQNSVS  negative
ZP4_PIG  422  PVQKASNLLFPSHYQRFSVSTFSFVDSVAKQALKGPVYLHC  negative
HGF_HUMAN  319  PLETTECIQGQGEGYRGTVNTIWNGIPCQRWDSQYPHEHDM  negative
ZP4_PIG  476  VTTCPAARRRRSSDIHFQNGTASISSKGPMILLQATRDSSE  negative
LCAT_HUMAN  103  TIWLDLNMFLPLGVDCWIDNTRVVYNRSSGLVSNAPGVQIR  negative
LAMP2_HUMAN  124  KAASTYSIDSVSFSYNTGDNTTFPDAEDKGILTVDELLAIR  negative
FA10_BOVIN  398  MLEVPYVDRSTCKLSSSFTITPNMFCAGYDTQPEDACQGDS  negative
FINC_BOVIN  588  CQPLQTYPDTSGPVQVIITETPSQPNSHPIQWSAPESSHIS  negative
FINC_BOVIN  2180  NGKGEFKCDPHEATCYDDGKTYHVGEQWQKEYLGAICSCTC  negative
GP1BA_HUMAN  84  LATLMPYTRLTQLNLDRCELTKLQVDGTLPVLGTLDLSHNQ  negative
APOH_HUMAN  310  MLHGDKVSFFCKNKEKKCSYTEDAQCIDGTIEVPKCFKEHS  negative
FINC_BOVIN  1764  VRSYTITGLQPGTDYKIHLYTLNDNARSSPVVIDASTAIDA  negative
FINC_BOVIN  586  WACQPLQTYPDTSGPVQVIITETPSQPNSHPIQWSAPESSH  negative
TFR1_HUMAN  310  IVNAELSFFGHAHLGTGDPYTPGFPSFNHTQFPPSRSSGLP  negative
FINC_BOVIN  1677  VVSGLMVATKYEVSVYALKDTLTSRPAQGVVTTLENVSPPR  negative
EPYC_BOVIN  88  ELLTPPPQPEEAEEEEEEESTPRLIDGSSPQEPEFTGVLGP  negative
COIA1_HUMAN  799  GPPGLPCPVSPLGPAGPALQTVPGPQGPPGPPGRDGTPGRD  negative
NID1_MOUSE  521  DGFKNGFSITGGEFTRQAEVTFLGHPGKLVLKQQFSGIDEH  negative
DLK_HUMAN  21  MTATEALLRVLLLLLAFGHSTYGAECFPACNPQNGFCEDDN  negative
GLP_CANFA  4  OOOOOOOOOOOOOOOOOQDVTEIIPHQISSKLPTQAGFIST  negative
PLMN_HUMAN  60  QLGAGSIEECAAKCEEDEEFTCRAFQYHSKEQQCVIMAENR  negative
PROZ_BOVIN  293  RLRVTHVEPAECGRALNATVTTRTSCERGAAAGAARWVAGG  negative
FINC_BOVIN  129  RCHEGGQSYKIGDTWRRPHETGGYMLECVCLGNGKGEWTCK  negative
GLPC_HUMAN  90  AIVLVSLLFVMLRYMYRHKGTYHTNEAKGTEFAESADAALQ  negative
CASK_HUMAN  106  VVRPHAQIPQRQYLPNSHPPTVVRRPNLHPSFIAIPPKKIQ  negative
COIA1_HUMAN  1751  QSAASCHHAYIVLCIENSFMTASKOOOOOOOOOOOOOOOOO  negative
LEUK_RAT  57  SIATVPVTEDPKESISPWGQTTAPASSIPLGTPELSSFFFT  negative
FINC_BOVIN  1636  SLTAQWTAPNVQLTGYRVRVTPKEKTGPMKEINLAPDSSSV  negative
APOH_HUMAN  272  GNWSAMPSCKASCKVPVKKATVVYQGERVKIQEKFKNGMLH  negative
EPYC_BOVIN  103  EEEESTPRLIDGSSPQEPEFTGVLGPQTNEDFPTCLLCTCI  negative
FA9_HUMAN  458  KGKYGIYTKVSRYVNWIKEKTKLTOOOOOOOOOOOOOOOOO  negative
ITIH1_HUMAN  147  AISGENAGLVRASGRTMEQFTIHLTVNPQSKVTFQLTYEEV  negative
DLK_HUMAN  186  FCEIVANSCTPNPCENDGVCTDIGGDFRCRCPAGFIDKTCS  negative
GCB_MOUSE  18  OOOAKTTPPSVYPLAPGCGDTTGSSVTLGCLVKGYFPESVT  negative
CMGA_BOVIN  43  SPMNKGDTEVMKCIVEVISDTLSKPSPMPVSKECFETLRGD  negative
FINC_BOVIN  1344  KTALDSPSGIDFSDITANSFTVHWIAPRATITGYRIRHHPE  negative
LCTN_BOVIN  153  VKETIKYLKSLFSHAFEVVKTOOOOOOOOOOOOOOOOOOOO  negative
COIA1_HUMAN  743  LGAQTLPGSDSVSTWDGSVRTPGGRVKEGGLKGQKGEPGVP  negative
LAMP1_HUMAN  166  ADIDKKYRCVSGTQVHMNNVTVTLHDATIQAYLSNSSFSRG  negative
FINC_BOVIN  162  GKGEWTCKPIAEKCFDQAAGTSYVVGETWEKPYQGWMMVDC  negative
FINC_BOVIN  1053  VSLVAVKGNQQSPRVTGVFTTLQPLGSIPHYNTEVTETTIV  negative
FINC_HUMAN  1585  SSSPVTGYRVTTTPKNGPGPTKTKTAGPDQTEMTIEGLQPT  negative
IGHD_HUMAN  158  GGEEKKKEKEKEEQEERETKTPECPSHTQPLGVYLLTPAVQ  negative
GP1BA_HUMAN  316  PEEDTEGDKVRATRTVVKFPTKAHTTPWGLFYSWSTASLDS  negative
LEUK_RAT  98  SAGASGNTPVPELTTSQEVSTEASLVLFPKSSGVASDPPVT  negative
NID1_MOUSE  13  OOOOOOOOMLDASGCSWAMWTWALLQLLLLVGPGGCLNRQE  negative
CASK_BOVIN  156  DKTEIPTINTIASGEPTSTPTTEAVESTVATLEDSPEVIES  negative
EPYC_BOVIN  110  RLIDGSSPQEPEFTGVLGPQTNEDFPTCLLCTCISTTVYCD  negative
COIA1_HUMAN  296  AAPSAFSSGLPGALSQVAVTTLTKDSGAWVSHVANSVGPGL  negative
KNG1_HUMAN  283  ICVGCPRDIPTNSPELEETLTHTITKLNAENNATFYFKIDN  negative
PLMN_HUMAN  264  WCFTTDPNKRWELCDIPRCTTPPPSSGPTYQCLKGTGENYR  negative
ZP3_PIG  219  AQVHTGSHVPLRLFVDHCVATLTPDWNTSPSHTIVDFHGCL  negative
FINC_BOVIN  859  LQPGVQYNITIYAVEENQESTPVFIQQETTGVPRSDKVPPP  negative
NID1_MOUSE  469  VVFENTDLHSYVVMNHGRSYTAISTIPETVGYSLLPLAPIG  negative
NID1_MOUSE  77  LELIGELSFYDRTDITSVYVTTNGIIAMSEPPATEYHPGTF  negative
DLK_HUMAN  308  SMKELNKKTPLLTEGQAICFTILGVLTSLVVLGTVGIVFLN  negative
IGHD_HUMAN  248  QSQHSRLTLPRSLWNAGTSVTCTLNHPSLPPQRLMALREPA  negative
FINC_BOVIN  358  KTFYSCTTEGRQDGHLWCSTTSNYEQDQKYSFCTDHTVLVQ  negative
FINC_BOVIN  37  SKPGCYDNGKHYQINQQWERTYLGSALVCTCYGGSRGFNCE  negative
IC1_HUMAN  67  TTVISKMLFVEPILEVSSLPTTNSTTNSATKITANTTDEPT  negative
HGF_HUMAN  722  RPGIFVRVAYYAKWIHKIILTYKVPQSOOOOOOOOOOOOOO  negative
GLPA_HUMAN  147  PLPSPDTDVPLSSVEIENPETSDQOOOOOOOOOOOOOOOOO  negative
HGF_HUMAN  302  YCAIKTCADNTMNDTDVPLETTECIQGQGEGYRGTVNTIWN  negative
LAMP1_HUMAN  188  TLHDATIQAYLSNSSFSRGETRCEQDRPSPTTAPPAPPSPS  negative
FINC_BOVIN  669  QLISVQHYGQREVTRFDFTTTSTSPAVTSNTVTGETTPLSP  negative
FINC_BOVIN  1849  RPRPGVTEATITGLEPGTEYTIQVIALKNNQKSEPLIGRKK  negative
IFNA2_HUMAN  29  VALLVLSCKSSCSVGCDLPQTHSLGSRRTLMLLAQMRKISL  negative
HEMO_HUMAN  351  TKGGYTLVSGYPKRLEKEVGTPHGIILDSVDAAFICPGSSR  negative
LEUK_HUMAN  242  QVSSVKLSTMMSPTTSTNASTVPFRNPDENSRGMLPVAVLV  negative
ITIH1_HUMAN  411  LSNHASILIMLTDGDPTEGVTDRSQILKNVRNAIRGRFPLY  negative
LAMP1_HUMAN  282  TSASGSCGAHLVTLELHSEGTTVLLFQFGMNASSSRFFLQG  negative
IL2_HUMAN  57  LLLDLQMILNGINNYKNPKLTRMLTFKFYMPKKATELKHLQ  negative
GLPA_HUMAN  93  PEEETGERVQLAHHFSEPEITLIIFGVMAGVIGTILLISYG  negative
RNBR_BOVIN  90  NTFVHESLDDVKAVCSQKNITCKNGHPNCYQSKSTMSITDC  negative
AMBP_HUMAN  67  LAIGSTCPWLKKIMDRMTVSTLVLGEGATEAEISMTSTRWR  negative
FINC_BOVIN  2037  PVGIDEEPLQFRVPGTSASATLTGLTRGATYNIIVEAVKDQ  negative
A2GL_HUMAN  339  DKMFSQNDTRCAGPEAVKGQTLLAVAKSQOOOOOOOOOOOO  negative
PRG2_HUMAN  106  NLTCPEEEDTVKVVGIPGCQTCRYLLVRSLQTFSQAWFTCR  negative
FINC_BOVIN  701  TGETTPLSPVVATSESVTEITASSFVVSWVSASDTVSGFRV  negative
FA12_HUMAN  579  CQGDSGGPLVCEDQAAERRLTLQGIISWGSGCGDRNKPGVY  negative
LAMP2_HUMAN  65  KWQMNFTVRYETTNKTYKTVTISDHGTVTYNGSICGDDQNG  negative
TFR1_HUMAN  741  QNNGAFNETLFRNQLALATWTIQGAANALSGDVWDIDNEFO  negative
LAMP1_HUMAN  142  SDTHLFPNASSKEIKTVESITDIRADIDKKYRCVSGTQVHM  negative
FINC_BOVIN  466  MYRIGDQWDKQHDMGHMMRCTCVGNGRGEWTCVAYSQLRDQ  negative
GP1BA_HUMAN  91  TRLTQLNLDRCELTKLQVDGTLPVLGTLDLSHNQLQSLPLL  negative
COIA1_HUMAN  1616  GIRGADFQCFQQARAVGLAGTFRAFLSSRLQDLYSIVRRAD  negative
CEL_HUMAN  479  IQYVFGKPFATPTGYRPQDRTVSKAMIAYWTNFAKTGDPNM  negative
FINC_BOVIN  1719  ARVTDATETTITISWRTKTETITGFQVDAIPANGQTPIQRT  negative
GP1BA_HUMAN  549  VGHVKPQALDSGQGAALTTATQTTHLELQRGRQVTVPRAWL  negative
TPO_HUMAN  205  RTSLVLTLNELPNRTSGLLETNFTASARTTGSGLLKWQQGF  negative
IGHD_HUMAN  212  VVGSDLKDAHLTWEVAGKVPTGGVEEGLLERHSNGSQSQHS  negative
FA12_HUMAN  205  HGGRCLEVEGHRLCHCPVGYTGPFCDVDTKASCYDGRGLSY  negative
CASK_HUMAN  174  SVVTPEAFSESIITSTPETTTVAVTPPTAOOOOOOOOOOOO  negative
AMBP_HUMAN  225  RAVLPQEEEGSGGGQLVTEVTKKEDSCQLGYSAGPCMGMTS  negative
PRG2_HUMAN  88  SKKDGAVESISVPDMVDKNLTCPEEEDTVKVVGIPGCQTCR  negative
LAMP2_HUMAN  269  ASVININPNTTHSTGSCRSHTALLRLNSSTIKYLDFVFAVK  negative
ITIH4_HUMAN  350  SAENVNKARSFAAGIQALGGTNINDAMLMAVQLLDSSNQEE  negative
PROZ_BOVIN  294  LRVTHVEPAECGRALNATVTTRTSCERGAAAGAARWVAGGA  negative
ITIH4_HUMAN  121  AQAQYSAAVAKGKSAGLVKATGRNMEQFQVSVSVAPNAKIT  negative
LCAT_HUMAN  377  YTDPVGVLYEDGDDTVATRSTELCGLWQGRQPQPVHLLPLH  negative
TPO_HUMAN  105  LGAVTLLLEGVMAARGQLGPTCLSSLLGQLSGQVRLLLGAL  negative
CEL_HUMAN  59  KLGLLGDSVDIFKGIPFAAPTKALENPQPHPGWQGTLKAKN  negative
CEL_HUMAN  360  DGHIFASIDMPAINKGNKKVTEEDFYKLVSEFTITKGLRGA  negative
APOE_HUMAN  148  DVCGRLVQYRGEVQAMLGQSTEELRVRLASHLRKLRKRLLR  negative
CD8A_RAT  208  IYIWAPLAGICAVLLLSLVITLICCHRNRRRVCKCPRPLVK  negative
LAMP1_HUMAN  249  TCLLASMGLQLNLTYERKDNTTVTRLLNINPNKTSASGSCG  negative
EPYC_BOVIN  305  YIRKALEDIRLDGNPINLSKTPQAYMCLPRLPIGSLVOOOO  negative
OSTP_BOVIN  183  RSKKFRRSNVQSPDATEEDFTSHIESEEMHDAPKKTSQLTD  negative
FINC_BOVIN  740  RVEYELSEEGDEPQYLDLPSTATSVNIPDLLPGRKYTVNVY  negative
CASK_HUMAN  60  QKTAPYVPMYYVPNSYPYYGTNLYQRRPAIAINNPYVPRTY  negative
ZP3_PIG  40  CSPQPVWQDEGQRLRPSKPPTVMVECQEAQLVVIVSKDLFG  negative
NID1_MOUSE  867  CQLEREHILGAAGGADAQRPTLQGMFVPQCDEYGHYVPTQC  negative
ZP4_PIG  50  GGLYCGPSSFHFSINLLSQDTATPPALVVWDRRGRLHKLQN  negative
TFR1_HUMAN  568  SGIPAVSFCFCEDTDYPYLGTTMDTYKELIERIPELNKVAR  negative
KNG1_BOVIN  366  QILHCDANVYVVPWEEKVYPTVNCQPLGQTSLMKRPPGFSP  negative
ZP4_PIG  317  VNIQVFTLPPPLPETHPGPLTLELQIAKDERYGSYYNASDY  negative
FINC_BOVIN  1065  PRVTGVFTTLQPLGSIPHYNTEVTETTIVITWTPAPRIGFK  negative
COLI_BOVIN  175  PNGAEDESAQAFPLEFKRELTGERLEQARGPEAQAESAAAR  negative
IGHD_HUMAN  46  LACLITGYHPTSVTVTWYMGTQSQPQRTFPEIQRRDSYYMT  negative
IGHD_HUMAN  235  VEEGLLERHSNGSQSQHSRLTLPRSLWNAGTSVTCTLNHPS  negative
APOE_HUMAN  101  LMDETMKELKAYKSELEEQLTPVAEETRARLSKELQAAQAR  negative
GP1BA_HUMAN  563  AALTTATQTTHLELQRGRQVTVPRAWLLFLRGSLPTFRSSL  negative
GP1BA_HUMAN  161  ELQELYLKGNELKTLPPGLLTPTPKLEKLSLANNNLTELPA  negative
ZP4_PIG  161  IGLCDAVPVWDRLPCAPPPITQGECKQLGCCYNSEEVPSCY  negative
KNG1_BOVIN  103  PFQSNKTWQDCDYKDSAQAATGECTATVAKRGNMKFSVAIQ  negative
TFR1_HUMAN  491  LSSLHLKAFTYINLDKAVLGTSNFKVSASPLLYTLIEKTMQ  negative
DLK_MOUSE  173  HASCLCPPGFSGNFCEIVAATNSCTPNPCENDGVCTDIGGD  negative
KNG1_HUMAN  407  PFRSSRIGEIKEETTVSPPHTSMAPAQDEERDSGKEQGHTR  negative
FINC_BOVIN  1113  GGEAPREVTSESGSIVVSGLTPGVEYVYTISVLRDGQERDA  negative
FA12_HUMAN  41  PPWEAPKEHKYKAEEHTVVLTVTGEPCHFPFQYHRQLYHKC  negative
PLMN_HUMAN  105  IIRMRDVVLFEKKVYLSECKTGNGKNYRGTMSKTKNGITCQ  negative
FINC_BOVIN  1708  TTLENVSPPRRARVTDATETTITISWRTKTETITGFQVDAI  negative
FINC_BOVIN  1840  GSPPREVVPRPRPGVTEATITGLEPGTEYTIQVIALKNNQK  negative
IL2RA_HUMAN  171  QCVQGYRALHRGPAESVCKMTHGKTRWTQPQLICTGEMETS  negative
FINC_BOVIN  1509  AVTGRGDSPASSKPVSINYRTEIDKPSQMQVTDVQDNSISV  negative
APOH_HUMAN  231  PDNGFVNYPAKPTLYYKDKATFGCHDGYSLDGPEEIECTKL  negative
FINC_BOVIN  147  HETGGYMLECVCLGNGKGEWTCKPIAEKCFDQAAGTSYVVG  negative
LEUK_RAT  152  SLETFKGTSAPPVTVTSSTMTSGPFVATTVSSETSGPPVTM  negative
LAMP2_HUMAN  63  YAKWQMNFTVRYETTNKTYKTVTISDHGTVTYNGSICGDDQ  negative
KNG1_BOVIN  89  TFYSLKYQIKEGDCPFQSNKTWQDCDYKDSAQAATGECTAT  negative
FINC_BOVIN  1245  SVPISDTIIPAVPPPTDLRFTNVGPDTMRVTWAPPSSIELT  negative
ITIH4_HUMAN  320  ILDDLSPRDQFNLIVFSTEATQWRPSLVPASAENVNKARSF  negative
FA9_HUMAN  342  DEPLVLNSYVTPICIADKEYTNIFLKFGSGYVSGWGRVFHK  negative
IC1_HUMAN  138  TTGSFCPGPVTLCSDLESHSTEAVLGDALVDFSLKLYHAFS  negative
GCB_MOUSE  81  LYTMSSSVTVPSSTWPSQTVTCSVAHPASSTTVDKKLEPSG  negative
FINC_BOVIN  848  PETANSVTLSDLQPGVQYNITIYAVEENQESTPVFIQQETT  negative
FINC_HUMAN  24  GPGPGLLLLAVQCLGTAVPSTGASKSKRQAQQMVQPQSPVA  negative
FINC_BOVIN  1157  KKVVTPLSPPTNLHLEANPDTGVLTVSWERSTTPDITGYRI  negative
FA12_HUMAN  331  LHVPLMPAQPAPPKPQPTTRTPPQSQTPGALPAKREQPPSL  negative
PLMN_HUMAN  130  NYRGTMSKTKNGITCQKWSSTSPHRPRFSPATHPSEGLEEN  negative
COIA1_HUMAN  1717  NGRRLTESYCETWRTEAPSATGQASSLLGGRLLGQSAASCH  negative
APOH_HUMAN  39  AGRTCPKPDDLPFSTVVPLKTFYEPGEEITYSCKPGYVSRG  negative
CD8A_RAT  105  NDILDPNLFSARKENNKYILTLSKFSTKNQGYYFCSITSNS  negative
IL2RA_HUMAN  45  DDDPPEIPHATFKAMAYKEGTMLNCECKRGFRRIKSGSLYM  negative
FINC_BOVIN  1574  SKTKTVGPDQTEMTIEGLQPTVEYVVSVYAQNQNGESQPLV  negative
CEL_HUMAN  28  VLGLTCCWAVASAAKLGAVYTEGGFVEGVNKKLGLLGDSVD  negative
PROZ_BOVIN  356  GPGPLLLIKVPRYALWLRQVTQQPSRASPRGDRGQGRDGEP  negative
DLK_HUMAN  2  OOOOOOOOOOOOOOOOOOOMTATEALLRVLLLLLAFGHSTY  negative
FINC_BOVIN  679  REVTRFDFTTTSTSPAVTSNTVTGETTPLSPVVATSESVTE  negative
NID1_MOUSE  762  FSDRGTCVAAEDQRPINYCETGLHNCDIPQRAQCIYMGGSS  negative
FINC_BOVIN  1173  ANPDTGVLTVSWERSTTPDITGYRITTTPTNGQQGYSLEEV  negative
PROZ_BOVIN  291  PLRLRVTHVEPAECGRALNATVTTRTSCERGAAAGAARWVA  negative
FA12_HUMAN  371  LTRNGPLSCGQRLRKSLSSMTRVVGGLVALRGAHPYIAALY  negative
CASK_HUMAN  42  VQNQKQPACHENDERPFYQKTAPYVPMYYVPNSYPYYGTNL  negative
FINC_BOVIN  537  QGRGRWKCDPVDQCQDSETRTFYQIGDSWEKYLQGVRYQCY  negative
FINC_BOVIN  65  CTCYGGSRGFNCESKPEPEETCFDKYTGNTYRVGDTYERPK  negative
KNG1_BOVIN  516  DWRTPYLASSYEDSTTSSAQTQEKTEETTLSSLAQPGVAIT  negative
ZP3_PIG  286  VFHFANDSRNTIYITCHLKVTPADRVPDQLNKACSFSKSSN  negative
NID1_MOUSE  1155  NPAQPGRRKVLEGLQYPFAVTSYGKNLYYTDWKTNSVIAMD  negative
HGF_HUMAN  292  YTLDPHTRWEYCAIKTCADNTMNDTDVPLETTECIQGQGEG  negative
NID1_MOUSE  1059  QLDRIEVAKMDGTQRRVLFDTGLVNPRGIVTDPVRGNLYWT  negative
NID1_MOUSE  845  QCKPGYQGDGFRCMPGEVSKTRCQLEREHILGAAGGADAQR  negative
TFR1_HUMAN  336  FNHTQFPPSRSSGLPNIPVQTISRAAAEKLFGNMEGDCPSD  negative
HGF_HUMAN  411  CYRGNGKNYMGNLSQTRSGLTCSMWDKNMEDLHRHIFWEPD  negative
CMGA_BOVIN  91  RHQNLLKELQDLALQGAKERTHQQKKHSSYEDELSEVLEKP  negative
HGF_HUMAN  610  LDDFVSTIDLPNYGCTIPEKTSCSVYGWGYTGLINYDGLLR  negative
ITIH4_HUMAN  896  GQFYQEVLWGSPAASDDGRRTLRVQGNDHSATRERRLDYQE  negative
FINC_BOVIN  1265  TNVGPDTMRVTWAPPSSIELTNLLVRYSPVKNEEDVAELSI  negative
NID1_MOUSE  515  MFAVEQDGFKNGFSITGGEFTRQAEVTFLGHPGKLVLKQQF  negative
FINC_BOVIN  2242  EGSTAHSYNQYSQRYHQRTNTNVNCPIECFMPLDVQADRED  negative
IL2_HUMAN  153  TIVEFLNRWITFCQSIISTLTOOOOOOOOOOOOOOOOOOOO  negative
GLP_CANFA  34  KLPTQAGFISTEDPSFNTPSTREDPSGTMYQHLPDGGQKOO  negative
IC1_HUMAN  191  PFSIASLLTQVLLGAGENTKTNLESILSYPKDFTCVHQALK  negative
ITIH4_HUMAN  39  LLAIHQTTTAEKNGIDIYSLTVDSRVSSRFAHTVVTSRVVN  negative
ZP4_PIG  76  LVVWDRRGRLHKLQNDSGCGTWVHKGPGSSMGVEASYRGCY  negative
CEL_HUMAN  372  INKGNKKVTEEDFYKLVSEFTITKGLRGAKTTFDVYTESWA  negative
TPO_HUMAN  208  LVLTLNELPNRTSGLLETNFTASARTTGSGLLKWQQGFRAK  negative
GP1BA_HUMAN  552  VKPQALDSGQGAALTTATQTTHLELQRGRQVTVPRAWLLFL  negative
IC1_HUMAN  128  QLPTDSPTQPTTGSFCPGPVTLCSDLESHSTEAVLGDALVD  negative
GP1BA_HUMAN  320  TEGDKVRATRTVVKFPTKAHTTPWGLFYSWSTASLDSQMPS  negative
PRG2_HUMAN  124  CQTCRYLLVRSLQTFSQAWFTCRRCYRGNLVSIHNFNINYR  negative
KNG1_HUMAN  285  VGCPRDIPTNSPELEETLTHTITKLNAENNATFYFKIDNVK  negative
COIA1_HUMAN  472  RISEEVGLLQLLGDPPPQQVTQTDDPDVGLAYVFGPDANSG  negative
LCAT_HUMAN  162  AGYLHTLVQNLVNNGYVRDETVRAAPYDWRLEPGQQEEYYR  negative
APOH_HUMAN  249  KATFGCHDGYSLDGPEEIECTKLGNWSAMPSCKASCKVPVK  negative
ITIH1_HUMAN  857  PIGFEVSDIHPGSDPTKPDATMVVRNRRLTVTRGLQKDYSK  negative
NID1_MOUSE  1051  RTIFWTDSQLDRIEVAKMDGTQRRVLFDTGLVNPRGIVTDP  negative
FINC_BOVIN  122  ISCTIANRCHEGGQSYKIGDTWRRPHETGGYMLECVCLGNG  negative
HGF_HUMAN  474  TGNPLIPWDYCPISRCEGDTTPTIVNLDHPVISCAKTKQLR  negative
LAMP2_HUMAN  236  EKPEAGTYSVNNGNDTCLLATMGLQLNITQDKVASVININP  negative
FA9_HUMAN  461  YGIYTKVSRYVNWIKEKTKLTOOOOOOOOOOOOOOOOOOOO  negative
TFR1_HUMAN  569  GIPAVSFCFCEDTDYPYLGTTMDTYKELIERIPELNKVARA  negative
ITIH4_HUMAN  384  DSSNQEERLPEGSVSLIILLTDGDPTVGETNPRSIQNNVRE  negative
LAMP1_HUMAN  346  ALQATVGNSYKCNAEEHVRVTKAFSVNIFKVWVQAFKVEGG  negative
DLK_HUMAN  332  VLTSLVVLGTVGIVFLNKCETWVSNLRYNHMLRKKKNLLLQ  negative
ZP4_PIG  457  PVYLHCTASVCKPAGAPICVTTCPAARRRRSSDIHFQNGTA  negative
TFPI1_HUMAN  40  NLAPAPLNADSEEDEEHTIITDTELPPLKLMHSFCAFKADD  negative
ITIH4_HUMAN  27  VRTCSKVLVLLSLLAIHQTTTAEKNGIDIYSLTVDSRVSSR  negative
AMBP_HUMAN  52  QENFNISRIYGKWYNLAIGSTCPWLKKIMDRMTVSTLVLGE  negative
IC1_HUMAN  72  KMLFVEPILEVSSLPTTNSTTNSATKITANTTDEPTTQPTT  negative
CEL_HUMAN  160  LNNYLYDGEEIATRGNVIVVTFNYRVGPLGFLSTGDANLPG  negative
LEUK_HUMAN  208  TMATDSLETSTGTTGPPVTMTTGSLEPSSGASGPQVSSVKL  negative
FINC_BOVIN  1688  EVSVYALKDTLTSRPAQGVVTTLENVSPPRRARVTDATETT  negative
FINC_BOVIN  440  NYDADQKFGFCPMAAHEEICTTNEGVMYRIGDQWDKQHDMG  negative
TFR1_HUMAN  504  LDKAVLGTSNFKVSASPLLYTLIEKTMQNVKHPVTGQFLYQ  negative
LEUK_HUMAN  134  SHPAVPITANSLGSHTVTGGTITTNSPETSSRTSGAPVTTA  negative
FINC_BOVIN  756  DLPSTATSVNIPDLLPGRKYTVNVYEISEEGEQNLILSTSQ  negative
TETN_HUMAN  110  TFHEASEDCISRGGTLSTPQTGSENDALYEYLRQSVGNEAE  negative
GP1BA_HUMAN  71  ILHLSENLLYTFSLATLMPYTRLTQLNLDRCELTKLQVDGT  negative
PLMN_PIG  115  EKRIYLSECKTGNGKNYRGTTSKTKSGVICQKWSVSSPHIP  negative
GP1BA_HUMAN  349  WSTASLDSQMPSSLHPTQESTKEQTTFPPRWTPNFTLHMES  negative
IL2RA_HUMAN  211  SQFPGEEKPQASPEGRPESETSCLVTTTDFQIQTEMAATME  negative
TETN_HUMAN  162  GTWVDMTGARIAYKNWETEITAQPDGGKTENCAVLSGAANG  negative
KNG1_BOVIN  229  EFSFLTPDCKSLSSGDTGECTDKAHVDVKLRISSFSQKCDL  negative
FA9_HUMAN  287  HCVETGVKITVVAGEHNIEETEHTEQKRNVIRIIPHHNYNA  negative
OSTP_BOVIN  53  NNKYPDAVATWLKPDPSQKQTFLAPQNSVSSEETDDNKQNT  negative
FINC_BOVIN  964  FKVFAVNQGRESKPLTAQQATKLDAPTNLQFINETDTTVIV  negative
CEL_HUMAN  471  VGADHADDIQYVFGKPFATPTGYRPQDRTVSKAMIAYWTNF  negative
FINC_BOVIN  1750  ANGQTPIQRTIRPDVRSYTITGLQPGTDYKIHLYTLNDNAR  negative
IC1_HUMAN  103  TDEPTTQPTTEPTTQPTIQPTQPTTQLPTDSPTQPTTGSFC  negative
ZP4_PIG  357  YPVVKLLREPIYVEVSIRHRTDPSLGLHLHQCWATPGMSPL  negative
LEUK_HUMAN  62  SKMYTTSITSDPKADSTGDQTSALPPSTSINEGSPLWTSIG  negative
GP1BA_HUMAN  434  TSEPAPSPTTPEPTPIPTIATSPTILVSATSLITPKSTFLT  negative
FINC_HUMAN  906  NQESTPVVIQQETTGTPRSDTVPSPRDLQFVEVTDVKVTIM  negative
IGHD_HUMAN  174  RETKTPECPSHTQPLGVYLLTPAVQDLWLRDKATFTCFVVG  negative
RNBR_BOVIN  104  CSQKNITCKNGHPNCYQSKSTMSITDCRETGSSKYPNCAYK  negative
COIA1_HUMAN  44  NLLNLNWLWFNNEDTSHAATTIPEPQGPLPVQPTADTTTHV  negative
FINC_BOVIN  193  PYQGWMMVDCTCLGEGSGRITCTSRNRCNDQDTRTSYRIGD  negative
APOH_HUMAN  223  VKCPFPSRPDNGFVNYPAKPTLYYKDKATFGCHDGYSLDGP  negative
PRG2_HUMAN  164  RIQCSVSALNQGQVWIGGRITGSGRCRRFQWVDGSRWNFAY  negative
ZP3_PIG  259  LVDGLTEASSAFKAPRPGPETLQFTVDVFHFANDSRNTIYI  negative
APOH_HUMAN  98  KCTPRVCPFAGILENGAVRYTTFEYPNTISFSCNTGFYLNG  negative
NID1_MOUSE  417  VHAECRDYATGFCCRCVANYTGNGRQCVAEGSPQRVNGKVK  negative
GCB_MOUSE  38  TTGSSVTLGCLVKGYFPESVTVTWNSGSLSSSVHTFPALLQ  negative
FINC_BOVIN  1721  VTDATETTITISWRTKTETITGFQVDAIPANGQTPIQRTIR  negative
CEL_HUMAN  90  GWQGTLKAKNFKKRCLQATITQDSTYGDEDCLYLNIWVPQG  negative
ITIH2_HUMAN  552  KFDPAKLDQIESVITATSANTQLVLETLAQMDDLQDFLSKD  negative
PRG2_HUMAN  41  SETSTFETPLGAKTLPEDEETPEQEMEETPCRELEEEEEWG  negative
PLMN_PIG  561  WCYTTNPQKLFDYCDVPQCVTSSFDCGKPKVEPKKCPARVV  negative
PROZ_BOVIN  211  NISVKTRSHFRLHVRGVHVHTRFEADTGHNDVALLDLARPV  negative
LAMP2_HUMAN  60  TCLYAKWQMNFTVRYETTNKTYKTVTISDHGTVTYNGSICG  negative
LEUK_RAT  159  TSAPPVTVTSSTMTSGPFVATTVSSETSGPPVTMATGSLGP  negative
TETN_HUMAN  21  MELWGAYLLLCLFSLLTQVTTEPPTQKPKKIVNAKKDVVNT  negative
AMBP_HUMAN  94  ATEAEISMTSTRWRKGVCEETSGAYEKTDTDGKFLYHKSKW  negative
KNG1_HUMAN  198  MLNEVKRAQRQVVAGLNFRITYSIVQTNCSKENFLFLTPDC  negative
ITIH1_HUMAN  903  AEVSCWFIHNNGAGLIDGAYTDYIVPDIFOOOOOOOOOOOO  negative
GLP_PIG  109  IKKPLPVPKPQDSPDIGTENTADPSELQDTEDPPLTSVEIE  negative
FINC_BOVIN  1918  KTPFITNPGYDTGNGIQLPGTSGQQPSLGQQMIFEEHGFRR  negative
TFR1_HUMAN  708  PYVSPKESPFRHVFWGSGSHTLPALLENLKLRKQNNGAFNE  negative
APOH_HUMAN  99  CTPRVCPFAGILENGAVRYTTFEYPNTISFSCNTGFYLNGA  negative
PLF4_PIG  89  DPQNLLYKKIIKKLLKSQLLTAOOOOOOOOOOOOOOOOOOO  negative
ZP4_PIG  371  VSIRHRTDPSLGLHLHQCWATPGMSPLLQPQWPMLVNGCPY  negative
IL2RA_HUMAN  232  SCLVTTTDFQIQTEMAATMETSIFTTEYQVAVAGCVFLLIS  negative
FA10_HUMAN  39  LLGESLFIRREQANNILARVTRANSFLEEMKKGHLERECME  negative
DLK_HUMAN  372  QYNSGEDLAVNIIFPEKIDMTTFSKEAGDEEIOOOOOOOOO  negative
LEUK_RAT  216  ESSSVAGGTPVFSTKISTTSTPNPITTVPPRPGSSGMLLVS  negative
LEUK_HUMAN  236  SGASGPQVSSVKLSTMMSPTTSTNASTVPFRNPDENSRGML  negative
NID1_MOUSE  569  ELEGRVPQIPYGASVHIEPYTELYHYSSSVITSSSTREYTV  negative
LEUK_HUMAN  85  LPPSTSINEGSPLWTSIGASTGSPLPEPTTYQEVSIKMSSV  negative
A2GL_HUMAN  188  HLDLSGNRLRKLPPGLLANFTLLRTLDLGENQLETLPPDLL  negative
PLF4_BOVIN  49  KTTSGINPRHISSLEVIGAGTHCPSPQLLATKKTGRKICLD  negative
COLI_BOVIN  246  WGSPPKDKRYGGFMTSEKSQTPLVTLFKNAIIKNAHKKGQO  negative
LSHB_HORSE  35  VGGVWASRGPLRPLCRPINATLAAEKEACPICITFTTSICA  negative
IC1_HUMAN  215  SILSYPKDFTCVHQALKGFTTKGVTSVSQIFHSPDLAIRDT  negative
HBEGF_HUMAN  160  GERCHGLSLPVENRLYTYDHTTILAVVAVVLSSVCLLVIVG  negative
SFP4_BOVIN  157  RDEPECVFPFIYRKKSYESCTRVHSFFWRRWCSLTSNYDRD  negative
IC1_HUMAN  450  LTEDPDLQVSAMQHQTVLELTETGVEAAAASAISVARTLLV  negative
ITIH4_HUMAN  68  FAHTVVTSRVVNRANTVQEATFQMELPKKAFITNFSMNIDG  negative
AMBP_HUMAN  75  WLKKIMDRMTVSTLVLGEGATEAEISMTSTRWRKGVCEETS  negative
GP1BA_HUMAN  39  ICEVSKVASHLEVNCDKRNLTALPPDLPKDTTILHLSENLL  negative
FA9_HUMAN  190  CEPAVPFPCGRVSVSQTSKLTRAETVFPDVDYVNSTEAETI  negative
APOC3_HUMAN  42  EAEDASLLSFMQGYMKHATKTAKDALSSVQESQVAQQARGW  negative
IC1_HUMAN  165  ALVDFSLKLYHAFSAMKKVETNMAFSPFSIASLLTQVLLGA  negative
A2GL_HUMAN  327  LSDLYRWLQAQKDKMFSQNDTRCAGPEAVKGQTLLAVAKSQ  negative
TPO_HUMAN  191  LCVRRAPPTTAVPSRTSLVLTLNELPNRTSGLLETNFTASA  negative
ITIH1_HUMAN  728  FSVNGQLIGNKARSPGQHDGTYFGRLGIANPATDFQLEVTP  negative
GLHA_BOVIN  82  SRAYPTPARSKKTMLVPKNITSEATCCVAKAFTKATVMGNV  negative
FINC_BOVIN  1052  AVSLVAVKGNQQSPRVTGVFTTLQPLGSIPHYNTEVTETTI  negative
KNG1_BOVIN  586  PDIQTEPNSLAFKLISDFPETTSPKCPSRPWKPVNGVNPTV  negative
COIA1_HUMAN  261  LSPAAAAPSQQLQRPDVRLRTPLLHPLVMGSLGKHAAPSAF  negative
GP1BA_HUMAN  360  SSLHPTQESTKEQTTFPPRWTPNFTLHMESITFSKTPKSTT  negative
KNG1_BOVIN  203  RAQRQVVSGWNYEVNYSIAQTNCSKEEFSFLTPDCKSLSSG  negative
FETUA_BOVIN  87  KVWPRRPTGEVYDIEIDTLETTCHVLDPTPLANCSVRQQTQ  negative
ITIH1_HUMAN  287  ICDLLVANNHFAHFFAPQNLTNMNKNVVFVIDISGSMRGQK  negative
ZP3_PIG  130  VYSTFLRHDPRPAGNLSILRTNRAEVPIECHYPRQGNVSSW  negative
IL2RA_HUMAN  217  EKPQASPEGRPESETSCLVTTTDFQIQTEMAATMETSIFTT  negative
GLP_HORSE  29  PIAGTSDLSTITSAATPTFTTEQDGREQGDGLQLAHDFSQP  negative
COIA1_HUMAN  1268  FGMRGMPGPPGPPGPPGPPGTPVYDSNVFAESSRPGPPGLP  negative
GLHA_BOVIN  94  TMLVPKNITSEATCCVAKAFTKATVMGNVRVENHTECHCST  negative
IGHD_HUMAN  378  SHEDSRTLLNASRSLEVSYVTDHGPMOOOOOOOOOOOOOOO  negative
PLMN_HUMAN  200  ECEEECMHCSGENYDGKISKTMSGLECQAWDSQSPHAHGYI  negative
HEMO_HUMAN  60  TKPDPDVTERCSDGWSFDATTLDDNGTMLFFKGEFVWKSHK  negative
FINC_BOVIN  493  GEWTCVAYSQLRDQCIVDGITYNVNDTFHKRHEEGHMLNCT  negative
FINC_BOVIN  247  CICTGNGRGEWKCERHTSLQTTSAGSGSFTDVRTAIYQPQP  negative
CCL11_HUMAN  66  LESYRRITSGKCPQKAVIFKTKLAKDICADPKKKWVQDSMK  negative
TPO_HUMAN  74  HPLPTPVLLPAVDFSLGEWKTQMEETKAQDILGAVTLLLEG  negative
COIA1_HUMAN  183  ENGTTLWPSRGIPSSPGAHTTEAGTLPAPTPSPPSLGRPWA  negative
FETUA_BOVIN  59  QAALAAVDYINKHLPRGYKHTLNQIDSVKVWPRRPTGEVYD  negative
NID1_MOUSE  949  PVVPTAVIPLPPGTHLLFAQTGKIERLPLERNTMKKTERKA  negative
FETUA_BOVIN  249  FCKGSVIQKALGGEDVRVTCTLFQTQPVIPQPQPDGAEAEA  negative
FA10_HUMAN  333  RFTKETYDFDIAVLRLKTPITFRMNVAPACLPERDWAESTL  negative
COIA1_HUMAN  206  GTLPAPTPSPPSLGRPWAPLTGPSVPPPSSGRASLSSLLGG  negative
CASK_BOVIN  138  RHPHPHLSFMAIPPKKNQDKTEIPTINTIASGEPTSTPTTE  negative
AMBP_HUMAN  101  MTSTRWRKGVCEETSGAYEKTDTDGKFLYHKSKWNITMESY  negative
APOH_HUMAN  69  YSCKPGYVSRGGMRKFICPLTGLWPINTLKCTPRVCPFAGI  negative
FINC_BOVIN  1218  QSSCTFENLSPGLEYNVSVYTVKDDKESVPISDTIIPAVPP  negative
COIA1_HUMAN  142  RSFVQLWNDTVPTESLARAETLVLETPVGPLALAGPSSTPQ  negative
PLMN_PIG  356  YTTDSEVRWDYCKIPSCGSSTTSTEYLDAPVPPEQTPVAQD  negative
FINC_BOVIN  1070  VFTTLQPLGSIPHYNTEVTETTIVITWTPAPRIGFKLGVRP  negative
FINC_BOVIN  74  FNCESKPEPEETCFDKYTGNTYRVGDTYERPKDSMIWDCTC  negative
GP1BA_HUMAN  551  HVKPQALDSGQGAALTTATQTTHLELQRGRQVTVPRAWLLF  negative
ITIH2_HUMAN  511  NQVSTPLLRNVQFNYPHTSVTDVTQNNFHNYFGGSEIVVAG  negative
FINC_BOVIN  1615  QTAVTTIPAPTNLKFTQVTPTSLTAQWTAPNVQLTGYRVRV  negative
ITIH4_HUMAN  506  FKGSEMVVAGKLQDRGPDVLTATVSGKLPTQNITFQTESSV  negative
PLMN_HUMAN  697  ITDKVIPACLPSPNYVVADRTECFITGWGETQGTFGAGLLK  negative
GCB_MOUSE  79  SGLYTMSSSVTVPSSTWPSQTVTCSVAHPASSTTVDKKLEP  negative
FINC_BOVIN  1068  TGVFTTLQPLGSIPHYNTEVTETTIVITWTPAPRIGFKLGV  negative
TFR1_HUMAN  286  EKVANAESLNAIGVLIYMDQTKFPIVNAELSFFGHAHLGTG  negative
FA10_BOVIN  125  IGDYTCTCAEGFEGKNCEFSTREICSLDNGGCDQFCREERS  negative
GLHA_BOVIN  97  VPKNITSEATCCVAKAFTKATVMGNVRVENHTECHCSTCYY  negative
LAMP1_HUMAN  250  CLLASMGLQLNLTYERKDNTTVTRLLNINPNKTSASGSCGA  negative
PROZ_BOVIN  277  GVLGGWTLRGREMVPLRLRVTHVEPAECGRALNATVTTRTS  negative
IL2_HUMAN  18  OOOMYRMQLLSCIALSLALVTNSAPTSSSTKKTQLQLEHLL  negative
LAMP1_HUMAN  307  FQFGMNASSSRFFLQGIQLNTILPDARDPAFKAANGSLRAL  negative
ZP3_PIG  105  TDAVVRFEVGLHECGSSLQVTDDALVYSTFLRHDPRPAGNL  negative
GLHA_BOVIN  114  TKATVMGNVRVENHTECHCSTCYYHKSOOOOOOOOOOOOOO  negative
ITIH4_HUMAN  80  RANTVQEATFQMELPKKAFITNFSMNIDGMTYPGIIKEKAE  negative
LAMP1_HUMAN  173  RCVSGTQVHMNNVTVTLHDATIQAYLSNSSFSRGETRCEQD  negative
FINC_BOVIN  1748  IPANGQTPIQRTIRPDVRSYTITGLQPGTDYKIHLYTLNDN  negative
LAMP2_HUMAN  125  AASTYSIDSVSFSYNTGDNTTFPDAEDKGILTVDELLAIRI  negative
ITIH4_HUMAN  209  TESTFMTNQLVDALTTWQNKTKAHIRFKPTLSQQQKSPEQQ  negative
FA12_HUMAN  75  RQLYHKCTHKGRPGPQPWCATTPNFDQDQRWGYCLEPKKVK  negative
FINC_BOVIN  1121  TSESGSIVVSGLTPGVEYVYTISVLRDGQERDAPIVKKVVT  negative
NID1_MOUSE  823  ECQHSRCHPDAFCYNTPGSFTCQCKPGYQGDGFRCMPGEVS  negative
NID1_MOUSE  993  IPAKVIIGLAFDCVDKVVYWTDISEPSIGRASLHGGEPTTI  negative
FA12_HUMAN  497  LLSPYVQPVCLPSGAARPSETTLCQVAGWGHQFEGAEEYAS  negative
LAMP2_HUMAN  194  QAFVQNGTVSTNEFLCDKDKTSTVAPTIHTTVPSPTTTPTP  negative
ITIH4_HUMAN  63  RVSSRFAHTVVTSRVVNRANTVQEATFQMELPKKAFITNFS  negative
IC1_HUMAN  308  VLLNAIYLSAKWKTTFDPKKTRMEPFHFKNSVIKVPMMNSK  negative
KNG1_HUMAN  640  KSVSEINPTTQMKESYYFDLTDGLSOOOOOOOOOOOOOOOO  negative
COIA1_HUMAN  842  PGDPGEDGKPGDTGPQGFPGTPGDVGPKGDKGDPGVGERGP  negative
LEUK_HUMAN  235  SSGASGPQVSSVKLSTMMSPTTSTNASTVPFRNPDENSRGM  negative
LAMP2_HUMAN  34  LVLVCLVLGAVRSYALELNLTDSENATCLYAKWQMNFTVRY  negative
FETUA_BOVIN  74  RGYKHTLNQIDSVKVWPRRPTGEVYDIEIDTLETTCHVLDP  negative
IL2_HUMAN  133  VLELKGSETTFMCEYADETATIVEFLNRWITFCQSIISTLT  negative
APOH_HUMAN  185  LYRDTAVFECLPQHAMFGNDTITCTTHGNWTKLPECREVKC  negative
LAMP2_HUMAN  358  SVSGAFQINTFDLRVQPFNVTQGKYSTAQDCSADDDNFLVP  negative
TFR1_HUMAN  362  AEKLFGNMEGDCPSDWKTDSTCRMVTSESKNVKLTVSNVLK  negative
IGF2_HUMAN  163  AKELEAFREAKRHRPLIALPTQDPAHGGAPPEMASNRKOOO  negative
SHBG_HUMAN  231  PTSLRSCDVESNPGIFLPPGTQAEFNLRDIPQPHAEPWAFS  negative
LCAT_HUMAN  130  SSGLVSNAPGVQIRVPGFGKTYSVEYLDSSKLAGYLHTLVQ  negative
ITIH1_HUMAN  103  REVAFDLEIPKTAFISDFAVTADGNAFIGDIKDKVTAWKQY  negative
NID1_MOUSE  473  NTDLHSYVVMNHGRSYTAISTIPETVGYSLLPLAPIGGIIG  negative
FETUA_BOVIN  314  GPSVVAVPLPLHRAHYDLRHTFSGVASVESSSGEAFHVGKT  negative
ITIH2_HUMAN  425  LGLLDPNSVSLIILVSDGDPTVGELKLSKIQKNVKENIQDN  negative
SHBG_HUMAN  77  AVMTFDLTKITKTSSSFEVRTWDPEGVIFYGDTNPKDDWFM  negative
AMBP_HUMAN  283  GCMGNGNNFVTEKECLQTCRTVAACNLPIVRGPCRAFIQLW  negative
CEL_HUMAN  12  OOOOOOOOOMGRLQLVVLGLTCCWAVASAAKLGAVYTEGGF  negative
REG1B_HUMAN  141  YKSWDTGSPSSANAGYCASLTSCSGFKKWKDESCEKKFSFV  negative
ZP4_PIG  311  SSSALPVNIQVFTLPPPLPETHPGPLTLELQIAKDERYGSY  negative
COIA1_HUMAN  75  QPTADTTTHVTPRNGSTEPATAPGSPEPPSELLEDGQDTPT  negative
FINC_BOVIN  2039  GIDEEPLQFRVPGTSASATLTGLTRGATYNIIVEAVKDQQR  negative
PLMN_HUMAN  662  EVNLEPHVQEIEVSRLFLEPTRKDIALLKLSSPAVITDKVI  negative
AMBP_HUMAN  64  WYNLAIGSTCPWLKKIMDRMTVSTLVLGEGATEAEISMTST  negative
COIA1_HUMAN  182  QENGTTLWPSRGIPSSPGAHTTEAGTLPAPTPSPPSLGRPW  negative
PLMN_HUMAN  141  GITCQKWSSTSPHRPRFSPATHPSEGLEENYCRNPDNDPQG  negative
IC1_HUMAN  394  LSPSVFKAIMEKLEMSKFQPTLLTLPRIKVTTSQDMLSIME  negative
ITIH2_HUMAN  558  LDQIESVITATSANTQLVLETLAQMDDLQDFLSKDKHADPD  negative
FINC_BOVIN  317  NKQMLCTCLGNGVSCQETAVTQTYGGNSNGEPCVLPFTYNG  negative
IC1_HUMAN  242  SQIFHSPDLAIRDTFVNASRTLYSSSPRVLSNNSDANLELI  negative
IL2RA_HUMAN  260  QVAVAGCVFLLISVLLLSGLTWQRRQRKSRRTIOOOOOOOO  negative
IL2RA_HUMAN  35  MVPGCQAELCDDDPPEIPHATFKAMAYKEGTMLNCECKRGF  negative
ITIH2_HUMAN  788  SEDIKIEISTETITLSHGSSTFSLSWSDTAQVTNQRVQISV  negative
FINC_BOVIN  374  WCSTTSNYEQDQKYSFCTDHTVLVQTRGGNSNGALCHFPFL  negative
FINC_BOVIN  2225  RGWRCDNCRRPGAEPGNEGSTAHSYNQYSQRYHQRTNTNVN  negative
NID1_MOUSE  90  DITSVYVTTNGIIAMSEPPATEYHPGTFPPSFGSVAPFLAD  negative
LEUK_HUMAN  153  GTITTNSPETSSRTSGAPVTTAASSLETSRGTSGPPLTMAT  negative
NID1_MOUSE  387  DVDEVEETGVVFSYNTGSQQTCANNRHQCSVHAECRDYATG  negative
FA10_HUMAN  468  KYGIYTKVTAFLKWIDRSMKTRGLPKAKSHAPEVITSSPLK  negative
FINC_BOVIN  1717  RRARVTDATETTITISWRTKTETITGFQVDAIPANGQTPIQ  negative
LAMP2_HUMAN  347  SSYMCNKEQTVSVSGAFQINTFDLRVQPFNVTQGKYSTAQD  negative
CCL11_HUMAN  53  CFNLANRKIPLQRLESYRRITSGKCPQKAVIFKTKLAKDIC  negative
NID1_MOUSE  382  HPQVIDVDEVEETGVVFSYNTGSQQTCANNRHQCSVHAECR  negative
FETUA_HUMAN  158  SAEDVRKVCQDCPLLAPLNDTRVVHAAKAALAAFNAQNNGS  negative
TFR1_HUMAN  248  VTGKLVHANFGTKKDFEDLYTPVNGSIVIVRAGKITFAEKV  negative
APOH_HUMAN  169  TFATLRVYKPSAGNNSLYRDTAVFECLPQHAMFGNDTITCT  negative
TETN_HUMAN  170  ARIAYKNWETEITAQPDGGKTENCAVLSGAANGKWFDKRCR  negative
FINC_BOVIN  1707  VTTLENVSPPRRARVTDATETTITISWRTKTETITGFQVDA  negative
OSTP_HUMAN  227  VAQDLNAPSDWDSRGKDSYETSQLDDQSAETHSHKQSRLYK  negative
COLI_BOVIN  38  LQASMEVRGWCLESSQCQDLTTESNLLACIRACKPDLSAET  negative
TPO_HUMAN  312  YSPSPTHPPTGQYTLFPLPPTLPTPVVQLHPLLPDPSAPTP  negative
FINC_BOVIN  978  LTAQQATKLDAPTNLQFINETDTTVIVTWTPPRARIVGYRL  negative
GP1BA_HUMAN  380  TPNFTLHMESITFSKTPKSTTEPTPSPTTSEPVPEPAPNMT  negative
ITIH4_HUMAN  26  PVRTCSKVLVLLSLLAIHQTTTAEKNGIDIYSLTVDSRVSS  negative
FA10_BOVIN  357  VAPACLPEKDWAEATLMTQKTGIVSGFGRTHEKGRLSSTLK  negative
ZP4_PIG  245  KPVMETHTFVLFRFPFSSCGTAKRVTGNQAVYENELVAARD  negative
GCB_MOUSE  180  PDVQISWFVNNVEVHTAQTQTHREDYNSTIRVVSTLPIQHQ  negative
TPO_HUMAN  333  LPTPVVQLHPLLPDPSAPTPTPTSPLLNTSYTHSQNLSQEG  negative
FINC_BOVIN  476  QHDMGHMMRCTCVGNGRGEWTCVAYSQLRDQCIVDGITYNV  negative
HGF_HUMAN  278  NYCRNPDGQPRPWCYTLDPHTRWEYCAIKTCADNTMNDTDV  negative
AMBP_HUMAN  280  QYGGCMGNGNNFVTEKECLQTCRTVAACNLPIVRGPCRAFI  negative
LAMP1_HUMAN  283  SASGSCGAHLVTLELHSEGTTVLLFQFGMNASSSRFFLQGI  negative
IGHD_HUMAN  332  QREVNTSGFAPARPPPQPGSTTFWAWSVLRVPAPPSPQPAT  negative
SP1_HORSE  63  YRYYDCTRTDSFYRWCSLTGTYSGSWKYCAATDYAKCAFPF  negative
COIA1_HUMAN  1527  PPVVQLHDSNPYPRREHPHPTARPWRADDILASPPRLPEPQ  negative
RNBR_BOVIN  71  YCNQMMKRRRMTHGRCKPVNTFVHESLDDVKAVCSQKNITC  negative
PLMN_HUMAN  394  VQDCYHGDGQSYRGTSSTTTTGKKCQSWSSMTPHRHQKTPE  negative
FINC_HUMAN  2155  SCHPVGTDEEPLQFRVPGTSTSATLTGLTRGATYNIIVEAL  negative
LCAT_HUMAN  270  GDNQGIPIMSSIKLKEEQRITTTSPWMFPSRMAWPEDHVFI  negative
LEUK_RAT  266  VLVALLLLWRQRQKRRTGALTLSRGGKRNGTVDAWAGPARV  negative
FINC_BOVIN  577  YCYGRGIGEWACQPLQTYPDTSGPVQVIITETPSQPNSHPI  negative
FA9_HUMAN  271  FCGGSIVNEKWIVTAAHCVETGVKITVVAGEHNIEETEHTE  negative
SHBG_HUMAN  64  AVHLSNGPGQEPIAVMTFDLTKITKTSSSFEVRTWDPEGVI  negative
ITIH1_HUMAN  671  SPTHSSSNTQRLPDRVTGVDTDPHFIIHVPQKEDTLCFNIN  negative
FA12_HUMAN  613  RNKPGVYTDVAYYLAWIREHTVSOOOOOOOOOOOOOOOOOO  negative
FINC_BOVIN  970  NQGRESKPLTAQQATKLDAPTNLQFINETDTTVIVTWTPPR  negative
IL2_HUMAN  122  PRDLISNINVIVLELKGSETTFMCEYADETATIVEFLNRWI  negative
FINC_BOVIN  1998  YPHVVGLNPNASTGQEALSQTTISWTPFQESSEYIISCHPV  negative
GLP_PIG  124  IGTENTADPSELQDTEDPPLTSVEIETPASOOOOOOOOOOO  negative
ITIH2_HUMAN  912  QKLIITRGLQKDYRTDLVFGTDVTCWFVHNSGKGFIDGHYK  negative
PLMN_PIG  331  PENFPCKNLEENYCRNPDGETAPWCYTTDSEVRWDYCKIPS  negative
TETN_HUMAN  69  SRLDTLAQEVALLKEQQALQTVCLKGTKVHMKCFLAFTQTK  negative
LAMP2_HUMAN  40  VLGAVRSYALELNLTDSENATCLYAKWQMNFTVRYETTNKT  negative
LSHB_HORSE  117  DPMVSFPVALSCHCGPCQIKTTDCGVFRDQPLACAPQASSS  negative
PLMN_HUMAN  475  SGTEASVVAPPPVVLLPDVETPSEEDCMFGNGKGYRGKRAT  negative
FINC_BOVIN  1161  TPLSPPTNLHLEANPDTGVLTVSWERSTTPDITGYRITTTP  negative
FA9_HUMAN  209  LTRAETVFPDVDYVNSTEAETILDNITQSTQSFNDFTRVVG  negative
ITIH4_HUMAN  560  FHNFMERLWAYLTIQQLLEQTVSASDADQQALRNQALNLSL  negative
TFR1_HUMAN  653  KEMGLSLQWLYSARGDFFRATSRLTTDFGNAEKTDRFVMKK  negative
EPYC_BOVIN  116  SPQEPEFTGVLGPQTNEDFPTCLLCTCISTTVYCDDHELDA  negative
FINC_BOVIN  1295  KNEEDVAELSISPSDNAVVLTNLLPGTEYLVSVSSVYEQHE  negative
FINC_BOVIN  888  TGVPRSDKVPPPRDLQFVEVTDVKITIMWTPPESPVTGYRV  negative
FA10_BOVIN  366  DWAEATLMTQKTGIVSGFGRTHEKGRLSSTLKMLEVPYVDR  negative
REG1B_HUMAN  56  CPEGTNAYRSYCYYFNEDPETWVDADLYCQNMNSGNLVSVL  negative
FINC_BOVIN  345  NGEPCVLPFTYNGKTFYSCTTEGRQDGHLWCSTTSNYEQDQ  negative
IL2RA_HUMAN  95  SWDNQCQCTSSATRNTTKQVTPQPEEQKERKTTEMQSPMQP  negative
ITIH2_HUMAN  254  FDGVPVISKGQQKAHVSFKPTVAQQRICPSCRETAVDGELV  negative
GLHA_BOVIN  74  YQCMGCCFSRAYPTPARSKKTMLVPKNITSEATCCVAKAFT  negative
FETUA_BOVIN  206  SRAQFVPLPVSVSVEFAVAATDCIAKEVVDPTKCNLLAEKQ  negative
KNG1_HUMAN  629  TTSPKCPGRPWKSVSEINPTTQMKESYYFDLTDGLSOOOOO  negative
ITIH2_HUMAN  609  INQLLAERSLAPTAAAKRRITRSILQMSLDHHIVTPLTSLV  negative
LCTN_CAMDR  123  ETKELTPGAATTLEGKLVELTHKIIKNLENTMRETMDFLKS  negative
KNG1_BOVIN  510  NNGKHYDWRTPYLASSYEDSTTSSAQTQEKTEETTLSSLAQ  negative
FINC_HUMAN  1419  GRPREDRVPHSRNSITLTNLTPGTEYVVSIVALNGREESPL  negative
PLMN_HUMAN  600  RVVGGCVAHPHSWPWQVSLRTRFGMHFCGGTLISPEWVLTA  negative
GP1BA_HUMAN  97  NLDRCELTKLQVDGTLPVLGTLDLSHNQLQSLPLLGQTLPA  negative
APOE_HUMAN  60  SGQRWELALGRFWDYLRWVQTLSEQVQEELLSSQVTQELRA  negative
FINC_BOVIN  314  TQGNKQMLCTCLGNGVSCQETAVTQTYGGNSNGEPCVLPFT  negative
APOH_HUMAN  76  VSRGGMRKFICPLTGLWPINTLKCTPRVCPFAGILENGAVR  negative
NID1_MOUSE  406  QTCANNRHQCSVHAECRDYATGFCCRCVANYTGNGRQCVAE  negative
APOH_HUMAN  195  LPQHAMFGNDTITCTTHGNWTKLPECREVKCPFPSRPDNGF  negative
CEL_HUMAN  281  AEKVGCPVGDAARMAQCLKVTDPRALTLAYKVPLAGLEYPM  negative
KNG1_HUMAN  342  VARETTCSKESNEELTESCETKKLGQSLDCNAEVYVVPWEK  negative
TETN_HUMAN  86  ALQTVCLKGTKVHMKCFLAFTQTKTFHEASEDCISRGGTLS  negative
SP1_HORSE  29  HSATVNPDQQLIMTKHSATVTPENKCVFPFNYRGYRYYDCT  negative
SFP4_BOVIN  125  GKKYYMCTRKNSVLLWCSLDTEYQGNWKFCTERDEPECVFP  negative
GP1BA_HUMAN  456  PTILVSATSLITPKSTFLTTTKPVSLLESTKKTIPELDQPP  negative
ITIH2_HUMAN  167  AKGKTAGLVRSSALDMENFRTEVNVLPGAKVQFELHYQEVK  negative
NID1_MOUSE  1011  YWTDISEPSIGRASLHGGEPTTIIRQDLGSPEGIALDHLGR  negative
AMBP_HUMAN  244  VTKKEDSCQLGYSAGPCMGMTSRYFYNGTSMACETFQYGGC  negative
FINC_BOVIN  636  PKNSPDRWKEATIPGHLNSYTIKGLRPGVVYEGQLISVQHY  negative
IL2RA_HUMAN  175  GYRALHRGPAESVCKMTHGKTRWTQPQLICTGEMETSQFPG  negative
FINC_BOVIN  2240  GNEGSTAHSYNQYSQRYHQRTNTNVNCPIECFMPLDVQADR  negative
IL2_HUMAN  131  VIVLELKGSETTFMCEYADETATIVEFLNRWITFCQSIIST  negative
LAMP2_HUMAN  56  SENATCLYAKWQMNFTVRYETTNKTYKTVTISDHGTVTYNG  negative
GP1BA_HUMAN  50  EVNCDKRNLTALPPDLPKDTTILHLSENLLYTFSLATLMPY  negative
GP1BA_HUMAN  364  PTQESTKEQTTFPPRWTPNFTLHMESITFSKTPKSTTEPTP  negative
TFR1_HUMAN  319  GHAHLGTGDPYTPGFPSFNHTQFPPSRSSGLPNIPVQTISR  negative
DLK_HUMAN  77  CVTSPGCLHGLCGEPGQCICTDGWDGELCDRDVRACSSAPC  negative
HEMO_HUMAN  66  VTERCSDGWSFDATTLDDNGTMLFFKGEFVWKSHKWDRELI  negative
LCAT_HUMAN  345  LAGLPAPGVEVYCLYGVGLPTPRTYIYDHGFPYTDPVGVLY  negative
LCAT_HUMAN  272  NQGIPIMSSIKLKEEQRITTTSPWMFPSRMAWPEDHVFIST  negative
KNG1_BOVIN  395  TSLMKRPPGFSPFRSVQVMKTEGSTTVSLPHSAMSPVQDEE  negative
APOH_HUMAN  112  NGAVRYTTFEYPNTISFSCNTGFYLNGADSAKCTEEGKWSP  negative
HGF_HUMAN  4  OOOOOOOOOOOOOOOOOMWVTKLLPALLLQHVLLHLLLLPI  negative
APOH_HUMAN  33  LCHVAIAGRTCPKPDDLPFSTVVPLKTFYEPGEEITYSCKP  negative
DLK_MOUSE  95  ICKDGWDGKFCEIDVRACTSTPCANNGTCVDLEKGQYECSC  negative
LCAT_HUMAN  374  GFPYTDPVGVLYEDGDDTVATRSTELCGLWQGRQPQPVHLL  negative
FINC_BOVIN  684  FDFTTTSTSPAVTSNTVTGETTPLSPVVATSESVTEITASS  negative
FINC_BOVIN  985  KLDAPTNLQFINETDTTVIVTWTPPRARIVGYRLTVGLTRG  negative
TPO_HUMAN  170  LSFQHLLRGKVRFLMLVGGSTLCVRRAPPTTAVPSRTSLVL  negative
GCB_MOUSE  309  SDGSYFIYSKLNMKTSKWEKTDSFSCNVRHEGLKNYYLKKT  negative
NID1_MOUSE  270  AKSSNAGHQGVWVFEIGSPATAKGVVSADVNLDLDDDGADY  negative
FINC_BOVIN  303  VVYSVGMQWLKTQGNKQMLCTCLGNGVSCQETAVTQTYGGN  negative
LAMP2_HUMAN  103  QNGPKIAVQFGPGFSWIANFTKAASTYSIDSVSFSYNTGDN  negative
LEUK_RAT  209  TIATSSGESSSVAGGTPVFSTKISTTSTPNPITTVPPRPGS  negative
FINC_BOVIN  230  RIGDTWSKKDNRGNLLQCICTGNGRGEWKCERHTSLQTTSA  negative
EPYC_BOVIN  211  QLRELVLRDNKIRQLPELPTTLRFIDISNNRLGRKGIKQEA  negative
GP1BA_HUMAN  354  LDSQMPSSLHPTQESTKEQTTFPPRWTPNFTLHMESITFSK  negative
ITIH1_HUMAN  706  LCFNINEEPGVILSLVQDPNTGFSVNGQLIGNKARSPGQHD  negative
AMBP_HUMAN  117  AYEKTDTDGKFLYHKSKWNITMESYVVHTNYDEYAIFLTKK  negative
IGHD_HUMAN  165  EKEKEEQEERETKTPECPSHTQPLGVYLLTPAVQDLWLRDK  negative
APOC3_HUMAN  76  AQQARGWVTDGFSSLKDYWSTVKDKFSEFWDLDPEVRPTSA  negative
NID1_MOUSE  1012  WTDISEPSIGRASLHGGEPTTIIRQDLGSPEGIALDHLGRT  negative
IC1_HUMAN  214  ESILSYPKDFTCVHQALKGFTTKGVTSVSQIFHSPDLAIRD  negative
RNBR_BOVIN  125  MSITDCRETGSSKYPNCAYKTSQKQKYITVACEGNPYVPVH  negative
KNG1_BOVIN  109  TWQDCDYKDSAQAATGECTATVAKRGNMKFSVAIQTCLITP  negative
EPYC_BOVIN  22  KALARLIVGLLILDAAVTAPTLESINYNSETYDATLEDLDH  negative
LCTN_BOVIN  107  ILKEKHLRNATLGSEETTEHTPSDASTTEGKLMELGHKIMR  negative
ITIH2_HUMAN  80  SEEMMEEVDQVTLYSYKVQSTITSRMATTMIQSKVVNNSPQ  negative
DLK_MOUSE  344  VAIVFLNKCETWVSNLRYNHTFRKKKNLLLQYNSGEELAVN  negative
KNG1_BOVIN  302  SHSIAKLNAEHDGAFYFKIDTVKKATVQVVAGLKYSIVFIA  negative
FINC_BOVIN  1473  ETGGSSPVQEFTVPGSKSTATISGLKPGVDYTITVYAVTGR  negative
IL2_HUMAN  143  FMCEYADETATIVEFLNRWITFCQSIISTLTOOOOOOOOOO  negative
COIA1_HUMAN  166  ETPVGPLALAGPSSTPQENGTTLWPSRGIPSSPGAHTTEAG  negative
TFR1_HUMAN  21  MMDQARSAFSNLFGGEPLSYTRFSLARQVDGDNSHVEMKLA  negative
IC1_HUMAN  445  LNLCGLTEDPDLQVSAMQHQTVLELTETGVEAAAASAISVA  negative
GCB_MOUSE  69  SVHTFPALLQSGLYTMSSSVTVPSSTWPSQTVTCSVAHPAS  negative
IL2RA_HUMAN  107  TRNTTKQVTPQPEEQKERKTTEMQSPMQPVDQASLPGHCRE  negative
ITIH2_HUMAN  482  LKRLSNENHGIAQRIYGNQDTSSQLKKFYNQVSTPLLRNVQ  negative
CEL_HUMAN  74  PFAAPTKALENPQPHPGWQGTLKAKNFKKRCLQATITQDST  negative
AMBP_HUMAN  252  QLGYSAGPCMGMTSRYFYNGTSMACETFQYGGCMGNGNNFV  negative
LSHB_HORSE  51  PINATLAAEKEACPICITFTTSICAGYCPSMVRVMPAALPA  negative
ITIH2_HUMAN  623  AAKRRITRSILQMSLDHHIVTPLTSLVIENEAGDERMLADA  negative
CEL_HUMAN  374  KGNKKVTEEDFYKLVSEFTITKGLRGAKTTFDVYTESWAQD  negative
IL2RA_HUMAN  178  ALHRGPAESVCKMTHGKTRWTQPQLICTGEMETSQFPGEEK  negative
ITIH1_HUMAN  747  GTYFGRLGIANPATDFQLEVTPQNITLNPGFGGPVFSWRDQ  negative
TPO_HUMAN  268  NRIHELLNGTRGLFPGPSRRTLGAPDISSGTSDTGSLPPNL  negative
GP1BA_HUMAN  454  TSPTILVSATSLITPKSTFLTTTKPVSLLESTKKTIPELDQ  negative
ITIH1_HUMAN  465  EVMSMENNGRAQRIYEDHDATQQLQGFYSQVAKPLLVDVDL  negative
CASK_BOVIN  182  STVATLEDSPEVIESPPEINTVQVTSTAVOOOOOOOOOOOO  negative
CASK_HUMAN  173  DSVVTPEAFSESIITSTPETTTVAVTPPTAOOOOOOOOOOO  negative
FA9_HUMAN  386  ALVLQYLRVPLVDRATCLRSTKFTIYNNMFCAGFHEGGRDS  negative
FINC_BOVIN  742  EYELSEEGDEPQYLDLPSTATSVNIPDLLPGRKYTVNVYEI  negative
PROZ_BOVIN  196  DNFVLTTATCSLLYANISVKTRSHFRLHVRGVHVHTRFEAD  negative
ITIH1_HUMAN  220  QGISKLDAQASFLPKELAAQTIKKSFSGKKGHVLFRPTVSQ  negative
LEUK_RAT  221  AGGTPVFSTKISTTSTPNPITTVPPRPGSSGMLLVSMLIAL  negative
COIA1_HUMAN  815  PALQTVPGPQGPPGPPGRDGTPGRDGEPGDPGEDGKPGDTG  negative
FA10_BOVIN  187  TERFPCGKFTQGRSRRWAIHTSEDALDASELEHYDPADLSP  negative
FETUA_HUMAN  214  PPSTYVEFTVSGTDCVAKEATEAAKCNLLAEKQYGFCKATL  negative
SFP4_BOVIN  48  IPDPGSKPTPPGMADELPTETYDLPPEIYTTTFLPRTIYPQ  negative
APOH_HUMAN  187  RDTAVFECLPQHAMFGNDTITCTTHGNWTKLPECREVKCPF  negative
ITIH4_HUMAN  515  GKLQDRGPDVLTATVSGKLPTQNITFQTESSVAEQEAEFQS  negative
TFPI1_HUMAN  116  SLEECKKMCTRDNANRIIKTTLQQEKPDFCFLEEDPGICRG  negative
DLK_HUMAN  243  CLQHTQVSYECLCKPEFTGLTCVKKRALSPQQVTRLPSGYG  negative
TFPI1_HUMAN  76  FKADDGPCKAIMKRFFFNIFTRQCEEFIYGGCEGNQNRFES  negative
NID1_MOUSE  588  YTELYHYSSSVITSSSTREYTVMEPDQDGAAPSHTHIYQWR  negative
ITIH2_HUMAN  136  ISNFSMTVDGKTFRSSIKEKTVGRALYAQARAKGKTAGLVR  negative
ZP4_PIG  124  YLMPIGLEEADAGGHRTVTETKLFKCPVDFLALDVPTIGLC  negative
CASK_BOVIN  115  LQWQVLSNTVPAKSCQAQPTTMARHPHPHLSFMAIPPKKNQ  negative
FINC_BOVIN  1383  PENMGGRPREDRVPPSRNSITLTNLNPGTEYVVSIVALNSK  negative
LAMP2_HUMAN  71  TVRYETTNKTYKTVTISDHGTVTYNGSICGDDQNGPKIAVQ  negative
IC1_HUMAN  179  AMKKVETNMAFSPFSIASLLTQVLLGAGENTKTNLESILSY  negative
ITIH1_HUMAN  827  SVHQDFLGFYVLDSHRMSARTHGLLGQFFHPIGFEVSDIHP  negative
LCTN_BOVIN  113  LRNATLGSEETTEHTPSDASTTEGKLMELGHKIMRNLENTV  negative
NID1_MOUSE  1224  PQGHNYCSVNNGGCTHLCLPTPGSRTCRCPDNTLGVDCIER  negative
HBEGF_HUMAN  22  KLLPSVVLKLFLAAVLSALVTGESLERLRRGLAAGTSNPDP  negative
TPO_HUMAN  335  TPVVQLHPLLPDPSAPTPTPTSPLLNTSYTHSQNLSQEGOO  negative
NID1_MOUSE  309  DYEDEDYDLVTSHLGLEDVATPSPSHSPRRGYPDPHNVPRI  negative
SHBG_HUMAN  270  FSLDLGLKQAAGSGHLLALGTPENPSWLSLHLQDQKVVLSS  negative
IC1_HUMAN  68  TVISKMLFVEPILEVSSLPTTNSTTNSATKITANTTDEPTT  negative
FINC_BOVIN  1903  NLHGPEILDVPSTVQKTPFITNPGYDTGNGIQLPGTSGQQP  negative
SHBG_HUMAN  69  NGPGQEPIAVMTFDLTKITKTSSSFEVRTWDPEGVIFYGDT  negative
ZP4_PIG  187  QLGCCYNSEEVPSCYYGNTVTSRCTQDGHFSIAVSRNVTSP  negative
ITIH2_HUMAN  87  VDQVTLYSYKVQSTITSRMATTMIQSKVVNNSPQPQNVVFD  negative
TETN_HUMAN  53  NAKKDVVNTKMFEELKSRLDTLAQEVALLKEQQALQTVCLK  negative
FINC_BOVIN  80  PEPEETCFDKYTGNTYRVGDTYERPKDSMIWDCTCIGAGRG  negative
ITIH4_HUMAN  720  ATSNPDPAVSRVMNIKIEETTMTTQTPAPIQAPSAILPLPG  negative
GLPA_HUMAN  106  HFSEPEITLIIFGVMAGVIGTILLISYGIRRLIKKSPSDVK  negative
GCB_MOUSE  4  OOOOOOOOOOOOOOOOOAKTTPPSVYPLAPGCGDTTGSSVT  negative
FINC_BOVIN  319  QMLCTCLGNGVSCQETAVTQTYGGNSNGEPCVLPFTYNGKT  negative
NID1_MOUSE  1069  DGTQRRVLFDTGLVNPRGIVTDPVRGNLYWTDWNRDNPKIE  negative
ITIH4_HUMAN  552  EFQSPKYIFHNFMERLWAYLTIQQLLEQTVSASDADQQALR  negative
FINC_BOVIN  959  GVTYHFKVFAVNQGRESKPLTAQQATKLDAPTNLQFINETD  negative
GLPC_HUMAN  51  TTTIAEPDPGMSGWPDGRMETSTPTIMDIVVIAGVIAAVAI  negative
OSTP_HUMAN  14  OOOOOOOMRIAVICFCLLGITCAIPVKQADSGSSEEKQLYN  negative
FINC_BOVIN  1641  WTAPNVQLTGYRVRVTPKEKTGPMKEINLAPDSSSVVVSGL  negative
IL2_HUMAN  121  RPRDLISNINVIVLELKGSETTFMCEYADETATIVEFLNRW  negative
FINC_BOVIN  1415  VSIVALNSKEESLPLVGQQSTVSDVPRDLEVIAATPTSLLI  negative
GLPC_HUMAN  99  VMLRYMYRHKGTYHTNEAKGTEFAESADAALQGDPALQDAG  negative
PLMN_HUMAN  167  LEENYCRNPDNDPQGPWCYTTDPEKRYDYCDILECEEECMH  negative
PROZ_BOVIN  37  ECWEEICVYEEAREVFEDDETTDEFWRTYMGGSPCASQPCL  negative
FINC_BOVIN  778  NVYEISEEGEQNLILSTSQTTAPDAPPDPTVDQVDDTSIVV  negative
GP1BA_HUMAN  289  KFPVYKYPGKGCPTLGDEGDTDLYDYYPEEDTEGDKVRATR  negative
GP1BA_HUMAN  192  ANNNLTELPAGLLNGLENLDTLLLQENSLYTIPKGFFGSHL  negative
CEL_HUMAN  522  SAVPTHWEPYTTENSGYLEITKKMGSSSMKRSLRTNFLRYW  negative
GLP_MACFU  128  LPPPDAEVPLSSVEIEDPEETDELNSFTKPNQERNESOOOO  negative
SHBG_HUMAN  387  WAQGQRLDVDQALNRSHEIWTHSCPQSPGNGTDASHOOOOO  negative
KNG1_HUMAN  296  PELEETLTHTITKLNAENNATFYFKIDNVKKARVQVVAGKK  negative
SFP4_BOVIN  135  NSVLLWCSLDTEYQGNWKFCTERDEPECVFPFIYRKKSYES  negative
FINC_BOVIN  2173  MSCTCLGNGKGEFKCDPHEATCYDDGKTYHVGEQWQKEYLG  negative
ITIH1_HUMAN  249  KGHVLFRPTVSQQQSCPTCSTSLLNGHFKVTYDVSRDKICD  negative
IGF2_HUMAN  40  SCCIAAYRPSETLCGGELVDTLQFVCGDRGFYFSRPASRVS  negative
FINC_BOVIN  1909  ILDVPSTVQKTPFITNPGYDTGNGIQLPGTSGQQPSLGQQM  negative
FINC_BOVIN  999  DTTVIVTWTPPRARIVGYRLTVGLTRGGQPKQYNVGPAASQ  negative
FINC_BOVIN  671  ISVQHYGQREVTRFDFTTTSTSPAVTSNTVTGETTPLSPVV  negative
FA10_BOVIN  388  EKGRLSSTLKMLEVPYVDRSTCKLSSSFTITPNMFCAGYDT  negative
ZP3_PIG  85  IRPADLSLGPAKCEPLVSQDTDAVVRFEVGLHECGSSLQVT  negative
IFNA2_HUMAN  37  KSSCSVGCDLPQTHSLGSRRTLMLLAQMRKISLFSCLKDRH  negative
DLK_HUMAN  300  PEHRILKVSMKELNKKTPLLTEGQAICFTILGVLTSLVVLG  negative
OSTP_BOVIN  66  PDPSQKQTFLAPQNSVSSEETDDNKQNTLPSKSNESPEQTD  negative
FINC_BOVIN  1255  AVPPPTDLRFTNVGPDTMRVTWAPPSSIELTNLLVRYSPVK  negative
ITIH1_HUMAN  159  SGRTMEQFTIHLTVNPQSKVTFQLTYEEVLKRNHMQYEIVI  negative
AMBP_HUMAN  222  RVRRAVLPQEEEGSGGGQLVTEVTKKEDSCQLGYSAGPCMG  negative
FINC_BOVIN  1702  PAQGVVTTLENVSPPRRARVTDATETTITISWRTKTETITG  negative
HGF_HUMAN  83  KVNTADQCANRCTRNKGLPFTCKAFVFDKARKQCLWFPFNS  negative
CEL_HUMAN  173  RGNVIVVTFNYRVGPLGFLSTGDANLPGNYGLRDQHMAIAW  negative
RNBR_BOVIN  133  TGSSKYPNCAYKTSQKQKYITVACEGNPYVPVHFDGAVLLP  negative
PLMN_PIG  82  RAFQYHSKDQQCVVMAENSKTSPIARMRDVVLFEKRIYLSE  negative
CEL_HUMAN  469  KWVGADHADDIQYVFGKPFATPTGYRPQDRTVSKAMIAYWT  negative
FINC_BOVIN  1558  VTGYRVTTAPKNGPGPSKTKTVGPDQTEMTIEGLQPTVEYV  negative
FINC_BOVIN  2046  QFRVPGTSASATLTGLTRGATYNIIVEAVKDQQRQKVREEV  negative
APOE_HUMAN  75  LRWVQTLSEQVQEELLSSQVTQELRALMDETMKELKAYKSE  negative
GLHA_BOVIN  108  CVAKAFTKATVMGNVRVENHTECHCSTCYYHKSOOOOOOOO  negative
CEL_HUMAN  94  TLKAKNFKKRCLQATITQDSTYGDEDCLYLNIWVPQGRKQV  negative
NID1_MOUSE  965  LFAQTGKIERLPLERNTMKKTERKAFLHIPAKVIIGLAFDC  negative
HGF_HUMAN  503  PVISCAKTKQLRVVNGIPTRTNIGWMVSLRYRNKHICGGSL  negative
ZP4_PIG  275  VYENELVAARDVRTWSHGSITRDSIFRLRVSCIYSVSSSAL  negative
ZP3_PIG  367  RRHVTDEADVTVGPLIFLGKTSDHGVEGSTSSPTSVMVGLG  negative
OSTP_BOVIN  218  TSQLTDHSKETNSSELSKELTPKAKDKNKHSNLIESQENSK  negative
ITIH2_HUMAN  368  VIDFNQNIRTWRNDLISATKTQVADAKRYIEKIQPSGGTNI  negative
LEUK_HUMAN  201  GTSGPPVTMATDSLETSTGTTGPPVTMTTGSLEPSSGASGP  negative
SP1_HORSE  61  RGYRYYDCTRTDSFYRWCSLTGTYSGSWKYCAATDYAKCAF  negative
FA12_HUMAN  441  EDLTVVLGQERRNHSCEPCQTLAVRSYRLHEAFSPVSYQHD  negative
SHBG_HUMAN  161  VLLEVDGEEVLRLRQVSGPLTSKRHPIMRIALGGLLFPASN  negative
SFP1_BOVIN  109  RDYAKCVFPFIYGGKKYETCTKIGSMWMSWCSLSPNYDKDR  negative
LCTN_BOVIN  132  STTEGKLMELGHKIMRNLENTVKETIKYLKSLFSHAFEVVK  negative
APOH_HUMAN  80  GMRKFICPLTGLWPINTLKCTPRVCPFAGILENGAVRYTTF  negative
CMGA_HUMAN  17  OOOOMRSAAVLALLLCAGQVTALPVNSPMNKGDTEVMKCIV  negative
TFPI1_HUMAN  115  ESLEECKKMCTRDNANRIIKTTLQQEKPDFCFLEEDPGICR  negative
FETUA_BOVIN  37  HSIPLDPVAGYKEPACDDPDTEQAALAAVDYINKHLPRGYK  negative
LAMP1_HUMAN  262  TYERKDNTTVTRLLNINPNKTSASGSCGAHLVTLELHSEGT  negative
HGF_HUMAN  620  PNYGCTIPEKTSCSVYGWGYTGLINYDGLLRVAHLYIMGNE  negative
GP1BA_HUMAN  321  EGDKVRATRTVVKFPTKAHTTPWGLFYSWSTASLDSQMPSS  negative
COIA1_HUMAN  160  AETLVLETPVGPLALAGPSSTPQENGTTLWPSRGIPSSPGA  negative
FINC_BOVIN  1689  VSVYALKDTLTSRPAQGVVTTLENVSPPRRARVTDATETTI  negative
OSTP_BOVIN  22  RIAVICFCLLGIASALPVKPTSSGSSEEKQLNNKYPDAVAT  negative
ITIH4_HUMAN  463  DSDSALQLQDFYQEVANPLLTAVTFEYPSNAVEEVTQNNFR  negative
FINC_HUMAN  2345  QRGWRCDNCRRPGGEPSPEGTTGQSYNQYSQRYHQRTNTNV  negative
LAMP1_HUMAN  55  GNGTACIMANFSAAFSVNYDTKSGPKNMTFDLPSDATVVLN  negative
NID1_MOUSE  747  NLPGTFRCECVEGYHFSDRGTCVAAEDQRPINYCETGLHNC  negative
IGHD_HUMAN  3  OOOOOOOOOOOOOOOOOOAPTKAPDVFPIISGCRHPKDNSP  negative
ITIH2_HUMAN  267  AHVSFKPTVAQQRICPSCRETAVDGELVVLYDVKREEKAGE  negative
FA9_HUMAN  218  DVDYVNSTEAETILDNITQSTQSFNDFTRVVGGEDAKPGQF  negative
TPO_HUMAN  297  GTSDTGSLPPNLQPGYSPSPTHPPTGQYTLFPLPPTLPTPV  negative
TFR1_HUMAN  263  FEDLYTPVNGSIVIVRAGKITFAEKVANAESLNAIGVLIYM  negative
FA9_HUMAN  29  AESPGLITICLLGYLLSAECTVFLDHENANKILNRPKRYNS  negative
GLP_PIG  106  RRMIKKPLPVPKPQDSPDIGTENTADPSELQDTEDPPLTSV  negative
IL2RA_HUMAN  91  SSHSSWDNQCQCTSSATRNTTKQVTPQPEEQKERKTTEMQS  negative
KNG1_BOVIN  170  TKSPDLEPVLRYAIQYFNNNTSHSHLFDLKEVKRAQRQVVS  negative
IL2RA_HUMAN  87  CTGNSSHSSWDNQCQCTSSATRNTTKQVTPQPEEQKERKTT  negative
FINC_BOVIN  1870  IQVIALKNNQKSEPLIGRKKTDELPQLVTLPHPNLHGPEIL  negative
ITIH1_HUMAN  667  ALQPSPTHSSSNTQRLPDRVTGVDTDPHFIIHVPQKEDTLC  negative
IC1_HUMAN  452  EDPDLQVSAMQHQTVLELTETGVEAAAASAISVARTLLVFE  negative
IFNA2_HUMAN  4  OOOOOOOOOOOOOOOOOMALTFALLVALLVLSCKSSCSVGC  negative
ITIH4_HUMAN  725  DPAVSRVMNIKIEETTMTTQTPAPIQAPSAILPLPGQSVER  negative
LEUK_HUMAN  285  LAVIVLVALLLLWRRRQKRRTGALVLSRGGKRNGVVDAWAG  negative
LAMP2_HUMAN  262  NITQDKVASVININPNTTHSTGSCRSHTALLRLNSSTIKYL  negative
NID1_MOUSE  69  GDDVVSPSLELIGELSFYDRTDITSVYVTTNGIIAMSEPPA  negative
LEUK_RAT  44  ESPSTSEALSTYSSIATVPVTEDPKESISPWGQTTAPASSI  negative
LEUK_RAT  340  FFSRRKSRQGSVALEELKPGTGPNLKGEEEPLVGSEDEAVE  negative
FINC_BOVIN  1734  RTKTETITGFQVDAIPANGQTPIQRTIRPDVRSYTITGLQP  negative
FINC_BOVIN  339  TYGGNSNGEPCVLPFTYNGKTFYSCTTEGRQDGHLWCSTTS  negative
LAMP1_HUMAN  38  AARPHALSSAAMFMVKNGNGTACIMANFSAAFSVNYDTKSG  negative
PLMN_HUMAN  393  VVQDCYHGDGQSYRGTSSTTTTGKKCQSWSSMTPHRHQKTP  negative
LEUK_RAT  160  SAPPVTVTSSTMTSGPFVATTVSSETSGPPVTMATGSLGPS  negative
PLMN_HUMAN  422  SSMTPHRHQKTPENYPNAGLTMNYCRNPDADKGPWCFTTDP  negative
GLPC_HUMAN  93  LVSLLFVMLRYMYRHKGTYHTNEAKGTEFAESADAALQGDP  negative
LCAT_HUMAN  410  PVHLLPLHGIQHLNMVFSNLTLEHINAILLGAYRQGPPASP  negative
LEUK_HUMAN  198  TSKGTSGPPVTMATDSLETSTGTTGPPVTMTTGSLEPSSGA  negative
CEL_HUMAN  489  TPTGYRPQDRTVSKAMIAYWTNFAKTGDPNMGDSAVPTHWE  negative
GCB_MOUSE  303  TAPVLDSDGSYFIYSKLNMKTSKWEKTDSFSCNVRHEGLKN  negative
HEMO_HUMAN  461  KLNAAKALPQPQNVTSLLGCTHOOOOOOOOOOOOOOOOOOO  negative
CASK_HUMAN  178  PEAFSESIITSTPETTTVAVTPPTAOOOOOOOOOOOOOOOO  negative
FINC_BOVIN  1464  VRYYRITYGETGGSSPVQEFTVPGSKSTATISGLKPGVDYT  negative
FA9_HUMAN  194  VPFPCGRVSVSQTSKLTRAETVFPDVDYVNSTEAETILDNI  negative
ZP4_PIG  191  CYNSEEVPSCYYGNTVTSRCTQDGHFSIAVSRNVTSPPLLW  negative
APOE_HUMAN  307  VEDMQRQWAGLVEKVQAAVGTSAAPVPSDNHOOOOOOOOOO  negative
TFR1_HUMAN  509  LGTSNFKVSASPLLYTLIEKTMQNVKHPVTGQFLYQDSNWA  negative
KNG1_BOVIN  150  AEGPVVTAQYECLGCVHPISTKSPDLEPVLRYAIQYFNNNT  negative
ITIH2_HUMAN  127  DVQIPKGAFISNFSMTVDGKTFRSSIKEKTVGRALYAQARA  negative
NID1_MOUSE  891  MFVPQCDEYGHYVPTQCHHSTGYCWCVDRDGRELEGSRTPP  negative
AMBP_HUMAN  103  STRWRKGVCEETSGAYEKTDTDGKFLYHKSKWNITMESYVV  negative
LCAT_HUMAN  371  YDHGFPYTDPVGVLYEDGDDTVATRSTELCGLWQGRQPQPV  negative
FINC_HUMAN  901  YAVEENQESTPVVIQQETTGTPRSDTVPSPRDLQFVEVTDV  negative
KNG1_HUMAN  65  NSQNQSNNQFVLYRITEATKTVGSDTFYSFKYEIKEGDCPV  negative
IL2RA_HUMAN  236  TTTDFQIQTEMAATMETSIFTTEYQVAVAGCVFLLISVLLL  negative
FINC_BOVIN  1600  SVYAQNQNGESQPLVQTAVTTIPAPTNLKFTQVTPTSLTAQ  negative
LEUK_RAT  222  GGTPVFSTKISTTSTPNPITTVPPRPGSSGMLLVSMLIALT  negative
ITIH4_HUMAN  719  PATSNPDPAVSRVMNIKIEETTMTTQTPAPIQAPSAILPLP  negative
TPO_HUMAN  4  OOOOOOOOOOOOOOOOOMELTELLLVVMLLLTARLTLSSPA  negative
ITIH2_HUMAN  800  ITLSHGSSTFSLSWSDTAQVTNQRVQISVKKEKVVTITLDK  negative
LCTN_CAMDR  36  SLASLNEPKDEIYMESQPTDTSAQVIMSNHQVSSEDLSMEP  negative
FINC_BOVIN  1443  LEVIAATPTSLLISWDAPAVTVRYYRITYGETGGSSPVQEF  negative
CEL_HUMAN  512  AKTGDPNMGDSAVPTHWEPYTTENSGYLEITKKMGSSSMKR  negative
TETN_HUMAN  107  QTKTFHEASEDCISRGGTLSTPQTGSENDALYEYLRQSVGN  negative
ITIH2_HUMAN  82  EMMEEVDQVTLYSYKVQSTITSRMATTMIQSKVVNNSPQPQ  negative
APOC3_HUMAN  40  ASEAEDASLLSFMQGYMKHATKTAKDALSSVQESQVAQQAR  negative
ITIH4_HUMAN  218  LVDALTTWQNKTKAHIRFKPTLSQQQKSPEQQETVLDGNLI  negative
LEUK_HUMAN  344  GDKGSGFPDGEGSSRRPTLTTFFGRRKSRQGSLAMEELKSG  negative
GP1BA_HUMAN  616  LVAGRRPSALSQGRGQDLLSTVSIRYSGHSLOOOOOOOOOO  negative
IC1_HUMAN  404  EKLEMSKFQPTLLTLPRIKVTTSQDMLSIMEKLEFFDFSYD  negative
ITIH1_HUMAN  659  PRRTFVLSALQPSPTHSSSNTQRLPDRVTGVDTDPHFIIHV  negative
HGF_HUMAN  531  LRYRNKHICGGSLIKESWVLTARQCFPSRDLKDYEAWLGIH  negative
FETUA_HUMAN  233  ATEAAKCNLLAEKQYGFCKATLSEKLGGAEVAVTCTVFQTQ  negative
TPO_HUMAN  199  TTAVPSRTSLVLTLNELPNRTSGLLETNFTASARTTGSGLL  negative
GP1BA_HUMAN  455  SPTILVSATSLITPKSTFLTTTKPVSLLESTKKTIPELDQP  negative
FA10_BOVIN  284  ILNEFYVLTAAHCLHQAKRFTVRVGDRNTEQEEGNEMAHEV  negative
ZP4_PIG  140  TVTETKLFKCPVDFLALDVPTIGLCDAVPVWDRLPCAPPPI  negative
FA10_BOVIN  429  QPEDACQGDSGGPHVTRFKDTYFVTGIVSWGEGCARKGKFG  negative
GLP_HORSE  90  AYVSRRLRKRPPADVPPPASTVPSADAPPPVSEDDETSLTS  negative
ITIH2_HUMAN  5  OOOOOOOOOOOOOOOOMKRLTCFFICFFLSEVSGFEIPING  negative
TFR1_HUMAN  52  DNSHVEMKLAVDEEENADNNTKANVTKPKRCSGSICYGTIA  negative
EPYC_BOVIN  174  IKKINKNDFASLNDLRRIDLTSNLISEIDEDAFRKLPQLRE  negative
LAMP1_HUMAN  137  FVYNLSDTHLFPNASSKEIKTVESITDIRADIDKKYRCVSG  negative
FA12_HUMAN  498  LSPYVQPVCLPSGAARPSETTLCQVAGWGHQFEGAEEYASF  negative
CEL_HUMAN  545  MGSSSMKRSLRTNFLRYWTLTYLALPTVTDQEATPVPPTGD  negative
IGHD_HUMAN  245  NGSQSQHSRLTLPRSLWNAGTSVTCTLNHPSLPPQRLMALR  negative
FA12_HUMAN  76  QLYHKCTHKGRPGPQPWCATTPNFDQDQRWGYCLEPKKVKD  negative
COIA1_HUMAN  719  PLAGGSSTEDSRSEEVEEQTTVASLGAQTLPGSDSVSTWDG  negative
CEL_HUMAN  403  TFDVYTESWAQDPSQENKKKTVVDFETDVLFLVPTEIALAQ  negative
GCB_MOUSE  19  OOAKTTPPSVYPLAPGCGDTTGSSVTLGCLVKGYFPESVTV  negative
FA10_HUMAN  223  YDAADLDPTENPFDLLDFNQTQPERGDNNLTRIVGGQECKD  negative
GCB_MOUSE  255  PQVYILPPPAEQLSRKDVSLTCLVVGFNPGDISVEWTSNGH  negative
FETUA_HUMAN  341  MGVVSLGSPSGEVSHPRKTRTVVQPSVGAAAGPVVPPCPGR  negative
FINC_BOVIN  934  NLPGEHGQRLPVSRNTFAEVTGLSPGVTYHFKVFAVNQGRE  negative
IGF2_HUMAN  123  DNFPRYPVGKFFQYDTWKQSTQRLRRGLPALLRARRGHVLA  negative
ITIH4_HUMAN  189  VKHLQMDIHIFEPQGISFLETESTFMTNQLVDALTTWQNKT  negative
FA10_HUMAN  483  DRSMKTRGLPKAKSHAPEVITSSPLKOOOOOOOOOOOOOOO  negative
FINC_BOVIN  1710  LENVSPPRRARVTDATETTITISWRTKTETITGFQVDAIPA  negative
SHBG_HUMAN  60  HDPPAVHLSNGPGQEPIAVMTFDLTKITKTSSSFEVRTWDP  negative
HEMO_HUMAN  274  YMRCSPHLVLSALTSDNHGATYAFSGTHYWRLDTSRDGWHS  negative
KNG1_BOVIN  523  ASSYEDSTTSSAQTQEKTEETTLSSLAQPGVAITFPDFQDS  negative
LCTN_BOVIN  15  OOOOOOMKFLCVLLLASLAATSLAILNKPEDETHLEAQPTD  negative
NID1_MOUSE  692  IGTHGCDSNAACRPGPGTQFTCECSIGFRGDGQTCYDIDEC  negative
KNG1_BOVIN  425  HSAMSPVQDEERDSGKEQGPTHGHGWDHGKQIKLHGLGLGH  negative
FA10_BOVIN  220  YDPADLSPTESSLDLLGLNRTEPSAGEDGSQVVRIVGGRDC  negative
ITIH2_HUMAN  906  SMEVKGQKLIITRGLQKDYRTDLVFGTDVTCWFVHNSGKGF  negative
DLK_HUMAN  296  PVQQPEHRILKVSMKELNKKTPLLTEGQAICFTILGVLTSL  negative
KNG1_BOVIN  59  ALTKYNSENKSGNQFVLYRITEVARMDNPDTFYSLKYQIKE  negative
HGF_HUMAN  273  KGFDDNYCRNPDGQPRPWCYTLDPHTRWEYCAIKTCADNTM  negative
GCB_MOUSE  271  DVSLTCLVVGFNPGDISVEWTSNGHTEENYKDTAPVLDSDG  negative
KNG1_BOVIN  214  YEVNYSIAQTNCSKEEFSFLTPDCKSLSSGDTGECTDKAHV  negative
GCB_MOUSE  276  CLVVGFNPGDISVEWTSNGHTEENYKDTAPVLDSDGSYFIY  negative
ITIH4_HUMAN  907  PAASDDGRRTLRVQGNDHSATRERRLDYQEGPPGVEISCWS  negative
ITIH4_HUMAN  204  ISFLETESTFMTNQLVDALTTWQNKTKAHIRFKPTLSQQQK  negative
APOH_HUMAN  319  FCKNKEKKCSYTEDAQCIDGTIEVPKCFKEHSSLAFWKTDA  negative
GP1BA_HUMAN  375  FPPRWTPNFTLHMESITFSKTPKSTTEPTPSPTTSEPVPEP  negative
COIA1_HUMAN  1420  GPPGPPGPPGPPSFPGPHRQTISVPGPPGPPGPPGPPGTMG  negative
ITIH4_HUMAN  723  NPDPAVSRVMNIKIEETTMTTQTPAPIQAPSAILPLPGQSV  negative
EPYC_BOVIN  125  VLGPQTNEDFPTCLLCTCISTTVYCDDHELDAIPPLPKNTA  negative
GCB_MOUSE  91  PSSTWPSQTVTCSVAHPASSTTVDKKLEPSGPISTINPCPP  negative
IGHD_HUMAN  187  PLGVYLLTPAVQDLWLRDKATFTCFVVGSDLKDAHLTWEVA  negative
IC1_HUMAN  302  PSDTRLVLLNAIYLSAKWKTTFDPKKTRMEPFHFKNSVIKV  negative
HEMO_HUMAN  336  EKLYLVQGTQVYVFLTKGGYTLVSGYPKRLEKEVGTPHGII  negative
IL2_HUMAN  27  LSCIALSLALVTNSAPTSSSTKKTQLQLEHLLLDLQMILNG  negative
ITIH2_HUMAN  601  RKLWAYLTINQLLAERSLAPTAAAKRRITRSILQMSLDHHI  negative
FA10_BOVIN  329  KHSRFVKETYDFDIAVLRLKTPIRFRRNVAPACLPEKDWAE  negative
PROZ_BOVIN  181  TNSEGKDFCGGVLIQDNFVLTTATCSLLYANISVKTRSHFR  negative
IC1_HUMAN  264  YSSSPRVLSNNSDANLELINTWVAKNTNNKISRLLDSLPSD  negative
FA10_BOVIN  167  VRCSCAHGYVLGDDSKSCVSTERFPCGKFTQGRSRRWAIHT  negative
FINC_BOVIN  1202  TNGQQGYSLEEVVHADQSSCTFENLSPGLEYNVSVYTVKDD  negative
FA12_HUMAN  251  TTLSGAPCQPWASEATYRNVTAEQARNWGLGGHAFCRNPDN  negative
PLF4_BOVIN  62  LEVIGAGTHCPSPQLLATKKTGRKICLDQQRPLYKKILKKL  negative
HGF_HUMAN  473  YTGNPLIPWDYCPISRCEGDTTPTIVNLDHPVISCAKTKQL  negative
LAMP1_HUMAN  274  LLNINPNKTSASGSCGAHLVTLELHSEGTTVLLFQFGMNAS  negative
DLK_HUMAN  321  EGQAICFTILGVLTSLVVLGTVGIVFLNKCETWVSNLRYNH  negative
HGF_HUMAN  239  YRGLMDHTESGKICQRWDHQTPHRHKFLPERYPDKGFDDNY  negative
FINC_BOVIN  1756  IQRTIRPDVRSYTITGLQPGTDYKIHLYTLNDNARSSPVVI  negative
TFR1_HUMAN  57  EMKLAVDEEENADNNTKANVTKPKRCSGSICYGTIAVIVFF  negative
A2GL_HUMAN  70  HGSSISCQPPAEIPGYLPADTVHLAVEFFNLTHLPANLLQG  negative
FINC_BOVIN  1946  GQQMIFEEHGFRRTTPPTTATPVRHRPRPYPPNVNEEIQIG  negative
APOH_HUMAN  189  TAVFECLPQHAMFGNDTITCTTHGNWTKLPECREVKCPFPS  negative
TFR1_HUMAN  464  PSRSIIFASWSAGDFGSVGATEWLEGYLSSLHLKAFTYINL  negative
A2GL_HUMAN  124  LESLSPEFLRPVPQLRVLDLTRNALTGLPPGLFQASATLDT  negative
GCB_MOUSE  194  HTAQTQTHREDYNSTIRVVSTLPIQHQDWMSGKEFKCKVNN  negative
LAMP2_HUMAN  108  IAVQFGPGFSWIANFTKAASTYSIDSVSFSYNTGDNTTFPD  negative
ITIH4_HUMAN  874  GEGLRLLLRDTDRFSSHVGGTLGQFYQEVLWGSPAASDDGR  negative
COLI_BOVIN  250  PKDKRYGGFMTSEKSQTPLVTLFKNAIIKNAHKKGQOOOOO  negative
TETN_HUMAN  88  QTVCLKGTKVHMKCFLAFTQTKTFHEASEDCISRGGTLSTP  negative
GP1BA_HUMAN  451  TIATSPTILVSATSLITPKSTFLTTTKPVSLLESTKKTIPE  negative
HGF_HUMAN  605  ARPAVLDDFVSTIDLPNYGCTIPEKTSCSVYGWGYTGLINY  negative
NID1_MOUSE  150  IIQMAAEYVQRGFPEVSFQPTSVVVVTWESVAPYGGPSSSP  negative
LEUK_RAT  139  ITNPATSSAVASTSLETFKGTSAPPVTVTSSTMTSGPFVAT  negative
FINC_BOVIN  207  EGSGRITCTSRNRCNDQDTRTSYRIGDTWSKKDNRGNLLQC  negative
FA12_HUMAN  62  VTGEPCHFPFQYHRQLYHKCTHKGRPGPQPWCATTPNFDQD  negative
ITIH4_HUMAN  594  QALNLSLAYSFVTPLTSMVVTKPDDQEQSQVAEKPMEGESR  negative
COIA1_HUMAN  555  LLGVKLSGVQDGHQDISLLYTEPGAGQTHTAASFRLPAFVG  negative
FINC_BOVIN  334  TAVTQTYGGNSNGEPCVLPFTYNGKTFYSCTTEGRQDGHLW  negative
NID1_MOUSE  205  SSNSSSYAIFLYPEDGLQFFTTFSKKDESQVPAVVGFSKGL  negative
FA10_HUMAN  315  QEEGGEAVHEVEVVIKHNRFTKETYDFDIAVLRLKTPITFR  negative
LEUK_HUMAN  316  RNGVVDAWAGPAQVPEEGAVTVTVGGSGGDKGSGFPDGEGS  negative
SHBG_HUMAN  117  MLGLRDGRPEIQLHNHWAQLTVGAGPRLDDGRWHQVEVKME  negative
LCAT_HUMAN  358  LYGVGLPTPRTYIYDHGFPYTDPVGVLYEDGDDTVATRSTE  negative
HGF_HUMAN  191  DLQENYCRNPRGEEGGPWCFTSNPEVRYEVCDIPQCSEVEC  negative
HEMO_HUMAN  59  ETKPDPDVTERCSDGWSFDATTLDDNGTMLFFKGEFVWKSH  negative
FINC_BOVIN  1895  QLVTLPHPNLHGPEILDVPSTVQKTPFITNPGYDTGNGIQL  negative
ZP3_PIG  393  EGSTSSPTSVMVGLGLATVVTLTLATIVLGVPRRRRAAAHL  negative
ITIH4_HUMAN  9  OOOOOOOOOOOOMKPPRPVRTCSKVLVLLSLLAIHQTTTAE  negative
FINC_BOVIN  1182  VSWERSTTPDITGYRITTTPTNGQQGYSLEEVVHADQSSCT  negative
AMBP_HUMAN  135  NITMESYVVHTNYDEYAIFLTKKFSRHHGPTITAKLYGRAP  negative
PROZ_BOVIN  182  NSEGKDFCGGVLIQDNFVLTTATCSLLYANISVKTRSHFRL  negative
FINC_BOVIN  243  NLLQCICTGNGRGEWKCERHTSLQTTSAGSGSFTDVRTAIY  negative
TPO_HUMAN  19  OOMELTELLLVVMLLLTARLTLSSPAPPACDLRVLSKLLRD  negative
ZP3_PIG  186  EEKLVFSLRLMEENWSAEKMTPTFQLGDRAHLQAQVHTGSH  negative
LEUK_HUMAN  121  KMSSVPQETPHATSHPAVPITANSLGSHTVTGGTITTNSPE  negative
FA10_HUMAN  92  EDSDKTNEFWNKYKDGDQCETSPCQNQGKCKDGLGEYTCTC  negative
FINC_BOVIN  1520  SKPVSINYRTEIDKPSQMQVTDVQDNSISVRWLPSSSPVTG  negative
TFR1_HUMAN  229  LVYLVENPGGYVAYSKAATVTGKLVHANFGTKKDFEDLYTP  negative
FINC_BOVIN  1491  TATISGLKPGVDYTITVYAVTGRGDSPASSKPVSINYRTEI  negative
IL2_HUMAN  30  IALSLALVTNSAPTSSSTKKTQLQLEHLLLDLQMILNGINN  negative
ZP4_PIG  458  VYLHCTASVCKPAGAPICVTTCPAARRRRSSDIHFQNGTAS  negative
GLP_PIG  36  NVSNATVTAGKPSATSPGVMTIKNTTAVVQKETGVPESYHQ  negative
FINC_BOVIN  294  YGHCVTDSGVVYSVGMQWLKTQGNKQMLCTCLGNGVSCQET  negative
ITIH1_HUMAN  623  VTPLTSMSIRGMADQDGLKPTIDKPSEDSPPLEMLGPRRTF  negative
HGF_HUMAN  61  EFKKSAKTTLIKIDPALKIKTKKVNTADQCANRCTRNKGLP  negative
ITIH4_HUMAN  519  DRGPDVLTATVSGKLPTQNITFQTESSVAEQEAEFQSPKYI  negative
APOH_HUMAN  22  ISPVLILFSSFLCHVAIAGRTCPKPDDLPFSTVVPLKTFYE  negative
ITIH1_HUMAN  740  RSPGQHDGTYFGRLGIANPATDFQLEVTPQNITLNPGFGGP  negative
GLP_PIG  118  PQDSPDIGTENTADPSELQDTEDPPLTSVEIETPASOOOOO  negative
ZP4_PIG  230  LWDSVHLAFRNDSECKPVMETHTFVLFRFPFSSCGTAKRVT  negative
DLK_HUMAN  373  YNSGEDLAVNIIFPEKIDMTTFSKEAGDEEIOOOOOOOOOO  negative
TFR1_HUMAN  666  RGDFFRATSRLTTDFGNAEKTDRFVMKKLNDRVMRVEYHFL  negative
GLPC_HUMAN  53  TIAEPDPGMSGWPDGRMETSTPTIMDIVVIAGVIAAVAIVL  negative
SHBG_HUMAN  398  ALNRSHEIWTHSCPQSPGNGTDASHOOOOOOOOOOOOOOOO  negative
COIA1_HUMAN  131  GAEILNVAKGIRSFVQLWNDTVPTESLARAETLVLETPVGP  negative
PROZ_BOVIN  161  CQRPQGSQQNLLPFPWQVKLTNSEGKDFCGGVLIQDNFVLT  negative
LAMP1_HUMAN  330  PDARDPAFKAANGSLRALQATVGNSYKCNAEEHVRVTKAFS  negative
GCB_MOUSE  40  GSSVTLGCLVKGYFPESVTVTWNSGSLSSSVHTFPALLQSG  negative
LSHB_HORSE  3  OOOOOOOOOOOOOOOOOOMETLQGLLLWMLLSVGGVWASRG  negative
ITIH4_HUMAN  623  QVAEKPMEGESRNRNVHSGSTFFKYYLQGAKIPKPEASFSP  negative
FA10_BOVIN  176  VLGDDSKSCVSTERFPCGKFTQGRSRRWAIHTSEDALDASE  negative
TFR1_HUMAN  423  VVVGAQRDAWGPGAAKSGVGTALLLKLAQMFSDMVLKDGFQ  negative
GLP_PIG  130  ADPSELQDTEDPPLTSVEIETPASOOOOOOOOOOOOOOOOO  negative
GCB_MOUSE  149  VFIFPPNIKDVLMISLTPKVTCVVVDVSEDDPDVQISWFVN  negative
FINC_BOVIN  1471  YGETGGSSPVQEFTVPGSKSTATISGLKPGVDYTITVYAVT  negative
KNG1_BOVIN  336  YSIVFIARETTCSKGSNEELTKSCEINIHGQILHCDANVYV  negative
AMBP_HUMAN  273  SMACETFQYGGCMGNGNNFVTEKECLQTCRTVAACNLPIVR  negative
FETUA_BOVIN  247  YGFCKGSVIQKALGGEDVRVTCTLFQTQPVIPQPQPDGAEA  negative
ZP3_PIG  357  MPKRQSAPRSRRHVTDEADVTVGPLIFLGKTSDHGVEGSTS  negative
NID1_MOUSE  1184  TDWKTNSVIAMDLAISKEMDTFHPHKQTRLYGITIALSQCP  negative
PLMN_HUMAN  272  KRWELCDIPRCTTPPPSSGPTYQCLKGTGENYRGNVAVTVS  negative
APOH_HUMAN  48  DLPFSTVVPLKTFYEPGEEITYSCKPGYVSRGGMRKFICPL  negative
CEL_HUMAN  382  EDFYKLVSEFTITKGLRGAKTTFDVYTESWAQDPSQENKKK  negative
KNG1_BOVIN  128  ATVAKRGNMKFSVAIQTCLITPAEGPVVTAQYECLGCVHPI  negative
NID1_MOUSE  1032  TIIRQDLGSPEGIALDHLGRTIFWTDSQLDRIEVAKMDGTQ  negative
IL2RA_HUMAN  12  OOOOOOOOOMDSYLLMWGLLTFIMVPGCQAELCDDDPPEIP  negative
FA10_HUMAN  233  NPFDLLDFNQTQPERGDNNLTRIVGGQECKDGECPWQALLI  negative
PLMN_HUMAN  306  NVAVTVSGHTCQHWSAQTPHTHNRTPENFPCKNLDENYCRN  negative
FINC_BOVIN  1990  RGDVDHHLYPHVVGLNPNASTGQEALSQTTISWTPFQESSE  negative
ITIH1_HUMAN  868  GSDPTKPDATMVVRNRRLTVTRGLQKDYSKDPWHGAEVSCW  negative
PLMN_HUMAN  279  IPRCTTPPPSSGPTYQCLKGTGENYRGNVAVTVSGHTCQHW  negative
COIA1_HUMAN  192  RGIPSSPGAHTTEAGTLPAPTPSPPSLGRPWAPLTGPSVPP  negative
CASK_HUMAN  172  VDSVVTPEAFSESIITSTPETTTVAVTPPTAOOOOOOOOOO  negative
FINC_BOVIN  357  GKTFYSCTTEGRQDGHLWCSTTSNYEQDQKYSFCTDHTVLV  negative
LEUK_HUMAN  146  GSHTVTGGTITTNSPETSSRTSGAPVTTAASSLETSRGTSG  negative
LSHB_HORSE  50  RPINATLAAEKEACPICITFTTSICAGYCPSMVRVMPAALP  negative
FA12_HUMAN  556  DVHGSSILPGMLCAGFLEGGTDACQGDSGGPLVCEDQAAER  negative
IGF2_HUMAN  31  VLLTFLAFASCCIAAYRPSETLCGGELVDTLQFVCGDRGFY  negative
ITIH1_HUMAN  752  RLGIANPATDFQLEVTPQNITLNPGFGGPVFSWRDQAVLRQ  negative
SP1_HORSE  51  ENKCVFPFNYRGYRYYDCTRTDSFYRWCSLTGTYSGSWKYC  negative
AMBP_HUMAN  125  GKFLYHKSKWNITMESYVVHTNYDEYAIFLTKKFSRHHGPT  negative
OSTP_BOVIN  135  SDESHHSDESDEVDFPTDIPTIAVFTPFIPTESANDGRGDS  negative
FA12_HUMAN  424  PCWVLTAAHCLQDRPAPEDLTVVLGQERRNHSCEPCQTLAV  negative
COIA1_HUMAN  187  TLWPSRGIPSSPGAHTTEAGTLPAPTPSPPSLGRPWAPLTG  negative
NID1_MOUSE  510  GIIGWMFAVEQDGFKNGFSITGGEFTRQAEVTFLGHPGKLV  negative
FINC_BOVIN  499  AYSQLRDQCIVDGITYNVNDTFHKRHEEGHMLNCTCFGQGR  negative
LEUK_RAT  204  HGLSATIATSSGESSSVAGGTPVFSTKISTTSTPNPITTVP  negative
FA12_HUMAN  231  VDTKASCYDGRGLSYRGLARTTLSGAPCQPWASEATYRNVT  negative
KNG1_BOVIN  107  NKTWQDCDYKDSAQAATGECTATVAKRGNMKFSVAIQTCLI  negative
GP1BA_HUMAN  388  ESITFSKTPKSTTEPTPSPTTSEPVPEPAPNMTTLEPTPSP  negative
FINC_HUMAN  1416  HFSGRPREDRVPHSRNSITLTNLTPGTEYVVSIVALNGREE  negative
IGHD_HUMAN  354  FWAWSVLRVPAPPSPQPATYTCVVSHEDSRTLLNASRSLEV  negative
GLP_HORSE  106  PPASTVPSADAPPPVSEDDETSLTSVETDYPGDSQOOOOOO  negative
GP1BA_HUMAN  74  LSENLLYTFSLATLMPYTRLTQLNLDRCELTKLQVDGTLPV  negative
LEUK_HUMAN  93  EGSPLWTSIGASTGSPLPEPTTYQEVSIKMSSVPQETPHAT  negative
NID1_MOUSE  580  GASVHIEPYTELYHYSSSVITSSSTREYTVMEPDQDGAAPS  negative
TPO_HUMAN  305  PPNLQPGYSPSPTHPPTGQYTLFPLPPTLPTPVVQLHPLLP  negative
LAMP2_HUMAN  181  KNDVVQHYWDVLVQAFVQNGTVSTNEFLCDKDKTSTVAPTI  negative
GP1BA_HUMAN  468  PKSTFLTTTKPVSLLESTKKTIPELDQPPKLRGVLQGHLES  negative
NID1_MOUSE  612  PDQDGAAPSHTHIYQWRQTITFQECAHDDARPALPSTQQLS  negative
ITIH1_HUMAN  607  ANLSSQALQMSLDYGFVTPLTSMSIRGMADQDGLKPTIDKP  negative
LEUK_RAT  165  TVTSSTMTSGPFVATTVSSETSGPPVTMATGSLGPSKETHG  negative
PLMN_PIG  57  SRKQVAARSVEECAAKCEAETNFICRAFQYHSKDQQCVVMA  negative
KNG1_BOVIN  558  PDFQDSDLIATVMPNTLPPHTESDDDWIPDIQTEPNSLAFK  negative
KNG1_BOVIN  326  ATVQVVAGLKYSIVFIARETTCSKGSNEELTKSCEINIHGQ  negative
PLMN_HUMAN  702  IPACLPSPNYVVADRTECFITGWGETQGTFGAGLLKEAQLP  negative
ITIH2_HUMAN  357  LDDLRAEDHFSVIDFNQNIRTWRNDLISATKTQVADAKRYI  negative
PLMN_HUMAN  678  FLEPTRKDIALLKLSSPAVITDKVIPACLPSPNYVVADRTE  negative
IGHD_HUMAN  135  QPQAEGSLAKATTAPATTRNTGRGGEEKKKEKEKEEQEERE  negative
OSTP_HUMAN  155  DFPTDLPATEVFTPVVPTVDTYDGRGDSVVYGLRSKSKKFR  negative
FA9_HUMAN  332  YNHDIALLELDEPLVLNSYVTPICIADKEYTNIFLKFGSGY  negative
FA10_BOVIN  109  QCEGHPCLNQGHCKDGIGDYTCTCAEGFEGKNCEFSTREIC  negative
ITIH4_HUMAN  804  EVTFKNPLVWVHASPEHVVVTRNRRSSAYKWKETLFSVMPG  negative
NID1_MOUSE  156  EYVQRGFPEVSFQPTSVVVVTWESVAPYGGPSSSPAEEGKR  negative
IC1_HUMAN  219  YPKDFTCVHQALKGFTTKGVTSVSQIFHSPDLAIRDTFVNA  negative
PLMN_HUMAN  707  PSPNYVVADRTECFITGWGETQGTFGAGLLKEAQLPVIENK  negative
EPYC_BOVIN  32  LILDAAVTAPTLESINYNSETYDATLEDLDHLYNYENIPMG  negative
NID1_MOUSE  1218  IALSQCPQGHNYCSVNNGGCTHLCLPTPGSRTCRCPDNTLG  negative
ITIH2_HUMAN  548  VVAGKFDPAKLDQIESVITATSANTQLVLETLAQMDDLQDF  negative
IGHD_HUMAN  203  RDKATFTCFVVGSDLKDAHLTWEVAGKVPTGGVEEGLLERH  negative
ITIH2_HUMAN  849  HRVWKKHPVNVDFLGIYIPPTNKFSPKAHGLIGQFMQEPKI  negative
COIA1_HUMAN  295  HAAPSAFSSGLPGALSQVAVTTLTKDSGAWVSHVANSVGPG  negative
GCB_MOUSE  24  TPPSVYPLAPGCGDTTGSSVTLGCLVKGYFPESVTVTWNSG  negative
FINC_BOVIN  1301  AELSISPSDNAVVLTNLLPGTEYLVSVSSVYEQHESIPLRG  negative
LAMP2_HUMAN  364  QINTFDLRVQPFNVTQGKYSTAQDCSADDDNFLVPIAVGAA  negative
LEUK_HUMAN  79  GDQTSALPPSTSINEGSPLWTSIGASTGSPLPEPTTYQEVS  negative
FA9_HUMAN  186  NQKSCEPAVPFPCGRVSVSQTSKLTRAETVFPDVDYVNSTE  negative
PLMN_HUMAN  500  DCMFGNGKGYRGKRATTVTGTPCQDWAAQEPHRHSIFTPET  negative
