# Supplementary material for: Prediction of mucin-type O-glycosylation sites in mammalian proteins using the composition of k-spaced amino acid pairs
Source: BMC Bioinformatics. 2008 Feb 18;9:101. doi: 10.1186/1471-2105-9-101 (PMC2335299; doi:10.1186/1471-2105-9-101)
Supplement: Additional file 5 — The source code of CKSAAP_OGlySite. The data provided contain the source code of CKSAAP_OGlySite, in which a file (readme.txt) addressing how to use CKSAAP_OGlySite is included. [file 1471-2105-9-101-S5.GZ › ./CKSAAP_OGlySite/example/s-train-encode]

+1  1:0  2:0  3:0  4:0  5:0  6:0  7:0  8:0  9:0  10:0  11:0  12:0  13:0  14:0  15:1  16:0  17:0  18:0  19:0  20:0  21:0  22:0  23:0  24:0  25:0  26:0  27:0  28:0  29:0  30:0  31:0  32:0  33:0  34:0  35:0  36:1  37:0  38:0  39:0  40:0  41:0  42:0  43:0  44:0  45:0  46:0  47:0  48:0  49:0  50:0  51:0  52:0  53:0  54:0  55:0  56:0  57:0  58:0  59:0  60:0  61:0  62:0  63:0  64:0  65:0  66:0  67:0  68:0  69:0  70:0  71:0  72:0  73:0  74:0  75:0  76:0  77:0  78:0  79:0  80:0  81:0  82:0  83:1  84:0  85:0  86:0  87:0  88:0  89:0  90:0  91:0  92:0  93:0  94:0  95:0  96:0  97:0  98:0  99:0  100:0  101:0  102:0  103:0  104:0  105:0  106:0  107:0  108:0  109:0  110:0  111:0  112:1  113:0  114:0  115:0  116:0  117:0  118:0  119:0  120:0  121:0  122:0  123:0  124:0  125:0  126:0  127:0  128:1  129:0  130:0  131:0  132:0  133:0  134:0  135:0  136:0  137:0  138:0  139:0  140:0  141:0  142:0  143:0  144:0  145:1  146:0  147:0  148:0  149:0  150:0  151:0  152:0  153:0  154:0  155:0  156:0  157:0  158:0  159:0  160:0  161:0  162:0  163:0  164:0  165:0  166:0  167:0  168:0  169:0  170:0  171:0  172:0  173:0  174:0  175:0  176:0  177:0  178:0  179:0  180:0  181:0  182:0  183:0  184:0  185:0  186:0  187:0  188:0  189:0  190:0  191:0  192:0  193:0  194:0  195:0  196:0  197:0  198:0  199:0  200:0  201:0  202:0  203:0  204:0  205:0  206:0  207:0  208:0  209:0  210:0  211:0  212:0  213:0  214:0  215:0  216:0  217:0  218:0  219:0  220:0  221:0  222:0  223:0  224:0  225:0  226:0  227:0  228:0  229:0  230:0  231:0  232:0  233:0  234:0  235:0  236:0  237:0  238:0  239:0  240:0  241:0  242:0  243:0  244:0  245:0  246:0  247:0  248:0  249:0  250:0  251:0  252:0  253:0  254:0  255:0  256:0  257:0  258:0  259:0  260:0  261:0  262:0  263:0  264:0  265:0  266:0  267:0  268:0  269:0  270:0  271:0  272:0  273:0  274:0  275:0  276:0  277:0  278:0  279:0  280:0  281:0  282:0  283:0  284:0  285:0  286:0  287:0  288:0  289:0  290:0  291:0  292:0  293:0  294:0  295:0  296:0  297:0  298:1  299:0  300:0  301:0  302:0  303:0  304:0  305:0  306:0  307:0  308:0  309:0  310:1  311:0  312:0  313:0  314:0  315:0  316:1  317:0  318:0  319:0  320:0  321:0  322:0  323:0  324:0  325:0  326:0  327:0  328:0  329:0  330:0  331:0  332:0  333:0  334:0  335:0  336:1  337:0  338:0  339:0  340:0  341:0  342:0  343:0  344:0  345:0  346:0  347:0  348:0  349:0  350:0  351:0  352:1  353:0  354:0  355:0  356:0  357:0  358:0  359:0  360:0  361:0  362:0  363:0  364:0  365:0  366:0  367:0  368:0  369:0  370:0  371:0  372:0  373:0  374:0  375:0  376:0  377:0  378:0  379:0  380:0  381:0  382:0  383:0  384:1  385:0  386:0  387:0  388:0  389:0  390:0  391:0  392:0  393:0  394:0  395:0  396:0  397:0  398:0  399:0  400:0  401:0  402:0  403:0  404:0  405:0  406:0  407:0  408:0  409:0  410:0  411:0  412:0  413:0  414:0  415:0  416:1  417:0  418:0  419:0  420:0  421:0  422:0  423:0  424:0  425:0  426:0  427:0  428:0  429:0  430:0  431:0  432:0  433:0  434:0  435:0  436:0  437:0  438:0  439:0  440:0  441:5  442:0  443:0  444:0  445:0  446:0  447:0  448:0  449:0  450:0  451:0  452:0  453:0  454:0  455:0  456:0  457:1  458:0  459:0  460:0  461:0  462:0  463:0  464:0  465:0  466:1  467:0  468:0  469:0  470:0  471:0  472:0  473:0  474:0  475:0  476:0  477:0  478:0  479:0  480:0  481:0  482:0  483:0  484:0  485:0  486:0  487:0  488:0  489:0  490:0  491:0  492:0  493:0  494:0  495:0  496:0  497:0  498:0  499:0  500:0  501:0  502:0  503:0  504:0  505:0  506:0  507:0  508:0  509:0  510:0  511:0  512:0  513:0  514:0  515:0  516:0  517:0  518:0  519:0  520:0  521:1  522:0  523:0  524:0  525:0  526:0  527:0  528:0  529:0  530:0  531:0  532:0  533:0  534:0  535:0  536:0  537:0  538:0  539:0  540:0  541:0  542:0  543:0  544:0  545:0  546:0  547:0  548:1  549:0  550:0  551:0  552:0  553:0  554:0  555:0  556:0  557:0  558:0  559:0  560:0  561:0  562:0  563:0  564:0  565:0  566:0  567:0  568:0  569:0  570:0  571:0  572:0  573:1  574:0  575:0  576:0  577:0  578:0  579:0  580:0  581:0  582:1  583:0  584:0  585:0  586:0  587:0  588:0  589:0  590:0  591:0  592:0  593:0  594:0  595:0  596:0  597:0  598:0  599:0  600:0  601:0  602:0  603:0  604:0  605:0  606:0  607:0  608:0  609:0  610:0  611:0  612:0  613:0  614:0  615:0  616:0  617:0  618:0  619:0  620:0  621:0  622:0  623:0  624:0  625:0  626:0  627:0  628:0  629:0  630:0  631:0  632:0  633:0  634:0  635:0  636:0  637:0  638:0  639:0  640:0  641:0  642:0  643:0  644:0  645:0  646:0  647:0  648:0  649:0  650:0  651:0  652:0  653:0  654:0  655:0  656:0  657:0  658:0  659:0  660:0  661:0  662:0  663:0  664:0  665:0  666:0  667:0  668:0  669:0  670:0  671:0  672:0  673:0  674:0  675:0  676:0  677:0  678:0  679:0  680:0  681:0  682:0  683:0  684:0  685:0  686:0  687:0  688:0  689:0  690:0  691:0  692:0  693:0  694:0  695:0  696:0  697:0  698:0  699:0  700:0  701:0  702:0  703:0  704:0  705:0  706:0  707:0  708:0  709:0  710:0  711:0  712:0  713:0  714:0  715:0  716:0  717:0  718:0  719:0  720:0  721:0  722:0  723:0  724:0  725:0  726:0  727:0  728:0  729:0  730:0  731:0  732:0  733:0  734:0  735:0  736:0  737:0  738:0  739:0  740:0  741:0  742:0  743:0  744:0  745:0  746:0  747:0  748:0  749:0  750:0  751:0  752:0  753:0  754:0  755:1  756:1  757:0  758:0  759:0  760:0  761:0  762:0  763:0  764:0  765:0  766:0  767:0  768:0  769:0  770:0  771:1  772:0  773:0  774:0  775:0  776:0  777:1  778:1  779:0  780:0  781:0  782:0  783:0  784:0  785:0  786:0  787:0  788:0  789:0  790:0  791:0  792:0  793:0  794:0  795:0  796:0  797:0  798:0  799:0  800:0  801:0  802:0  803:0  804:0  805:0  806:0  807:0  808:0  809:0  810:0  811:0  812:0  813:0  814:0  815:0  816:0  817:0  818:0  819:0  820:0  821:0  822:0  823:0  824:0  825:0  826:1  827:0  828:0  829:0  830:0  831:0  832:0  833:0  834:0  835:0  836:0  837:0  838:0  839:0  840:0  841:0  842:0  843:0  844:0  845:0  846:0  847:0  848:0  849:0  850:0  851:0  852:0  853:0  854:0  855:0  856:1  857:0  858:0  859:0  860:0  861:0  862:0  863:0  864:0  865:0  866:0  867:0  868:0  869:0  870:0  871:0  872:0  873:0  874:0  875:0  876:0  877:0  878:0  879:0  880:0  881:0  882:4  883:0  884:0  885:0  886:0  887:0  888:0  889:0  890:0  891:0  892:0  893:0  894:0  895:0  896:0  897:0  898:0  899:0  900:0  901:0  902:0  903:1  904:0  905:0  906:0  907:0  908:0  909:0  910:0  911:0  912:0  913:0  914:0  915:0  916:0  917:0  918:0  919:0  920:0  921:0  922:0  923:1  924:0  925:0  926:0  927:0  928:0  929:0  930:0  931:0  932:0  933:0  934:0  935:0  936:0  937:0  938:0  939:0  940:0  941:0  942:0  943:0  944:0  945:0  946:0  947:0  948:0  949:0  950:0  951:0  952:0  953:0  954:0  955:0  956:0  957:0  958:0  959:0  960:0  961:1  962:0  963:0  964:0  965:0  966:0  967:0  968:0  969:0  970:0  971:0  972:0  973:0  974:0  975:0  976:0  977:0  978:0  979:0  980:0  981:0  982:0  983:0  984:0  985:0  986:0  987:0  988:0  989:0  990:0  991:0  992:0  993:0  994:0  995:0  996:0  997:0  998:0  999:0  1000:0  1001:0  1002:1  1003:0  1004:0  1005:0  1006:0  1007:0  1008:0  1009:0  1010:0  1011:0  1012:1  1013:0  1014:0  1015:1  1016:0  1017:0  1018:0  1019:0  1020:0  1021:0  1022:0  1023:0  1024:0  1025:0  1026:0  1027:0  1028:0  1029:0  1030:0  1031:0  1032:0  1033:0  1034:0  1035:0  1036:0  1037:0  1038:0  1039:0  1040:0  1041:0  1042:0  1043:0  1044:0  1045:0  1046:0  1047:0  1048:0  1049:0  1050:0  1051:0  1052:0  1053:0  1054:0  1055:0  1056:0  1057:0  1058:0  1059:0  1060:0  1061:0  1062:0  1063:0  1064:0  1065:0  1066:0  1067:0  1068:0  1069:0  1070:0  1071:0  1072:0  1073:0  1074:0  1075:0  1076:0  1077:0  1078:0  1079:0  1080:0  1081:0  1082:0  1083:0  1084:0  1085:0  1086:0  1087:0  1088:0  1089:0  1090:0  1091:0  1092:0  1093:0  1094:0  1095:0  1096:0  1097:0  1098:0  1099:0  1100:0  1101:0  1102:0  1103:0  1104:0  1105:0  1106:0  1107:0  1108:0  1109:0  1110:0  1111:0  1112:0  1113:0  1114:0  1115:0  1116:0  1117:0  1118:0  1119:0  1120:0  1121:0  1122:0  1123:0  1124:0  1125:0  1126:0  1127:0  1128:0  1129:0  1130:0  1131:0  1132:0  1133:0  1134:0  1135:0  1136:0  1137:0  1138:0  1139:0  1140:0  1141:0  1142:0  1143:0  1144:0  1145:0  1146:0  1147:0  1148:0  1149:0  1150:0  1151:0  1152:0  1153:0  1154:0  1155:0  1156:0  1157:0  1158:0  1159:0  1160:0  1161:0  1162:0  1163:0  1164:0  1165:0  1166:0  1167:0  1168:0  1169:0  1170:0  1171:0  1172:0  1173:0  1174:0  1175:0  1176:0  1177:0  1178:0  1179:0  1180:0  1181:0  1182:0  1183:0  1184:0  1185:0  1186:0  1187:0  1188:0  1189:0  1190:0  1191:0  1192:0  1193:1  1194:0  1195:0  1196:0  1197:1  1198:0  1199:0  1200:0  1201:0  1202:0  1203:0  1204:0  1205:0  1206:0  1207:0  1208:0  1209:0  1210:0  1211:0  1212:0  1213:1  1214:0  1215:0  1216:0  1217:0  1218:1  1219:0  1220:0  1221:0  1222:0  1223:0  1224:0  1225:0  1226:0  1227:0  1228:0  1229:0  1230:0  1231:0  1232:0  1233:1  1234:0  1235:0  1236:0  1237:0  1238:0  1239:0  1240:0  1241:0  1242:0  1243:0  1244:0  1245:0  1246:0  1247:0  1248:0  1249:0  1250:0  1251:0  1252:0  1253:0  1254:0  1255:0  1256:0  1257:0  1258:0  1259:0  1260:0  1261:0  1262:1  1263:0  1264:0  1265:0  1266:0  1267:0  1268:0  1269:0  1270:0  1271:0  1272:0  1273:0  1274:0  1275:0  1276:0  1277:0  1278:0  1279:0  1280:0  1281:0  1282:1  1283:0  1284:0  1285:0  1286:0  1287:0  1288:0  1289:0  1290:0  1291:0  1292:0  1293:0  1294:0  1295:0  1296:0  1297:0  1298:0  1299:0  1300:0  1301:0  1302:0  1303:0  1304:0  1305:0  1306:0  1307:0  1308:0  1309:0  1310:0  1311:0  1312:0  1313:0  1314:0  1315:0  1316:0  1317:0  1318:0  1319:0  1320:0  1321:0  1322:0  1323:3  1324:0  1325:0  1326:0  1327:0  1328:0  1329:0  1330:0  1331:0  1332:0  1333:0  1334:0  1335:0  1336:0  1337:0  1338:0  1339:0  1340:0  1341:0  1342:0  1343:0  1344:1  1345:0  1346:0  1347:0  1348:0  1349:0  1350:0  1351:0  1352:0  1353:0  1354:0  1355:0  1356:0  1357:0  1358:0  1359:0  1360:0  1361:1  1362:0  1363:0  1364:0  1365:0  1366:0  1367:0  1368:0  1369:0  1370:0  1371:0  1372:0  1373:0  1374:0  1375:0  1376:0  1377:0  1378:0  1379:0  1380:0  1381:0  1382:0  1383:0  1384:0  1385:0  1386:0  1387:1  1388:0  1389:0  1390:0  1391:0  1392:0  1393:0  1394:0  1395:0  1396:0  1397:0  1398:0  1399:0  1400:0  1401:0  1402:0  1403:0  1404:0  1405:0  1406:0  1407:0  1408:0  1409:0  1410:0  1411:0  1412:0  1413:0  1414:0  1415:0  1416:0  1417:0  1418:0  1419:0  1420:0  1421:0  1422:0  1423:0  1424:0  1425:0  1426:0  1427:0  1428:0  1429:0  1430:0  1431:0  1432:1  1433:0  1434:0  1435:0  1436:0  1437:0  1438:0  1439:0  1440:0  1441:0  1442:0  1443:0  1444:0  1445:0  1446:0  1447:0  1448:0  1449:0  1450:0  1451:1  1452:0  1453:0  1454:0  1455:0  1456:0  1457:0  1458:0  1459:0  1460:0  1461:0  1462:0  1463:0  1464:0  1465:0  1466:0  1467:0  1468:0  1469:1  1470:0  1471:0  1472:0  1473:0  1474:0  1475:0  1476:0  1477:0  1478:0  1479:0  1480:0  1481:0  1482:0  1483:0  1484:0  1485:0  1486:0  1487:0  1488:0  1489:0  1490:0  1491:0  1492:0  1493:0  1494:0  1495:0  1496:0  1497:0  1498:0  1499:0  1500:0  1501:0  1502:0  1503:0  1504:0  1505:0  1506:0  1507:0  1508:0  1509:0  1510:0  1511:0  1512:0  1513:0  1514:0  1515:0  1516:0  1517:0  1518:0  1519:0  1520:0  1521:0  1522:0  1523:0  1524:0  1525:0  1526:0  1527:0  1528:0  1529:0  1530:0  1531:0  1532:0  1533:0  1534:0  1535:0  1536:0  1537:0  1538:0  1539:0  1540:0  1541:0  1542:0  1543:0  1544:0  1545:0  1546:0  1547:0  1548:0  1549:0  1550:0  1551:0  1552:0  1553:0  1554:0  1555:0  1556:0  1557:0  1558:0  1559:0  1560:0  1561:0  1562:0  1563:0  1564:0  1565:0  1566:0  1567:0  1568:0  1569:0  1570:0  1571:0  1572:0  1573:0  1574:0  1575:0  1576:0  1577:0  1578:0  1579:0  1580:0  1581:0  1582:0  1583:0  1584:0  1585:0  1586:0  1587:0  1588:0  1589:0  1590:0  1591:0  1592:0  1593:0  1594:0  1595:0  1596:0  1597:0  1598:0  1599:0  1600:0  1601:0  1602:0  1603:0  1604:0  1605:0  1606:0  1607:0  1608:0  1609:0  1610:0  1611:0  1612:0  1613:0  1614:0  1615:0  1616:0  1617:0  1618:0  1619:0  1620:0  1621:0  1622:0  1623:0  1624:0  1625:0  1626:0  1627:0  1628:0  1629:0  1630:0  1631:0  1632:0  1633:1  1634:0  1635:0  1636:0  1637:0  1638:1  1639:0  1640:0  1641:0  1642:0  1643:0  1644:0  1645:0  1646:0  1647:0  1648:0  1649:0  1650:0  1651:0  1652:0  1653:0  1654:0  1655:0  1656:0  1657:0  1658:0  1659:2  1660:0  1661:0  1662:0  1663:0  1664:0  1665:0  1666:0  1667:0  1668:0  1669:0  1670:0  1671:0  1672:0  1673:0  1674:0  1675:1  1676:0  1677:0  1678:0  1679:0  1680:0  1681:0  1682:0  1683:0  1684:0  1685:0  1686:0  1687:0  1688:0  1689:0  1690:0  1691:0  1692:0  1693:0  1694:0  1695:0  1696:0  1697:0  1698:0  1699:0  1700:0  1701:0  1702:0  1703:0  1704:0  1705:0  1706:0  1707:0  1708:0  1709:0  1710:0  1711:0  1712:0  1713:0  1714:0  1715:0  1716:1  1717:0  1718:0  1719:0  1720:0  1721:0  1722:0  1723:0  1724:0  1725:0  1726:0  1727:0  1728:0  1729:0  1730:0  1731:0  1732:0  1733:0  1734:0  1735:0  1736:0  1737:1  1738:0  1739:0  1740:0  1741:0  1742:0  1743:0  1744:0  1745:0  1746:0  1747:0  1748:0  1749:0  1750:0  1751:0  1752:0  1753:0  1754:0  1755:0  1756:0  1757:0  1758:0  1759:0  1760:0  1761:0  1762:0  1763:0  1764:2  1765:0  1766:0  1767:0  1768:0  1769:0  1770:0  1771:0  1772:0  1773:0  1774:0  1775:0  1776:0  1777:0  1778:0  1779:0  1780:0  1781:0  1782:0  1783:0  1784:0  1785:1  1786:0  1787:0  1788:0  1789:0  1790:0  1791:0  1792:0  1793:0  1794:0  1795:0  1796:0  1797:0  1798:0  1799:0  1800:0  1801:1  1802:0  1803:0  1804:0  1805:0  1806:0  1807:0  1808:0  1809:0  1810:0  1811:0  1812:0  1813:0  1814:0  1815:0  1816:0  1817:0  1818:0  1819:0  1820:0  1821:0  1822:0  1823:0  1824:0  1825:0  1826:0  1827:0  1828:0  1829:0  1830:0  1831:0  1832:0  1833:0  1834:0  1835:0  1836:0  1837:0  1838:0  1839:0  1840:0  1841:0  1842:1  1843:0  1844:0  1845:0  1846:0  1847:0  1848:0  1849:0  1850:0  1851:0  1852:0  1853:0  1854:0  1855:0  1856:0  1857:0  1858:0  1859:0  1860:0  1861:0  1862:0  1863:0  1864:0  1865:0  1866:0  1867:0  1868:0  1869:0  1870:0  1871:0  1872:0  1873:0  1874:0  1875:0  1876:0  1877:0  1878:0  1879:0  1880:0  1881:0  1882:0  1883:0  1884:0  1885:0  1886:0  1887:0  1888:0  1889:1  1890:0  1891:0  1892:0  1893:0  1894:0  1895:0  1896:0  1897:0  1898:0  1899:0  1900:0  1901:0  1902:0  1903:0  1904:0  1905:1  1906:0  1907:1  1908:0  1909:0  1910:0  1911:0  1912:0  1913:0  1914:0  1915:0  1916:0  1917:0  1918:0  1919:0  1920:0  1921:0  1922:0  1923:0  1924:0  1925:0  1926:0  1927:0  1928:0  1929:0  1930:0  1931:0  1932:0  1933:0  1934:0  1935:0  1936:0  1937:0  1938:0  1939:0  1940:0  1941:0  1942:0  1943:0  1944:0  1945:0  1946:0  1947:0  1948:0  1949:0  1950:0  1951:0  1952:0  1953:0  1954:0  1955:0  1956:0  1957:0  1958:0  1959:0  1960:0  1961:0  1962:0  1963:0  1964:0  1965:0  1966:0  1967:0  1968:0  1969:0  1970:0  1971:0  1972:0  1973:0  1974:0  1975:0  1976:0  1977:0  1978:0  1979:0  1980:0  1981:0  1982:0  1983:0  1984:0  1985:0  1986:0  1987:0  1988:0  1989:0  1990:0  1991:0  1992:0  1993:0  1994:0  1995:0  1996:0  1997:0  1998:0  1999:0  2000:0  2001:0  2002:0  2003:0  2004:0  2005:0  2006:0  2007:0  2008:0  2009:0  2010:0  2011:0  2012:0  2013:0  2014:0  2015:0  2016:0  2017:0  2018:0  2019:0  2020:0  2021:0  2022:0  2023:0  2024:0  2025:0  2026:0  2027:0  2028:0  2029:0  2030:0  2031:0  2032:0  2033:0  2034:0  2035:0  2036:0  2037:0  2038:0  2039:0  2040:0  2041:0  2042:0  2043:0  2044:0  2045:0  2046:0  2047:0  2048:0  2049:0  2050:0  2051:0  2052:0  2053:0  2054:0  2055:0  2056:0  2057:0  2058:0  2059:1  2060:0  2061:0  2062:0  2063:0  2064:0  2065:0  2066:0  2067:0  2068:0  2069:0  2070:0  2071:0  2072:0  2073:0  2074:0  2075:0  2076:0  2077:0  2078:0  2079:1  2080:0  2081:0  2082:0  2083:0  2084:0  2085:0  2086:0  2087:0  2088:0  2089:0  2090:0  2091:0  2092:0  2093:0  2094:0  2095:0  2096:0  2097:0  2098:0  2099:0  2100:2  2101:0  2102:0  2103:0  2104:0  2105:0  2106:0  2107:0  2108:0  2109:0  2110:0  2111:0  2112:0  2113:0  2114:0  2115:0  2116:0  2117:0  2118:0  2119:0  2120:0  2121:1  2122:0  2123:0  2124:0  2125:0  2126:0  2127:0  2128:0  2129:0  2130:0  2131:0  2132:0  2133:0  2134:0  2135:0  2136:0  2137:0  2138:0  2139:0  2140:0  2141:0  2142:0  2143:0  2144:0  2145:0  2146:1  2147:0  2148:0  2149:0  2150:0  2151:0  2152:0  2153:0  2154:0  2155:0  2156:0  2157:0  2158:0  2159:0  2160:0  2161:0  2162:0  2163:0  2164:0  2165:0  2166:0  2167:0  2168:0  2169:0  2170:0  2171:0  2172:0  2173:0  2174:0  2175:0  2176:0  2177:0  2178:0  2179:1  2180:0  2181:0  2182:0  2183:0  2184:0  2185:0  2186:0  2187:0  2188:0  2189:0  2190:0  2191:0  2192:0  2193:0  2194:0  2195:0  2196:0  2197:0  2198:0  2199:0  2200:0  2201:0  2202:0  2203:0  2204:0  2205:1  
+1  1:0  2:0  3:0  4:0  5:0  6:0  7:0  8:0  9:0  10:0  11:0  12:0  13:0  14:0  15:0  16:0  17:0  18:0  19:0  20:0  21:0  22:0  23:0  24:0  25:0  26:0  27:0  28:0  29:0  30:0  31:0  32:0  33:0  34:0  35:0  36:0  37:0  38:0  39:0  40:0  41:0  42:0  43:0  44:0  45:1  46:0  47:0  48:0  49:0  50:0  51:0  52:0  53:0  54:0  55:1  56:1  57:0  58:0  59:0  60:0  61:0  62:1  63:0  64:0  65:0  66:0  67:0  68:0  69:0  70:0  71:0  72:0  73:0  74:0  75:0  76:0  77:0  78:0  79:0  80:0  81:0  82:0  83:0  84:0  85:0  86:0  87:0  88:0  89:0  90:0  91:0  92:0  93:0  94:0  95:0  96:0  97:0  98:0  99:0  100:1  101:0  102:0  103:0  104:0  105:0  106:0  107:0  108:0  109:0  110:0  111:0  112:0  113:0  114:0  115:0  116:0  117:0  118:0  119:0  120:0  121:0  122:0  123:0  124:0  125:0  126:0  127:0  128:0  129:0  130:0  131:0  132:0  133:0  134:0  135:0  136:0  137:0  138:0  139:0  140:0  141:0  142:0  143:0  144:0  145:0  146:0  147:0  148:0  149:0  150:0  151:0  152:0  153:0  154:0  155:0  156:0  157:0  158:0  159:0  160:0  161:0  162:0  163:0  164:0  165:0  166:0  167:0  168:0  169:0  170:0  171:0  172:0  173:0  174:0  175:0  176:0  177:0  178:0  179:0  180:0  181:0  182:2  183:0  184:0  185:0  186:0  187:0  188:0  189:0  190:0  191:0  192:0  193:0  194:0  195:0  196:0  197:0  198:0  199:0  200:0  201:0  202:0  203:0  204:0  205:0  206:0  207:0  208:0  209:0  210:0  211:0  212:0  213:0  214:0  215:0  216:0  217:0  218:0  219:0  220:0  221:0  222:0  223:0  224:0  225:0  226:0  227:0  228:0  229:0  230:0  231:0  232:0  233:0  234:0  235:0  236:0  237:0  238:0  239:0  240:0  241:0  242:0  243:0  244:0  245:0  246:0  247:0  248:0  249:0  250:0  251:0  252:0  253:0  254:0  255:0  256:0  257:1  258:0  259:0  260:0  261:1  262:0  263:0  264:0  265:0  266:0  267:0  268:1  269:0  270:0  271:0  272:0  273:0  274:0  275:0  276:1  277:0  278:0  279:0  280:0  281:0  282:0  283:0  284:0  285:0  286:1  287:1  288:1  289:0  290:0  291:0  292:0  293:0  294:0  295:0  296:0  297:1  298:0  299:0  300:0  301:0  302:0  303:0  304:0  305:0  306:0  307:0  308:0  309:0  310:0  311:0  312:0  313:0  314:0  315:0  316:0  317:0  318:0  319:0  320:0  321:0  322:0  323:0  324:0  325:0  326:0  327:0  328:1  329:0  330:0  331:0  332:0  333:1  334:0  335:0  336:0  337:0  338:0  339:0  340:0  341:0  342:0  343:0  344:0  345:0  346:0  347:0  348:0  349:0  350:0  351:0  352:0  353:0  354:0  355:0  356:0  357:0  358:0  359:0  360:1  361:0  362:0  363:0  364:0  365:0  366:0  367:0  368:0  369:0  370:0  371:0  372:0  373:0  374:0  375:0  376:0  377:0  378:0  379:0  380:0  381:0  382:0  383:0  384:0  385:0  386:0  387:0  388:0  389:0  390:0  391:0  392:0  393:0  394:0  395:0  396:0  397:0  398:0  399:0  400:0  401:0  402:0  403:0  404:0  405:0  406:0  407:0  408:0  409:0  410:0  411:0  412:0  413:0  414:0  415:0  416:0  417:0  418:0  419:0  420:0  421:0  422:0  423:0  424:0  425:0  426:0  427:0  428:0  429:0  430:0  431:0  432:0  433:0  434:0  435:0  436:0  437:0  438:0  439:0  440:0  441:0  442:0  443:0  444:0  445:0  446:0  447:0  448:0  449:0  450:0  451:0  452:0  453:0  454:0  455:0  456:0  457:0  458:0  459:0  460:0  461:0  462:0  463:0  464:0  465:0  466:0  467:0  468:0  469:0  470:0  471:0  472:0  473:0  474:0  475:0  476:0  477:0  478:0  479:0  480:0  481:0  482:0  483:0  484:0  485:0  486:0  487:0  488:0  489:0  490:0  491:0  492:1  493:0  494:0  495:0  496:1  497:0  498:1  499:0  500:0  501:0  502:0  503:0  504:0  505:0  506:0  507:0  508:0  509:0  510:0  511:0  512:0  513:0  514:0  515:0  516:0  517:0  518:0  519:0  520:0  521:0  522:0  523:0  524:0  525:0  526:0  527:0  528:0  529:0  530:0  531:0  532:0  533:0  534:0  535:0  536:0  537:0  538:0  539:0  540:0  541:0  542:0  543:1  544:0  545:0  546:0  547:0  548:0  549:0  550:0  551:0  552:0  553:0  554:0  555:0  556:0  557:0  558:0  559:0  560:0  561:0  562:0  563:0  564:0  565:0  566:0  567:0  568:0  569:0  570:0  571:0  572:0  573:0  574:0  575:0  576:0  577:0  578:0  579:0  580:0  581:0  582:0  583:0  584:0  585:0  586:0  587:0  588:0  589:0  590:0  591:0  592:0  593:0  594:0  595:0  596:0  597:0  598:0  599:0  600:0  601:0  602:0  603:0  604:0  605:0  606:0  607:0  608:0  609:0  610:0  611:0  612:1  613:0  614:0  615:0  616:0  617:0  618:0  619:0  620:0  621:0  622:0  623:1  624:0  625:0  626:0  627:0  628:0  629:0  630:0  631:0  632:0  633:0  634:0  635:0  636:0  637:0  638:0  639:0  640:0  641:0  642:0  643:0  644:0  645:0  646:0  647:0  648:0  649:0  650:0  651:0  652:0  653:0  654:0  655:0  656:0  657:0  658:0  659:0  660:0  661:0  662:0  663:0  664:0  665:0  666:0  667:0  668:0  669:0  670:0  671:0  672:0  673:0  674:0  675:0  676:0  677:0  678:0  679:0  680:0  681:0  682:0  683:0  684:0  685:0  686:0  687:0  688:0  689:0  690:0  691:0  692:0  693:0  694:0  695:0  696:0  697:0  698:0  699:0  700:0  701:0  702:0  703:0  704:0  705:0  706:1  707:1  708:0  709:1  710:0  711:0  712:0  713:0  714:0  715:0  716:0  717:2  718:0  719:0  720:0  721:0  722:0  723:0  724:0  725:0  726:0  727:1  728:0  729:0  730:1  731:0  732:0  733:0  734:0  735:0  736:0  737:0  738:0  739:0  740:0  741:0  742:0  743:0  744:0  745:0  746:0  747:0  748:0  749:0  750:0  751:0  752:0  753:0  754:0  755:1  756:0  757:0  758:0  759:1  760:0  761:1  762:0  763:0  764:0  765:0  766:0  767:0  768:0  769:0  770:0  771:0  772:0  773:0  774:0  775:0  776:0  777:0  778:0  779:0  780:0  781:0  782:0  783:0  784:0  785:0  786:0  787:0  788:0  789:0  790:0  791:0  792:0  793:0  794:0  795:0  796:0  797:0  798:0  799:0  800:0  801:0  802:0  803:0  804:0  805:0  806:0  807:0  808:0  809:0  810:0  811:0  812:1  813:0  814:0  815:0  816:0  817:0  818:0  819:0  820:0  821:0  822:0  823:0  824:0  825:0  826:0  827:0  828:0  829:0  830:0  831:0  832:0  833:0  834:0  835:0  836:0  837:0  838:0  839:0  840:0  841:0  842:0  843:0  844:0  845:0  846:0  847:0  848:0  849:0  850:0  851:0  852:0  853:0  854:0  855:0  856:0  857:0  858:0  859:0  860:0  861:0  862:0  863:0  864:0  865:0  866:0  867:0  868:0  869:0  870:0  871:0  872:0  873:0  874:0  875:0  876:0  877:0  878:0  879:0  880:0  881:0  882:0  883:0  884:0  885:0  886:0  887:0  888:0  889:0  890:0  891:0  892:0  893:0  894:0  895:0  896:0  897:0  898:0  899:0  900:0  901:0  902:0  903:0  904:0  905:0  906:0  907:0  908:0  909:0  910:0  911:0  912:0  913:0  914:0  915:0  916:0  917:0  918:0  919:0  920:0  921:0  922:0  923:0  924:0  925:0  926:0  927:1  928:0  929:0  930:0  931:0  932:0  933:1  934:0  935:0  936:0  937:0  938:1  939:0  940:0  941:0  942:0  943:0  944:0  945:0  946:0  947:0  948:0  949:0  950:0  951:0  952:0  953:0  954:0  955:0  956:0  957:0  958:0  959:0  960:0  961:0  962:0  963:0  964:0  965:0  966:0  967:0  968:0  969:1  970:0  971:0  972:0  973:0  974:0  975:0  976:0  977:0  978:0  979:0  980:0  981:0  982:0  983:0  984:0  985:0  986:0  987:0  988:0  989:0  990:0  991:0  992:0  993:0  994:0  995:0  996:0  997:0  998:0  999:0  1000:0  1001:0  1002:0  1003:0  1004:0  1005:0  1006:0  1007:0  1008:0  1009:0  1010:0  1011:0  1012:0  1013:0  1014:0  1015:0  1016:0  1017:0  1018:0  1019:0  1020:0  1021:0  1022:0  1023:0  1024:0  1025:0  1026:0  1027:0  1028:0  1029:0  1030:0  1031:0  1032:0  1033:0  1034:0  1035:0  1036:0  1037:0  1038:0  1039:0  1040:0  1041:0  1042:0  1043:0  1044:0  1045:0  1046:0  1047:0  1048:0  1049:0  1050:0  1051:0  1052:0  1053:1  1054:0  1055:0  1056:0  1057:0  1058:0  1059:0  1060:0  1061:0  1062:0  1063:1  1064:0  1065:0  1066:0  1067:0  1068:0  1069:0  1070:0  1071:0  1072:0  1073:0  1074:0  1075:0  1076:0  1077:0  1078:0  1079:0  1080:0  1081:0  1082:0  1083:0  1084:0  1085:0  1086:0  1087:0  1088:0  1089:0  1090:0  1091:0  1092:0  1093:0  1094:0  1095:0  1096:0  1097:0  1098:0  1099:0  1100:0  1101:0  1102:0  1103:0  1104:0  1105:0  1106:0  1107:0  1108:0  1109:0  1110:0  1111:0  1112:0  1113:0  1114:0  1115:0  1116:0  1117:0  1118:0  1119:0  1120:0  1121:0  1122:0  1123:0  1124:0  1125:0  1126:0  1127:0  1128:0  1129:0  1130:0  1131:0  1132:0  1133:0  1134:0  1135:0  1136:0  1137:0  1138:0  1139:1  1140:0  1141:0  1142:0  1143:0  1144:0  1145:0  1146:0  1147:0  1148:1  1149:0  1150:0  1151:0  1152:1  1153:0  1154:0  1155:0  1156:0  1157:0  1158:0  1159:0  1160:0  1161:0  1162:0  1163:0  1164:0  1165:0  1166:0  1167:0  1168:2  1169:0  1170:0  1171:1  1172:0  1173:0  1174:0  1175:1  1176:0  1177:0  1178:0  1179:0  1180:0  1181:0  1182:0  1183:0  1184:0  1185:0  1186:0  1187:0  1188:0  1189:0  1190:0  1191:0  1192:0  1193:0  1194:0  1195:0  1196:0  1197:0  1198:0  1199:0  1200:0  1201:0  1202:0  1203:0  1204:0  1205:0  1206:0  1207:0  1208:0  1209:0  1210:0  1211:1  1212:0  1213:1  1214:0  1215:0  1216:0  1217:0  1218:0  1219:0  1220:0  1221:0  1222:0  1223:0  1224:0  1225:0  1226:0  1227:0  1228:0  1229:0  1230:0  1231:0  1232:0  1233:0  1234:0  1235:0  1236:0  1237:0  1238:0  1239:0  1240:0  1241:0  1242:0  1243:0  1244:0  1245:0  1246:0  1247:0  1248:0  1249:0  1250:0  1251:0  1252:0  1253:0  1254:1  1255:0  1256:0  1257:0  1258:0  1259:0  1260:0  1261:0  1262:0  1263:0  1264:0  1265:0  1266:0  1267:0  1268:0  1269:0  1270:0  1271:0  1272:0  1273:0  1274:0  1275:0  1276:0  1277:0  1278:0  1279:0  1280:0  1281:0  1282:0  1283:0  1284:0  1285:0  1286:0  1287:0  1288:0  1289:0  1290:0  1291:0  1292:0  1293:0  1294:0  1295:0  1296:0  1297:0  1298:0  1299:0  1300:0  1301:0  1302:0  1303:0  1304:0  1305:0  1306:0  1307:0  1308:0  1309:0  1310:0  1311:0  1312:0  1313:0  1314:0  1315:0  1316:0  1317:0  1318:0  1319:0  1320:0  1321:0  1322:0  1323:0  1324:0  1325:0  1326:0  1327:0  1328:0  1329:0  1330:0  1331:0  1332:0  1333:0  1334:0  1335:0  1336:0  1337:0  1338:0  1339:0  1340:0  1341:0  1342:0  1343:0  1344:0  1345:0  1346:0  1347:0  1348:0  1349:0  1350:0  1351:0  1352:0  1353:0  1354:0  1355:0  1356:0  1357:0  1358:0  1359:0  1360:0  1361:0  1362:0  1363:0  1364:0  1365:0  1366:0  1367:0  1368:0  1369:0  1370:0  1371:0  1372:0  1373:0  1374:0  1375:0  1376:0  1377:0  1378:0  1379:2  1380:0  1381:0  1382:0  1383:0  1384:0  1385:1  1386:0  1387:0  1388:0  1389:0  1390:0  1391:0  1392:0  1393:0  1394:0  1395:0  1396:0  1397:0  1398:0  1399:0  1400:0  1401:0  1402:0  1403:0  1404:0  1405:0  1406:0  1407:0  1408:0  1409:0  1410:0  1411:0  1412:0  1413:0  1414:0  1415:0  1416:0  1417:0  1418:0  1419:0  1420:0  1421:1  1422:0  1423:0  1424:0  1425:0  1426:0  1427:0  1428:0  1429:0  1430:0  1431:0  1432:0  1433:0  1434:0  1435:0  1436:0  1437:0  1438:0  1439:0  1440:0  1441:0  1442:0  1443:0  1444:0  1445:0  1446:0  1447:0  1448:0  1449:0  1450:0  1451:0  1452:0  1453:0  1454:0  1455:0  1456:0  1457:0  1458:0  1459:0  1460:0  1461:0  1462:0  1463:0  1464:0  1465:0  1466:0  1467:0  1468:0  1469:0  1470:0  1471:0  1472:0  1473:0  1474:0  1475:0  1476:0  1477:0  1478:0  1479:0  1480:0  1481:0  1482:0  1483:0  1484:0  1485:0  1486:0  1487:0  1488:0  1489:0  1490:0  1491:0  1492:0  1493:0  1494:0  1495:0  1496:0  1497:0  1498:0  1499:0  1500:0  1501:0  1502:0  1503:0  1504:1  1505:0  1506:0  1507:1  1508:0  1509:0  1510:0  1511:0  1512:0  1513:0  1514:0  1515:0  1516:0  1517:0  1518:0  1519:0  1520:0  1521:0  1522:0  1523:0  1524:0  1525:0  1526:0  1527:0  1528:0  1529:0  1530:0  1531:0  1532:0  1533:0  1534:0  1535:0  1536:0  1537:0  1538:0  1539:0  1540:0  1541:0  1542:0  1543:0  1544:0  1545:0  1546:0  1547:0  1548:0  1549:0  1550:0  1551:0  1552:0  1553:0  1554:0  1555:0  1556:0  1557:0  1558:0  1559:0  1560:0  1561:0  1562:0  1563:0  1564:0  1565:0  1566:0  1567:0  1568:0  1569:0  1570:0  1571:0  1572:0  1573:0  1574:0  1575:0  1576:0  1577:0  1578:1  1579:0  1580:0  1581:0  1582:0  1583:0  1584:0  1585:0  1586:0  1587:0  1588:1  1589:0  1590:0  1591:1  1592:0  1593:0  1594:0  1595:0  1596:0  1597:0  1598:0  1599:0  1600:0  1601:1  1602:0  1603:0  1604:0  1605:1  1606:0  1607:0  1608:0  1609:1  1610:0  1611:0  1612:0  1613:0  1614:0  1615:0  1616:0  1617:0  1618:0  1619:0  1620:0  1621:0  1622:0  1623:0  1624:0  1625:0  1626:0  1627:0  1628:0  1629:0  1630:0  1631:0  1632:0  1633:0  1634:0  1635:0  1636:0  1637:0  1638:0  1639:0  1640:0  1641:0  1642:0  1643:0  1644:0  1645:0  1646:0  1647:0  1648:0  1649:0  1650:0  1651:0  1652:0  1653:1  1654:0  1655:0  1656:1  1657:0  1658:0  1659:0  1660:0  1661:0  1662:0  1663:0  1664:0  1665:0  1666:0  1667:0  1668:0  1669:0  1670:0  1671:0  1672:0  1673:0  1674:0  1675:0  1676:0  1677:0  1678:0  1679:0  1680:0  1681:0  1682:0  1683:1  1684:0  1685:0  1686:0  1687:0  1688:0  1689:0  1690:0  1691:0  1692:0  1693:0  1694:0  1695:0  1696:0  1697:0  1698:0  1699:0  1700:0  1701:0  1702:0  1703:0  1704:0  1705:0  1706:0  1707:0  1708:0  1709:0  1710:0  1711:0  1712:0  1713:0  1714:0  1715:0  1716:0  1717:0  1718:0  1719:0  1720:0  1721:0  1722:0  1723:0  1724:0  1725:0  1726:0  1727:0  1728:0  1729:0  1730:0  1731:0  1732:0  1733:0  1734:0  1735:0  1736:0  1737:0  1738:0  1739:0  1740:0  1741:0  1742:0  1743:0  1744:0  1745:0  1746:0  1747:0  1748:0  1749:0  1750:0  1751:0  1752:0  1753:0  1754:0  1755:0  1756:0  1757:0  1758:0  1759:0  1760:0  1761:0  1762:0  1763:0  1764:0  1765:0  1766:0  1767:0  1768:0  1769:0  1770:0  1771:0  1772:0  1773:0  1774:0  1775:0  1776:0  1777:0  1778:0  1779:0  1780:0  1781:0  1782:0  1783:0  1784:0  1785:0  1786:0  1787:0  1788:0  1789:0  1790:0  1791:0  1792:0  1793:0  1794:0  1795:0  1796:0  1797:0  1798:0  1799:0  1800:0  1801:0  1802:0  1803:0  1804:0  1805:0  1806:0  1807:0  1808:0  1809:0  1810:0  1811:0  1812:0  1813:0  1814:0  1815:0  1816:0  1817:0  1818:0  1819:1  1820:1  1821:0  1822:0  1823:0  1824:0  1825:0  1826:0  1827:0  1828:0  1829:0  1830:0  1831:0  1832:0  1833:0  1834:0  1835:0  1836:0  1837:0  1838:0  1839:0  1840:0  1841:0  1842:0  1843:0  1844:0  1845:0  1846:0  1847:0  1848:0  1849:0  1850:0  1851:0  1852:0  1853:0  1854:0  1855:0  1856:0  1857:0  1858:0  1859:0  1860:0  1861:0  1862:0  1863:1  1864:0  1865:0  1866:0  1867:0  1868:0  1869:0  1870:0  1871:0  1872:0  1873:0  1874:0  1875:0  1876:0  1877:0  1878:0  1879:0  1880:0  1881:0  1882:0  1883:0  1884:0  1885:0  1886:0  1887:0  1888:0  1889:0  1890:0  1891:0  1892:0  1893:0  1894:0  1895:0  1896:0  1897:0  1898:0  1899:0  1900:0  1901:0  1902:0  1903:0  1904:0  1905:0  1906:0  1907:0  1908:0  1909:0  1910:0  1911:0  1912:0  1913:0  1914:0  1915:0  1916:0  1917:0  1918:0  1919:0  1920:0  1921:0  1922:0  1923:0  1924:0  1925:0  1926:0  1927:0  1928:0  1929:0  1930:0  1931:0  1932:0  1933:0  1934:0  1935:0  1936:0  1937:0  1938:0  1939:0  1940:0  1941:1  1942:0  1943:0  1944:0  1945:1  1946:0  1947:0  1948:0  1949:0  1950:0  1951:0  1952:0  1953:0  1954:0  1955:0  1956:0  1957:0  1958:0  1959:0  1960:0  1961:0  1962:0  1963:0  1964:0  1965:0  1966:0  1967:0  1968:0  1969:0  1970:0  1971:0  1972:0  1973:0  1974:0  1975:0  1976:0  1977:0  1978:0  1979:0  1980:0  1981:0  1982:0  1983:0  1984:0  1985:0  1986:0  1987:0  1988:0  1989:0  1990:0  1991:0  1992:0  1993:0  1994:0  1995:0  1996:0  1997:0  1998:0  1999:0  2000:0  2001:0  2002:0  2003:0  2004:0  2005:0  2006:0  2007:0  2008:0  2009:0  2010:0  2011:0  2012:0  2013:0  2014:0  2015:0  2016:0  2017:0  2018:0  2019:0  2020:0  2021:0  2022:0  2023:0  2024:0  2025:0  2026:0  2027:0  2028:0  2029:0  2030:1  2031:0  2032:1  2033:0  2034:1  2035:0  2036:0  2037:0  2038:0  2039:0  2040:0  2041:0  2042:1  2043:0  2044:0  2045:0  2046:0  2047:0  2048:0  2049:0  2050:0  2051:1  2052:0  2053:1  2054:0  2055:0  2056:0  2057:0  2058:0  2059:0  2060:0  2061:0  2062:0  2063:0  2064:0  2065:0  2066:0  2067:0  2068:0  2069:0  2070:0  2071:0  2072:0  2073:0  2074:0  2075:0  2076:0  2077:0  2078:0  2079:0  2080:0  2081:0  2082:2  2083:0  2084:0  2085:0  2086:0  2087:0  2088:0  2089:0  2090:0  2091:0  2092:0  2093:0  2094:0  2095:0  2096:0  2097:0  2098:0  2099:0  2100:0  2101:0  2102:0  2103:0  2104:0  2105:0  2106:0  2107:0  2108:0  2109:0  2110:0  2111:0  2112:0  2113:0  2114:0  2115:0  2116:0  2117:0  2118:0  2119:0  2120:0  2121:0  2122:0  2123:0  2124:0  2125:0  2126:0  2127:0  2128:0  2129:0  2130:0  2131:0  2132:0  2133:0  2134:0  2135:0  2136:0  2137:0  2138:0  2139:0  2140:0  2141:1  2142:0  2143:0  2144:0  2145:0  2146:0  2147:0  2148:0  2149:0  2150:0  2151:0  2152:0  2153:0  2154:0  2155:0  2156:0  2157:0  2158:0  2159:0  2160:0  2161:0  2162:0  2163:0  2164:0  2165:0  2166:0  2167:0  2168:0  2169:0  2170:0  2171:0  2172:0  2173:0  2174:0  2175:0  2176:0  2177:0  2178:0  2179:0  2180:0  2181:0  2182:0  2183:0  2184:0  2185:0  2186:0  2187:0  2188:0  2189:0  2190:0  2191:0  2192:0  2193:0  2194:0  2195:0  2196:0  2197:0  2198:0  2199:0  2200:0  2201:0  2202:0  2203:0  2204:0  2205:0  
+1  1:0  2:0  3:0  4:0  5:0  6:0  7:0  8:0  9:0  10:0  11:0  12:0  13:1  14:0  15:0  16:0  17:0  18:0  19:0  20:0  21:0  22:0  23:0  24:0  25:0  26:0  27:0  28:0  29:0  30:0  31:0  32:0  33:0  34:0  35:0  36:0  37:0  38:0  39:0  40:0  41:0  42:0  43:0  44:0  45:0  46:0  47:0  48:0  49:0  50:1  51:0  52:0  53:0  54:0  55:0  56:0  57:0  58:0  59:0  60:0  61:0  62:0  63:0  64:0  65:0  66:0  67:0  68:0  69:0  70:0  71:0  72:0  73:0  74:0  75:0  76:0  77:0  78:0  79:0  80:0  81:0  82:0  83:0  84:0  85:0  86:0  87:0  88:0  89:0  90:0  91:0  92:0  93:0  94:0  95:0  96:0  97:1  98:0  99:0  100:0  101:0  102:0  103:0  104:0  105:0  106:1  107:0  108:0  109:0  110:0  111:0  112:0  113:0  114:0  115:1  116:0  117:0  118:1  119:0  120:0  121:0  122:1  123:0  124:0  125:0  126:0  127:0  128:0  129:0  130:0  131:0  132:0  133:0  134:0  135:0  136:0  137:0  138:0  139:0  140:0  141:0  142:0  143:0  144:0  145:0  146:0  147:0  148:0  149:0  150:0  151:0  152:0  153:0  154:0  155:0  156:0  157:0  158:0  159:0  160:0  161:0  162:0  163:0  164:0  165:0  166:0  167:0  168:0  169:0  170:0  171:0  172:0  173:0  174:0  175:0  176:0  177:0  178:0  179:0  180:0  181:0  182:0  183:0  184:0  185:0  186:0  187:0  188:0  189:0  190:0  191:0  192:0  193:0  194:1  195:1  196:0  197:0  198:0  199:0  200:0  201:0  202:0  203:0  204:0  205:0  206:0  207:0  208:0  209:0  210:0  211:0  212:0  213:0  214:0  215:0  216:0  217:0  218:0  219:0  220:0  221:0  222:0  223:0  224:0  225:0  226:0  227:0  228:0  229:0  230:0  231:0  232:0  233:0  234:0  235:0  236:0  237:0  238:0  239:0  240:0  241:0  242:0  243:0  244:0  245:0  246:0  247:0  248:0  249:0  250:0  251:0  252:0  253:0  254:0  255:1  256:0  257:0  258:1  259:0  260:0  261:0  262:0  263:0  264:0  265:0  266:0  267:0  268:1  269:0  270:0  271:0  272:0  273:0  274:0  275:0  276:0  277:0  278:0  279:0  280:0  281:0  282:0  283:0  284:0  285:0  286:0  287:0  288:0  289:0  290:0  291:0  292:0  293:0  294:0  295:0  296:0  297:0  298:0  299:0  300:1  301:0  302:0  303:0  304:0  305:0  306:0  307:0  308:0  309:1  310:0  311:1  312:0  313:0  314:0  315:0  316:0  317:0  318:0  319:0  320:0  321:0  322:0  323:0  324:0  325:0  326:0  327:0  328:0  329:0  330:1  331:0  332:0  333:0  334:0  335:0  336:0  337:0  338:0  339:0  340:0  341:0  342:0  343:0  344:0  345:0  346:1  347:0  348:0  349:0  350:0  351:1  352:0  353:0  354:0  355:0  356:0  357:0  358:0  359:0  360:0  361:0  362:0  363:0  364:0  365:0  366:0  367:0  368:0  369:0  370:0  371:0  372:0  373:0  374:0  375:0  376:0  377:0  378:0  379:0  380:0  381:0  382:0  383:0  384:0  385:0  386:0  387:0  388:0  389:0  390:0  391:0  392:0  393:0  394:0  395:0  396:0  397:0  398:0  399:0  400:0  401:0  402:0  403:0  404:0  405:0  406:0  407:0  408:0  409:0  410:0  411:0  412:0  413:0  414:0  415:0  416:0  417:0  418:0  419:0  420:0  421:0  422:0  423:0  424:0  425:0  426:0  427:0  428:0  429:0  430:0  431:0  432:0  433:0  434:0  435:0  436:0  437:0  438:0  439:0  440:0  441:0  442:0  443:0  444:1  445:0  446:0  447:0  448:0  449:0  450:0  451:0  452:0  453:0  454:0  455:0  456:0  457:0  458:0  459:0  460:0  461:0  462:0  463:0  464:0  465:0  466:0  467:0  468:0  469:0  470:0  471:0  472:0  473:0  474:0  475:0  476:0  477:0  478:0  479:0  480:0  481:0  482:0  483:0  484:0  485:0  486:0  487:0  488:0  489:0  490:0  491:0  492:0  493:0  494:0  495:0  496:0  497:0  498:0  499:0  500:0  501:0  502:0  503:0  504:0  505:0  506:0  507:0  508:0  509:0  510:0  511:0  512:0  513:0  514:0  515:0  516:0  517:0  518:0  519:0  520:0  521:0  522:0  523:0  524:0  525:0  526:0  527:0  528:0  529:0  530:0  531:1  532:0  533:0  534:0  535:0  536:0  537:0  538:0  539:0  540:0  541:0  542:0  543:0  544:0  545:0  546:0  547:0  548:0  549:0  550:0  551:1  552:0  553:0  554:0  555:0  556:0  557:0  558:0  559:1  560:0  561:1  562:1  563:0  564:0  565:0  566:0  567:0  568:0  569:0  570:0  571:0  572:0  573:0  574:0  575:0  576:0  577:0  578:0  579:0  580:0  581:0  582:0  583:0  584:0  585:0  586:0  587:0  588:0  589:0  590:0  591:0  592:0  593:0  594:0  595:0  596:0  597:0  598:0  599:0  600:0  601:0  602:0  603:0  604:0  605:0  606:0  607:0  608:0  609:0  610:0  611:0  612:0  613:0  614:0  615:0  616:0  617:0  618:0  619:0  620:0  621:0  622:0  623:0  624:0  625:0  626:0  627:0  628:0  629:0  630:0  631:1  632:0  633:0  634:0  635:0  636:0  637:0  638:0  639:0  640:0  641:0  642:0  643:1  644:0  645:0  646:0  647:0  648:0  649:0  650:0  651:0  652:0  653:0  654:0  655:0  656:0  657:0  658:0  659:0  660:0  661:0  662:0  663:0  664:0  665:0  666:0  667:0  668:0  669:0  670:0  671:0  672:0  673:0  674:0  675:0  676:0  677:0  678:0  679:0  680:0  681:0  682:0  683:0  684:0  685:0  686:0  687:0  688:0  689:0  690:0  691:0  692:0  693:0  694:0  695:0  696:0  697:0  698:0  699:0  700:0  701:1  702:0  703:0  704:0  705:0  706:1  707:0  708:1  709:0  710:0  711:0  712:0  713:0  714:0  715:0  716:0  717:0  718:0  719:0  720:0  721:0  722:0  723:0  724:0  725:0  726:0  727:0  728:0  729:0  730:0  731:0  732:0  733:0  734:0  735:0  736:0  737:0  738:0  739:0  740:0  741:0  742:0  743:0  744:0  745:2  746:0  747:0  748:0  749:0  750:0  751:0  752:1  753:0  754:0  755:0  756:0  757:0  758:0  759:0  760:0  761:0  762:0  763:0  764:0  765:0  766:0  767:0  768:0  769:0  770:0  771:1  772:0  773:0  774:0  775:0  776:0  777:0  778:0  779:0  780:0  781:0  782:0  783:2  784:0  785:0  786:0  787:0  788:0  789:0  790:0  791:0  792:0  793:0  794:0  795:0  796:0  797:0  798:0  799:0  800:0  801:0  802:0  803:0  804:0  805:0  806:0  807:0  808:0  809:0  810:0  811:0  812:0  813:0  814:0  815:0  816:0  817:0  818:0  819:0  820:0  821:0  822:0  823:0  824:0  825:0  826:0  827:0  828:0  829:0  830:0  831:0  832:0  833:0  834:0  835:0  836:0  837:0  838:0  839:0  840:0  841:0  842:0  843:0  844:0  845:0  846:0  847:0  848:0  849:0  850:0  851:0  852:0  853:0  854:0  855:0  856:0  857:0  858:0  859:0  860:0  861:0  862:0  863:0  864:0  865:0  866:0  867:0  868:0  869:0  870:0  871:0  872:0  873:0  874:0  875:0  876:0  877:0  878:0  879:0  880:0  881:0  882:0  883:0  884:0  885:0  886:0  887:0  888:0  889:0  890:1  891:0  892:0  893:0  894:0  895:0  896:0  897:0  898:0  899:0  900:0  901:0  902:0  903:0  904:0  905:0  906:0  907:0  908:0  909:0  910:0  911:0  912:0  913:0  914:0  915:0  916:0  917:0  918:0  919:0  920:0  921:0  922:0  923:0  924:0  925:0  926:0  927:0  928:0  929:0  930:0  931:0  932:0  933:0  934:0  935:0  936:0  937:0  938:0  939:0  940:0  941:0  942:0  943:0  944:0  945:0  946:0  947:0  948:0  949:0  950:0  951:0  952:0  953:0  954:0  955:0  956:0  957:0  958:0  959:0  960:0  961:0  962:0  963:0  964:0  965:0  966:0  967:0  968:0  969:0  970:0  971:0  972:0  973:0  974:0  975:0  976:0  977:0  978:0  979:1  980:0  981:0  982:0  983:0  984:0  985:0  986:0  987:0  988:0  989:0  990:1  991:0  992:0  993:1  994:0  995:0  996:0  997:0  998:0  999:0  1000:1  1001:0  1002:1  1003:0  1004:0  1005:0  1006:0  1007:0  1008:0  1009:0  1010:0  1011:0  1012:0  1013:0  1014:0  1015:0  1016:0  1017:0  1018:0  1019:0  1020:0  1021:0  1022:0  1023:0  1024:0  1025:0  1026:0  1027:0  1028:0  1029:0  1030:0  1031:0  1032:0  1033:0  1034:0  1035:0  1036:0  1037:0  1038:0  1039:0  1040:0  1041:0  1042:0  1043:0  1044:0  1045:0  1046:0  1047:0  1048:0  1049:0  1050:0  1051:0  1052:0  1053:0  1054:0  1055:0  1056:0  1057:0  1058:0  1059:0  1060:0  1061:0  1062:0  1063:0  1064:0  1065:0  1066:0  1067:0  1068:0  1069:0  1070:0  1071:0  1072:0  1073:0  1074:0  1075:0  1076:0  1077:1  1078:0  1079:0  1080:0  1081:0  1082:0  1083:0  1084:1  1085:0  1086:0  1087:0  1088:0  1089:0  1090:0  1091:0  1092:0  1093:0  1094:0  1095:0  1096:0  1097:0  1098:0  1099:0  1100:0  1101:0  1102:0  1103:0  1104:0  1105:0  1106:0  1107:0  1108:0  1109:0  1110:0  1111:0  1112:0  1113:0  1114:0  1115:0  1116:0  1117:0  1118:0  1119:0  1120:0  1121:0  1122:0  1123:0  1124:0  1125:0  1126:0  1127:0  1128:0  1129:0  1130:0  1131:0  1132:0  1133:0  1134:0  1135:0  1136:0  1137:0  1138:0  1139:0  1140:0  1141:0  1142:0  1143:0  1144:0  1145:0  1146:0  1147:0  1148:0  1149:1  1150:1  1151:0  1152:0  1153:0  1154:0  1155:0  1156:0  1157:0  1158:0  1159:0  1160:0  1161:0  1162:0  1163:0  1164:0  1165:0  1166:0  1167:0  1168:0  1169:0  1170:0  1171:0  1172:0  1173:0  1174:0  1175:0  1176:0  1177:0  1178:0  1179:0  1180:0  1181:1  1182:1  1183:0  1184:0  1185:0  1186:1  1187:0  1188:0  1189:0  1190:0  1191:0  1192:0  1193:0  1194:0  1195:0  1196:0  1197:0  1198:0  1199:0  1200:0  1201:0  1202:0  1203:0  1204:0  1205:0  1206:0  1207:0  1208:0  1209:0  1210:0  1211:0  1212:0  1213:0  1214:1  1215:0  1216:0  1217:0  1218:0  1219:1  1220:0  1221:0  1222:0  1223:0  1224:0  1225:0  1226:0  1227:0  1228:1  1229:0  1230:0  1231:0  1232:0  1233:0  1234:0  1235:0  1236:0  1237:0  1238:0  1239:0  1240:0  1241:0  1242:0  1243:0  1244:0  1245:0  1246:0  1247:0  1248:0  1249:0  1250:0  1251:0  1252:0  1253:0  1254:0  1255:0  1256:0  1257:0  1258:0  1259:0  1260:0  1261:0  1262:0  1263:0  1264:0  1265:0  1266:0  1267:0  1268:0  1269:0  1270:0  1271:0  1272:0  1273:0  1274:0  1275:0  1276:0  1277:0  1278:0  1279:0  1280:0  1281:0  1282:0  1283:0  1284:0  1285:0  1286:0  1287:0  1288:0  1289:0  1290:0  1291:0  1292:0  1293:0  1294:0  1295:0  1296:0  1297:0  1298:0  1299:0  1300:0  1301:0  1302:0  1303:0  1304:0  1305:0  1306:0  1307:0  1308:0  1309:0  1310:0  1311:0  1312:0  1313:0  1314:0  1315:0  1316:0  1317:0  1318:0  1319:0  1320:0  1321:0  1322:0  1323:0  1324:0  1325:0  1326:0  1327:0  1328:0  1329:0  1330:0  1331:0  1332:0  1333:0  1334:0  1335:0  1336:0  1337:0  1338:0  1339:0  1340:0  1341:0  1342:0  1343:0  1344:0  1345:0  1346:0  1347:0  1348:0  1349:0  1350:0  1351:0  1352:0  1353:0  1354:0  1355:0  1356:0  1357:0  1358:0  1359:0  1360:0  1361:0  1362:0  1363:0  1364:0  1365:0  1366:0  1367:0  1368:0  1369:0  1370:0  1371:0  1372:0  1373:0  1374:0  1375:0  1376:0  1377:0  1378:0  1379:0  1380:0  1381:0  1382:0  1383:0  1384:0  1385:0  1386:0  1387:0  1388:0  1389:0  1390:0  1391:0  1392:0  1393:0  1394:0  1395:0  1396:0  1397:0  1398:0  1399:0  1400:0  1401:0  1402:0  1403:0  1404:0  1405:0  1406:0  1407:0  1408:0  1409:0  1410:0  1411:0  1412:0  1413:0  1414:0  1415:0  1416:0  1417:0  1418:0  1419:0  1420:0  1421:0  1422:0  1423:1  1424:0  1425:0  1426:0  1427:0  1428:0  1429:0  1430:0  1431:0  1432:0  1433:0  1434:1  1435:0  1436:1  1437:0  1438:1  1439:0  1440:0  1441:0  1442:0  1443:1  1444:0  1445:0  1446:0  1447:0  1448:0  1449:0  1450:0  1451:0  1452:0  1453:0  1454:0  1455:0  1456:0  1457:0  1458:0  1459:0  1460:0  1461:0  1462:0  1463:0  1464:0  1465:0  1466:0  1467:0  1468:0  1469:0  1470:0  1471:0  1472:0  1473:0  1474:0  1475:0  1476:0  1477:0  1478:0  1479:0  1480:0  1481:0  1482:0  1483:0  1484:0  1485:0  1486:0  1487:0  1488:0  1489:0  1490:0  1491:0  1492:0  1493:0  1494:0  1495:0  1496:0  1497:0  1498:0  1499:0  1500:0  1501:0  1502:0  1503:0  1504:0  1505:0  1506:0  1507:0  1508:0  1509:0  1510:0  1511:0  1512:0  1513:0  1514:0  1515:1  1516:0  1517:0  1518:0  1519:0  1520:0  1521:0  1522:0  1523:0  1524:0  1525:1  1526:0  1527:0  1528:0  1529:0  1530:0  1531:0  1532:0  1533:0  1534:0  1535:0  1536:0  1537:0  1538:0  1539:0  1540:0  1541:0  1542:0  1543:0  1544:0  1545:0  1546:0  1547:0  1548:0  1549:0  1550:0  1551:0  1552:0  1553:0  1554:0  1555:0  1556:0  1557:0  1558:0  1559:0  1560:0  1561:0  1562:0  1563:0  1564:0  1565:0  1566:0  1567:0  1568:0  1569:0  1570:0  1571:0  1572:0  1573:0  1574:0  1575:0  1576:0  1577:0  1578:0  1579:0  1580:0  1581:0  1582:0  1583:0  1584:0  1585:0  1586:0  1587:0  1588:0  1589:0  1590:1  1591:0  1592:1  1593:0  1594:0  1595:0  1596:0  1597:0  1598:0  1599:0  1600:0  1601:0  1602:0  1603:0  1604:0  1605:0  1606:0  1607:0  1608:0  1609:0  1610:0  1611:0  1612:0  1613:0  1614:0  1615:0  1616:0  1617:0  1618:1  1619:0  1620:0  1621:0  1622:0  1623:1  1624:0  1625:0  1626:0  1627:0  1628:0  1629:0  1630:1  1631:0  1632:0  1633:0  1634:0  1635:0  1636:0  1637:0  1638:0  1639:0  1640:0  1641:0  1642:0  1643:0  1644:0  1645:0  1646:0  1647:0  1648:1  1649:0  1650:0  1651:0  1652:0  1653:0  1654:0  1655:0  1656:0  1657:0  1658:0  1659:0  1660:0  1661:0  1662:0  1663:0  1664:1  1665:0  1666:0  1667:0  1668:0  1669:0  1670:0  1671:0  1672:1  1673:0  1674:0  1675:0  1676:0  1677:0  1678:0  1679:0  1680:0  1681:0  1682:0  1683:0  1684:0  1685:0  1686:0  1687:0  1688:0  1689:0  1690:0  1691:0  1692:0  1693:0  1694:0  1695:0  1696:0  1697:0  1698:0  1699:0  1700:0  1701:0  1702:0  1703:0  1704:0  1705:0  1706:0  1707:0  1708:0  1709:0  1710:0  1711:0  1712:0  1713:0  1714:0  1715:0  1716:0  1717:0  1718:0  1719:0  1720:0  1721:0  1722:0  1723:0  1724:0  1725:0  1726:0  1727:0  1728:0  1729:0  1730:0  1731:0  1732:0  1733:0  1734:0  1735:0  1736:0  1737:0  1738:0  1739:0  1740:0  1741:0  1742:0  1743:0  1744:0  1745:0  1746:0  1747:0  1748:0  1749:0  1750:0  1751:0  1752:0  1753:0  1754:0  1755:0  1756:0  1757:0  1758:0  1759:0  1760:0  1761:0  1762:0  1763:0  1764:0  1765:0  1766:0  1767:0  1768:0  1769:0  1770:0  1771:0  1772:0  1773:0  1774:0  1775:0  1776:0  1777:0  1778:0  1779:0  1780:0  1781:0  1782:0  1783:0  1784:0  1785:0  1786:0  1787:0  1788:0  1789:0  1790:0  1791:0  1792:0  1793:0  1794:0  1795:0  1796:0  1797:0  1798:0  1799:0  1800:0  1801:0  1802:0  1803:0  1804:0  1805:0  1806:0  1807:0  1808:0  1809:0  1810:0  1811:0  1812:0  1813:0  1814:0  1815:0  1816:0  1817:0  1818:0  1819:0  1820:0  1821:0  1822:0  1823:0  1824:0  1825:0  1826:0  1827:0  1828:0  1829:0  1830:0  1831:0  1832:0  1833:0  1834:0  1835:0  1836:0  1837:0  1838:0  1839:0  1840:0  1841:0  1842:0  1843:0  1844:0  1845:0  1846:0  1847:0  1848:0  1849:0  1850:0  1851:0  1852:0  1853:0  1854:0  1855:0  1856:0  1857:0  1858:0  1859:0  1860:0  1861:0  1862:0  1863:1  1864:0  1865:0  1866:0  1867:0  1868:0  1869:0  1870:0  1871:0  1872:0  1873:0  1874:1  1875:0  1876:0  1877:0  1878:0  1879:0  1880:0  1881:0  1882:1  1883:0  1884:0  1885:0  1886:1  1887:0  1888:0  1889:0  1890:0  1891:0  1892:0  1893:0  1894:0  1895:0  1896:0  1897:0  1898:0  1899:0  1900:0  1901:0  1902:0  1903:0  1904:0  1905:0  1906:0  1907:0  1908:0  1909:0  1910:0  1911:0  1912:0  1913:0  1914:0  1915:0  1916:0  1917:0  1918:0  1919:0  1920:0  1921:0  1922:0  1923:0  1924:0  1925:0  1926:0  1927:0  1928:0  1929:0  1930:0  1931:0  1932:0  1933:0  1934:0  1935:0  1936:0  1937:0  1938:0  1939:0  1940:0  1941:0  1942:0  1943:0  1944:0  1945:0  1946:0  1947:0  1948:0  1949:0  1950:0  1951:0  1952:0  1953:0  1954:0  1955:0  1956:0  1957:0  1958:0  1959:0  1960:0  1961:1  1962:0  1963:0  1964:0  1965:0  1966:0  1967:0  1968:0  1969:1  1970:0  1971:0  1972:0  1973:0  1974:0  1975:0  1976:0  1977:0  1978:0  1979:0  1980:0  1981:0  1982:0  1983:0  1984:0  1985:0  1986:0  1987:0  1988:0  1989:0  1990:0  1991:0  1992:0  1993:0  1994:0  1995:0  1996:0  1997:0  1998:0  1999:0  2000:0  2001:0  2002:0  2003:0  2004:0  2005:0  2006:0  2007:0  2008:0  2009:0  2010:0  2011:0  2012:0  2013:0  2014:0  2015:0  2016:0  2017:0  2018:0  2019:0  2020:0  2021:0  2022:0  2023:0  2024:0  2025:0  2026:1  2027:0  2028:0  2029:0  2030:0  2031:1  2032:0  2033:0  2034:0  2035:0  2036:0  2037:0  2038:0  2039:0  2040:0  2041:0  2042:0  2043:0  2044:0  2045:0  2046:0  2047:0  2048:0  2049:0  2050:0  2051:0  2052:0  2053:0  2054:0  2055:0  2056:0  2057:0  2058:0  2059:1  2060:0  2061:0  2062:0  2063:0  2064:1  2065:0  2066:0  2067:0  2068:0  2069:0  2070:0  2071:1  2072:0  2073:0  2074:0  2075:0  2076:0  2077:0  2078:0  2079:0  2080:0  2081:0  2082:0  2083:0  2084:0  2085:1  2086:0  2087:0  2088:0  2089:0  2090:0  2091:0  2092:0  2093:0  2094:0  2095:0  2096:0  2097:0  2098:0  2099:0  2100:0  2101:0  2102:0  2103:1  2104:0  2105:0  2106:0  2107:0  2108:0  2109:0  2110:0  2111:0  2112:0  2113:1  2114:0  2115:0  2116:0  2117:0  2118:0  2119:0  2120:0  2121:0  2122:0  2123:0  2124:0  2125:0  2126:0  2127:0  2128:0  2129:0  2130:0  2131:0  2132:0  2133:0  2134:0  2135:0  2136:0  2137:0  2138:0  2139:0  2140:0  2141:0  2142:0  2143:0  2144:0  2145:0  2146:0  2147:0  2148:0  2149:0  2150:0  2151:0  2152:0  2153:0  2154:0  2155:0  2156:0  2157:0  2158:0  2159:0  2160:0  2161:0  2162:0  2163:0  2164:0  2165:0  2166:0  2167:0  2168:0  2169:0  2170:0  2171:0  2172:0  2173:0  2174:0  2175:0  2176:0  2177:0  2178:0  2179:0  2180:0  2181:0  2182:0  2183:0  2184:0  2185:0  2186:0  2187:0  2188:0  2189:0  2190:0  2191:0  2192:0  2193:0  2194:0  2195:0  2196:0  2197:0  2198:0  2199:0  2200:0  2201:0  2202:0  2203:0  2204:0  2205:0  
+1  1:0  2:0  3:0  4:0  5:0  6:0  7:0  8:0  9:0  10:0  11:0  12:0  13:0  14:0  15:0  16:0  17:0  18:0  19:0  20:0  21:0  22:0  23:0  24:0  25:0  26:0  27:0  28:0  29:0  30:0  31:0  32:0  33:0  34:0  35:0  36:0  37:0  38:0  39:0  40:0  41:0  42:0  43:0  44:0  45:0  46:0  47:0  48:0  49:0  50:0  51:0  52:0  53:0  54:0  55:0  56:0  57:0  58:0  59:0  60:0  61:0  62:0  63:0  64:0  65:0  66:0  67:0  68:0  69:0  70:0  71:0  72:0  73:0  74:0  75:0  76:1  77:0  78:0  79:0  80:0  81:0  82:0  83:0  84:0  85:0  86:0  87:0  88:0  89:0  90:0  91:0  92:0  93:0  94:0  95:0  96:0  97:0  98:0  99:0  100:0  101:0  102:0  103:0  104:0  105:0  106:0  107:0  108:0  109:0  110:0  111:0  112:0  113:0  114:0  115:0  116:0  117:0  118:0  119:0  120:0  121:0  122:0  123:0  124:0  125:0  126:0  127:0  128:0  129:0  130:0  131:0  132:0  133:0  134:0  135:0  136:0  137:0  138:0  139:0  140:0  141:0  142:0  143:0  144:0  145:0  146:0  147:0  148:0  149:0  150:0  151:0  152:0  153:0  154:0  155:0  156:0  157:0  158:0  159:0  160:0  161:0  162:0  163:0  164:1  165:0  166:0  167:0  168:0  169:0  170:0  171:0  172:0  173:0  174:0  175:0  176:0  177:0  178:0  179:1  180:0  181:0  182:0  183:0  184:0  185:0  186:0  187:0  188:0  189:0  190:0  191:0  192:0  193:0  194:0  195:0  196:0  197:0  198:0  199:0  200:0  201:0  202:0  203:0  204:0  205:1  206:0  207:1  208:0  209:0  210:0  211:0  212:0  213:0  214:0  215:0  216:0  217:0  218:0  219:0  220:0  221:0  222:0  223:0  224:0  225:0  226:0  227:0  228:0  229:0  230:1  231:0  232:0  233:0  234:0  235:0  236:0  237:0  238:0  239:0  240:0  241:0  242:0  243:0  244:0  245:0  246:0  247:0  248:0  249:0  250:0  251:0  252:0  253:0  254:0  255:0  256:0  257:0  258:0  259:0  260:0  261:0  262:1  263:0  264:0  265:0  266:0  267:0  268:0  269:0  270:0  271:0  272:0  273:0  274:0  275:0  276:0  277:0  278:0  279:0  280:0  281:0  282:0  283:0  284:0  285:0  286:0  287:0  288:0  289:0  290:0  291:0  292:0  293:0  294:0  295:0  296:0  297:0  298:0  299:0  300:0  301:0  302:0  303:0  304:0  305:0  306:0  307:0  308:0  309:0  310:0  311:0  312:0  313:0  314:0  315:0  316:0  317:0  318:0  319:1  320:0  321:0  322:0  323:1  324:1  325:0  326:0  327:0  328:0  329:0  330:0  331:1  332:1  333:0  334:0  335:0  336:0  337:0  338:0  339:0  340:0  341:0  342:0  343:0  344:0  345:0  346:0  347:0  348:0  349:0  350:0  351:0  352:3  353:1  354:0  355:0  356:0  357:0  358:0  359:0  360:0  361:0  362:0  363:0  364:0  365:0  366:0  367:0  368:0  369:0  370:0  371:0  372:0  373:1  374:0  375:0  376:0  377:0  378:0  379:0  380:0  381:0  382:0  383:0  384:0  385:0  386:0  387:0  388:0  389:0  390:0  391:0  392:0  393:0  394:0  395:0  396:0  397:0  398:0  399:0  400:0  401:0  402:0  403:0  404:0  405:0  406:0  407:0  408:0  409:0  410:0  411:0  412:0  413:0  414:0  415:0  416:1  417:0  418:0  419:0  420:0  421:0  422:0  423:0  424:0  425:0  426:0  427:0  428:0  429:0  430:0  431:0  432:0  433:0  434:0  435:0  436:0  437:0  438:0  439:0  440:0  441:0  442:0  443:0  444:0  445:0  446:0  447:0  448:0  449:0  450:0  451:0  452:0  453:0  454:0  455:0  456:0  457:0  458:0  459:0  460:0  461:0  462:0  463:0  464:0  465:0  466:0  467:0  468:0  469:0  470:0  471:0  472:0  473:0  474:0  475:0  476:0  477:0  478:0  479:0  480:0  481:0  482:0  483:0  484:0  485:0  486:0  487:0  488:0  489:0  490:0  491:0  492:0  493:0  494:0  495:0  496:0  497:0  498:0  499:0  500:0  501:0  502:0  503:0  504:0  505:0  506:0  507:0  508:0  509:0  510:0  511:0  512:0  513:0  514:1  515:0  516:0  517:0  518:0  519:0  520:0  521:0  522:0  523:0  524:0  525:0  526:0  527:0  528:0  529:0  530:0  531:0  532:0  533:0  534:0  535:0  536:0  537:0  538:0  539:0  540:0  541:0  542:0  543:0  544:0  545:0  546:0  547:0  548:0  549:0  550:0  551:0  552:0  553:0  554:0  555:0  556:0  557:0  558:0  559:0  560:0  561:0  562:0  563:0  564:0  565:0  566:0  567:0  568:0  569:0  570:0  571:0  572:0  573:0  574:0  575:0  576:0  577:0  578:0  579:0  580:0  581:0  582:0  583:0  584:0  585:0  586:0  587:0  588:0  589:0  590:0  591:0  592:0  593:0  594:0  595:0  596:0  597:0  598:0  599:0  600:0  601:0  602:0  603:0  604:1  605:0  606:0  607:0  608:0  609:0  610:0  611:0  612:0  613:0  614:0  615:0  616:0  617:0  618:0  619:0  620:0  621:0  622:0  623:0  624:0  625:0  626:0  627:0  628:0  629:1  630:0  631:0  632:0  633:0  634:0  635:0  636:0  637:0  638:0  639:0  640:0  641:0  642:0  643:0  644:0  645:0  646:2  647:0  648:0  649:0  650:0  651:0  652:0  653:0  654:0  655:0  656:0  657:0  658:0  659:0  660:0  661:0  662:0  663:0  664:0  665:0  666:0  667:0  668:1  669:0  670:0  671:0  672:0  673:0  674:0  675:0  676:0  677:0  678:0  679:0  680:0  681:0  682:0  683:0  684:0  685:0  686:0  687:0  688:0  689:0  690:0  691:0  692:0  693:0  694:0  695:0  696:0  697:0  698:0  699:0  700:0  701:0  702:0  703:0  704:0  705:0  706:0  707:0  708:0  709:1  710:0  711:0  712:0  713:0  714:0  715:0  716:0  717:0  718:0  719:0  720:0  721:0  722:0  723:0  724:0  725:0  726:0  727:0  728:0  729:0  730:0  731:0  732:0  733:0  734:0  735:0  736:0  737:0  738:0  739:0  740:0  741:0  742:0  743:0  744:0  745:0  746:0  747:0  748:0  749:0  750:0  751:0  752:0  753:0  754:0  755:0  756:0  757:0  758:0  759:0  760:0  761:0  762:0  763:0  764:0  765:1  766:0  767:1  768:0  769:1  770:0  771:0  772:1  773:1  774:0  775:0  776:0  777:0  778:0  779:0  780:0  781:1  782:0  783:0  784:0  785:1  786:0  787:0  788:0  789:0  790:0  791:0  792:0  793:1  794:0  795:0  796:0  797:0  798:0  799:0  800:0  801:0  802:0  803:0  804:0  805:0  806:0  807:0  808:0  809:0  810:0  811:0  812:0  813:0  814:0  815:1  816:0  817:0  818:0  819:0  820:0  821:0  822:0  823:0  824:0  825:0  826:0  827:0  828:0  829:0  830:0  831:0  832:0  833:0  834:0  835:0  836:0  837:0  838:0  839:0  840:0  841:0  842:0  843:0  844:0  845:0  846:0  847:0  848:0  849:0  850:0  851:0  852:0  853:0  854:0  855:0  856:0  857:1  858:0  859:0  860:0  861:0  862:0  863:0  864:0  865:0  866:0  867:0  868:0  869:0  870:0  871:0  872:0  873:0  874:0  875:0  876:0  877:0  878:0  879:0  880:0  881:0  882:0  883:0  884:0  885:0  886:0  887:0  888:0  889:0  890:0  891:0  892:0  893:0  894:0  895:0  896:0  897:0  898:0  899:0  900:0  901:0  902:0  903:0  904:0  905:0  906:0  907:0  908:0  909:0  910:0  911:0  912:0  913:0  914:0  915:0  916:0  917:0  918:0  919:0  920:0  921:0  922:0  923:0  924:0  925:0  926:0  927:0  928:0  929:0  930:0  931:0  932:0  933:0  934:0  935:0  936:0  937:0  938:0  939:0  940:0  941:0  942:0  943:0  944:0  945:0  946:0  947:0  948:0  949:0  950:0  951:0  952:0  953:0  954:0  955:0  956:0  957:0  958:0  959:0  960:0  961:1  962:0  963:0  964:0  965:0  966:0  967:0  968:0  969:0  970:0  971:0  972:0  973:0  974:0  975:0  976:0  977:0  978:0  979:0  980:0  981:0  982:0  983:0  984:0  985:0  986:0  987:0  988:0  989:0  990:0  991:0  992:0  993:0  994:0  995:0  996:0  997:0  998:0  999:0  1000:0  1001:0  1002:0  1003:0  1004:0  1005:0  1006:0  1007:0  1008:0  1009:0  1010:0  1011:0  1012:0  1013:0  1014:0  1015:0  1016:0  1017:0  1018:0  1019:0  1020:0  1021:0  1022:0  1023:0  1024:0  1025:0  1026:0  1027:0  1028:0  1029:0  1030:0  1031:0  1032:0  1033:0  1034:0  1035:0  1036:0  1037:0  1038:0  1039:0  1040:0  1041:0  1042:0  1043:0  1044:0  1045:0  1046:0  1047:0  1048:0  1049:0  1050:0  1051:0  1052:0  1053:0  1054:0  1055:0  1056:0  1057:0  1058:0  1059:0  1060:0  1061:0  1062:0  1063:0  1064:0  1065:0  1066:0  1067:1  1068:0  1069:0  1070:0  1071:0  1072:0  1073:0  1074:0  1075:0  1076:0  1077:0  1078:0  1079:0  1080:1  1081:0  1082:0  1083:0  1084:0  1085:0  1086:0  1087:0  1088:1  1089:0  1090:0  1091:0  1092:0  1093:0  1094:0  1095:0  1096:0  1097:0  1098:0  1099:0  1100:0  1101:0  1102:0  1103:0  1104:0  1105:0  1106:0  1107:0  1108:0  1109:1  1110:0  1111:0  1112:0  1113:0  1114:0  1115:0  1116:0  1117:0  1118:0  1119:0  1120:0  1121:0  1122:0  1123:0  1124:0  1125:0  1126:0  1127:0  1128:0  1129:0  1130:0  1131:0  1132:0  1133:0  1134:0  1135:0  1136:0  1137:0  1138:0  1139:0  1140:0  1141:0  1142:0  1143:0  1144:0  1145:0  1146:0  1147:0  1148:0  1149:0  1150:1  1151:0  1152:0  1153:0  1154:0  1155:0  1156:0  1157:0  1158:0  1159:0  1160:0  1161:0  1162:0  1163:0  1164:0  1165:0  1166:0  1167:0  1168:0  1169:0  1170:0  1171:0  1172:0  1173:0  1174:0  1175:0  1176:0  1177:0  1178:0  1179:0  1180:0  1181:0  1182:0  1183:0  1184:0  1185:0  1186:0  1187:0  1188:0  1189:0  1190:0  1191:0  1192:0  1193:0  1194:0  1195:0  1196:0  1197:0  1198:0  1199:0  1200:0  1201:1  1202:0  1203:0  1204:0  1205:0  1206:0  1207:1  1208:1  1209:0  1210:0  1211:0  1212:0  1213:1  1214:0  1215:0  1216:0  1217:1  1218:0  1219:0  1220:0  1221:0  1222:0  1223:0  1224:0  1225:0  1226:1  1227:0  1228:0  1229:0  1230:0  1231:1  1232:0  1233:0  1234:0  1235:1  1236:0  1237:0  1238:0  1239:0  1240:0  1241:0  1242:0  1243:0  1244:0  1245:0  1246:0  1247:0  1248:0  1249:0  1250:0  1251:0  1252:0  1253:0  1254:0  1255:1  1256:0  1257:0  1258:0  1259:0  1260:0  1261:0  1262:0  1263:0  1264:0  1265:0  1266:0  1267:0  1268:0  1269:0  1270:0  1271:0  1272:0  1273:0  1274:0  1275:0  1276:0  1277:0  1278:0  1279:0  1280:0  1281:0  1282:0  1283:0  1284:0  1285:0  1286:0  1287:0  1288:0  1289:0  1290:0  1291:0  1292:0  1293:0  1294:0  1295:0  1296:0  1297:1  1298:0  1299:0  1300:0  1301:0  1302:0  1303:0  1304:0  1305:0  1306:0  1307:0  1308:0  1309:0  1310:0  1311:0  1312:0  1313:0  1314:0  1315:0  1316:0  1317:0  1318:0  1319:0  1320:0  1321:0  1322:0  1323:0  1324:0  1325:0  1326:0  1327:0  1328:0  1329:0  1330:0  1331:0  1332:0  1333:0  1334:0  1335:0  1336:0  1337:0  1338:0  1339:0  1340:0  1341:0  1342:0  1343:0  1344:0  1345:0  1346:0  1347:0  1348:0  1349:0  1350:0  1351:0  1352:0  1353:0  1354:0  1355:0  1356:0  1357:0  1358:0  1359:0  1360:0  1361:0  1362:0  1363:0  1364:0  1365:0  1366:0  1367:0  1368:0  1369:0  1370:0  1371:0  1372:0  1373:0  1374:0  1375:0  1376:0  1377:0  1378:0  1379:0  1380:0  1381:0  1382:0  1383:0  1384:0  1385:0  1386:0  1387:0  1388:0  1389:0  1390:0  1391:0  1392:0  1393:0  1394:0  1395:0  1396:0  1397:0  1398:0  1399:0  1400:0  1401:0  1402:1  1403:0  1404:0  1405:0  1406:0  1407:0  1408:0  1409:0  1410:0  1411:0  1412:0  1413:0  1414:0  1415:0  1416:0  1417:0  1418:0  1419:0  1420:0  1421:0  1422:0  1423:0  1424:0  1425:0  1426:0  1427:0  1428:0  1429:0  1430:0  1431:0  1432:0  1433:0  1434:0  1435:0  1436:0  1437:0  1438:0  1439:0  1440:0  1441:0  1442:0  1443:0  1444:0  1445:0  1446:0  1447:0  1448:0  1449:0  1450:0  1451:0  1452:0  1453:0  1454:0  1455:0  1456:0  1457:0  1458:0  1459:0  1460:0  1461:0  1462:0  1463:0  1464:0  1465:0  1466:0  1467:0  1468:0  1469:0  1470:0  1471:0  1472:0  1473:0  1474:0  1475:0  1476:0  1477:0  1478:0  1479:0  1480:0  1481:0  1482:0  1483:0  1484:0  1485:0  1486:0  1487:0  1488:0  1489:0  1490:0  1491:0  1492:0  1493:0  1494:0  1495:0  1496:0  1497:0  1498:0  1499:0  1500:0  1501:0  1502:0  1503:0  1504:0  1505:0  1506:0  1507:0  1508:1  1509:0  1510:0  1511:0  1512:0  1513:0  1514:0  1515:0  1516:0  1517:0  1518:0  1519:0  1520:0  1521:0  1522:0  1523:1  1524:0  1525:0  1526:0  1527:0  1528:1  1529:0  1530:0  1531:0  1532:0  1533:0  1534:0  1535:0  1536:0  1537:0  1538:0  1539:0  1540:0  1541:0  1542:0  1543:0  1544:0  1545:0  1546:0  1547:0  1548:0  1549:1  1550:0  1551:0  1552:0  1553:0  1554:0  1555:0  1556:0  1557:0  1558:0  1559:0  1560:0  1561:0  1562:0  1563:0  1564:0  1565:0  1566:0  1567:0  1568:0  1569:0  1570:0  1571:0  1572:0  1573:0  1574:0  1575:0  1576:0  1577:0  1578:0  1579:0  1580:0  1581:0  1582:0  1583:0  1584:1  1585:0  1586:0  1587:0  1588:0  1589:0  1590:0  1591:0  1592:0  1593:0  1594:0  1595:0  1596:0  1597:0  1598:0  1599:0  1600:0  1601:0  1602:0  1603:0  1604:0  1605:0  1606:0  1607:0  1608:0  1609:0  1610:0  1611:0  1612:0  1613:0  1614:0  1615:0  1616:0  1617:0  1618:0  1619:0  1620:0  1621:0  1622:0  1623:0  1624:0  1625:0  1626:0  1627:0  1628:0  1629:0  1630:0  1631:0  1632:0  1633:0  1634:0  1635:0  1636:0  1637:0  1638:0  1639:0  1640:0  1641:0  1642:0  1643:0  1644:0  1645:0  1646:0  1647:0  1648:0  1649:0  1650:0  1651:1  1652:0  1653:0  1654:1  1655:1  1656:0  1657:0  1658:1  1659:0  1660:0  1661:0  1662:0  1663:0  1664:0  1665:0  1666:0  1667:0  1668:0  1669:1  1670:0  1671:0  1672:0  1673:0  1674:0  1675:1  1676:1  1677:0  1678:0  1679:0  1680:0  1681:0  1682:0  1683:0  1684:1  1685:0  1686:0  1687:0  1688:0  1689:0  1690:0  1691:0  1692:0  1693:0  1694:0  1695:0  1696:0  1697:0  1698:0  1699:0  1700:0  1701:0  1702:0  1703:0  1704:0  1705:0  1706:0  1707:0  1708:0  1709:0  1710:0  1711:0  1712:0  1713:0  1714:0  1715:0  1716:0  1717:0  1718:0  1719:0  1720:0  1721:0  1722:0  1723:0  1724:0  1725:0  1726:0  1727:0  1728:0  1729:0  1730:1  1731:0  1732:0  1733:0  1734:0  1735:0  1736:0  1737:0  1738:0  1739:0  1740:0  1741:0  1742:0  1743:0  1744:0  1745:0  1746:0  1747:0  1748:0  1749:0  1750:0  1751:0  1752:0  1753:0  1754:0  1755:0  1756:0  1757:0  1758:0  1759:0  1760:0  1761:0  1762:0  1763:0  1764:0  1765:0  1766:0  1767:0  1768:0  1769:0  1770:0  1771:0  1772:0  1773:0  1774:0  1775:0  1776:0  1777:0  1778:0  1779:0  1780:0  1781:0  1782:0  1783:0  1784:0  1785:0  1786:0  1787:0  1788:0  1789:0  1790:0  1791:0  1792:0  1793:0  1794:0  1795:0  1796:0  1797:0  1798:0  1799:0  1800:0  1801:0  1802:0  1803:0  1804:0  1805:0  1806:0  1807:0  1808:0  1809:0  1810:0  1811:0  1812:0  1813:0  1814:0  1815:0  1816:0  1817:0  1818:0  1819:0  1820:0  1821:0  1822:0  1823:0  1824:0  1825:0  1826:0  1827:0  1828:0  1829:0  1830:0  1831:0  1832:0  1833:0  1834:0  1835:0  1836:1  1837:0  1838:0  1839:0  1840:0  1841:0  1842:0  1843:0  1844:0  1845:0  1846:0  1847:0  1848:0  1849:0  1850:0  1851:0  1852:0  1853:0  1854:0  1855:0  1856:0  1857:0  1858:0  1859:0  1860:0  1861:0  1862:0  1863:0  1864:0  1865:0  1866:0  1867:0  1868:0  1869:0  1870:0  1871:0  1872:0  1873:0  1874:0  1875:0  1876:0  1877:0  1878:0  1879:0  1880:0  1881:0  1882:0  1883:0  1884:0  1885:0  1886:0  1887:0  1888:0  1889:0  1890:0  1891:0  1892:0  1893:0  1894:0  1895:0  1896:0  1897:0  1898:0  1899:0  1900:0  1901:0  1902:0  1903:0  1904:0  1905:0  1906:0  1907:0  1908:0  1909:0  1910:0  1911:0  1912:0  1913:0  1914:0  1915:0  1916:0  1917:0  1918:0  1919:0  1920:0  1921:0  1922:0  1923:0  1924:0  1925:0  1926:0  1927:0  1928:0  1929:0  1930:0  1931:0  1932:0  1933:0  1934:0  1935:0  1936:0  1937:0  1938:0  1939:0  1940:0  1941:0  1942:0  1943:0  1944:0  1945:0  1946:0  1947:0  1948:1  1949:0  1950:0  1951:0  1952:0  1953:0  1954:0  1955:0  1956:0  1957:1  1958:0  1959:0  1960:0  1961:0  1962:0  1963:0  1964:0  1965:0  1966:0  1967:0  1968:0  1969:0  1970:0  1971:0  1972:0  1973:1  1974:0  1975:0  1976:0  1977:0  1978:0  1979:0  1980:0  1981:0  1982:1  1983:0  1984:0  1985:0  1986:0  1987:0  1988:0  1989:0  1990:0  1991:0  1992:0  1993:0  1994:0  1995:0  1996:0  1997:0  1998:0  1999:0  2000:0  2001:0  2002:0  2003:0  2004:0  2005:0  2006:0  2007:0  2008:0  2009:0  2010:0  2011:0  2012:0  2013:0  2014:0  2015:0  2016:0  2017:0  2018:0  2019:0  2020:0  2021:0  2022:0  2023:0  2024:0  2025:0  2026:0  2027:1  2028:0  2029:0  2030:0  2031:0  2032:0  2033:0  2034:0  2035:0  2036:0  2037:0  2038:0  2039:0  2040:0  2041:0  2042:0  2043:0  2044:0  2045:0  2046:0  2047:0  2048:0  2049:0  2050:0  2051:0  2052:0  2053:0  2054:0  2055:0  2056:0  2057:0  2058:0  2059:0  2060:0  2061:0  2062:0  2063:0  2064:0  2065:0  2066:0  2067:0  2068:0  2069:0  2070:0  2071:0  2072:0  2073:0  2074:0  2075:0  2076:0  2077:0  2078:0  2079:0  2080:0  2081:0  2082:0  2083:0  2084:0  2085:0  2086:0  2087:0  2088:0  2089:1  2090:0  2091:0  2092:0  2093:0  2094:0  2095:1  2096:2  2097:0  2098:0  2099:0  2100:0  2101:0  2102:0  2103:0  2104:0  2105:0  2106:0  2107:0  2108:0  2109:0  2110:0  2111:0  2112:0  2113:0  2114:0  2115:0  2116:2  2117:0  2118:0  2119:0  2120:0  2121:0  2122:0  2123:0  2124:0  2125:0  2126:0  2127:0  2128:0  2129:0  2130:0  2131:0  2132:0  2133:0  2134:1  2135:0  2136:0  2137:0  2138:0  2139:0  2140:0  2141:0  2142:0  2143:0  2144:0  2145:0  2146:0  2147:0  2148:0  2149:0  2150:0  2151:0  2152:0  2153:0  2154:0  2155:0  2156:0  2157:0  2158:0  2159:0  2160:0  2161:0  2162:0  2163:0  2164:0  2165:0  2166:0  2167:0  2168:0  2169:0  2170:0  2171:0  2172:0  2173:0  2174:0  2175:0  2176:0  2177:0  2178:0  2179:0  2180:1  2181:0  2182:0  2183:0  2184:0  2185:0  2186:0  2187:0  2188:0  2189:0  2190:0  2191:0  2192:0  2193:0  2194:0  2195:0  2196:0  2197:0  2198:0  2199:0  2200:0  2201:0  2202:0  2203:0  2204:0  2205:0  
+1  1:0  2:0  3:0  4:0  5:0  6:0  7:0  8:0  9:0  10:1  11:0  12:0  13:0  14:0  15:0  16:0  17:1  18:0  19:0  20:0  21:0  22:0  23:0  24:0  25:0  26:0  27:0  28:0  29:0  30:0  31:0  32:0  33:0  34:0  35:0  36:0  37:0  38:0  39:0  40:0  41:0  42:0  43:0  44:0  45:0  46:0  47:0  48:0  49:0  50:0  51:0  52:0  53:0  54:0  55:0  56:0  57:0  58:0  59:0  60:0  61:0  62:0  63:0  64:1  65:0  66:1  67:0  68:0  69:0  70:0  71:0  72:0  73:0  74:0  75:0  76:0  77:0  78:0  79:0  80:0  81:0  82:0  83:0  84:0  85:0  86:0  87:0  88:0  89:0  90:0  91:0  92:0  93:0  94:0  95:0  96:0  97:0  98:0  99:0  100:0  101:0  102:0  103:0  104:0  105:0  106:0  107:0  108:0  109:0  110:0  111:0  112:0  113:0  114:0  115:0  116:0  117:0  118:0  119:0  120:0  121:0  122:0  123:0  124:0  125:0  126:0  127:0  128:0  129:0  130:0  131:0  132:0  133:0  134:0  135:0  136:0  137:0  138:0  139:0  140:0  141:0  142:0  143:0  144:0  145:0  146:0  147:0  148:1  149:0  150:0  151:0  152:0  153:0  154:0  155:0  156:0  157:0  158:0  159:0  160:0  161:0  162:0  163:0  164:0  165:0  166:0  167:0  168:0  169:0  170:0  171:0  172:0  173:0  174:0  175:0  176:0  177:0  178:0  179:0  180:0  181:0  182:0  183:0  184:0  185:0  186:0  187:0  188:0  189:0  190:0  191:0  192:0  193:0  194:0  195:0  196:0  197:0  198:0  199:0  200:0  201:0  202:0  203:0  204:0  205:1  206:0  207:0  208:0  209:0  210:0  211:0  212:0  213:0  214:0  215:0  216:0  217:0  218:0  219:0  220:0  221:0  222:0  223:0  224:0  225:0  226:0  227:0  228:0  229:0  230:0  231:0  232:0  233:0  234:0  235:0  236:0  237:0  238:0  239:0  240:0  241:0  242:0  243:0  244:0  245:0  246:0  247:0  248:0  249:0  250:0  251:0  252:0  253:0  254:0  255:0  256:0  257:0  258:0  259:0  260:0  261:0  262:0  263:0  264:0  265:0  266:0  267:0  268:0  269:0  270:1  271:0  272:0  273:0  274:0  275:0  276:0  277:0  278:0  279:0  280:0  281:0  282:0  283:0  284:0  285:0  286:0  287:0  288:0  289:0  290:0  291:0  292:0  293:0  294:0  295:0  296:0  297:0  298:0  299:0  300:0  301:0  302:0  303:0  304:0  305:0  306:0  307:0  308:0  309:0  310:0  311:0  312:0  313:0  314:0  315:0  316:0  317:0  318:0  319:1  320:0  321:0  322:0  323:1  324:0  325:0  326:0  327:0  328:0  329:0  330:0  331:1  332:1  333:0  334:0  335:0  336:0  337:0  338:0  339:0  340:1  341:0  342:0  343:0  344:0  345:0  346:0  347:0  348:0  349:0  350:0  351:0  352:1  353:0  354:1  355:0  356:1  357:0  358:0  359:0  360:0  361:0  362:0  363:0  364:0  365:0  366:0  367:0  368:0  369:0  370:1  371:0  372:0  373:0  374:1  375:0  376:0  377:0  378:0  379:0  380:0  381:0  382:0  383:0  384:0  385:0  386:0  387:0  388:0  389:0  390:0  391:0  392:0  393:0  394:0  395:0  396:0  397:0  398:0  399:0  400:0  401:0  402:0  403:0  404:0  405:0  406:0  407:0  408:0  409:0  410:0  411:0  412:0  413:0  414:0  415:1  416:0  417:0  418:0  419:0  420:0  421:0  422:0  423:0  424:0  425:0  426:0  427:0  428:0  429:0  430:0  431:0  432:0  433:0  434:0  435:0  436:0  437:0  438:0  439:0  440:0  441:0  442:0  443:0  444:0  445:0  446:0  447:0  448:0  449:0  450:0  451:0  452:0  453:0  454:0  455:0  456:0  457:1  458:0  459:1  460:0  461:0  462:0  463:0  464:0  465:0  466:0  467:0  468:0  469:0  470:0  471:0  472:0  473:0  474:0  475:0  476:0  477:0  478:0  479:0  480:0  481:0  482:0  483:0  484:0  485:0  486:0  487:0  488:0  489:0  490:0  491:0  492:0  493:0  494:0  495:0  496:0  497:0  498:0  499:0  500:0  501:0  502:0  503:0  504:0  505:0  506:0  507:0  508:0  509:0  510:0  511:0  512:0  513:0  514:1  515:0  516:0  517:0  518:0  519:0  520:0  521:0  522:0  523:0  524:0  525:0  526:0  527:0  528:0  529:0  530:0  531:0  532:0  533:0  534:0  535:0  536:0  537:0  538:0  539:0  540:0  541:0  542:0  543:0  544:0  545:0  546:0  547:0  548:0  549:0  550:0  551:0  552:0  553:0  554:0  555:0  556:0  557:0  558:0  559:0  560:0  561:0  562:0  563:0  564:0  565:0  566:0  567:0  568:0  569:0  570:0  571:0  572:0  573:0  574:0  575:0  576:0  577:0  578:0  579:0  580:0  581:0  582:0  583:0  584:0  585:0  586:0  587:0  588:0  589:0  590:0  591:0  592:0  593:0  594:0  595:0  596:0  597:0  598:0  599:0  600:0  601:0  602:0  603:0  604:0  605:1  606:0  607:0  608:0  609:0  610:0  611:0  612:0  613:0  614:0  615:0  616:0  617:0  618:0  619:0  620:0  621:0  622:0  623:0  624:0  625:0  626:0  627:0  628:0  629:0  630:0  631:0  632:0  633:0  634:0  635:0  636:0  637:0  638:0  639:0  640:0  641:0  642:0  643:0  644:0  645:0  646:0  647:1  648:0  649:0  650:0  651:0  652:0  653:0  654:0  655:0  656:0  657:0  658:0  659:0  660:0  661:0  662:0  663:0  664:0  665:0  666:0  667:0  668:0  669:0  670:0  671:0  672:0  673:0  674:0  675:0  676:0  677:0  678:0  679:0  680:0  681:0  682:0  683:0  684:0  685:0  686:0  687:0  688:0  689:0  690:0  691:0  692:0  693:0  694:0  695:0  696:0  697:0  698:0  699:0  700:0  701:0  702:0  703:0  704:0  705:0  706:0  707:0  708:0  709:0  710:1  711:0  712:0  713:0  714:0  715:0  716:0  717:0  718:0  719:0  720:0  721:0  722:0  723:0  724:0  725:0  726:0  727:0  728:0  729:0  730:0  731:0  732:0  733:0  734:0  735:0  736:0  737:0  738:0  739:0  740:0  741:0  742:0  743:0  744:0  745:0  746:0  747:0  748:0  749:0  750:0  751:0  752:0  753:0  754:0  755:0  756:0  757:2  758:0  759:0  760:0  761:0  762:0  763:0  764:1  765:0  766:0  767:0  768:0  769:0  770:0  771:0  772:0  773:0  774:0  775:0  776:1  777:0  778:0  779:0  780:1  781:1  782:0  783:0  784:0  785:0  786:0  787:0  788:0  789:0  790:1  791:0  792:0  793:1  794:0  795:0  796:0  797:0  798:0  799:0  800:0  801:0  802:1  803:0  804:0  805:0  806:0  807:0  808:0  809:0  810:0  811:0  812:0  813:0  814:0  815:0  816:1  817:0  818:0  819:0  820:0  821:0  822:0  823:0  824:0  825:0  826:0  827:0  828:0  829:0  830:0  831:0  832:0  833:0  834:0  835:0  836:0  837:0  838:0  839:0  840:0  841:0  842:0  843:0  844:0  845:0  846:0  847:0  848:0  849:0  850:0  851:0  852:0  853:0  854:0  855:0  856:1  857:0  858:0  859:0  860:0  861:0  862:0  863:0  864:0  865:0  866:0  867:0  868:0  869:0  870:0  871:0  872:0  873:0  874:0  875:0  876:0  877:0  878:0  879:0  880:0  881:0  882:0  883:0  884:0  885:0  886:0  887:0  888:0  889:0  890:0  891:0  892:0  893:0  894:0  895:1  896:0  897:0  898:0  899:1  900:0  901:0  902:0  903:0  904:0  905:0  906:0  907:0  908:0  909:0  910:0  911:0  912:0  913:0  914:0  915:0  916:0  917:0  918:0  919:0  920:0  921:0  922:0  923:0  924:0  925:0  926:0  927:0  928:0  929:0  930:0  931:0  932:0  933:0  934:0  935:0  936:0  937:0  938:0  939:0  940:0  941:0  942:0  943:0  944:0  945:0  946:0  947:0  948:0  949:0  950:0  951:0  952:0  953:0  954:0  955:0  956:0  957:0  958:0  959:0  960:0  961:1  962:0  963:0  964:0  965:0  966:0  967:0  968:0  969:0  970:0  971:0  972:0  973:0  974:0  975:0  976:0  977:0  978:0  979:0  980:0  981:0  982:0  983:0  984:0  985:0  986:0  987:0  988:0  989:0  990:0  991:0  992:0  993:0  994:0  995:0  996:0  997:0  998:0  999:0  1000:0  1001:0  1002:0  1003:0  1004:0  1005:0  1006:0  1007:0  1008:0  1009:0  1010:0  1011:0  1012:0  1013:0  1014:0  1015:0  1016:0  1017:0  1018:0  1019:0  1020:0  1021:0  1022:0  1023:0  1024:0  1025:0  1026:0  1027:0  1028:0  1029:0  1030:0  1031:0  1032:0  1033:0  1034:0  1035:0  1036:0  1037:0  1038:0  1039:0  1040:0  1041:0  1042:0  1043:0  1044:0  1045:0  1046:0  1047:1  1048:0  1049:0  1050:0  1051:0  1052:0  1053:0  1054:0  1055:0  1056:0  1057:0  1058:0  1059:0  1060:0  1061:0  1062:0  1063:0  1064:0  1065:0  1066:0  1067:0  1068:0  1069:0  1070:0  1071:0  1072:0  1073:0  1074:0  1075:0  1076:0  1077:0  1078:0  1079:0  1080:0  1081:0  1082:0  1083:0  1084:0  1085:0  1086:0  1087:0  1088:0  1089:0  1090:0  1091:1  1092:0  1093:0  1094:0  1095:0  1096:0  1097:0  1098:0  1099:0  1100:0  1101:0  1102:0  1103:0  1104:0  1105:0  1106:0  1107:0  1108:0  1109:0  1110:0  1111:0  1112:0  1113:0  1114:0  1115:0  1116:0  1117:0  1118:0  1119:0  1120:0  1121:0  1122:0  1123:0  1124:0  1125:0  1126:0  1127:0  1128:0  1129:0  1130:0  1131:0  1132:0  1133:0  1134:0  1135:0  1136:0  1137:0  1138:1  1139:0  1140:0  1141:0  1142:0  1143:0  1144:0  1145:0  1146:0  1147:0  1148:0  1149:0  1150:0  1151:0  1152:0  1153:0  1154:0  1155:0  1156:0  1157:0  1158:0  1159:0  1160:0  1161:0  1162:0  1163:0  1164:0  1165:0  1166:0  1167:0  1168:0  1169:0  1170:0  1171:0  1172:0  1173:0  1174:0  1175:0  1176:0  1177:0  1178:0  1179:0  1180:0  1181:0  1182:0  1183:0  1184:0  1185:0  1186:0  1187:0  1188:0  1189:0  1190:0  1191:0  1192:0  1193:0  1194:0  1195:0  1196:0  1197:0  1198:1  1199:0  1200:0  1201:0  1202:0  1203:0  1204:0  1205:0  1206:0  1207:1  1208:0  1209:0  1210:0  1211:0  1212:0  1213:1  1214:1  1215:0  1216:0  1217:0  1218:0  1219:1  1220:0  1221:0  1222:0  1223:0  1224:0  1225:0  1226:0  1227:0  1228:0  1229:0  1230:0  1231:0  1232:0  1233:0  1234:1  1235:0  1236:1  1237:0  1238:0  1239:0  1240:0  1241:0  1242:1  1243:0  1244:0  1245:0  1246:0  1247:0  1248:0  1249:0  1250:0  1251:0  1252:0  1253:0  1254:0  1255:0  1256:1  1257:0  1258:0  1259:0  1260:0  1261:0  1262:0  1263:0  1264:0  1265:0  1266:0  1267:0  1268:0  1269:0  1270:0  1271:0  1272:0  1273:0  1274:0  1275:0  1276:0  1277:0  1278:0  1279:0  1280:0  1281:0  1282:0  1283:0  1284:0  1285:0  1286:0  1287:0  1288:0  1289:1  1290:0  1291:0  1292:0  1293:0  1294:0  1295:0  1296:0  1297:0  1298:0  1299:0  1300:0  1301:0  1302:0  1303:0  1304:0  1305:0  1306:0  1307:0  1308:0  1309:0  1310:0  1311:0  1312:0  1313:0  1314:0  1315:0  1316:0  1317:0  1318:0  1319:0  1320:0  1321:0  1322:0  1323:0  1324:0  1325:0  1326:0  1327:0  1328:0  1329:0  1330:0  1331:0  1332:0  1333:0  1334:0  1335:0  1336:0  1337:0  1338:0  1339:0  1340:0  1341:1  1342:0  1343:1  1344:0  1345:0  1346:0  1347:0  1348:0  1349:0  1350:0  1351:0  1352:0  1353:0  1354:0  1355:0  1356:0  1357:0  1358:0  1359:0  1360:0  1361:0  1362:0  1363:0  1364:0  1365:0  1366:0  1367:0  1368:0  1369:0  1370:0  1371:0  1372:0  1373:0  1374:0  1375:0  1376:0  1377:0  1378:0  1379:0  1380:0  1381:0  1382:0  1383:0  1384:0  1385:0  1386:0  1387:0  1388:0  1389:0  1390:0  1391:0  1392:0  1393:0  1394:0  1395:0  1396:0  1397:0  1398:0  1399:0  1400:0  1401:0  1402:0  1403:1  1404:0  1405:0  1406:0  1407:0  1408:0  1409:0  1410:0  1411:0  1412:0  1413:0  1414:0  1415:0  1416:0  1417:0  1418:0  1419:0  1420:0  1421:0  1422:0  1423:0  1424:0  1425:0  1426:0  1427:0  1428:0  1429:0  1430:0  1431:0  1432:0  1433:0  1434:0  1435:0  1436:0  1437:0  1438:0  1439:0  1440:0  1441:0  1442:0  1443:0  1444:0  1445:0  1446:0  1447:0  1448:0  1449:0  1450:0  1451:0  1452:0  1453:0  1454:0  1455:0  1456:0  1457:0  1458:0  1459:0  1460:0  1461:0  1462:0  1463:0  1464:0  1465:0  1466:0  1467:0  1468:0  1469:0  1470:0  1471:0  1472:0  1473:0  1474:0  1475:0  1476:0  1477:0  1478:0  1479:0  1480:0  1481:0  1482:0  1483:1  1484:0  1485:0  1486:0  1487:0  1488:0  1489:0  1490:0  1491:0  1492:0  1493:0  1494:0  1495:0  1496:0  1497:0  1498:0  1499:0  1500:0  1501:0  1502:0  1503:0  1504:0  1505:0  1506:0  1507:0  1508:0  1509:0  1510:0  1511:0  1512:0  1513:0  1514:0  1515:0  1516:0  1517:0  1518:0  1519:0  1520:0  1521:0  1522:0  1523:0  1524:0  1525:0  1526:0  1527:0  1528:1  1529:0  1530:0  1531:0  1532:0  1533:0  1534:0  1535:0  1536:0  1537:0  1538:0  1539:0  1540:0  1541:0  1542:0  1543:0  1544:0  1545:0  1546:0  1547:0  1548:0  1549:0  1550:0  1551:0  1552:0  1553:0  1554:0  1555:0  1556:0  1557:0  1558:0  1559:0  1560:0  1561:0  1562:0  1563:0  1564:0  1565:0  1566:0  1567:0  1568:0  1569:0  1570:0  1571:0  1572:0  1573:0  1574:0  1575:0  1576:0  1577:0  1578:1  1579:0  1580:0  1581:0  1582:0  1583:0  1584:0  1585:0  1586:0  1587:0  1588:0  1589:0  1590:0  1591:0  1592:0  1593:0  1594:0  1595:0  1596:0  1597:0  1598:0  1599:0  1600:0  1601:0  1602:0  1603:0  1604:0  1605:0  1606:0  1607:0  1608:0  1609:0  1610:0  1611:0  1612:0  1613:0  1614:0  1615:0  1616:0  1617:0  1618:0  1619:0  1620:0  1621:0  1622:0  1623:0  1624:0  1625:0  1626:0  1627:0  1628:0  1629:0  1630:0  1631:0  1632:0  1633:0  1634:0  1635:0  1636:0  1637:0  1638:0  1639:0  1640:0  1641:0  1642:0  1643:0  1644:0  1645:0  1646:0  1647:0  1648:0  1649:0  1650:0  1651:0  1652:0  1653:0  1654:2  1655:1  1656:1  1657:0  1658:0  1659:0  1660:0  1661:0  1662:0  1663:0  1664:0  1665:0  1666:0  1667:1  1668:0  1669:1  1670:0  1671:0  1672:0  1673:0  1674:0  1675:0  1676:1  1677:0  1678:0  1679:0  1680:0  1681:0  1682:0  1683:0  1684:1  1685:0  1686:0  1687:0  1688:0  1689:0  1690:0  1691:0  1692:0  1693:0  1694:0  1695:0  1696:0  1697:0  1698:0  1699:0  1700:0  1701:0  1702:0  1703:0  1704:0  1705:0  1706:0  1707:0  1708:0  1709:0  1710:0  1711:0  1712:0  1713:0  1714:0  1715:0  1716:0  1717:0  1718:0  1719:0  1720:0  1721:0  1722:0  1723:1  1724:0  1725:0  1726:0  1727:0  1728:0  1729:0  1730:0  1731:0  1732:0  1733:0  1734:0  1735:0  1736:0  1737:0  1738:0  1739:0  1740:0  1741:0  1742:0  1743:0  1744:0  1745:0  1746:0  1747:0  1748:0  1749:0  1750:0  1751:0  1752:0  1753:0  1754:0  1755:0  1756:0  1757:0  1758:0  1759:0  1760:0  1761:0  1762:0  1763:0  1764:0  1765:0  1766:0  1767:0  1768:0  1769:0  1770:0  1771:0  1772:0  1773:0  1774:0  1775:0  1776:0  1777:0  1778:0  1779:0  1780:1  1781:1  1782:0  1783:0  1784:0  1785:0  1786:0  1787:0  1788:0  1789:0  1790:0  1791:0  1792:0  1793:0  1794:0  1795:0  1796:0  1797:0  1798:0  1799:0  1800:0  1801:0  1802:0  1803:0  1804:0  1805:0  1806:0  1807:0  1808:0  1809:0  1810:0  1811:0  1812:0  1813:0  1814:0  1815:0  1816:0  1817:0  1818:0  1819:0  1820:0  1821:0  1822:0  1823:0  1824:0  1825:0  1826:0  1827:0  1828:0  1829:0  1830:0  1831:0  1832:0  1833:0  1834:0  1835:0  1836:0  1837:0  1838:0  1839:0  1840:0  1841:0  1842:0  1843:0  1844:0  1845:0  1846:0  1847:1  1848:0  1849:0  1850:0  1851:0  1852:0  1853:0  1854:0  1855:0  1856:0  1857:0  1858:0  1859:0  1860:0  1861:0  1862:0  1863:0  1864:0  1865:0  1866:0  1867:0  1868:0  1869:0  1870:0  1871:0  1872:0  1873:0  1874:0  1875:0  1876:0  1877:0  1878:0  1879:0  1880:0  1881:0  1882:0  1883:0  1884:0  1885:0  1886:0  1887:0  1888:0  1889:0  1890:0  1891:0  1892:0  1893:0  1894:0  1895:0  1896:0  1897:0  1898:0  1899:0  1900:0  1901:0  1902:0  1903:0  1904:0  1905:0  1906:0  1907:0  1908:0  1909:0  1910:0  1911:0  1912:0  1913:0  1914:0  1915:0  1916:0  1917:0  1918:0  1919:0  1920:0  1921:0  1922:0  1923:0  1924:0  1925:0  1926:0  1927:0  1928:0  1929:1  1930:0  1931:0  1932:0  1933:0  1934:0  1935:0  1936:0  1937:0  1938:0  1939:0  1940:0  1941:0  1942:0  1943:0  1944:0  1945:0  1946:0  1947:0  1948:0  1949:0  1950:0  1951:0  1952:0  1953:0  1954:0  1955:0  1956:0  1957:0  1958:0  1959:0  1960:0  1961:0  1962:0  1963:0  1964:0  1965:0  1966:0  1967:0  1968:0  1969:1  1970:0  1971:0  1972:0  1973:0  1974:0  1975:0  1976:0  1977:0  1978:0  1979:0  1980:0  1981:0  1982:0  1983:0  1984:0  1985:0  1986:0  1987:0  1988:0  1989:0  1990:0  1991:0  1992:0  1993:0  1994:0  1995:0  1996:0  1997:0  1998:0  1999:0  2000:0  2001:0  2002:0  2003:0  2004:0  2005:0  2006:0  2007:0  2008:0  2009:0  2010:0  2011:0  2012:0  2013:0  2014:0  2015:0  2016:0  2017:0  2018:0  2019:0  2020:0  2021:0  2022:0  2023:0  2024:0  2025:0  2026:0  2027:0  2028:0  2029:0  2030:0  2031:0  2032:0  2033:0  2034:0  2035:0  2036:0  2037:0  2038:0  2039:0  2040:0  2041:0  2042:0  2043:0  2044:0  2045:0  2046:0  2047:0  2048:0  2049:0  2050:0  2051:0  2052:0  2053:0  2054:0  2055:0  2056:0  2057:0  2058:0  2059:0  2060:0  2061:0  2062:0  2063:0  2064:0  2065:0  2066:0  2067:0  2068:0  2069:0  2070:0  2071:0  2072:0  2073:0  2074:0  2075:0  2076:0  2077:0  2078:0  2079:0  2080:0  2081:0  2082:0  2083:0  2084:0  2085:0  2086:0  2087:1  2088:0  2089:0  2090:0  2091:0  2092:1  2093:0  2094:0  2095:0  2096:1  2097:1  2098:0  2099:0  2100:0  2101:1  2102:0  2103:0  2104:1  2105:0  2106:0  2107:0  2108:0  2109:0  2110:0  2111:0  2112:0  2113:0  2114:0  2115:0  2116:1  2117:0  2118:0  2119:0  2120:0  2121:0  2122:0  2123:0  2124:1  2125:0  2126:0  2127:0  2128:0  2129:0  2130:0  2131:0  2132:0  2133:0  2134:0  2135:0  2136:0  2137:0  2138:0  2139:0  2140:0  2141:0  2142:0  2143:0  2144:0  2145:0  2146:0  2147:0  2148:0  2149:0  2150:0  2151:0  2152:0  2153:0  2154:0  2155:0  2156:0  2157:0  2158:0  2159:0  2160:0  2161:0  2162:0  2163:0  2164:0  2165:0  2166:0  2167:0  2168:0  2169:0  2170:0  2171:0  2172:0  2173:0  2174:0  2175:0  2176:0  2177:0  2178:0  2179:0  2180:1  2181:0  2182:0  2183:0  2184:0  2185:0  2186:0  2187:0  2188:0  2189:0  2190:0  2191:0  2192:0  2193:0  2194:0  2195:0  2196:0  2197:0  2198:0  2199:0  2200:0  2201:0  2202:0  2203:0  2204:0  2205:0  
+1  1:0  2:0  3:0  4:0  5:0  6:0  7:0  8:0  9:0  10:0  11:0  12:0  13:0  14:0  15:0  16:0  17:0  18:0  19:1  20:0  21:0  22:0  23:0  24:0  25:0  26:0  27:0  28:0  29:0  30:0  31:0  32:0  33:0  34:0  35:0  36:0  37:0  38:0  39:0  40:0  41:0  42:0  43:0  44:0  45:0  46:0  47:0  48:0  49:0  50:0  51:0  52:0  53:0  54:0  55:0  56:0  57:0  58:0  59:0  60:0  61:0  62:0  63:0  64:0  65:0  66:0  67:0  68:0  69:0  70:0  71:0  72:0  73:0  74:0  75:0  76:0  77:0  78:0  79:0  80:0  81:0  82:0  83:0  84:0  85:0  86:0  87:0  88:0  89:0  90:0  91:0  92:0  93:0  94:0  95:0  96:0  97:0  98:0  99:0  100:0  101:0  102:0  103:0  104:0  105:0  106:0  107:0  108:0  109:0  110:0  111:0  112:0  113:0  114:0  115:0  116:0  117:0  118:0  119:0  120:0  121:0  122:0  123:0  124:0  125:0  126:0  127:0  128:0  129:0  130:0  131:0  132:0  133:0  134:0  135:0  136:0  137:0  138:0  139:0  140:0  141:0  142:0  143:0  144:0  145:0  146:0  147:0  148:0  149:0  150:0  151:0  152:0  153:0  154:0  155:0  156:0  157:0  158:0  159:0  160:0  161:0  162:0  163:0  164:0  165:0  166:0  167:0  168:0  169:0  170:0  171:0  172:0  173:0  174:0  175:0  176:0  177:0  178:0  179:0  180:0  181:0  182:0  183:0  184:0  185:0  186:0  187:0  188:0  189:0  190:0  191:0  192:0  193:0  194:0  195:0  196:0  197:0  198:0  199:0  200:0  201:0  202:0  203:0  204:0  205:0  206:0  207:0  208:0  209:0  210:0  211:0  212:0  213:0  214:0  215:0  216:0  217:0  218:0  219:0  220:0  221:0  222:0  223:0  224:0  225:0  226:0  227:0  228:0  229:1  230:0  231:0  232:0  233:0  234:0  235:0  236:0  237:0  238:0  239:0  240:0  241:0  242:0  243:0  244:0  245:0  246:0  247:1  248:0  249:0  250:0  251:0  252:0  253:0  254:0  255:0  256:0  257:0  258:0  259:0  260:0  261:0  262:0  263:0  264:1  265:0  266:0  267:0  268:0  269:0  270:0  271:0  272:0  273:0  274:0  275:0  276:0  277:0  278:0  279:0  280:0  281:0  282:0  283:0  284:0  285:0  286:0  287:0  288:0  289:0  290:0  291:0  292:0  293:0  294:0  295:0  296:0  297:0  298:0  299:0  300:0  301:0  302:0  303:0  304:0  305:0  306:0  307:0  308:0  309:0  310:1  311:0  312:0  313:0  314:0  315:0  316:0  317:0  318:0  319:0  320:0  321:0  322:0  323:0  324:0  325:0  326:0  327:0  328:1  329:0  330:0  331:0  332:2  333:0  334:0  335:0  336:0  337:1  338:0  339:0  340:0  341:0  342:0  343:0  344:0  345:0  346:0  347:0  348:0  349:0  350:0  351:1  352:0  353:0  354:0  355:0  356:0  357:0  358:0  359:0  360:0  361:0  362:0  363:0  364:0  365:0  366:0  367:0  368:0  369:0  370:0  371:0  372:0  373:0  374:0  375:0  376:0  377:0  378:0  379:0  380:0  381:0  382:0  383:0  384:0  385:0  386:0  387:0  388:0  389:0  390:0  391:0  392:0  393:0  394:1  395:0  396:0  397:0  398:0  399:0  400:0  401:0  402:0  403:0  404:0  405:0  406:0  407:0  408:0  409:0  410:0  411:0  412:0  413:0  414:0  415:0  416:0  417:0  418:0  419:0  420:0  421:0  422:0  423:0  424:0  425:0  426:0  427:0  428:0  429:0  430:0  431:1  432:0  433:0  434:0  435:0  436:0  437:0  438:0  439:0  440:0  441:6  442:0  443:0  444:0  445:0  446:0  447:0  448:0  449:0  450:0  451:0  452:0  453:0  454:0  455:0  456:0  457:0  458:0  459:0  460:0  461:0  462:0  463:0  464:0  465:0  466:0  467:0  468:0  469:0  470:0  471:0  472:0  473:0  474:0  475:0  476:0  477:0  478:0  479:0  480:0  481:0  482:0  483:0  484:0  485:0  486:0  487:0  488:0  489:0  490:0  491:0  492:0  493:0  494:0  495:0  496:0  497:0  498:0  499:0  500:0  501:0  502:0  503:0  504:0  505:0  506:0  507:0  508:0  509:0  510:0  511:0  512:0  513:0  514:0  515:0  516:0  517:0  518:0  519:0  520:0  521:0  522:0  523:0  524:0  525:0  526:0  527:0  528:0  529:0  530:0  531:0  532:0  533:0  534:0  535:0  536:0  537:0  538:0  539:0  540:0  541:0  542:0  543:0  544:0  545:0  546:0  547:0  548:0  549:0  550:0  551:0  552:0  553:0  554:0  555:0  556:0  557:0  558:0  559:0  560:0  561:0  562:0  563:0  564:0  565:0  566:0  567:0  568:0  569:0  570:0  571:0  572:0  573:0  574:0  575:0  576:0  577:0  578:0  579:0  580:0  581:0  582:0  583:0  584:0  585:0  586:0  587:0  588:0  589:0  590:0  591:0  592:0  593:0  594:0  595:0  596:0  597:0  598:0  599:0  600:0  601:0  602:0  603:0  604:0  605:0  606:0  607:0  608:0  609:0  610:0  611:0  612:0  613:0  614:0  615:0  616:0  617:0  618:0  619:0  620:0  621:0  622:0  623:0  624:0  625:0  626:0  627:0  628:0  629:0  630:0  631:0  632:0  633:0  634:0  635:0  636:0  637:0  638:0  639:0  640:0  641:0  642:0  643:0  644:0  645:0  646:0  647:0  648:0  649:0  650:0  651:0  652:0  653:0  654:0  655:0  656:0  657:0  658:0  659:0  660:0  661:0  662:0  663:0  664:0  665:0  666:0  667:1  668:0  669:0  670:0  671:0  672:0  673:0  674:0  675:0  676:0  677:0  678:0  679:0  680:0  681:0  682:0  683:0  684:0  685:0  686:0  687:0  688:0  689:1  690:0  691:0  692:0  693:0  694:0  695:0  696:0  697:0  698:0  699:0  700:0  701:0  702:0  703:0  704:0  705:0  706:0  707:0  708:0  709:1  710:0  711:0  712:0  713:0  714:0  715:0  716:0  717:0  718:0  719:0  720:0  721:0  722:0  723:0  724:0  725:0  726:0  727:0  728:0  729:0  730:0  731:0  732:0  733:0  734:0  735:0  736:0  737:0  738:0  739:0  740:0  741:0  742:0  743:0  744:0  745:0  746:0  747:0  748:1  749:0  750:0  751:0  752:0  753:0  754:0  755:0  756:0  757:1  758:0  759:0  760:0  761:0  762:0  763:0  764:0  765:0  766:0  767:0  768:1  769:0  770:0  771:1  772:0  773:0  774:0  775:0  776:0  777:0  778:0  779:0  780:0  781:0  782:0  783:0  784:0  785:0  786:0  787:0  788:0  789:0  790:0  791:0  792:0  793:1  794:0  795:0  796:1  797:0  798:0  799:0  800:0  801:0  802:0  803:0  804:0  805:0  806:0  807:0  808:0  809:0  810:0  811:0  812:0  813:0  814:0  815:0  816:0  817:0  818:0  819:0  820:0  821:0  822:0  823:0  824:0  825:0  826:0  827:0  828:0  829:0  830:0  831:0  832:0  833:0  834:0  835:0  836:1  837:0  838:0  839:0  840:0  841:0  842:0  843:0  844:0  845:0  846:0  847:0  848:0  849:0  850:0  851:0  852:0  853:0  854:0  855:0  856:0  857:0  858:0  859:0  860:0  861:0  862:0  863:0  864:0  865:0  866:0  867:0  868:0  869:0  870:0  871:0  872:1  873:0  874:0  875:0  876:0  877:0  878:0  879:0  880:1  881:0  882:5  883:0  884:0  885:0  886:0  887:0  888:0  889:0  890:0  891:0  892:0  893:0  894:0  895:0  896:0  897:0  898:0  899:0  900:0  901:0  902:0  903:0  904:0  905:0  906:0  907:0  908:0  909:0  910:0  911:0  912:0  913:0  914:0  915:0  916:0  917:0  918:0  919:0  920:0  921:0  922:0  923:0  924:0  925:0  926:0  927:0  928:0  929:0  930:0  931:0  932:0  933:0  934:0  935:0  936:0  937:0  938:0  939:0  940:0  941:0  942:0  943:0  944:0  945:0  946:0  947:0  948:0  949:0  950:0  951:0  952:0  953:0  954:0  955:0  956:0  957:0  958:0  959:0  960:0  961:0  962:0  963:0  964:0  965:0  966:0  967:0  968:0  969:0  970:0  971:0  972:0  973:0  974:0  975:0  976:0  977:0  978:0  979:0  980:0  981:0  982:0  983:0  984:0  985:0  986:0  987:0  988:0  989:0  990:0  991:0  992:0  993:0  994:0  995:0  996:0  997:0  998:0  999:0  1000:0  1001:0  1002:0  1003:0  1004:0  1005:0  1006:0  1007:0  1008:0  1009:0  1010:0  1011:0  1012:0  1013:0  1014:0  1015:0  1016:0  1017:0  1018:0  1019:0  1020:0  1021:0  1022:0  1023:0  1024:0  1025:0  1026:0  1027:0  1028:0  1029:0  1030:0  1031:0  1032:0  1033:0  1034:0  1035:0  1036:0  1037:0  1038:0  1039:0  1040:0  1041:0  1042:0  1043:0  1044:0  1045:0  1046:0  1047:0  1048:0  1049:0  1050:0  1051:0  1052:0  1053:0  1054:0  1055:0  1056:0  1057:0  1058:0  1059:0  1060:0  1061:0  1062:0  1063:0  1064:0  1065:0  1066:0  1067:0  1068:0  1069:0  1070:0  1071:0  1072:0  1073:0  1074:0  1075:0  1076:0  1077:0  1078:0  1079:0  1080:0  1081:0  1082:0  1083:0  1084:0  1085:0  1086:0  1087:0  1088:0  1089:0  1090:0  1091:0  1092:0  1093:0  1094:0  1095:0  1096:0  1097:0  1098:0  1099:0  1100:0  1101:0  1102:0  1103:0  1104:0  1105:0  1106:0  1107:0  1108:0  1109:1  1110:0  1111:0  1112:0  1113:0  1114:1  1115:0  1116:0  1117:0  1118:0  1119:0  1120:0  1121:0  1122:0  1123:0  1124:0  1125:0  1126:0  1127:0  1128:0  1129:0  1130:0  1131:0  1132:0  1133:0  1134:0  1135:0  1136:0  1137:0  1138:0  1139:0  1140:0  1141:0  1142:0  1143:0  1144:0  1145:0  1146:0  1147:0  1148:0  1149:0  1150:0  1151:1  1152:0  1153:0  1154:0  1155:0  1156:0  1157:0  1158:0  1159:0  1160:0  1161:0  1162:0  1163:0  1164:0  1165:0  1166:0  1167:0  1168:0  1169:0  1170:0  1171:0  1172:0  1173:0  1174:0  1175:0  1176:0  1177:0  1178:0  1179:0  1180:0  1181:0  1182:0  1183:0  1184:0  1185:0  1186:0  1187:0  1188:1  1189:0  1190:0  1191:0  1192:0  1193:0  1194:0  1195:0  1196:0  1197:0  1198:0  1199:0  1200:0  1201:0  1202:0  1203:0  1204:0  1205:0  1206:0  1207:0  1208:0  1209:0  1210:0  1211:0  1212:0  1213:2  1214:0  1215:0  1216:1  1217:0  1218:0  1219:0  1220:0  1221:0  1222:0  1223:0  1224:0  1225:0  1226:0  1227:0  1228:0  1229:0  1230:0  1231:1  1232:0  1233:0  1234:0  1235:0  1236:0  1237:0  1238:0  1239:0  1240:0  1241:0  1242:0  1243:0  1244:0  1245:0  1246:0  1247:0  1248:0  1249:0  1250:0  1251:0  1252:0  1253:0  1254:0  1255:0  1256:0  1257:0  1258:0  1259:0  1260:0  1261:0  1262:0  1263:0  1264:0  1265:0  1266:0  1267:0  1268:0  1269:0  1270:0  1271:0  1272:0  1273:0  1274:0  1275:1  1276:0  1277:0  1278:0  1279:0  1280:0  1281:0  1282:0  1283:0  1284:0  1285:0  1286:0  1287:0  1288:0  1289:0  1290:0  1291:0  1292:0  1293:0  1294:0  1295:0  1296:0  1297:0  1298:0  1299:0  1300:0  1301:0  1302:0  1303:0  1304:0  1305:0  1306:0  1307:0  1308:0  1309:0  1310:0  1311:0  1312:0  1313:1  1314:0  1315:0  1316:0  1317:0  1318:1  1319:0  1320:0  1321:1  1322:0  1323:4  1324:0  1325:0  1326:0  1327:0  1328:0  1329:0  1330:0  1331:0  1332:0  1333:0  1334:0  1335:0  1336:0  1337:0  1338:0  1339:0  1340:0  1341:0  1342:0  1343:0  1344:0  1345:0  1346:0  1347:0  1348:0  1349:0  1350:0  1351:0  1352:0  1353:0  1354:0  1355:0  1356:0  1357:0  1358:0  1359:0  1360:0  1361:0  1362:0  1363:0  1364:0  1365:0  1366:0  1367:0  1368:0  1369:0  1370:0  1371:0  1372:0  1373:0  1374:0  1375:0  1376:0  1377:0  1378:0  1379:0  1380:0  1381:0  1382:0  1383:0  1384:0  1385:0  1386:0  1387:0  1388:0  1389:0  1390:0  1391:0  1392:0  1393:0  1394:0  1395:0  1396:0  1397:0  1398:0  1399:0  1400:0  1401:0  1402:0  1403:0  1404:0  1405:0  1406:0  1407:0  1408:0  1409:0  1410:0  1411:0  1412:0  1413:0  1414:0  1415:0  1416:0  1417:0  1418:0  1419:0  1420:0  1421:0  1422:0  1423:0  1424:0  1425:0  1426:0  1427:0  1428:0  1429:0  1430:0  1431:0  1432:0  1433:0  1434:0  1435:0  1436:0  1437:0  1438:0  1439:0  1440:0  1441:0  1442:0  1443:0  1444:0  1445:0  1446:0  1447:0  1448:0  1449:0  1450:0  1451:0  1452:0  1453:0  1454:0  1455:0  1456:0  1457:0  1458:0  1459:0  1460:0  1461:0  1462:0  1463:0  1464:0  1465:0  1466:0  1467:0  1468:0  1469:0  1470:0  1471:0  1472:0  1473:0  1474:0  1475:0  1476:0  1477:0  1478:0  1479:0  1480:0  1481:0  1482:0  1483:0  1484:0  1485:0  1486:0  1487:0  1488:0  1489:0  1490:0  1491:0  1492:0  1493:0  1494:0  1495:0  1496:0  1497:0  1498:0  1499:0  1500:0  1501:0  1502:0  1503:0  1504:0  1505:0  1506:0  1507:0  1508:0  1509:0  1510:0  1511:0  1512:0  1513:0  1514:0  1515:0  1516:0  1517:0  1518:0  1519:0  1520:0  1521:0  1522:0  1523:0  1524:0  1525:0  1526:0  1527:0  1528:0  1529:0  1530:0  1531:0  1532:0  1533:0  1534:0  1535:0  1536:0  1537:0  1538:0  1539:0  1540:0  1541:0  1542:0  1543:0  1544:0  1545:0  1546:0  1547:0  1548:1  1549:0  1550:0  1551:0  1552:0  1553:0  1554:0  1555:0  1556:0  1557:0  1558:0  1559:0  1560:0  1561:0  1562:0  1563:0  1564:0  1565:0  1566:0  1567:0  1568:0  1569:0  1570:0  1571:0  1572:0  1573:1  1574:0  1575:0  1576:1  1577:0  1578:0  1579:0  1580:0  1581:0  1582:0  1583:0  1584:0  1585:0  1586:0  1587:0  1588:0  1589:0  1590:0  1591:0  1592:0  1593:0  1594:0  1595:0  1596:0  1597:0  1598:0  1599:0  1600:0  1601:0  1602:0  1603:0  1604:0  1605:0  1606:0  1607:0  1608:0  1609:0  1610:0  1611:0  1612:0  1613:0  1614:0  1615:0  1616:0  1617:0  1618:0  1619:0  1620:0  1621:0  1622:0  1623:0  1624:0  1625:0  1626:0  1627:0  1628:0  1629:0  1630:0  1631:0  1632:0  1633:1  1634:0  1635:0  1636:0  1637:0  1638:0  1639:0  1640:0  1641:0  1642:0  1643:0  1644:0  1645:0  1646:0  1647:0  1648:0  1649:0  1650:0  1651:1  1652:0  1653:0  1654:0  1655:1  1656:0  1657:0  1658:0  1659:0  1660:0  1661:0  1662:0  1663:0  1664:0  1665:0  1666:0  1667:0  1668:0  1669:0  1670:0  1671:1  1672:0  1673:0  1674:0  1675:0  1676:0  1677:0  1678:0  1679:0  1680:0  1681:0  1682:0  1683:0  1684:0  1685:0  1686:0  1687:0  1688:0  1689:0  1690:0  1691:0  1692:0  1693:0  1694:0  1695:0  1696:0  1697:0  1698:0  1699:0  1700:0  1701:0  1702:0  1703:0  1704:0  1705:0  1706:0  1707:0  1708:0  1709:0  1710:0  1711:0  1712:0  1713:0  1714:0  1715:0  1716:0  1717:1  1718:0  1719:0  1720:0  1721:0  1722:0  1723:0  1724:0  1725:0  1726:0  1727:0  1728:0  1729:0  1730:0  1731:0  1732:0  1733:0  1734:0  1735:0  1736:0  1737:0  1738:0  1739:0  1740:0  1741:0  1742:0  1743:0  1744:0  1745:0  1746:0  1747:0  1748:0  1749:0  1750:0  1751:0  1752:0  1753:0  1754:1  1755:0  1756:0  1757:0  1758:0  1759:1  1760:1  1761:0  1762:1  1763:0  1764:3  1765:0  1766:0  1767:0  1768:0  1769:0  1770:0  1771:0  1772:0  1773:0  1774:0  1775:0  1776:0  1777:0  1778:0  1779:0  1780:0  1781:0  1782:0  1783:0  1784:0  1785:0  1786:0  1787:0  1788:0  1789:0  1790:0  1791:0  1792:0  1793:0  1794:0  1795:0  1796:0  1797:0  1798:0  1799:0  1800:0  1801:0  1802:0  1803:0  1804:0  1805:0  1806:0  1807:0  1808:0  1809:0  1810:0  1811:0  1812:0  1813:0  1814:0  1815:0  1816:0  1817:0  1818:0  1819:0  1820:0  1821:0  1822:0  1823:0  1824:0  1825:0  1826:0  1827:0  1828:0  1829:0  1830:0  1831:0  1832:0  1833:0  1834:0  1835:0  1836:0  1837:0  1838:0  1839:0  1840:0  1841:0  1842:0  1843:0  1844:0  1845:0  1846:0  1847:0  1848:0  1849:0  1850:0  1851:0  1852:0  1853:0  1854:0  1855:0  1856:0  1857:0  1858:0  1859:0  1860:0  1861:0  1862:0  1863:0  1864:0  1865:0  1866:0  1867:0  1868:0  1869:0  1870:0  1871:0  1872:0  1873:0  1874:0  1875:0  1876:0  1877:0  1878:0  1879:0  1880:0  1881:0  1882:0  1883:0  1884:0  1885:0  1886:0  1887:0  1888:0  1889:0  1890:0  1891:0  1892:0  1893:0  1894:0  1895:0  1896:0  1897:0  1898:0  1899:0  1900:0  1901:0  1902:0  1903:0  1904:0  1905:0  1906:0  1907:0  1908:0  1909:0  1910:0  1911:0  1912:0  1913:0  1914:0  1915:0  1916:0  1917:0  1918:0  1919:0  1920:0  1921:0  1922:0  1923:0  1924:0  1925:0  1926:0  1927:0  1928:0  1929:0  1930:0  1931:0  1932:0  1933:0  1934:0  1935:0  1936:0  1937:0  1938:0  1939:0  1940:0  1941:0  1942:0  1943:0  1944:0  1945:0  1946:0  1947:0  1948:0  1949:0  1950:0  1951:0  1952:0  1953:0  1954:0  1955:0  1956:0  1957:0  1958:0  1959:0  1960:0  1961:0  1962:0  1963:0  1964:0  1965:0  1966:0  1967:0  1968:0  1969:0  1970:0  1971:0  1972:0  1973:0  1974:0  1975:0  1976:0  1977:0  1978:0  1979:0  1980:0  1981:0  1982:0  1983:0  1984:0  1985:0  1986:0  1987:0  1988:0  1989:0  1990:1  1991:0  1992:0  1993:0  1994:0  1995:0  1996:0  1997:0  1998:0  1999:0  2000:0  2001:0  2002:0  2003:0  2004:0  2005:0  2006:0  2007:0  2008:0  2009:0  2010:0  2011:0  2012:0  2013:0  2014:0  2015:0  2016:0  2017:0  2018:0  2019:0  2020:0  2021:0  2022:0  2023:0  2024:0  2025:0  2026:0  2027:0  2028:0  2029:0  2030:0  2031:0  2032:0  2033:0  2034:0  2035:1  2036:0  2037:0  2038:0  2039:0  2040:0  2041:0  2042:0  2043:0  2044:0  2045:0  2046:0  2047:0  2048:0  2049:0  2050:0  2051:0  2052:0  2053:0  2054:0  2055:0  2056:0  2057:0  2058:0  2059:0  2060:0  2061:0  2062:0  2063:0  2064:0  2065:0  2066:0  2067:0  2068:0  2069:0  2070:0  2071:0  2072:0  2073:0  2074:0  2075:1  2076:0  2077:0  2078:0  2079:0  2080:1  2081:0  2082:0  2083:0  2084:0  2085:0  2086:0  2087:0  2088:0  2089:0  2090:0  2091:1  2092:0  2093:0  2094:0  2095:0  2096:0  2097:0  2098:0  2099:0  2100:0  2101:0  2102:0  2103:0  2104:0  2105:0  2106:0  2107:0  2108:0  2109:0  2110:0  2111:0  2112:0  2113:0  2114:0  2115:0  2116:1  2117:0  2118:0  2119:0  2120:0  2121:0  2122:0  2123:0  2124:0  2125:0  2126:0  2127:0  2128:0  2129:0  2130:0  2131:0  2132:0  2133:0  2134:0  2135:0  2136:0  2137:0  2138:0  2139:0  2140:0  2141:0  2142:0  2143:0  2144:0  2145:0  2146:0  2147:0  2148:0  2149:0  2150:0  2151:0  2152:0  2153:0  2154:0  2155:1  2156:0  2157:0  2158:0  2159:0  2160:0  2161:0  2162:0  2163:0  2164:0  2165:0  2166:0  2167:0  2168:0  2169:0  2170:0  2171:0  2172:0  2173:0  2174:0  2175:0  2176:0  2177:0  2178:0  2179:0  2180:0  2181:0  2182:0  2183:0  2184:0  2185:0  2186:0  2187:0  2188:0  2189:0  2190:0  2191:0  2192:0  2193:0  2194:0  2195:1  2196:0  2197:0  2198:0  2199:1  2200:1  2201:1  2202:0  2203:1  2204:0  2205:2  
+1  1:0  2:0  3:0  4:0  5:0  6:0  7:0  8:0  9:0  10:0  11:0  12:0  13:0  14:0  15:0  16:0  17:0  18:0  19:0  20:0  21:0  22:0  23:0  24:0  25:0  26:0  27:0  28:0  29:0  30:0  31:0  32:0  33:0  34:0  35:0  36:0  37:0  38:0  39:0  40:0  41:0  42:0  43:0  44:0  45:0  46:0  47:0  48:0  49:0  50:0  51:0  52:0  53:0  54:0  55:1  56:1  57:0  58:0  59:0  60:0  61:0  62:1  63:0  64:0  65:0  66:0  67:0  68:0  69:0  70:0  71:0  72:0  73:0  74:0  75:0  76:0  77:0  78:0  79:0  80:0  81:0  82:0  83:0  84:0  85:0  86:0  87:0  88:0  89:0  90:0  91:0  92:0  93:0  94:0  95:0  96:0  97:0  98:0  99:0  100:1  101:0  102:0  103:0  104:0  105:0  106:0  107:0  108:0  109:0  110:0  111:0  112:0  113:0  114:0  115:0  116:0  117:0  118:0  119:0  120:0  121:0  122:0  123:0  124:0  125:0  126:0  127:0  128:0  129:0  130:0  131:0  132:0  133:0  134:0  135:0  136:0  137:0  138:0  139:0  140:0  141:0  142:0  143:0  144:0  145:0  146:0  147:0  148:0  149:0  150:0  151:0  152:0  153:0  154:0  155:0  156:0  157:0  158:0  159:0  160:0  161:0  162:0  163:0  164:0  165:0  166:0  167:0  168:0  169:0  170:0  171:0  172:0  173:0  174:0  175:0  176:0  177:0  178:0  179:0  180:0  181:0  182:1  183:0  184:0  185:0  186:0  187:0  188:0  189:0  190:0  191:0  192:0  193:0  194:0  195:0  196:0  197:0  198:0  199:0  200:0  201:0  202:0  203:0  204:0  205:0  206:0  207:0  208:0  209:0  210:0  211:0  212:0  213:0  214:0  215:0  216:0  217:0  218:0  219:0  220:0  221:0  222:0  223:0  224:0  225:0  226:0  227:0  228:0  229:0  230:0  231:0  232:0  233:0  234:0  235:0  236:0  237:0  238:0  239:0  240:0  241:0  242:0  243:0  244:0  245:0  246:0  247:0  248:0  249:0  250:0  251:0  252:0  253:0  254:0  255:0  256:0  257:1  258:0  259:0  260:0  261:1  262:0  263:0  264:0  265:0  266:0  267:0  268:1  269:0  270:0  271:0  272:0  273:0  274:0  275:0  276:0  277:0  278:0  279:0  280:0  281:0  282:0  283:0  284:0  285:0  286:1  287:1  288:1  289:0  290:0  291:0  292:0  293:0  294:0  295:0  296:0  297:1  298:0  299:0  300:0  301:0  302:0  303:0  304:0  305:0  306:0  307:0  308:0  309:0  310:0  311:0  312:0  313:0  314:0  315:0  316:0  317:0  318:0  319:0  320:0  321:0  322:0  323:0  324:0  325:0  326:0  327:0  328:1  329:0  330:0  331:0  332:1  333:1  334:0  335:0  336:0  337:0  338:0  339:0  340:1  341:0  342:0  343:0  344:0  345:0  346:0  347:0  348:0  349:0  350:0  351:0  352:0  353:0  354:0  355:0  356:0  357:0  358:0  359:0  360:1  361:0  362:0  363:0  364:0  365:0  366:0  367:0  368:0  369:0  370:0  371:0  372:0  373:0  374:0  375:0  376:0  377:0  378:0  379:0  380:0  381:0  382:0  383:0  384:0  385:0  386:0  387:0  388:0  389:0  390:0  391:0  392:0  393:0  394:0  395:0  396:0  397:0  398:0  399:0  400:0  401:0  402:0  403:0  404:0  405:0  406:0  407:0  408:0  409:0  410:0  411:0  412:0  413:0  414:0  415:1  416:0  417:0  418:0  419:0  420:0  421:0  422:0  423:0  424:0  425:0  426:0  427:0  428:0  429:0  430:0  431:0  432:0  433:0  434:0  435:0  436:0  437:0  438:0  439:0  440:0  441:0  442:0  443:0  444:0  445:0  446:0  447:0  448:0  449:0  450:0  451:0  452:0  453:0  454:0  455:0  456:0  457:0  458:0  459:0  460:0  461:0  462:0  463:0  464:0  465:0  466:0  467:0  468:0  469:0  470:0  471:0  472:0  473:0  474:0  475:0  476:0  477:0  478:0  479:0  480:0  481:0  482:0  483:0  484:0  485:0  486:0  487:0  488:0  489:0  490:0  491:0  492:1  493:0  494:0  495:0  496:0  497:0  498:1  499:1  500:0  501:0  502:0  503:0  504:0  505:0  506:0  507:0  508:0  509:0  510:0  511:0  512:0  513:0  514:0  515:0  516:0  517:0  518:0  519:0  520:0  521:0  522:0  523:0  524:0  525:0  526:0  527:0  528:0  529:0  530:0  531:0  532:0  533:0  534:0  535:0  536:0  537:0  538:0  539:0  540:0  541:0  542:0  543:1  544:0  545:0  546:0  547:0  548:0  549:0  550:0  551:0  552:0  553:0  554:0  555:0  556:0  557:0  558:0  559:0  560:0  561:0  562:0  563:0  564:0  565:0  566:0  567:0  568:0  569:0  570:0  571:0  572:0  573:0  574:0  575:0  576:0  577:0  578:0  579:0  580:0  581:0  582:0  583:0  584:0  585:0  586:0  587:0  588:0  589:0  590:0  591:0  592:0  593:0  594:0  595:0  596:0  597:0  598:0  599:0  600:0  601:0  602:0  603:0  604:0  605:0  606:0  607:0  608:0  609:0  610:0  611:0  612:0  613:0  614:0  615:0  616:0  617:0  618:0  619:0  620:0  621:0  622:0  623:1  624:0  625:0  626:0  627:0  628:0  629:0  630:0  631:0  632:0  633:0  634:0  635:0  636:0  637:0  638:0  639:0  640:0  641:0  642:0  643:0  644:0  645:0  646:0  647:0  648:0  649:0  650:0  651:0  652:0  653:0  654:0  655:0  656:0  657:0  658:0  659:0  660:0  661:0  662:0  663:0  664:0  665:0  666:0  667:0  668:0  669:0  670:0  671:0  672:0  673:0  674:0  675:0  676:0  677:0  678:0  679:0  680:0  681:0  682:0  683:0  684:0  685:0  686:0  687:0  688:0  689:0  690:0  691:0  692:0  693:0  694:0  695:0  696:0  697:0  698:0  699:0  700:0  701:0  702:0  703:0  704:0  705:0  706:1  707:1  708:0  709:1  710:0  711:0  712:0  713:0  714:0  715:0  716:0  717:1  718:0  719:0  720:0  721:0  722:0  723:0  724:0  725:0  726:0  727:1  728:0  729:0  730:1  731:0  732:0  733:0  734:0  735:0  736:0  737:0  738:0  739:0  740:0  741:0  742:0  743:0  744:0  745:0  746:0  747:0  748:0  749:0  750:0  751:0  752:0  753:0  754:0  755:1  756:0  757:0  758:0  759:1  760:1  761:1  762:0  763:0  764:0  765:0  766:0  767:0  768:0  769:0  770:0  771:0  772:0  773:0  774:0  775:0  776:0  777:0  778:0  779:0  780:0  781:0  782:0  783:0  784:0  785:0  786:0  787:0  788:0  789:0  790:0  791:0  792:0  793:0  794:0  795:0  796:0  797:0  798:0  799:0  800:0  801:0  802:0  803:0  804:0  805:0  806:0  807:0  808:0  809:0  810:0  811:0  812:1  813:0  814:0  815:0  816:0  817:0  818:0  819:0  820:0  821:0  822:0  823:0  824:0  825:0  826:0  827:0  828:0  829:0  830:0  831:0  832:0  833:0  834:0  835:0  836:0  837:0  838:0  839:0  840:0  841:0  842:0  843:0  844:0  845:0  846:0  847:0  848:0  849:0  850:0  851:0  852:0  853:0  854:0  855:0  856:0  857:1  858:0  859:0  860:0  861:0  862:0  863:0  864:0  865:0  866:0  867:0  868:0  869:0  870:0  871:0  872:0  873:0  874:0  875:0  876:0  877:0  878:0  879:0  880:0  881:0  882:0  883:0  884:0  885:0  886:0  887:0  888:0  889:0  890:0  891:0  892:0  893:0  894:0  895:0  896:0  897:0  898:0  899:0  900:0  901:0  902:0  903:0  904:0  905:0  906:0  907:0  908:0  909:0  910:0  911:0  912:0  913:0  914:0  915:0  916:0  917:0  918:0  919:0  920:0  921:0  922:0  923:0  924:0  925:0  926:0  927:1  928:0  929:0  930:0  931:0  932:0  933:0  934:0  935:0  936:0  937:0  938:1  939:0  940:0  941:1  942:0  943:0  944:0  945:0  946:0  947:0  948:0  949:0  950:0  951:0  952:0  953:0  954:0  955:0  956:0  957:0  958:0  959:0  960:0  961:0  962:0  963:0  964:0  965:0  966:0  967:0  968:0  969:1  970:0  971:0  972:0  973:0  974:0  975:0  976:0  977:0  978:0  979:0  980:0  981:0  982:0  983:0  984:0  985:0  986:0  987:0  988:0  989:0  990:0  991:0  992:0  993:0  994:0  995:0  996:0  997:0  998:0  999:0  1000:0  1001:0  1002:0  1003:0  1004:0  1005:0  1006:0  1007:0  1008:0  1009:0  1010:0  1011:0  1012:0  1013:0  1014:0  1015:0  1016:0  1017:0  1018:0  1019:0  1020:0  1021:0  1022:0  1023:0  1024:0  1025:0  1026:0  1027:0  1028:0  1029:0  1030:0  1031:0  1032:0  1033:0  1034:0  1035:0  1036:0  1037:0  1038:0  1039:0  1040:0  1041:0  1042:0  1043:0  1044:0  1045:0  1046:0  1047:0  1048:0  1049:0  1050:0  1051:0  1052:0  1053:0  1054:0  1055:0  1056:0  1057:0  1058:0  1059:0  1060:0  1061:0  1062:0  1063:1  1064:0  1065:0  1066:0  1067:0  1068:0  1069:0  1070:0  1071:0  1072:0  1073:0  1074:0  1075:0  1076:0  1077:0  1078:0  1079:0  1080:0  1081:0  1082:0  1083:0  1084:0  1085:0  1086:0  1087:0  1088:0  1089:0  1090:0  1091:0  1092:0  1093:0  1094:0  1095:0  1096:0  1097:0  1098:0  1099:0  1100:0  1101:0  1102:0  1103:0  1104:0  1105:0  1106:0  1107:0  1108:0  1109:0  1110:0  1111:0  1112:0  1113:0  1114:0  1115:0  1116:0  1117:0  1118:0  1119:0  1120:0  1121:0  1122:0  1123:0  1124:0  1125:0  1126:0  1127:0  1128:0  1129:0  1130:0  1131:0  1132:0  1133:0  1134:0  1135:0  1136:0  1137:0  1138:0  1139:1  1140:0  1141:0  1142:0  1143:0  1144:0  1145:0  1146:0  1147:0  1148:1  1149:0  1150:0  1151:0  1152:1  1153:0  1154:0  1155:0  1156:0  1157:0  1158:0  1159:0  1160:0  1161:0  1162:0  1163:0  1164:0  1165:0  1166:0  1167:0  1168:1  1169:0  1170:0  1171:1  1172:0  1173:0  1174:0  1175:1  1176:0  1177:0  1178:0  1179:0  1180:0  1181:0  1182:0  1183:0  1184:0  1185:0  1186:0  1187:0  1188:0  1189:0  1190:0  1191:0  1192:1  1193:0  1194:0  1195:0  1196:0  1197:0  1198:0  1199:0  1200:0  1201:0  1202:0  1203:0  1204:0  1205:0  1206:0  1207:0  1208:0  1209:0  1210:0  1211:1  1212:0  1213:1  1214:0  1215:0  1216:0  1217:0  1218:0  1219:0  1220:0  1221:0  1222:0  1223:0  1224:0  1225:0  1226:0  1227:0  1228:0  1229:0  1230:0  1231:0  1232:0  1233:0  1234:0  1235:0  1236:0  1237:0  1238:0  1239:0  1240:0  1241:0  1242:0  1243:0  1244:0  1245:0  1246:0  1247:0  1248:0  1249:0  1250:0  1251:0  1252:0  1253:0  1254:1  1255:0  1256:0  1257:0  1258:0  1259:0  1260:0  1261:0  1262:0  1263:0  1264:0  1265:0  1266:0  1267:0  1268:0  1269:0  1270:0  1271:0  1272:0  1273:0  1274:0  1275:0  1276:0  1277:0  1278:0  1279:0  1280:0  1281:0  1282:0  1283:0  1284:0  1285:1  1286:0  1287:0  1288:0  1289:0  1290:0  1291:0  1292:0  1293:0  1294:0  1295:0  1296:0  1297:0  1298:0  1299:0  1300:0  1301:0  1302:0  1303:0  1304:0  1305:0  1306:0  1307:0  1308:0  1309:0  1310:0  1311:0  1312:0  1313:0  1314:0  1315:0  1316:0  1317:0  1318:0  1319:0  1320:0  1321:0  1322:0  1323:0  1324:0  1325:0  1326:0  1327:0  1328:0  1329:0  1330:0  1331:0  1332:0  1333:0  1334:0  1335:0  1336:0  1337:0  1338:0  1339:0  1340:0  1341:0  1342:0  1343:0  1344:0  1345:0  1346:0  1347:0  1348:0  1349:0  1350:0  1351:0  1352:0  1353:0  1354:0  1355:0  1356:0  1357:0  1358:0  1359:0  1360:0  1361:0  1362:0  1363:0  1364:0  1365:0  1366:0  1367:0  1368:0  1369:1  1370:0  1371:0  1372:0  1373:0  1374:0  1375:0  1376:0  1377:0  1378:0  1379:1  1380:0  1381:0  1382:0  1383:0  1384:0  1385:1  1386:0  1387:0  1388:0  1389:0  1390:0  1391:0  1392:0  1393:0  1394:0  1395:0  1396:0  1397:0  1398:0  1399:0  1400:0  1401:0  1402:0  1403:0  1404:0  1405:0  1406:0  1407:0  1408:0  1409:0  1410:0  1411:0  1412:0  1413:0  1414:0  1415:0  1416:0  1417:0  1418:0  1419:0  1420:0  1421:1  1422:0  1423:0  1424:0  1425:0  1426:0  1427:0  1428:0  1429:0  1430:0  1431:0  1432:0  1433:0  1434:0  1435:0  1436:0  1437:0  1438:0  1439:0  1440:0  1441:0  1442:0  1443:0  1444:0  1445:0  1446:0  1447:0  1448:0  1449:0  1450:0  1451:0  1452:0  1453:0  1454:0  1455:0  1456:0  1457:0  1458:0  1459:0  1460:0  1461:0  1462:0  1463:0  1464:0  1465:0  1466:0  1467:0  1468:0  1469:0  1470:0  1471:0  1472:0  1473:0  1474:0  1475:0  1476:0  1477:0  1478:0  1479:0  1480:0  1481:0  1482:0  1483:0  1484:0  1485:0  1486:0  1487:0  1488:0  1489:0  1490:0  1491:0  1492:0  1493:0  1494:0  1495:0  1496:0  1497:0  1498:0  1499:0  1500:0  1501:0  1502:0  1503:0  1504:0  1505:0  1506:0  1507:1  1508:0  1509:0  1510:0  1511:0  1512:0  1513:0  1514:0  1515:0  1516:0  1517:0  1518:0  1519:0  1520:0  1521:0  1522:0  1523:0  1524:0  1525:0  1526:0  1527:0  1528:0  1529:0  1530:0  1531:0  1532:0  1533:0  1534:0  1535:0  1536:0  1537:0  1538:0  1539:0  1540:0  1541:0  1542:0  1543:0  1544:0  1545:0  1546:0  1547:0  1548:0  1549:0  1550:0  1551:0  1552:0  1553:0  1554:0  1555:0  1556:0  1557:0  1558:0  1559:0  1560:0  1561:0  1562:0  1563:0  1564:0  1565:0  1566:0  1567:0  1568:0  1569:0  1570:0  1571:0  1572:0  1573:0  1574:0  1575:0  1576:0  1577:0  1578:1  1579:0  1580:0  1581:0  1582:0  1583:0  1584:0  1585:0  1586:0  1587:0  1588:1  1589:0  1590:0  1591:1  1592:0  1593:0  1594:0  1595:0  1596:0  1597:0  1598:0  1599:0  1600:0  1601:1  1602:0  1603:0  1604:0  1605:0  1606:0  1607:0  1608:0  1609:1  1610:0  1611:0  1612:1  1613:0  1614:0  1615:0  1616:0  1617:0  1618:0  1619:0  1620:0  1621:0  1622:0  1623:0  1624:0  1625:0  1626:0  1627:0  1628:0  1629:0  1630:0  1631:0  1632:0  1633:0  1634:1  1635:0  1636:0  1637:0  1638:0  1639:0  1640:0  1641:0  1642:0  1643:0  1644:0  1645:0  1646:0  1647:0  1648:0  1649:0  1650:0  1651:0  1652:0  1653:1  1654:0  1655:0  1656:1  1657:0  1658:0  1659:0  1660:0  1661:0  1662:0  1663:0  1664:0  1665:0  1666:0  1667:0  1668:0  1669:0  1670:0  1671:0  1672:0  1673:0  1674:0  1675:0  1676:0  1677:0  1678:0  1679:0  1680:0  1681:0  1682:0  1683:1  1684:0  1685:0  1686:0  1687:0  1688:0  1689:0  1690:0  1691:0  1692:0  1693:0  1694:0  1695:0  1696:0  1697:0  1698:0  1699:0  1700:0  1701:0  1702:0  1703:0  1704:0  1705:0  1706:0  1707:0  1708:0  1709:0  1710:0  1711:0  1712:0  1713:0  1714:0  1715:0  1716:0  1717:0  1718:0  1719:0  1720:0  1721:0  1722:0  1723:0  1724:0  1725:0  1726:0  1727:0  1728:0  1729:0  1730:0  1731:0  1732:0  1733:0  1734:0  1735:0  1736:0  1737:0  1738:0  1739:0  1740:0  1741:0  1742:0  1743:0  1744:0  1745:0  1746:0  1747:0  1748:0  1749:0  1750:0  1751:0  1752:0  1753:0  1754:0  1755:0  1756:0  1757:0  1758:0  1759:0  1760:0  1761:0  1762:0  1763:0  1764:0  1765:0  1766:0  1767:0  1768:0  1769:0  1770:0  1771:0  1772:0  1773:0  1774:0  1775:0  1776:0  1777:0  1778:0  1779:0  1780:0  1781:0  1782:0  1783:0  1784:0  1785:0  1786:0  1787:0  1788:0  1789:0  1790:0  1791:0  1792:0  1793:0  1794:0  1795:0  1796:0  1797:0  1798:0  1799:0  1800:0  1801:0  1802:0  1803:0  1804:0  1805:0  1806:0  1807:0  1808:0  1809:0  1810:0  1811:0  1812:0  1813:0  1814:0  1815:0  1816:0  1817:0  1818:0  1819:1  1820:0  1821:0  1822:1  1823:0  1824:0  1825:0  1826:0  1827:0  1828:0  1829:0  1830:0  1831:0  1832:0  1833:0  1834:0  1835:0  1836:0  1837:0  1838:0  1839:0  1840:0  1841:0  1842:0  1843:0  1844:0  1845:0  1846:0  1847:0  1848:0  1849:0  1850:0  1851:0  1852:0  1853:0  1854:0  1855:0  1856:0  1857:0  1858:0  1859:0  1860:0  1861:0  1862:0  1863:1  1864:0  1865:0  1866:0  1867:0  1868:0  1869:0  1870:0  1871:0  1872:0  1873:0  1874:0  1875:0  1876:0  1877:0  1878:0  1879:0  1880:0  1881:0  1882:0  1883:0  1884:0  1885:0  1886:0  1887:0  1888:0  1889:0  1890:0  1891:0  1892:0  1893:0  1894:0  1895:0  1896:0  1897:0  1898:0  1899:0  1900:0  1901:0  1902:0  1903:0  1904:0  1905:0  1906:0  1907:0  1908:0  1909:0  1910:0  1911:0  1912:0  1913:0  1914:0  1915:0  1916:0  1917:0  1918:0  1919:0  1920:0  1921:0  1922:0  1923:0  1924:0  1925:0  1926:0  1927:0  1928:0  1929:0  1930:0  1931:0  1932:0  1933:0  1934:0  1935:0  1936:0  1937:0  1938:0  1939:0  1940:0  1941:0  1942:0  1943:0  1944:0  1945:1  1946:0  1947:0  1948:0  1949:0  1950:0  1951:0  1952:0  1953:0  1954:0  1955:0  1956:0  1957:0  1958:0  1959:0  1960:0  1961:0  1962:0  1963:0  1964:0  1965:0  1966:0  1967:0  1968:0  1969:0  1970:0  1971:0  1972:0  1973:0  1974:0  1975:0  1976:0  1977:0  1978:0  1979:0  1980:0  1981:0  1982:0  1983:0  1984:0  1985:0  1986:0  1987:0  1988:0  1989:0  1990:0  1991:0  1992:0  1993:0  1994:0  1995:0  1996:0  1997:0  1998:0  1999:0  2000:0  2001:0  2002:0  2003:0  2004:0  2005:0  2006:0  2007:0  2008:0  2009:0  2010:0  2011:0  2012:0  2013:0  2014:0  2015:0  2016:0  2017:0  2018:0  2019:0  2020:0  2021:0  2022:0  2023:0  2024:0  2025:0  2026:0  2027:0  2028:0  2029:0  2030:1  2031:0  2032:1  2033:0  2034:1  2035:0  2036:0  2037:0  2038:0  2039:0  2040:0  2041:0  2042:1  2043:0  2044:0  2045:0  2046:0  2047:0  2048:0  2049:0  2050:0  2051:0  2052:0  2053:1  2054:1  2055:0  2056:0  2057:0  2058:0  2059:0  2060:0  2061:0  2062:1  2063:0  2064:0  2065:0  2066:0  2067:0  2068:0  2069:0  2070:0  2071:0  2072:0  2073:0  2074:0  2075:0  2076:0  2077:0  2078:0  2079:0  2080:0  2081:0  2082:2  2083:0  2084:0  2085:0  2086:0  2087:0  2088:0  2089:0  2090:0  2091:0  2092:0  2093:0  2094:0  2095:0  2096:0  2097:0  2098:0  2099:0  2100:0  2101:0  2102:0  2103:0  2104:0  2105:0  2106:0  2107:0  2108:0  2109:0  2110:0  2111:0  2112:0  2113:0  2114:0  2115:0  2116:0  2117:0  2118:0  2119:0  2120:0  2121:0  2122:0  2123:0  2124:0  2125:0  2126:0  2127:0  2128:0  2129:0  2130:0  2131:0  2132:0  2133:0  2134:0  2135:0  2136:0  2137:0  2138:0  2139:0  2140:0  2141:1  2142:0  2143:0  2144:0  2145:0  2146:0  2147:0  2148:0  2149:0  2150:0  2151:0  2152:0  2153:0  2154:0  2155:0  2156:0  2157:0  2158:0  2159:0  2160:0  2161:0  2162:0  2163:0  2164:0  2165:0  2166:0  2167:0  2168:0  2169:0  2170:0  2171:0  2172:0  2173:0  2174:0  2175:0  2176:0  2177:0  2178:0  2179:0  2180:0  2181:0  2182:0  2183:0  2184:0  2185:0  2186:0  2187:0  2188:0  2189:0  2190:0  2191:0  2192:0  2193:0  2194:0  2195:0  2196:0  2197:0  2198:0  2199:0  2200:0  2201:0  2202:0  2203:0  2204:0  2205:0  
+1  1:0  2:0  3:0  4:0  5:0  6:0  7:0  8:0  9:0  10:0  11:0  12:0  13:0  14:0  15:0  16:0  17:0  18:0  19:0  20:0  21:0  22:0  23:0  24:0  25:0  26:0  27:0  28:0  29:0  30:0  31:0  32:0  33:0  34:0  35:0  36:0  37:0  38:0  39:0  40:0  41:0  42:0  43:0  44:0  45:0  46:0  47:0  48:0  49:0  50:0  51:0  52:0  53:0  54:0  55:1  56:0  57:0  58:0  59:0  60:0  61:0  62:0  63:0  64:0  65:0  66:1  67:0  68:0  69:0  70:0  71:0  72:0  73:0  74:0  75:0  76:0  77:0  78:0  79:0  80:0  81:0  82:0  83:0  84:0  85:0  86:0  87:0  88:0  89:0  90:0  91:0  92:0  93:0  94:0  95:0  96:0  97:0  98:0  99:0  100:0  101:0  102:0  103:0  104:0  105:0  106:0  107:0  108:0  109:0  110:0  111:0  112:0  113:0  114:0  115:0  116:0  117:0  118:0  119:0  120:0  121:0  122:1  123:0  124:0  125:0  126:0  127:0  128:0  129:0  130:0  131:0  132:0  133:0  134:0  135:0  136:1  137:0  138:0  139:0  140:0  141:0  142:0  143:0  144:0  145:0  146:0  147:0  148:0  149:0  150:0  151:0  152:0  153:0  154:0  155:0  156:0  157:0  158:0  159:0  160:0  161:0  162:0  163:0  164:0  165:0  166:0  167:0  168:0  169:0  170:0  171:0  172:0  173:0  174:0  175:0  176:0  177:0  178:0  179:0  180:0  181:0  182:0  183:0  184:0  185:0  186:0  187:0  188:0  189:0  190:0  191:0  192:0  193:0  194:0  195:0  196:0  197:0  198:0  199:0  200:0  201:0  202:1  203:0  204:0  205:0  206:0  207:0  208:0  209:0  210:0  211:0  212:0  213:0  214:0  215:0  216:0  217:0  218:0  219:0  220:0  221:0  222:0  223:0  224:0  225:0  226:0  227:0  228:0  229:0  230:1  231:0  232:0  233:0  234:0  235:0  236:0  237:0  238:0  239:0  240:0  241:0  242:0  243:0  244:0  245:0  246:0  247:0  248:1  249:0  250:0  251:0  252:0  253:0  254:0  255:1  256:0  257:0  258:0  259:0  260:0  261:0  262:0  263:0  264:0  265:0  266:0  267:0  268:2  269:0  270:0  271:0  272:0  273:0  274:0  275:0  276:0  277:0  278:0  279:0  280:1  281:0  282:0  283:0  284:0  285:0  286:0  287:0  288:0  289:0  290:0  291:0  292:0  293:0  294:0  295:0  296:0  297:0  298:1  299:0  300:0  301:0  302:0  303:0  304:0  305:0  306:0  307:0  308:0  309:0  310:0  311:0  312:0  313:0  314:0  315:0  316:0  317:0  318:0  319:0  320:0  321:1  322:0  323:0  324:0  325:0  326:0  327:0  328:0  329:0  330:0  331:0  332:1  333:0  334:0  335:0  336:0  337:0  338:0  339:0  340:0  341:0  342:0  343:0  344:0  345:0  346:0  347:1  348:0  349:1  350:0  351:1  352:0  353:0  354:0  355:0  356:0  357:0  358:0  359:0  360:0  361:0  362:0  363:0  364:0  365:0  366:0  367:0  368:0  369:0  370:0  371:0  372:0  373:0  374:0  375:0  376:0  377:0  378:0  379:0  380:0  381:0  382:0  383:0  384:0  385:0  386:0  387:0  388:0  389:0  390:0  391:0  392:0  393:0  394:0  395:0  396:0  397:0  398:0  399:0  400:0  401:0  402:0  403:0  404:0  405:0  406:0  407:0  408:0  409:0  410:0  411:0  412:0  413:1  414:0  415:0  416:0  417:0  418:0  419:0  420:0  421:0  422:0  423:0  424:0  425:0  426:0  427:0  428:0  429:0  430:0  431:0  432:0  433:0  434:0  435:0  436:0  437:0  438:0  439:0  440:0  441:0  442:0  443:0  444:0  445:0  446:0  447:0  448:0  449:0  450:0  451:0  452:0  453:0  454:0  455:0  456:0  457:0  458:0  459:0  460:0  461:0  462:0  463:0  464:0  465:0  466:0  467:0  468:0  469:0  470:0  471:0  472:0  473:0  474:0  475:0  476:0  477:0  478:0  479:0  480:0  481:0  482:0  483:0  484:0  485:0  486:0  487:0  488:0  489:0  490:0  491:0  492:0  493:0  494:0  495:0  496:0  497:0  498:0  499:1  500:0  501:0  502:0  503:0  504:0  505:0  506:0  507:0  508:0  509:0  510:0  511:0  512:0  513:0  514:0  515:0  516:0  517:1  518:0  519:0  520:0  521:0  522:0  523:0  524:0  525:0  526:0  527:0  528:0  529:0  530:0  531:0  532:0  533:0  534:0  535:0  536:0  537:0  538:0  539:0  540:0  541:0  542:0  543:0  544:0  545:0  546:0  547:0  548:0  549:0  550:0  551:0  552:0  553:0  554:0  555:0  556:0  557:1  558:0  559:0  560:0  561:0  562:0  563:0  564:0  565:0  566:0  567:0  568:0  569:0  570:0  571:0  572:0  573:0  574:0  575:0  576:0  577:0  578:0  579:0  580:1  581:0  582:0  583:0  584:0  585:0  586:0  587:0  588:0  589:0  590:0  591:0  592:0  593:0  594:0  595:0  596:0  597:0  598:0  599:0  600:0  601:0  602:0  603:0  604:0  605:0  606:0  607:0  608:0  609:0  610:0  611:0  612:0  613:0  614:0  615:0  616:0  617:0  618:0  619:0  620:0  621:0  622:0  623:0  624:0  625:0  626:0  627:0  628:0  629:0  630:0  631:0  632:0  633:1  634:0  635:0  636:0  637:0  638:0  639:0  640:0  641:0  642:0  643:0  644:0  645:0  646:0  647:0  648:0  649:0  650:0  651:0  652:0  653:0  654:0  655:0  656:0  657:0  658:0  659:0  660:0  661:0  662:0  663:0  664:0  665:1  666:0  667:0  668:0  669:0  670:0  671:0  672:0  673:0  674:0  675:0  676:0  677:0  678:0  679:0  680:0  681:0  682:0  683:0  684:0  685:1  686:0  687:0  688:0  689:0  690:0  691:0  692:0  693:0  694:0  695:0  696:0  697:0  698:0  699:1  700:0  701:0  702:0  703:0  704:0  705:0  706:0  707:0  708:0  709:0  710:1  711:0  712:0  713:0  714:0  715:0  716:0  717:0  718:0  719:0  720:0  721:0  722:0  723:0  724:1  725:0  726:0  727:0  728:0  729:0  730:0  731:0  732:0  733:0  734:0  735:0  736:0  737:0  738:1  739:0  740:0  741:0  742:0  743:0  744:0  745:0  746:0  747:0  748:0  749:0  750:0  751:0  752:0  753:0  754:0  755:0  756:0  757:0  758:0  759:0  760:0  761:0  762:0  763:0  764:0  765:0  766:0  767:0  768:0  769:0  770:0  771:1  772:0  773:1  774:0  775:0  776:0  777:0  778:0  779:0  780:0  781:1  782:0  783:0  784:0  785:0  786:0  787:0  788:0  789:0  790:0  791:0  792:0  793:1  794:0  795:0  796:0  797:1  798:0  799:0  800:0  801:0  802:0  803:0  804:0  805:0  806:0  807:0  808:0  809:0  810:0  811:0  812:0  813:0  814:0  815:0  816:0  817:0  818:0  819:0  820:0  821:0  822:0  823:0  824:0  825:0  826:0  827:0  828:0  829:0  830:0  831:0  832:0  833:0  834:0  835:0  836:0  837:0  838:0  839:0  840:0  841:0  842:0  843:0  844:0  845:0  846:0  847:1  848:0  849:0  850:0  851:0  852:0  853:0  854:0  855:0  856:0  857:0  858:0  859:0  860:0  861:0  862:0  863:0  864:0  865:0  866:0  867:0  868:0  869:0  870:0  871:0  872:0  873:0  874:0  875:0  876:0  877:0  878:0  879:0  880:0  881:0  882:0  883:0  884:0  885:0  886:0  887:0  888:0  889:0  890:0  891:0  892:0  893:0  894:0  895:0  896:0  897:0  898:0  899:0  900:0  901:0  902:0  903:0  904:0  905:0  906:0  907:0  908:0  909:0  910:0  911:0  912:0  913:0  914:0  915:0  916:0  917:0  918:0  919:0  920:0  921:0  922:0  923:0  924:0  925:0  926:0  927:0  928:0  929:0  930:1  931:0  932:0  933:0  934:0  935:0  936:0  937:0  938:0  939:0  940:0  941:0  942:0  943:0  944:0  945:0  946:0  947:0  948:0  949:0  950:0  951:0  952:0  953:0  954:0  955:0  956:0  957:0  958:0  959:0  960:0  961:1  962:0  963:0  964:0  965:0  966:0  967:0  968:0  969:0  970:0  971:0  972:0  973:0  974:0  975:0  976:0  977:0  978:0  979:0  980:0  981:0  982:0  983:0  984:0  985:0  986:0  987:0  988:0  989:0  990:0  991:0  992:0  993:0  994:0  995:0  996:0  997:0  998:0  999:0  1000:0  1001:0  1002:0  1003:0  1004:0  1005:0  1006:0  1007:1  1008:0  1009:0  1010:0  1011:1  1012:0  1013:0  1014:0  1015:0  1016:0  1017:0  1018:0  1019:0  1020:0  1021:0  1022:0  1023:0  1024:0  1025:0  1026:0  1027:0  1028:0  1029:0  1030:0  1031:0  1032:0  1033:0  1034:0  1035:0  1036:0  1037:0  1038:0  1039:0  1040:0  1041:0  1042:0  1043:0  1044:0  1045:0  1046:0  1047:0  1048:0  1049:0  1050:0  1051:0  1052:0  1053:0  1054:0  1055:0  1056:0  1057:0  1058:0  1059:0  1060:0  1061:0  1062:0  1063:0  1064:0  1065:0  1066:0  1067:0  1068:0  1069:0  1070:0  1071:0  1072:0  1073:0  1074:0  1075:0  1076:0  1077:0  1078:0  1079:0  1080:0  1081:0  1082:0  1083:0  1084:0  1085:0  1086:0  1087:0  1088:0  1089:0  1090:0  1091:0  1092:0  1093:0  1094:0  1095:0  1096:0  1097:0  1098:0  1099:1  1100:0  1101:0  1102:0  1103:0  1104:0  1105:0  1106:0  1107:0  1108:0  1109:0  1110:0  1111:0  1112:0  1113:0  1114:0  1115:0  1116:0  1117:0  1118:0  1119:0  1120:0  1121:0  1122:0  1123:0  1124:0  1125:0  1126:0  1127:0  1128:0  1129:1  1130:0  1131:0  1132:0  1133:0  1134:0  1135:0  1136:0  1137:0  1138:0  1139:0  1140:0  1141:0  1142:0  1143:0  1144:0  1145:0  1146:0  1147:0  1148:0  1149:1  1150:0  1151:1  1152:0  1153:0  1154:0  1155:0  1156:0  1157:0  1158:0  1159:0  1160:0  1161:0  1162:0  1163:0  1164:0  1165:0  1166:0  1167:0  1168:1  1169:0  1170:0  1171:0  1172:0  1173:0  1174:0  1175:0  1176:0  1177:0  1178:0  1179:0  1180:0  1181:0  1182:0  1183:0  1184:0  1185:0  1186:0  1187:0  1188:0  1189:1  1190:0  1191:0  1192:0  1193:0  1194:0  1195:0  1196:0  1197:0  1198:0  1199:0  1200:0  1201:1  1202:0  1203:0  1204:0  1205:0  1206:0  1207:0  1208:1  1209:0  1210:0  1211:0  1212:0  1213:0  1214:0  1215:0  1216:0  1217:0  1218:0  1219:0  1220:0  1221:1  1222:0  1223:0  1224:0  1225:0  1226:0  1227:0  1228:0  1229:0  1230:0  1231:0  1232:1  1233:0  1234:0  1235:1  1236:0  1237:0  1238:0  1239:0  1240:0  1241:0  1242:0  1243:0  1244:0  1245:0  1246:0  1247:0  1248:0  1249:0  1250:0  1251:0  1252:0  1253:0  1254:0  1255:0  1256:0  1257:0  1258:0  1259:0  1260:0  1261:0  1262:0  1263:0  1264:0  1265:0  1266:0  1267:0  1268:0  1269:0  1270:0  1271:0  1272:0  1273:0  1274:0  1275:0  1276:0  1277:0  1278:0  1279:0  1280:0  1281:0  1282:0  1283:0  1284:0  1285:0  1286:0  1287:0  1288:0  1289:0  1290:0  1291:1  1292:0  1293:0  1294:0  1295:0  1296:0  1297:0  1298:0  1299:0  1300:0  1301:0  1302:0  1303:0  1304:0  1305:0  1306:0  1307:0  1308:0  1309:0  1310:0  1311:0  1312:0  1313:0  1314:0  1315:0  1316:0  1317:0  1318:0  1319:0  1320:0  1321:0  1322:0  1323:0  1324:0  1325:0  1326:0  1327:0  1328:0  1329:0  1330:0  1331:0  1332:0  1333:0  1334:0  1335:0  1336:0  1337:0  1338:0  1339:0  1340:0  1341:0  1342:0  1343:0  1344:0  1345:0  1346:0  1347:0  1348:0  1349:0  1350:0  1351:0  1352:0  1353:0  1354:0  1355:0  1356:0  1357:0  1358:0  1359:0  1360:0  1361:0  1362:0  1363:0  1364:0  1365:0  1366:0  1367:0  1368:0  1369:0  1370:0  1371:0  1372:0  1373:0  1374:0  1375:0  1376:0  1377:0  1378:0  1379:0  1380:0  1381:0  1382:1  1383:0  1384:0  1385:0  1386:0  1387:0  1388:0  1389:0  1390:0  1391:0  1392:1  1393:0  1394:0  1395:0  1396:0  1397:0  1398:0  1399:0  1400:0  1401:0  1402:0  1403:0  1404:0  1405:0  1406:0  1407:0  1408:0  1409:0  1410:0  1411:0  1412:0  1413:0  1414:0  1415:0  1416:0  1417:0  1418:0  1419:0  1420:0  1421:0  1422:0  1423:0  1424:0  1425:0  1426:0  1427:0  1428:0  1429:0  1430:0  1431:0  1432:0  1433:0  1434:0  1435:0  1436:0  1437:0  1438:0  1439:0  1440:0  1441:0  1442:1  1443:0  1444:0  1445:0  1446:0  1447:0  1448:0  1449:0  1450:0  1451:0  1452:0  1453:0  1454:0  1455:0  1456:0  1457:0  1458:0  1459:0  1460:0  1461:0  1462:0  1463:0  1464:0  1465:0  1466:0  1467:0  1468:0  1469:0  1470:0  1471:0  1472:0  1473:0  1474:0  1475:0  1476:0  1477:0  1478:0  1479:0  1480:0  1481:0  1482:0  1483:0  1484:0  1485:0  1486:0  1487:0  1488:0  1489:0  1490:0  1491:0  1492:0  1493:0  1494:0  1495:0  1496:0  1497:0  1498:0  1499:0  1500:0  1501:0  1502:0  1503:0  1504:0  1505:0  1506:0  1507:0  1508:0  1509:0  1510:0  1511:0  1512:0  1513:0  1514:0  1515:0  1516:0  1517:0  1518:0  1519:0  1520:0  1521:0  1522:0  1523:0  1524:0  1525:0  1526:0  1527:0  1528:0  1529:0  1530:0  1531:0  1532:0  1533:0  1534:0  1535:0  1536:0  1537:0  1538:0  1539:0  1540:0  1541:0  1542:0  1543:1  1544:0  1545:0  1546:0  1547:0  1548:0  1549:0  1550:0  1551:0  1552:0  1553:0  1554:0  1555:0  1556:0  1557:0  1558:0  1559:0  1560:0  1561:0  1562:0  1563:0  1564:0  1565:0  1566:0  1567:0  1568:0  1569:0  1570:0  1571:1  1572:0  1573:0  1574:0  1575:0  1576:0  1577:0  1578:0  1579:1  1580:0  1581:0  1582:0  1583:0  1584:0  1585:0  1586:1  1587:0  1588:0  1589:0  1590:0  1591:0  1592:0  1593:0  1594:0  1595:0  1596:0  1597:0  1598:0  1599:1  1600:0  1601:0  1602:0  1603:0  1604:0  1605:0  1606:0  1607:0  1608:0  1609:0  1610:0  1611:0  1612:0  1613:0  1614:0  1615:0  1616:0  1617:0  1618:0  1619:0  1620:0  1621:0  1622:0  1623:0  1624:0  1625:0  1626:0  1627:0  1628:0  1629:0  1630:0  1631:0  1632:0  1633:1  1634:0  1635:0  1636:0  1637:0  1638:0  1639:0  1640:0  1641:1  1642:0  1643:0  1644:0  1645:0  1646:0  1647:0  1648:0  1649:0  1650:0  1651:0  1652:0  1653:0  1654:0  1655:0  1656:0  1657:0  1658:1  1659:0  1660:0  1661:0  1662:0  1663:0  1664:0  1665:0  1666:1  1667:0  1668:0  1669:0  1670:0  1671:0  1672:1  1673:0  1674:1  1675:0  1676:0  1677:0  1678:0  1679:0  1680:0  1681:0  1682:0  1683:0  1684:0  1685:0  1686:0  1687:0  1688:0  1689:0  1690:0  1691:0  1692:0  1693:0  1694:0  1695:0  1696:0  1697:0  1698:0  1699:0  1700:0  1701:0  1702:0  1703:0  1704:0  1705:0  1706:0  1707:0  1708:0  1709:0  1710:0  1711:0  1712:0  1713:0  1714:0  1715:0  1716:0  1717:0  1718:0  1719:0  1720:0  1721:0  1722:0  1723:0  1724:0  1725:0  1726:0  1727:0  1728:0  1729:0  1730:0  1731:0  1732:0  1733:0  1734:0  1735:1  1736:0  1737:0  1738:0  1739:0  1740:0  1741:0  1742:0  1743:0  1744:0  1745:0  1746:0  1747:0  1748:0  1749:0  1750:0  1751:0  1752:0  1753:0  1754:0  1755:0  1756:0  1757:0  1758:0  1759:0  1760:0  1761:0  1762:0  1763:0  1764:0  1765:0  1766:0  1767:0  1768:0  1769:0  1770:0  1771:0  1772:0  1773:0  1774:0  1775:0  1776:0  1777:0  1778:0  1779:0  1780:0  1781:0  1782:0  1783:0  1784:0  1785:0  1786:0  1787:0  1788:0  1789:0  1790:0  1791:0  1792:0  1793:0  1794:0  1795:0  1796:0  1797:0  1798:0  1799:0  1800:0  1801:0  1802:0  1803:0  1804:0  1805:0  1806:0  1807:0  1808:0  1809:0  1810:0  1811:0  1812:0  1813:0  1814:0  1815:0  1816:0  1817:1  1818:0  1819:0  1820:0  1821:0  1822:0  1823:0  1824:0  1825:0  1826:0  1827:0  1828:0  1829:0  1830:0  1831:0  1832:0  1833:0  1834:0  1835:0  1836:0  1837:0  1838:0  1839:0  1840:0  1841:0  1842:0  1843:0  1844:1  1845:0  1846:0  1847:0  1848:0  1849:0  1850:0  1851:0  1852:0  1853:0  1854:0  1855:0  1856:0  1857:0  1858:0  1859:0  1860:0  1861:0  1862:0  1863:0  1864:0  1865:0  1866:0  1867:0  1868:0  1869:0  1870:0  1871:0  1872:0  1873:0  1874:0  1875:0  1876:1  1877:0  1878:0  1879:0  1880:0  1881:0  1882:0  1883:0  1884:0  1885:0  1886:0  1887:0  1888:0  1889:0  1890:0  1891:0  1892:0  1893:0  1894:0  1895:0  1896:0  1897:0  1898:0  1899:0  1900:0  1901:0  1902:0  1903:0  1904:0  1905:0  1906:0  1907:0  1908:0  1909:0  1910:0  1911:0  1912:0  1913:0  1914:0  1915:0  1916:0  1917:0  1918:0  1919:0  1920:0  1921:0  1922:0  1923:0  1924:0  1925:0  1926:0  1927:0  1928:0  1929:0  1930:0  1931:0  1932:0  1933:0  1934:0  1935:0  1936:0  1937:0  1938:0  1939:0  1940:0  1941:0  1942:0  1943:0  1944:0  1945:0  1946:0  1947:0  1948:0  1949:0  1950:0  1951:0  1952:0  1953:0  1954:0  1955:0  1956:0  1957:0  1958:0  1959:0  1960:0  1961:0  1962:0  1963:0  1964:0  1965:0  1966:0  1967:0  1968:0  1969:0  1970:0  1971:0  1972:0  1973:0  1974:0  1975:0  1976:0  1977:0  1978:0  1979:0  1980:0  1981:0  1982:0  1983:0  1984:0  1985:0  1986:0  1987:1  1988:0  1989:0  1990:0  1991:0  1992:0  1993:0  1994:0  1995:0  1996:0  1997:0  1998:0  1999:0  2000:0  2001:0  2002:0  2003:0  2004:0  2005:0  2006:0  2007:0  2008:0  2009:0  2010:1  2011:0  2012:0  2013:0  2014:0  2015:0  2016:0  2017:0  2018:0  2019:1  2020:0  2021:0  2022:0  2023:0  2024:0  2025:0  2026:0  2027:0  2028:0  2029:0  2030:0  2031:0  2032:0  2033:0  2034:0  2035:0  2036:1  2037:0  2038:0  2039:0  2040:0  2041:0  2042:0  2043:0  2044:0  2045:0  2046:0  2047:0  2048:0  2049:0  2050:0  2051:0  2052:0  2053:0  2054:0  2055:0  2056:0  2057:0  2058:0  2059:0  2060:0  2061:0  2062:0  2063:0  2064:1  2065:0  2066:0  2067:0  2068:0  2069:0  2070:0  2071:0  2072:0  2073:0  2074:0  2075:0  2076:0  2077:0  2078:0  2079:0  2080:0  2081:0  2082:0  2083:0  2084:0  2085:0  2086:0  2087:0  2088:0  2089:0  2090:0  2091:0  2092:1  2093:1  2094:0  2095:0  2096:0  2097:0  2098:0  2099:0  2100:0  2101:0  2102:0  2103:0  2104:1  2105:0  2106:0  2107:0  2108:0  2109:0  2110:1  2111:0  2112:0  2113:0  2114:0  2115:0  2116:1  2117:0  2118:0  2119:0  2120:0  2121:0  2122:0  2123:0  2124:0  2125:0  2126:0  2127:0  2128:0  2129:0  2130:0  2131:0  2132:0  2133:0  2134:0  2135:0  2136:0  2137:0  2138:0  2139:0  2140:0  2141:0  2142:0  2143:0  2144:0  2145:0  2146:0  2147:0  2148:0  2149:0  2150:0  2151:0  2152:0  2153:0  2154:0  2155:0  2156:0  2157:0  2158:0  2159:0  2160:0  2161:0  2162:0  2163:0  2164:0  2165:0  2166:1  2167:0  2168:0  2169:0  2170:0  2171:0  2172:0  2173:0  2174:0  2175:0  2176:0  2177:0  2178:0  2179:0  2180:0  2181:0  2182:0  2183:0  2184:0  2185:0  2186:0  2187:0  2188:0  2189:0  2190:0  2191:0  2192:0  2193:0  2194:0  2195:0  2196:0  2197:0  2198:0  2199:0  2200:0  2201:0  2202:0  2203:0  2204:0  2205:0  
+1  1:0  2:1  3:0  4:0  5:0  6:0  7:0  8:0  9:0  10:0  11:0  12:1  13:1  14:0  15:0  16:0  17:0  18:0  19:0  20:0  21:0  22:1  23:0  24:1  25:0  26:0  27:0  28:0  29:0  30:0  31:0  32:0  33:0  34:0  35:0  36:0  37:1  38:0  39:0  40:0  41:0  42:0  43:0  44:0  45:0  46:0  47:0  48:0  49:0  50:0  51:0  52:0  53:0  54:0  55:0  56:0  57:1  58:0  59:0  60:1  61:0  62:0  63:0  64:0  65:0  66:0  67:0  68:0  69:0  70:0  71:0  72:0  73:0  74:0  75:0  76:0  77:0  78:0  79:0  80:0  81:0  82:0  83:0  84:0  85:0  86:0  87:0  88:0  89:0  90:0  91:0  92:0  93:0  94:0  95:0  96:0  97:0  98:0  99:0  100:0  101:0  102:0  103:0  104:0  105:0  106:0  107:0  108:0  109:0  110:0  111:0  112:0  113:0  114:0  115:0  116:0  117:0  118:0  119:0  120:0  121:0  122:1  123:0  124:0  125:0  126:0  127:0  128:0  129:0  130:0  131:0  132:0  133:0  134:0  135:0  136:0  137:0  138:0  139:0  140:0  141:0  142:0  143:0  144:0  145:0  146:0  147:0  148:0  149:0  150:0  151:0  152:0  153:0  154:0  155:0  156:0  157:0  158:0  159:0  160:0  161:0  162:0  163:0  164:0  165:0  166:0  167:0  168:0  169:0  170:0  171:0  172:0  173:0  174:0  175:0  176:0  177:0  178:0  179:0  180:0  181:0  182:0  183:0  184:0  185:0  186:0  187:0  188:0  189:0  190:0  191:0  192:0  193:0  194:0  195:0  196:0  197:0  198:0  199:0  200:0  201:0  202:0  203:0  204:0  205:0  206:0  207:0  208:0  209:0  210:0  211:0  212:0  213:0  214:0  215:0  216:0  217:0  218:0  219:0  220:0  221:0  222:0  223:0  224:0  225:0  226:0  227:0  228:0  229:0  230:0  231:0  232:0  233:0  234:0  235:0  236:0  237:1  238:0  239:0  240:0  241:0  242:0  243:1  244:0  245:0  246:0  247:0  248:0  249:0  250:0  251:0  252:0  253:0  254:1  255:0  256:0  257:0  258:0  259:0  260:0  261:0  262:0  263:0  264:0  265:0  266:0  267:0  268:0  269:0  270:0  271:0  272:0  273:0  274:0  275:0  276:0  277:0  278:0  279:0  280:0  281:0  282:0  283:0  284:0  285:0  286:0  287:0  288:0  289:0  290:0  291:0  292:0  293:0  294:0  295:1  296:0  297:1  298:0  299:0  300:0  301:0  302:0  303:0  304:0  305:0  306:0  307:0  308:0  309:0  310:0  311:0  312:0  313:0  314:0  315:0  316:1  317:0  318:0  319:0  320:0  321:0  322:0  323:0  324:0  325:0  326:0  327:0  328:0  329:0  330:0  331:1  332:0  333:0  334:0  335:0  336:0  337:0  338:1  339:0  340:0  341:0  342:0  343:0  344:0  345:0  346:0  347:0  348:0  349:0  350:0  351:0  352:0  353:0  354:0  355:0  356:0  357:0  358:0  359:0  360:0  361:0  362:0  363:0  364:0  365:0  366:0  367:0  368:0  369:0  370:0  371:0  372:1  373:0  374:0  375:0  376:0  377:0  378:0  379:0  380:0  381:0  382:0  383:0  384:0  385:0  386:0  387:0  388:0  389:0  390:0  391:0  392:0  393:0  394:0  395:0  396:0  397:0  398:0  399:0  400:0  401:0  402:0  403:0  404:0  405:0  406:0  407:0  408:0  409:0  410:0  411:0  412:0  413:0  414:0  415:0  416:0  417:0  418:0  419:0  420:0  421:0  422:0  423:0  424:0  425:0  426:0  427:0  428:0  429:0  430:0  431:0  432:0  433:0  434:0  435:0  436:0  437:0  438:0  439:0  440:0  441:0  442:0  443:1  444:0  445:0  446:0  447:0  448:0  449:0  450:0  451:0  452:0  453:1  454:0  455:0  456:0  457:1  458:0  459:0  460:0  461:0  462:0  463:0  464:0  465:0  466:0  467:0  468:0  469:0  470:0  471:0  472:0  473:0  474:1  475:0  476:0  477:1  478:1  479:0  480:0  481:0  482:0  483:0  484:0  485:0  486:1  487:0  488:0  489:0  490:0  491:0  492:0  493:0  494:0  495:0  496:0  497:0  498:1  499:0  500:0  501:0  502:0  503:0  504:0  505:0  506:0  507:0  508:0  509:0  510:0  511:0  512:0  513:0  514:0  515:0  516:0  517:0  518:0  519:0  520:0  521:0  522:0  523:0  524:0  525:0  526:0  527:0  528:0  529:0  530:0  531:0  532:0  533:0  534:0  535:0  536:0  537:0  538:0  539:0  540:0  541:0  542:0  543:0  544:0  545:0  546:0  547:0  548:1  549:0  550:0  551:0  552:0  553:0  554:0  555:0  556:0  557:0  558:0  559:0  560:0  561:0  562:0  563:0  564:0  565:0  566:0  567:0  568:0  569:0  570:0  571:0  572:0  573:0  574:0  575:0  576:0  577:0  578:0  579:0  580:0  581:0  582:0  583:0  584:0  585:0  586:0  587:0  588:0  589:0  590:0  591:0  592:0  593:0  594:0  595:0  596:0  597:0  598:0  599:0  600:0  601:0  602:0  603:0  604:0  605:0  606:0  607:0  608:0  609:0  610:0  611:0  612:0  613:0  614:0  615:0  616:0  617:0  618:0  619:0  620:0  621:0  622:0  623:0  624:0  625:0  626:0  627:0  628:0  629:0  630:0  631:0  632:0  633:0  634:0  635:0  636:0  637:0  638:0  639:0  640:0  641:0  642:0  643:0  644:0  645:0  646:0  647:0  648:0  649:0  650:0  651:0  652:0  653:0  654:0  655:0  656:0  657:0  658:0  659:0  660:0  661:0  662:0  663:0  664:0  665:0  666:0  667:0  668:0  669:0  670:0  671:0  672:0  673:0  674:0  675:0  676:0  677:0  678:1  679:0  680:0  681:0  682:0  683:0  684:0  685:0  686:0  687:0  688:0  689:1  690:0  691:0  692:0  693:0  694:1  695:0  696:0  697:0  698:0  699:0  700:0  701:0  702:0  703:0  704:0  705:0  706:0  707:0  708:0  709:0  710:0  711:0  712:0  713:0  714:0  715:0  716:0  717:0  718:0  719:0  720:0  721:0  722:0  723:0  724:0  725:0  726:0  727:0  728:0  729:0  730:0  731:0  732:0  733:0  734:0  735:0  736:0  737:1  738:0  739:0  740:0  741:0  742:0  743:0  744:0  745:0  746:0  747:0  748:0  749:0  750:0  751:0  752:0  753:1  754:0  755:0  756:0  757:1  758:0  759:0  760:0  761:0  762:0  763:0  764:0  765:0  766:0  767:0  768:0  769:1  770:0  771:0  772:0  773:0  774:0  775:0  776:0  777:0  778:0  779:0  780:0  781:0  782:0  783:0  784:0  785:0  786:0  787:0  788:0  789:0  790:0  791:0  792:0  793:0  794:0  795:0  796:0  797:0  798:0  799:1  800:0  801:0  802:0  803:0  804:0  805:0  806:0  807:0  808:0  809:0  810:0  811:0  812:0  813:0  814:0  815:0  816:0  817:0  818:0  819:0  820:0  821:0  822:0  823:0  824:0  825:0  826:0  827:0  828:0  829:0  830:0  831:0  832:0  833:0  834:0  835:0  836:0  837:0  838:0  839:0  840:0  841:0  842:0  843:0  844:0  845:0  846:0  847:0  848:0  849:0  850:0  851:0  852:0  853:0  854:0  855:0  856:0  857:0  858:0  859:0  860:0  861:0  862:0  863:0  864:0  865:0  866:0  867:0  868:0  869:0  870:0  871:0  872:0  873:0  874:0  875:0  876:0  877:0  878:0  879:0  880:0  881:0  882:0  883:1  884:0  885:0  886:0  887:0  888:1  889:0  890:0  891:0  892:0  893:0  894:0  895:0  896:0  897:0  898:1  899:0  900:0  901:0  902:0  903:0  904:1  905:0  906:1  907:0  908:0  909:0  910:0  911:0  912:0  913:0  914:0  915:1  916:0  917:0  918:0  919:0  920:0  921:0  922:0  923:0  924:0  925:1  926:0  927:0  928:0  929:0  930:0  931:0  932:0  933:0  934:0  935:0  936:0  937:0  938:0  939:0  940:0  941:0  942:1  943:0  944:0  945:0  946:0  947:0  948:0  949:0  950:0  951:0  952:0  953:0  954:0  955:0  956:0  957:0  958:0  959:0  960:0  961:0  962:0  963:0  964:0  965:0  966:0  967:0  968:0  969:0  970:0  971:0  972:0  973:0  974:0  975:0  976:0  977:0  978:0  979:0  980:0  981:0  982:0  983:0  984:0  985:0  986:0  987:0  988:0  989:0  990:0  991:0  992:0  993:0  994:0  995:0  996:0  997:0  998:0  999:0  1000:0  1001:0  1002:0  1003:0  1004:0  1005:0  1006:0  1007:0  1008:0  1009:0  1010:0  1011:0  1012:0  1013:0  1014:0  1015:0  1016:0  1017:0  1018:0  1019:0  1020:0  1021:0  1022:0  1023:0  1024:0  1025:0  1026:0  1027:0  1028:0  1029:0  1030:0  1031:0  1032:0  1033:0  1034:0  1035:0  1036:0  1037:0  1038:0  1039:0  1040:0  1041:0  1042:0  1043:0  1044:0  1045:0  1046:0  1047:0  1048:0  1049:0  1050:0  1051:0  1052:0  1053:0  1054:0  1055:0  1056:0  1057:0  1058:0  1059:0  1060:0  1061:0  1062:0  1063:0  1064:0  1065:0  1066:0  1067:0  1068:0  1069:0  1070:0  1071:0  1072:0  1073:0  1074:0  1075:0  1076:0  1077:0  1078:0  1079:0  1080:0  1081:0  1082:0  1083:0  1084:0  1085:0  1086:0  1087:0  1088:0  1089:0  1090:0  1091:0  1092:0  1093:0  1094:0  1095:0  1096:0  1097:0  1098:0  1099:0  1100:0  1101:0  1102:0  1103:0  1104:0  1105:0  1106:0  1107:0  1108:0  1109:0  1110:0  1111:0  1112:0  1113:0  1114:0  1115:1  1116:0  1117:0  1118:0  1119:0  1120:0  1121:0  1122:0  1123:0  1124:0  1125:0  1126:0  1127:0  1128:0  1129:0  1130:1  1131:0  1132:0  1133:0  1134:0  1135:0  1136:0  1137:0  1138:0  1139:0  1140:0  1141:0  1142:0  1143:0  1144:0  1145:0  1146:1  1147:0  1148:0  1149:0  1150:0  1151:0  1152:0  1153:0  1154:0  1155:0  1156:0  1157:0  1158:0  1159:0  1160:0  1161:0  1162:0  1163:0  1164:0  1165:0  1166:0  1167:0  1168:0  1169:0  1170:0  1171:0  1172:0  1173:0  1174:0  1175:0  1176:0  1177:0  1178:0  1179:0  1180:0  1181:0  1182:0  1183:0  1184:0  1185:0  1186:0  1187:0  1188:0  1189:0  1190:0  1191:1  1192:1  1193:0  1194:0  1195:0  1196:0  1197:0  1198:0  1199:1  1200:0  1201:0  1202:0  1203:0  1204:0  1205:0  1206:0  1207:0  1208:0  1209:0  1210:1  1211:0  1212:0  1213:0  1214:0  1215:0  1216:0  1217:0  1218:0  1219:0  1220:0  1221:0  1222:0  1223:0  1224:0  1225:0  1226:0  1227:0  1228:0  1229:0  1230:0  1231:0  1232:0  1233:0  1234:0  1235:0  1236:0  1237:0  1238:0  1239:0  1240:0  1241:1  1242:0  1243:0  1244:0  1245:0  1246:0  1247:0  1248:0  1249:0  1250:0  1251:0  1252:0  1253:0  1254:0  1255:0  1256:0  1257:0  1258:0  1259:0  1260:0  1261:0  1262:0  1263:0  1264:0  1265:0  1266:0  1267:0  1268:0  1269:0  1270:0  1271:0  1272:0  1273:0  1274:0  1275:0  1276:0  1277:0  1278:0  1279:0  1280:0  1281:0  1282:0  1283:0  1284:0  1285:0  1286:0  1287:0  1288:0  1289:0  1290:0  1291:0  1292:0  1293:0  1294:0  1295:0  1296:0  1297:0  1298:0  1299:0  1300:0  1301:0  1302:0  1303:0  1304:0  1305:0  1306:0  1307:0  1308:0  1309:0  1310:0  1311:0  1312:0  1313:0  1314:0  1315:0  1316:0  1317:0  1318:0  1319:0  1320:0  1321:0  1322:0  1323:0  1324:1  1325:0  1326:0  1327:0  1328:0  1329:0  1330:0  1331:0  1332:0  1333:0  1334:0  1335:1  1336:0  1337:0  1338:0  1339:0  1340:1  1341:0  1342:0  1343:0  1344:0  1345:0  1346:0  1347:0  1348:0  1349:0  1350:1  1351:0  1352:0  1353:0  1354:0  1355:0  1356:0  1357:1  1358:0  1359:0  1360:0  1361:0  1362:1  1363:0  1364:0  1365:0  1366:0  1367:1  1368:0  1369:0  1370:0  1371:0  1372:0  1373:0  1374:0  1375:0  1376:0  1377:0  1378:0  1379:0  1380:1  1381:0  1382:0  1383:0  1384:0  1385:0  1386:0  1387:0  1388:0  1389:0  1390:0  1391:0  1392:0  1393:0  1394:0  1395:0  1396:0  1397:0  1398:0  1399:0  1400:0  1401:0  1402:0  1403:0  1404:0  1405:0  1406:0  1407:0  1408:0  1409:0  1410:0  1411:0  1412:0  1413:0  1414:0  1415:0  1416:0  1417:0  1418:0  1419:0  1420:0  1421:0  1422:0  1423:0  1424:0  1425:0  1426:0  1427:0  1428:0  1429:0  1430:0  1431:0  1432:0  1433:0  1434:0  1435:0  1436:0  1437:0  1438:0  1439:0  1440:0  1441:0  1442:0  1443:0  1444:0  1445:0  1446:0  1447:0  1448:0  1449:0  1450:0  1451:0  1452:0  1453:0  1454:0  1455:0  1456:0  1457:0  1458:0  1459:0  1460:0  1461:0  1462:0  1463:0  1464:0  1465:0  1466:0  1467:0  1468:0  1469:0  1470:0  1471:0  1472:0  1473:0  1474:0  1475:0  1476:0  1477:0  1478:0  1479:0  1480:0  1481:0  1482:0  1483:0  1484:0  1485:0  1486:0  1487:0  1488:0  1489:0  1490:0  1491:0  1492:0  1493:0  1494:0  1495:0  1496:0  1497:0  1498:0  1499:0  1500:0  1501:0  1502:0  1503:0  1504:0  1505:0  1506:0  1507:0  1508:0  1509:0  1510:0  1511:0  1512:0  1513:0  1514:0  1515:0  1516:0  1517:0  1518:0  1519:0  1520:0  1521:0  1522:0  1523:0  1524:0  1525:0  1526:0  1527:0  1528:0  1529:0  1530:0  1531:0  1532:0  1533:0  1534:0  1535:0  1536:0  1537:0  1538:0  1539:0  1540:0  1541:0  1542:0  1543:0  1544:0  1545:0  1546:0  1547:0  1548:0  1549:0  1550:0  1551:0  1552:0  1553:0  1554:0  1555:0  1556:1  1557:0  1558:0  1559:0  1560:0  1561:0  1562:0  1563:0  1564:0  1565:0  1566:0  1567:0  1568:0  1569:0  1570:0  1571:0  1572:0  1573:0  1574:0  1575:0  1576:0  1577:0  1578:0  1579:0  1580:0  1581:0  1582:0  1583:0  1584:0  1585:0  1586:0  1587:1  1588:0  1589:0  1590:0  1591:0  1592:0  1593:0  1594:0  1595:0  1596:0  1597:0  1598:0  1599:0  1600:0  1601:0  1602:0  1603:0  1604:0  1605:0  1606:0  1607:0  1608:0  1609:0  1610:0  1611:0  1612:0  1613:0  1614:0  1615:0  1616:0  1617:0  1618:1  1619:0  1620:0  1621:0  1622:0  1623:0  1624:0  1625:0  1626:0  1627:0  1628:0  1629:0  1630:0  1631:0  1632:0  1633:1  1634:0  1635:0  1636:0  1637:0  1638:0  1639:1  1640:1  1641:0  1642:0  1643:0  1644:0  1645:0  1646:0  1647:0  1648:0  1649:0  1650:0  1651:0  1652:0  1653:0  1654:0  1655:0  1656:0  1657:0  1658:0  1659:0  1660:0  1661:0  1662:0  1663:0  1664:0  1665:0  1666:0  1667:0  1668:0  1669:0  1670:0  1671:0  1672:0  1673:0  1674:0  1675:0  1676:0  1677:0  1678:0  1679:0  1680:0  1681:0  1682:0  1683:0  1684:0  1685:0  1686:0  1687:0  1688:0  1689:0  1690:0  1691:0  1692:0  1693:0  1694:0  1695:0  1696:1  1697:0  1698:0  1699:0  1700:0  1701:0  1702:0  1703:0  1704:0  1705:0  1706:0  1707:0  1708:0  1709:0  1710:0  1711:0  1712:0  1713:0  1714:0  1715:0  1716:0  1717:0  1718:0  1719:0  1720:0  1721:0  1722:0  1723:0  1724:0  1725:0  1726:0  1727:0  1728:0  1729:0  1730:0  1731:0  1732:0  1733:0  1734:0  1735:0  1736:0  1737:0  1738:0  1739:0  1740:0  1741:0  1742:0  1743:0  1744:0  1745:0  1746:0  1747:0  1748:0  1749:0  1750:0  1751:0  1752:0  1753:0  1754:0  1755:0  1756:0  1757:0  1758:0  1759:0  1760:0  1761:0  1762:0  1763:0  1764:0  1765:0  1766:1  1767:0  1768:0  1769:0  1770:0  1771:0  1772:0  1773:0  1774:0  1775:0  1776:1  1777:1  1778:0  1779:0  1780:0  1781:0  1782:0  1783:0  1784:0  1785:0  1786:0  1787:1  1788:0  1789:0  1790:0  1791:0  1792:0  1793:0  1794:0  1795:0  1796:0  1797:0  1798:0  1799:0  1800:1  1801:0  1802:1  1803:0  1804:0  1805:0  1806:0  1807:1  1808:0  1809:0  1810:0  1811:0  1812:0  1813:0  1814:0  1815:0  1816:0  1817:0  1818:0  1819:0  1820:0  1821:0  1822:1  1823:0  1824:0  1825:0  1826:0  1827:0  1828:0  1829:0  1830:0  1831:0  1832:0  1833:0  1834:0  1835:0  1836:0  1837:0  1838:0  1839:0  1840:0  1841:0  1842:0  1843:0  1844:0  1845:0  1846:0  1847:0  1848:0  1849:0  1850:0  1851:0  1852:0  1853:0  1854:0  1855:0  1856:0  1857:0  1858:0  1859:0  1860:0  1861:0  1862:0  1863:0  1864:0  1865:0  1866:0  1867:0  1868:0  1869:0  1870:0  1871:0  1872:0  1873:0  1874:0  1875:0  1876:0  1877:0  1878:0  1879:0  1880:0  1881:0  1882:0  1883:0  1884:0  1885:0  1886:0  1887:0  1888:0  1889:0  1890:0  1891:0  1892:0  1893:0  1894:0  1895:0  1896:0  1897:0  1898:0  1899:0  1900:0  1901:0  1902:0  1903:0  1904:0  1905:0  1906:0  1907:0  1908:0  1909:0  1910:0  1911:0  1912:0  1913:0  1914:0  1915:0  1916:0  1917:0  1918:0  1919:0  1920:0  1921:0  1922:0  1923:0  1924:0  1925:0  1926:0  1927:0  1928:0  1929:0  1930:0  1931:0  1932:0  1933:0  1934:0  1935:0  1936:0  1937:0  1938:0  1939:0  1940:0  1941:0  1942:0  1943:0  1944:0  1945:0  1946:0  1947:0  1948:0  1949:0  1950:0  1951:0  1952:0  1953:0  1954:0  1955:0  1956:0  1957:0  1958:0  1959:0  1960:0  1961:0  1962:0  1963:0  1964:0  1965:0  1966:0  1967:0  1968:0  1969:0  1970:0  1971:0  1972:0  1973:0  1974:0  1975:0  1976:0  1977:0  1978:0  1979:0  1980:0  1981:0  1982:0  1983:0  1984:0  1985:0  1986:0  1987:0  1988:0  1989:0  1990:0  1991:0  1992:0  1993:0  1994:0  1995:0  1996:0  1997:0  1998:0  1999:0  2000:0  2001:0  2002:0  2003:0  2004:0  2005:0  2006:0  2007:0  2008:0  2009:0  2010:0  2011:0  2012:0  2013:0  2014:0  2015:0  2016:0  2017:0  2018:0  2019:0  2020:0  2021:0  2022:1  2023:0  2024:0  2025:0  2026:0  2027:0  2028:0  2029:0  2030:0  2031:0  2032:0  2033:0  2034:0  2035:0  2036:0  2037:0  2038:0  2039:0  2040:0  2041:0  2042:0  2043:0  2044:0  2045:0  2046:0  2047:0  2048:0  2049:0  2050:0  2051:0  2052:0  2053:0  2054:0  2055:0  2056:0  2057:0  2058:0  2059:1  2060:1  2061:0  2062:0  2063:0  2064:0  2065:0  2066:0  2067:0  2068:0  2069:0  2070:0  2071:0  2072:0  2073:0  2074:0  2075:0  2076:0  2077:0  2078:0  2079:0  2080:1  2081:0  2082:0  2083:0  2084:0  2085:0  2086:0  2087:0  2088:0  2089:0  2090:0  2091:1  2092:0  2093:0  2094:0  2095:0  2096:0  2097:0  2098:0  2099:0  2100:0  2101:0  2102:0  2103:0  2104:0  2105:0  2106:0  2107:0  2108:0  2109:0  2110:0  2111:0  2112:0  2113:0  2114:0  2115:0  2116:0  2117:0  2118:0  2119:0  2120:0  2121:0  2122:0  2123:0  2124:0  2125:0  2126:0  2127:0  2128:0  2129:0  2130:0  2131:0  2132:0  2133:0  2134:0  2135:0  2136:0  2137:1  2138:0  2139:0  2140:0  2141:0  2142:0  2143:0  2144:0  2145:0  2146:0  2147:0  2148:0  2149:0  2150:0  2151:0  2152:0  2153:0  2154:0  2155:0  2156:0  2157:0  2158:0  2159:0  2160:0  2161:0  2162:0  2163:0  2164:0  2165:0  2166:0  2167:0  2168:0  2169:0  2170:0  2171:0  2172:0  2173:0  2174:0  2175:0  2176:0  2177:0  2178:0  2179:0  2180:0  2181:0  2182:0  2183:0  2184:0  2185:0  2186:0  2187:0  2188:0  2189:0  2190:0  2191:0  2192:0  2193:0  2194:0  2195:0  2196:0  2197:0  2198:0  2199:0  2200:0  2201:0  2202:0  2203:0  2204:0  2205:0  
+1  1:0  2:1  3:0  4:0  5:0  6:0  7:0  8:0  9:0  10:0  11:0  12:0  13:1  14:0  15:0  16:1  17:0  18:0  19:0  20:0  21:0  22:1  23:0  24:0  25:0  26:0  27:0  28:0  29:0  30:0  31:0  32:0  33:0  34:0  35:0  36:0  37:0  38:0  39:0  40:0  41:0  42:0  43:0  44:0  45:0  46:0  47:0  48:0  49:0  50:0  51:0  52:0  53:0  54:0  55:1  56:0  57:0  58:0  59:0  60:0  61:0  62:0  63:0  64:0  65:0  66:0  67:0  68:0  69:0  70:0  71:0  72:0  73:0  74:0  75:0  76:0  77:0  78:0  79:0  80:0  81:0  82:0  83:0  84:0  85:0  86:0  87:0  88:0  89:0  90:0  91:0  92:0  93:0  94:0  95:0  96:0  97:0  98:0  99:0  100:0  101:0  102:0  103:0  104:0  105:0  106:0  107:0  108:0  109:0  110:0  111:0  112:0  113:0  114:0  115:0  116:0  117:0  118:0  119:0  120:0  121:0  122:0  123:0  124:0  125:0  126:0  127:0  128:0  129:0  130:0  131:0  132:0  133:0  134:0  135:0  136:0  137:0  138:0  139:0  140:0  141:0  142:0  143:0  144:0  145:0  146:0  147:0  148:0  149:0  150:0  151:0  152:0  153:0  154:0  155:0  156:0  157:0  158:0  159:0  160:0  161:0  162:0  163:0  164:0  165:0  166:0  167:0  168:0  169:0  170:0  171:1  172:0  173:0  174:0  175:0  176:0  177:0  178:0  179:0  180:0  181:0  182:0  183:0  184:0  185:0  186:0  187:0  188:0  189:0  190:0  191:0  192:0  193:0  194:0  195:0  196:0  197:0  198:0  199:0  200:0  201:0  202:0  203:0  204:0  205:0  206:1  207:0  208:0  209:0  210:0  211:0  212:0  213:0  214:0  215:0  216:0  217:0  218:0  219:0  220:0  221:0  222:0  223:0  224:0  225:0  226:0  227:0  228:0  229:0  230:0  231:0  232:0  233:0  234:0  235:0  236:0  237:0  238:0  239:0  240:0  241:0  242:0  243:0  244:0  245:0  246:0  247:0  248:0  249:0  250:0  251:0  252:0  253:0  254:0  255:0  256:0  257:0  258:0  259:0  260:0  261:0  262:1  263:0  264:0  265:1  266:1  267:0  268:1  269:0  270:0  271:0  272:0  273:0  274:1  275:0  276:0  277:0  278:0  279:0  280:0  281:0  282:0  283:0  284:0  285:0  286:1  287:0  288:0  289:0  290:0  291:0  292:0  293:0  294:0  295:0  296:0  297:0  298:0  299:0  300:0  301:0  302:0  303:0  304:0  305:0  306:0  307:0  308:0  309:0  310:0  311:0  312:0  313:0  314:0  315:0  316:0  317:0  318:0  319:0  320:0  321:0  322:0  323:0  324:1  325:0  326:0  327:0  328:0  329:1  330:0  331:3  332:0  333:0  334:0  335:0  336:0  337:0  338:0  339:0  340:0  341:0  342:0  343:0  344:0  345:0  346:0  347:0  348:0  349:0  350:0  351:0  352:0  353:0  354:0  355:0  356:0  357:0  358:0  359:0  360:0  361:0  362:0  363:0  364:0  365:0  366:0  367:0  368:0  369:0  370:0  371:0  372:0  373:0  374:0  375:0  376:0  377:0  378:0  379:0  380:0  381:0  382:0  383:0  384:0  385:0  386:0  387:0  388:0  389:0  390:0  391:0  392:0  393:0  394:0  395:0  396:0  397:0  398:0  399:0  400:0  401:0  402:0  403:0  404:0  405:0  406:0  407:0  408:0  409:0  410:0  411:0  412:0  413:0  414:0  415:0  416:0  417:0  418:0  419:0  420:0  421:0  422:0  423:0  424:0  425:0  426:0  427:0  428:0  429:0  430:0  431:0  432:0  433:0  434:0  435:0  436:0  437:0  438:0  439:0  440:0  441:0  442:1  443:0  444:0  445:0  446:0  447:0  448:0  449:0  450:0  451:0  452:0  453:0  454:0  455:1  456:0  457:1  458:0  459:0  460:0  461:0  462:0  463:0  464:0  465:0  466:0  467:0  468:0  469:0  470:0  471:0  472:0  473:0  474:0  475:1  476:0  477:0  478:0  479:0  480:0  481:0  482:0  483:0  484:0  485:0  486:0  487:0  488:0  489:0  490:0  491:0  492:0  493:0  494:0  495:0  496:1  497:0  498:0  499:0  500:0  501:0  502:0  503:0  504:0  505:0  506:0  507:0  508:0  509:0  510:0  511:0  512:0  513:0  514:0  515:0  516:0  517:0  518:0  519:0  520:0  521:0  522:0  523:0  524:0  525:0  526:0  527:0  528:0  529:0  530:0  531:0  532:0  533:0  534:0  535:0  536:0  537:0  538:0  539:0  540:0  541:0  542:0  543:0  544:0  545:0  546:0  547:0  548:0  549:0  550:0  551:0  552:0  553:0  554:0  555:0  556:0  557:0  558:0  559:0  560:0  561:0  562:0  563:0  564:0  565:0  566:0  567:0  568:0  569:0  570:0  571:0  572:0  573:0  574:0  575:0  576:0  577:0  578:0  579:0  580:0  581:0  582:0  583:0  584:0  585:0  586:0  587:0  588:0  589:0  590:0  591:0  592:0  593:0  594:0  595:0  596:0  597:0  598:0  599:0  600:0  601:0  602:0  603:0  604:0  605:0  606:0  607:0  608:0  609:0  610:0  611:0  612:0  613:0  614:0  615:0  616:0  617:0  618:0  619:0  620:0  621:0  622:1  623:0  624:0  625:0  626:0  627:0  628:0  629:0  630:0  631:0  632:0  633:0  634:0  635:0  636:0  637:0  638:0  639:0  640:0  641:0  642:0  643:0  644:0  645:0  646:0  647:0  648:0  649:0  650:0  651:0  652:0  653:0  654:0  655:0  656:0  657:0  658:0  659:0  660:0  661:0  662:0  663:0  664:0  665:0  666:0  667:0  668:0  669:0  670:0  671:0  672:0  673:0  674:0  675:0  676:0  677:0  678:0  679:0  680:0  681:0  682:0  683:0  684:0  685:0  686:0  687:0  688:0  689:0  690:0  691:0  692:0  693:0  694:1  695:0  696:0  697:0  698:0  699:0  700:0  701:0  702:0  703:0  704:0  705:0  706:0  707:1  708:0  709:1  710:1  711:0  712:0  713:0  714:0  715:0  716:0  717:0  718:0  719:0  720:0  721:0  722:0  723:0  724:1  725:0  726:0  727:0  728:0  729:0  730:1  731:0  732:0  733:0  734:0  735:0  736:0  737:0  738:0  739:0  740:0  741:0  742:0  743:0  744:0  745:0  746:0  747:0  748:0  749:0  750:0  751:0  752:0  753:0  754:0  755:0  756:0  757:0  758:0  759:1  760:0  761:0  762:0  763:0  764:0  765:1  766:0  767:0  768:0  769:1  770:0  771:0  772:2  773:0  774:0  775:0  776:0  777:0  778:0  779:0  780:0  781:0  782:0  783:0  784:0  785:0  786:0  787:0  788:0  789:0  790:0  791:0  792:0  793:0  794:0  795:0  796:0  797:0  798:0  799:0  800:0  801:0  802:0  803:0  804:0  805:0  806:0  807:0  808:0  809:0  810:0  811:0  812:0  813:0  814:0  815:0  816:0  817:0  818:0  819:0  820:0  821:0  822:0  823:0  824:0  825:0  826:0  827:0  828:0  829:0  830:0  831:0  832:0  833:0  834:0  835:0  836:0  837:0  838:0  839:0  840:0  841:0  842:0  843:0  844:0  845:0  846:0  847:0  848:0  849:0  850:0  851:0  852:0  853:0  854:0  855:0  856:0  857:0  858:0  859:0  860:0  861:0  862:0  863:0  864:0  865:0  866:0  867:0  868:0  869:0  870:0  871:0  872:0  873:0  874:0  875:0  876:0  877:0  878:0  879:0  880:0  881:0  882:0  883:1  884:0  885:0  886:0  887:0  888:0  889:0  890:0  891:0  892:0  893:0  894:0  895:1  896:0  897:0  898:1  899:0  900:0  901:0  902:0  903:0  904:0  905:0  906:0  907:0  908:0  909:0  910:0  911:0  912:0  913:0  914:0  915:0  916:0  917:1  918:0  919:0  920:0  921:0  922:0  923:0  924:0  925:0  926:0  927:0  928:0  929:0  930:0  931:0  932:0  933:0  934:0  935:0  936:0  937:0  938:0  939:0  940:1  941:0  942:0  943:0  944:0  945:0  946:0  947:0  948:0  949:0  950:0  951:0  952:0  953:0  954:0  955:0  956:0  957:0  958:0  959:0  960:0  961:0  962:0  963:0  964:0  965:0  966:0  967:0  968:0  969:0  970:0  971:0  972:0  973:0  974:0  975:0  976:0  977:0  978:0  979:0  980:0  981:0  982:0  983:0  984:0  985:0  986:0  987:0  988:0  989:0  990:0  991:0  992:0  993:0  994:0  995:0  996:0  997:0  998:0  999:0  1000:0  1001:0  1002:0  1003:0  1004:0  1005:0  1006:0  1007:0  1008:0  1009:0  1010:0  1011:0  1012:0  1013:0  1014:0  1015:0  1016:0  1017:0  1018:0  1019:0  1020:0  1021:0  1022:0  1023:0  1024:0  1025:0  1026:0  1027:0  1028:0  1029:0  1030:0  1031:0  1032:0  1033:0  1034:0  1035:0  1036:0  1037:0  1038:0  1039:0  1040:0  1041:0  1042:0  1043:0  1044:0  1045:0  1046:0  1047:0  1048:0  1049:0  1050:0  1051:0  1052:0  1053:0  1054:0  1055:0  1056:0  1057:0  1058:0  1059:0  1060:0  1061:0  1062:0  1063:1  1064:0  1065:0  1066:0  1067:0  1068:0  1069:0  1070:0  1071:0  1072:0  1073:0  1074:0  1075:0  1076:0  1077:0  1078:0  1079:0  1080:0  1081:0  1082:0  1083:0  1084:0  1085:0  1086:0  1087:0  1088:0  1089:0  1090:0  1091:0  1092:0  1093:0  1094:0  1095:0  1096:0  1097:0  1098:0  1099:0  1100:0  1101:0  1102:0  1103:0  1104:0  1105:0  1106:0  1107:0  1108:0  1109:0  1110:0  1111:0  1112:0  1113:0  1114:0  1115:0  1116:0  1117:0  1118:0  1119:0  1120:0  1121:0  1122:0  1123:0  1124:0  1125:0  1126:0  1127:0  1128:0  1129:0  1130:0  1131:0  1132:0  1133:0  1134:0  1135:0  1136:0  1137:0  1138:0  1139:0  1140:0  1141:0  1142:0  1143:0  1144:0  1145:0  1146:0  1147:1  1148:1  1149:0  1150:1  1151:0  1152:0  1153:0  1154:0  1155:0  1156:0  1157:0  1158:0  1159:0  1160:0  1161:0  1162:0  1163:0  1164:0  1165:0  1166:0  1167:0  1168:0  1169:0  1170:0  1171:1  1172:1  1173:0  1174:0  1175:0  1176:0  1177:0  1178:0  1179:0  1180:0  1181:0  1182:0  1183:0  1184:0  1185:0  1186:0  1187:0  1188:0  1189:0  1190:0  1191:0  1192:0  1193:0  1194:0  1195:0  1196:0  1197:0  1198:0  1199:0  1200:1  1201:0  1202:0  1203:0  1204:0  1205:0  1206:1  1207:1  1208:0  1209:0  1210:1  1211:0  1212:0  1213:1  1214:0  1215:0  1216:0  1217:0  1218:0  1219:0  1220:0  1221:0  1222:0  1223:0  1224:0  1225:0  1226:0  1227:0  1228:0  1229:0  1230:0  1231:0  1232:0  1233:0  1234:0  1235:0  1236:0  1237:0  1238:0  1239:0  1240:0  1241:0  1242:0  1243:0  1244:0  1245:0  1246:0  1247:0  1248:0  1249:0  1250:0  1251:0  1252:0  1253:0  1254:0  1255:0  1256:0  1257:0  1258:0  1259:0  1260:0  1261:0  1262:0  1263:0  1264:0  1265:0  1266:0  1267:0  1268:0  1269:0  1270:0  1271:0  1272:0  1273:0  1274:0  1275:0  1276:0  1277:0  1278:0  1279:0  1280:0  1281:0  1282:0  1283:0  1284:0  1285:0  1286:0  1287:0  1288:0  1289:0  1290:0  1291:0  1292:0  1293:0  1294:0  1295:0  1296:0  1297:0  1298:0  1299:0  1300:0  1301:0  1302:0  1303:0  1304:0  1305:0  1306:0  1307:0  1308:0  1309:0  1310:0  1311:0  1312:0  1313:0  1314:0  1315:0  1316:0  1317:0  1318:0  1319:0  1320:0  1321:0  1322:0  1323:0  1324:0  1325:0  1326:0  1327:0  1328:0  1329:0  1330:0  1331:0  1332:0  1333:0  1334:0  1335:0  1336:0  1337:1  1338:0  1339:2  1340:0  1341:0  1342:0  1343:0  1344:0  1345:1  1346:0  1347:0  1348:0  1349:0  1350:0  1351:0  1352:0  1353:0  1354:0  1355:0  1356:0  1357:0  1358:0  1359:0  1360:0  1361:0  1362:0  1363:0  1364:0  1365:0  1366:0  1367:0  1368:0  1369:0  1370:0  1371:0  1372:0  1373:0  1374:0  1375:0  1376:0  1377:0  1378:0  1379:1  1380:0  1381:0  1382:0  1383:0  1384:0  1385:0  1386:0  1387:0  1388:0  1389:0  1390:0  1391:0  1392:0  1393:0  1394:0  1395:0  1396:0  1397:0  1398:0  1399:0  1400:0  1401:0  1402:0  1403:0  1404:0  1405:0  1406:0  1407:0  1408:0  1409:0  1410:0  1411:0  1412:0  1413:0  1414:0  1415:0  1416:0  1417:0  1418:0  1419:0  1420:0  1421:0  1422:0  1423:0  1424:0  1425:0  1426:0  1427:0  1428:0  1429:0  1430:0  1431:0  1432:0  1433:0  1434:0  1435:0  1436:0  1437:0  1438:0  1439:0  1440:0  1441:0  1442:0  1443:0  1444:0  1445:0  1446:0  1447:0  1448:0  1449:0  1450:0  1451:0  1452:0  1453:0  1454:0  1455:0  1456:0  1457:0  1458:0  1459:0  1460:0  1461:0  1462:0  1463:0  1464:0  1465:0  1466:0  1467:0  1468:0  1469:0  1470:0  1471:0  1472:0  1473:0  1474:0  1475:0  1476:0  1477:0  1478:0  1479:0  1480:0  1481:0  1482:0  1483:0  1484:0  1485:0  1486:0  1487:0  1488:0  1489:0  1490:0  1491:0  1492:0  1493:0  1494:0  1495:0  1496:0  1497:0  1498:0  1499:0  1500:0  1501:0  1502:0  1503:0  1504:0  1505:0  1506:0  1507:1  1508:0  1509:0  1510:0  1511:0  1512:0  1513:0  1514:0  1515:0  1516:0  1517:0  1518:0  1519:0  1520:0  1521:0  1522:0  1523:0  1524:0  1525:0  1526:0  1527:0  1528:0  1529:0  1530:0  1531:0  1532:0  1533:0  1534:0  1535:0  1536:0  1537:0  1538:0  1539:0  1540:0  1541:0  1542:0  1543:0  1544:0  1545:0  1546:0  1547:0  1548:0  1549:0  1550:0  1551:0  1552:0  1553:0  1554:0  1555:0  1556:0  1557:0  1558:0  1559:0  1560:0  1561:0  1562:0  1563:0  1564:0  1565:0  1566:0  1567:0  1568:0  1569:0  1570:0  1571:0  1572:0  1573:0  1574:0  1575:0  1576:0  1577:0  1578:0  1579:0  1580:0  1581:0  1582:0  1583:0  1584:0  1585:1  1586:0  1587:0  1588:1  1589:0  1590:0  1591:1  1592:0  1593:0  1594:0  1595:0  1596:0  1597:0  1598:0  1599:0  1600:0  1601:0  1602:0  1603:0  1604:0  1605:0  1606:0  1607:0  1608:0  1609:0  1610:0  1611:0  1612:1  1613:0  1614:0  1615:0  1616:0  1617:0  1618:0  1619:0  1620:0  1621:0  1622:0  1623:0  1624:0  1625:0  1626:0  1627:0  1628:0  1629:0  1630:0  1631:0  1632:0  1633:0  1634:0  1635:0  1636:0  1637:0  1638:0  1639:0  1640:0  1641:1  1642:0  1643:0  1644:0  1645:0  1646:0  1647:1  1648:0  1649:0  1650:0  1651:2  1652:0  1653:0  1654:0  1655:1  1656:0  1657:0  1658:0  1659:0  1660:0  1661:0  1662:0  1663:0  1664:0  1665:0  1666:0  1667:0  1668:0  1669:0  1670:0  1671:0  1672:0  1673:0  1674:0  1675:0  1676:0  1677:0  1678:0  1679:0  1680:0  1681:0  1682:0  1683:0  1684:0  1685:0  1686:0  1687:0  1688:0  1689:0  1690:0  1691:0  1692:0  1693:0  1694:0  1695:0  1696:0  1697:0  1698:0  1699:0  1700:0  1701:0  1702:0  1703:0  1704:0  1705:0  1706:0  1707:0  1708:0  1709:0  1710:0  1711:0  1712:0  1713:0  1714:0  1715:0  1716:0  1717:0  1718:0  1719:0  1720:0  1721:0  1722:0  1723:0  1724:0  1725:0  1726:0  1727:0  1728:0  1729:0  1730:0  1731:0  1732:0  1733:0  1734:0  1735:0  1736:0  1737:0  1738:0  1739:0  1740:0  1741:0  1742:0  1743:0  1744:0  1745:0  1746:0  1747:0  1748:0  1749:0  1750:0  1751:0  1752:0  1753:0  1754:0  1755:0  1756:0  1757:0  1758:0  1759:0  1760:0  1761:0  1762:0  1763:0  1764:0  1765:1  1766:0  1767:0  1768:0  1769:0  1770:0  1771:0  1772:0  1773:1  1774:0  1775:0  1776:0  1777:0  1778:0  1779:0  1780:1  1781:0  1782:0  1783:0  1784:0  1785:0  1786:0  1787:0  1788:0  1789:0  1790:0  1791:0  1792:0  1793:0  1794:0  1795:0  1796:0  1797:0  1798:0  1799:0  1800:0  1801:1  1802:0  1803:0  1804:0  1805:0  1806:0  1807:0  1808:0  1809:0  1810:0  1811:0  1812:0  1813:0  1814:0  1815:0  1816:0  1817:0  1818:0  1819:1  1820:0  1821:0  1822:0  1823:0  1824:0  1825:0  1826:0  1827:0  1828:0  1829:0  1830:0  1831:0  1832:0  1833:0  1834:0  1835:0  1836:0  1837:0  1838:0  1839:0  1840:0  1841:0  1842:0  1843:0  1844:0  1845:0  1846:0  1847:0  1848:0  1849:0  1850:0  1851:0  1852:0  1853:0  1854:0  1855:0  1856:0  1857:0  1858:0  1859:0  1860:0  1861:0  1862:0  1863:0  1864:0  1865:0  1866:0  1867:0  1868:0  1869:0  1870:0  1871:0  1872:0  1873:0  1874:0  1875:0  1876:0  1877:0  1878:0  1879:0  1880:0  1881:0  1882:0  1883:0  1884:0  1885:0  1886:0  1887:0  1888:0  1889:0  1890:0  1891:0  1892:0  1893:0  1894:0  1895:0  1896:0  1897:0  1898:0  1899:0  1900:0  1901:0  1902:0  1903:0  1904:0  1905:0  1906:0  1907:0  1908:0  1909:0  1910:0  1911:0  1912:0  1913:0  1914:0  1915:0  1916:0  1917:0  1918:0  1919:0  1920:0  1921:0  1922:0  1923:0  1924:0  1925:0  1926:0  1927:0  1928:0  1929:0  1930:0  1931:0  1932:0  1933:0  1934:0  1935:0  1936:0  1937:0  1938:0  1939:0  1940:0  1941:0  1942:0  1943:0  1944:0  1945:0  1946:1  1947:0  1948:0  1949:0  1950:0  1951:0  1952:0  1953:0  1954:0  1955:0  1956:0  1957:0  1958:0  1959:0  1960:0  1961:0  1962:0  1963:0  1964:0  1965:0  1966:0  1967:0  1968:0  1969:0  1970:0  1971:0  1972:0  1973:0  1974:0  1975:0  1976:0  1977:0  1978:0  1979:0  1980:0  1981:0  1982:0  1983:0  1984:0  1985:0  1986:0  1987:0  1988:0  1989:0  1990:0  1991:0  1992:0  1993:0  1994:0  1995:0  1996:0  1997:0  1998:0  1999:0  2000:0  2001:0  2002:0  2003:0  2004:0  2005:0  2006:0  2007:0  2008:0  2009:0  2010:0  2011:0  2012:0  2013:0  2014:0  2015:0  2016:0  2017:0  2018:0  2019:0  2020:0  2021:0  2022:0  2023:0  2024:0  2025:0  2026:1  2027:0  2028:0  2029:0  2030:0  2031:0  2032:1  2033:1  2034:0  2035:0  2036:0  2037:0  2038:0  2039:0  2040:0  2041:0  2042:0  2043:0  2044:0  2045:0  2046:0  2047:0  2048:0  2049:0  2050:0  2051:0  2052:0  2053:1  2054:0  2055:0  2056:0  2057:0  2058:0  2059:0  2060:0  2061:0  2062:0  2063:0  2064:0  2065:0  2066:0  2067:0  2068:0  2069:0  2070:0  2071:0  2072:0  2073:0  2074:0  2075:0  2076:0  2077:0  2078:0  2079:0  2080:0  2081:0  2082:1  2083:0  2084:0  2085:0  2086:0  2087:0  2088:0  2089:0  2090:0  2091:0  2092:2  2093:0  2094:0  2095:1  2096:0  2097:0  2098:0  2099:0  2100:0  2101:0  2102:0  2103:0  2104:0  2105:0  2106:0  2107:0  2108:0  2109:0  2110:0  2111:0  2112:0  2113:0  2114:0  2115:0  2116:0  2117:0  2118:0  2119:0  2120:0  2121:0  2122:0  2123:0  2124:0  2125:0  2126:0  2127:0  2128:0  2129:0  2130:0  2131:0  2132:0  2133:0  2134:0  2135:0  2136:0  2137:0  2138:0  2139:0  2140:0  2141:0  2142:0  2143:0  2144:0  2145:0  2146:0  2147:0  2148:0  2149:0  2150:0  2151:0  2152:0  2153:0  2154:0  2155:0  2156:0  2157:0  2158:0  2159:0  2160:0  2161:0  2162:0  2163:0  2164:0  2165:0  2166:0  2167:0  2168:0  2169:0  2170:0  2171:0  2172:0  2173:0  2174:0  2175:0  2176:0  2177:0  2178:0  2179:0  2180:0  2181:0  2182:0  2183:0  2184:0  2185:0  2186:0  2187:0  2188:0  2189:0  2190:0  2191:0  2192:0  2193:0  2194:0  2195:0  2196:0  2197:0  2198:0  2199:0  2200:0  2201:0  2202:0  2203:0  2204:0  2205:0  
+1  1:0  2:0  3:0  4:0  5:0  6:0  7:0  8:0  9:0  10:0  11:0  12:0  13:0  14:0  15:0  16:0  17:0  18:0  19:0  20:0  21:0  22:0  23:0  24:0  25:0  26:0  27:0  28:0  29:0  30:0  31:0  32:0  33:0  34:0  35:0  36:0  37:0  38:0  39:0  40:0  41:0  42:0  43:0  44:0  45:0  46:0  47:0  48:0  49:0  50:0  51:0  52:0  53:0  54:0  55:0  56:0  57:0  58:0  59:1  60:0  61:0  62:0  63:0  64:0  65:0  66:0  67:0  68:0  69:0  70:0  71:0  72:0  73:0  74:0  75:0  76:0  77:0  78:0  79:0  80:0  81:0  82:0  83:0  84:0  85:0  86:0  87:0  88:0  89:0  90:0  91:0  92:0  93:0  94:0  95:0  96:0  97:0  98:0  99:0  100:0  101:0  102:0  103:0  104:0  105:0  106:0  107:0  108:0  109:0  110:0  111:0  112:0  113:0  114:0  115:0  116:0  117:0  118:0  119:0  120:0  121:0  122:0  123:0  124:0  125:0  126:0  127:0  128:0  129:0  130:0  131:0  132:0  133:0  134:0  135:1  136:0  137:0  138:0  139:0  140:0  141:0  142:0  143:0  144:0  145:0  146:0  147:0  148:0  149:0  150:0  151:0  152:0  153:0  154:0  155:0  156:0  157:0  158:0  159:0  160:0  161:0  162:0  163:1  164:0  165:0  166:0  167:0  168:0  169:0  170:0  171:0  172:0  173:0  174:0  175:0  176:0  177:0  178:0  179:0  180:0  181:0  182:0  183:1  184:1  185:0  186:0  187:0  188:0  189:0  190:0  191:0  192:0  193:0  194:0  195:0  196:0  197:0  198:0  199:0  200:0  201:0  202:0  203:0  204:0  205:0  206:0  207:0  208:0  209:0  210:0  211:0  212:0  213:0  214:0  215:0  216:0  217:0  218:0  219:0  220:0  221:0  222:0  223:0  224:0  225:0  226:0  227:0  228:0  229:0  230:0  231:0  232:0  233:0  234:1  235:0  236:0  237:0  238:0  239:0  240:0  241:0  242:0  243:0  244:0  245:0  246:0  247:0  248:0  249:0  250:0  251:0  252:0  253:0  254:0  255:0  256:0  257:0  258:0  259:0  260:0  261:0  262:0  263:0  264:0  265:0  266:0  267:0  268:0  269:0  270:0  271:0  272:0  273:0  274:0  275:0  276:0  277:0  278:0  279:0  280:0  281:0  282:0  283:0  284:0  285:0  286:0  287:0  288:0  289:0  290:1  291:0  292:0  293:0  294:0  295:0  296:0  297:0  298:0  299:0  300:0  301:0  302:0  303:0  304:0  305:0  306:0  307:0  308:0  309:0  310:0  311:0  312:0  313:0  314:0  315:0  316:0  317:0  318:0  319:0  320:0  321:0  322:0  323:0  324:0  325:0  326:0  327:0  328:0  329:1  330:0  331:3  332:0  333:1  334:0  335:1  336:0  337:0  338:0  339:0  340:0  341:0  342:0  343:1  344:0  345:1  346:0  347:0  348:1  349:0  350:0  351:0  352:0  353:0  354:0  355:0  356:0  357:0  358:0  359:0  360:0  361:0  362:0  363:0  364:0  365:0  366:0  367:0  368:0  369:0  370:0  371:0  372:0  373:0  374:1  375:0  376:0  377:0  378:0  379:0  380:0  381:0  382:0  383:0  384:0  385:0  386:0  387:0  388:0  389:0  390:0  391:0  392:0  393:0  394:0  395:0  396:0  397:0  398:0  399:0  400:0  401:0  402:0  403:0  404:0  405:0  406:0  407:1  408:0  409:0  410:0  411:0  412:0  413:0  414:0  415:0  416:0  417:0  418:0  419:0  420:0  421:0  422:0  423:0  424:0  425:0  426:0  427:0  428:0  429:0  430:0  431:0  432:0  433:0  434:0  435:0  436:0  437:0  438:0  439:0  440:0  441:0  442:0  443:0  444:0  445:0  446:0  447:0  448:0  449:0  450:0  451:0  452:0  453:0  454:0  455:0  456:0  457:0  458:0  459:0  460:0  461:0  462:0  463:0  464:0  465:0  466:0  467:0  468:0  469:0  470:0  471:0  472:0  473:0  474:0  475:0  476:0  477:0  478:0  479:0  480:0  481:0  482:0  483:0  484:0  485:0  486:0  487:0  488:0  489:0  490:1  491:0  492:0  493:0  494:0  495:0  496:0  497:0  498:0  499:0  500:0  501:0  502:0  503:0  504:0  505:0  506:0  507:0  508:0  509:0  510:0  511:0  512:0  513:0  514:0  515:0  516:0  517:0  518:0  519:0  520:0  521:0  522:0  523:0  524:0  525:0  526:0  527:0  528:0  529:0  530:0  531:0  532:0  533:0  534:0  535:0  536:0  537:0  538:0  539:0  540:0  541:0  542:0  543:0  544:0  545:0  546:0  547:0  548:0  549:0  550:0  551:0  552:0  553:0  554:0  555:0  556:0  557:0  558:0  559:0  560:0  561:0  562:0  563:0  564:0  565:0  566:0  567:0  568:0  569:0  570:0  571:0  572:0  573:0  574:0  575:0  576:0  577:0  578:0  579:0  580:0  581:0  582:1  583:0  584:0  585:0  586:0  587:0  588:0  589:0  590:0  591:0  592:0  593:0  594:0  595:0  596:0  597:0  598:0  599:0  600:0  601:0  602:0  603:0  604:1  605:0  606:0  607:0  608:0  609:0  610:0  611:0  612:0  613:0  614:0  615:0  616:0  617:0  618:0  619:0  620:0  621:0  622:0  623:0  624:0  625:0  626:0  627:0  628:0  629:1  630:0  631:0  632:0  633:0  634:0  635:0  636:0  637:0  638:0  639:0  640:0  641:0  642:0  643:0  644:0  645:0  646:0  647:0  648:0  649:0  650:0  651:0  652:0  653:0  654:0  655:0  656:0  657:0  658:0  659:0  660:0  661:0  662:0  663:0  664:0  665:0  666:0  667:0  668:0  669:0  670:0  671:0  672:0  673:0  674:0  675:0  676:0  677:0  678:0  679:0  680:0  681:0  682:0  683:0  684:0  685:0  686:0  687:0  688:0  689:1  690:0  691:0  692:0  693:0  694:0  695:0  696:0  697:0  698:0  699:0  700:0  701:0  702:0  703:0  704:0  705:0  706:0  707:0  708:0  709:0  710:0  711:0  712:0  713:0  714:0  715:0  716:0  717:0  718:0  719:0  720:0  721:0  722:0  723:0  724:0  725:0  726:1  727:0  728:0  729:0  730:0  731:0  732:0  733:0  734:0  735:0  736:0  737:0  738:0  739:0  740:0  741:0  742:0  743:0  744:0  745:0  746:0  747:0  748:0  749:0  750:0  751:0  752:0  753:0  754:0  755:0  756:0  757:0  758:0  759:0  760:0  761:0  762:0  763:0  764:1  765:0  766:0  767:0  768:0  769:0  770:1  771:0  772:1  773:2  774:1  775:0  776:0  777:0  778:0  779:0  780:1  781:0  782:0  783:0  784:0  785:0  786:1  787:0  788:0  789:0  790:0  791:0  792:0  793:1  794:0  795:0  796:0  797:0  798:0  799:0  800:0  801:0  802:0  803:0  804:0  805:0  806:0  807:1  808:0  809:0  810:0  811:0  812:0  813:0  814:0  815:0  816:0  817:0  818:0  819:0  820:0  821:0  822:0  823:0  824:0  825:0  826:0  827:0  828:0  829:0  830:0  831:0  832:0  833:0  834:0  835:0  836:0  837:0  838:0  839:0  840:0  841:0  842:0  843:0  844:0  845:0  846:0  847:0  848:0  849:0  850:0  851:0  852:0  853:0  854:0  855:0  856:1  857:0  858:0  859:0  860:0  861:0  862:0  863:0  864:0  865:0  866:0  867:0  868:0  869:0  870:0  871:0  872:0  873:0  874:0  875:0  876:0  877:0  878:0  879:0  880:0  881:0  882:0  883:0  884:0  885:0  886:0  887:0  888:0  889:0  890:0  891:0  892:0  893:0  894:0  895:0  896:0  897:0  898:0  899:0  900:0  901:0  902:0  903:0  904:0  905:0  906:0  907:0  908:0  909:0  910:0  911:0  912:0  913:0  914:0  915:0  916:0  917:0  918:0  919:0  920:0  921:0  922:0  923:0  924:0  925:0  926:0  927:0  928:0  929:0  930:0  931:0  932:0  933:1  934:0  935:0  936:0  937:0  938:0  939:0  940:0  941:0  942:0  943:0  944:0  945:0  946:0  947:0  948:0  949:0  950:0  951:0  952:0  953:0  954:0  955:0  956:0  957:0  958:0  959:0  960:0  961:0  962:0  963:0  964:0  965:0  966:0  967:0  968:0  969:0  970:0  971:0  972:0  973:0  974:0  975:0  976:0  977:0  978:0  979:0  980:0  981:0  982:0  983:0  984:0  985:0  986:0  987:0  988:0  989:0  990:0  991:0  992:0  993:0  994:0  995:0  996:0  997:0  998:0  999:0  1000:0  1001:0  1002:0  1003:0  1004:0  1005:0  1006:0  1007:0  1008:0  1009:0  1010:0  1011:0  1012:0  1013:0  1014:0  1015:0  1016:0  1017:0  1018:0  1019:0  1020:0  1021:0  1022:0  1023:0  1024:0  1025:0  1026:0  1027:0  1028:0  1029:0  1030:0  1031:0  1032:0  1033:0  1034:0  1035:0  1036:0  1037:0  1038:0  1039:0  1040:0  1041:0  1042:0  1043:1  1044:0  1045:0  1046:0  1047:0  1048:0  1049:0  1050:0  1051:0  1052:0  1053:0  1054:0  1055:0  1056:0  1057:0  1058:1  1059:0  1060:0  1061:0  1062:0  1063:0  1064:0  1065:0  1066:0  1067:0  1068:0  1069:0  1070:0  1071:0  1072:0  1073:0  1074:0  1075:0  1076:0  1077:0  1078:0  1079:0  1080:0  1081:0  1082:0  1083:0  1084:0  1085:0  1086:0  1087:0  1088:0  1089:0  1090:0  1091:0  1092:0  1093:0  1094:0  1095:0  1096:0  1097:0  1098:0  1099:0  1100:0  1101:0  1102:0  1103:0  1104:0  1105:0  1106:0  1107:0  1108:0  1109:0  1110:0  1111:0  1112:0  1113:0  1114:0  1115:0  1116:0  1117:0  1118:0  1119:0  1120:1  1121:0  1122:0  1123:0  1124:0  1125:0  1126:0  1127:0  1128:0  1129:0  1130:0  1131:0  1132:0  1133:0  1134:0  1135:0  1136:0  1137:0  1138:0  1139:0  1140:0  1141:0  1142:0  1143:0  1144:0  1145:0  1146:0  1147:0  1148:0  1149:0  1150:0  1151:0  1152:0  1153:0  1154:0  1155:0  1156:0  1157:0  1158:1  1159:0  1160:0  1161:0  1162:0  1163:0  1164:0  1165:0  1166:0  1167:0  1168:0  1169:0  1170:0  1171:0  1172:0  1173:0  1174:0  1175:0  1176:0  1177:0  1178:0  1179:0  1180:0  1181:0  1182:0  1183:0  1184:0  1185:0  1186:0  1187:0  1188:0  1189:0  1190:0  1191:0  1192:0  1193:0  1194:0  1195:0  1196:0  1197:0  1198:0  1199:0  1200:0  1201:0  1202:0  1203:0  1204:0  1205:0  1206:1  1207:0  1208:0  1209:1  1210:0  1211:0  1212:0  1213:1  1214:2  1215:1  1216:0  1217:0  1218:0  1219:0  1220:0  1221:0  1222:0  1223:0  1224:0  1225:0  1226:0  1227:0  1228:0  1229:0  1230:0  1231:0  1232:0  1233:1  1234:0  1235:1  1236:0  1237:0  1238:1  1239:0  1240:0  1241:0  1242:0  1243:0  1244:0  1245:0  1246:0  1247:0  1248:0  1249:0  1250:0  1251:0  1252:0  1253:0  1254:0  1255:1  1256:0  1257:0  1258:0  1259:0  1260:0  1261:0  1262:0  1263:0  1264:0  1265:0  1266:0  1267:0  1268:0  1269:0  1270:0  1271:0  1272:0  1273:0  1274:0  1275:0  1276:0  1277:0  1278:0  1279:0  1280:0  1281:0  1282:0  1283:0  1284:0  1285:0  1286:0  1287:0  1288:0  1289:0  1290:0  1291:0  1292:0  1293:0  1294:0  1295:0  1296:0  1297:1  1298:0  1299:0  1300:0  1301:0  1302:0  1303:0  1304:0  1305:0  1306:0  1307:0  1308:0  1309:0  1310:0  1311:0  1312:0  1313:0  1314:0  1315:0  1316:0  1317:0  1318:0  1319:0  1320:0  1321:0  1322:0  1323:0  1324:0  1325:0  1326:0  1327:0  1328:0  1329:0  1330:0  1331:0  1332:0  1333:0  1334:0  1335:0  1336:0  1337:0  1338:0  1339:0  1340:0  1341:0  1342:0  1343:0  1344:0  1345:0  1346:0  1347:0  1348:0  1349:0  1350:0  1351:0  1352:0  1353:0  1354:0  1355:0  1356:0  1357:0  1358:0  1359:0  1360:0  1361:0  1362:0  1363:0  1364:0  1365:0  1366:0  1367:0  1368:0  1369:0  1370:0  1371:0  1372:0  1373:0  1374:0  1375:0  1376:0  1377:0  1378:0  1379:0  1380:1  1381:0  1382:0  1383:0  1384:0  1385:0  1386:0  1387:0  1388:0  1389:0  1390:0  1391:0  1392:0  1393:0  1394:0  1395:0  1396:0  1397:0  1398:0  1399:0  1400:0  1401:0  1402:0  1403:0  1404:0  1405:0  1406:0  1407:0  1408:0  1409:0  1410:0  1411:0  1412:0  1413:0  1414:0  1415:0  1416:0  1417:0  1418:0  1419:0  1420:0  1421:0  1422:0  1423:0  1424:0  1425:0  1426:0  1427:0  1428:0  1429:0  1430:0  1431:0  1432:0  1433:0  1434:0  1435:0  1436:0  1437:0  1438:0  1439:0  1440:0  1441:0  1442:0  1443:0  1444:0  1445:0  1446:0  1447:0  1448:0  1449:0  1450:0  1451:0  1452:0  1453:0  1454:0  1455:0  1456:0  1457:0  1458:0  1459:0  1460:0  1461:0  1462:0  1463:0  1464:0  1465:0  1466:0  1467:0  1468:0  1469:0  1470:0  1471:0  1472:0  1473:0  1474:0  1475:0  1476:0  1477:0  1478:0  1479:0  1480:0  1481:0  1482:0  1483:0  1484:0  1485:0  1486:0  1487:1  1488:0  1489:0  1490:0  1491:0  1492:0  1493:0  1494:0  1495:0  1496:0  1497:0  1498:0  1499:0  1500:0  1501:0  1502:0  1503:0  1504:0  1505:0  1506:0  1507:1  1508:0  1509:0  1510:0  1511:0  1512:0  1513:0  1514:0  1515:0  1516:0  1517:0  1518:0  1519:0  1520:0  1521:0  1522:0  1523:0  1524:0  1525:0  1526:0  1527:0  1528:0  1529:0  1530:0  1531:0  1532:0  1533:0  1534:0  1535:0  1536:0  1537:0  1538:0  1539:0  1540:0  1541:0  1542:0  1543:0  1544:0  1545:0  1546:0  1547:0  1548:0  1549:0  1550:0  1551:0  1552:0  1553:0  1554:0  1555:0  1556:0  1557:0  1558:0  1559:0  1560:0  1561:0  1562:0  1563:1  1564:0  1565:0  1566:0  1567:0  1568:0  1569:0  1570:0  1571:0  1572:0  1573:0  1574:0  1575:0  1576:0  1577:0  1578:0  1579:0  1580:0  1581:0  1582:0  1583:0  1584:0  1585:0  1586:0  1587:0  1588:0  1589:0  1590:0  1591:0  1592:0  1593:0  1594:0  1595:0  1596:0  1597:0  1598:0  1599:0  1600:0  1601:0  1602:0  1603:0  1604:0  1605:0  1606:0  1607:0  1608:0  1609:0  1610:0  1611:0  1612:0  1613:1  1614:0  1615:0  1616:0  1617:0  1618:0  1619:0  1620:0  1621:0  1622:0  1623:0  1624:0  1625:0  1626:0  1627:0  1628:0  1629:0  1630:0  1631:0  1632:0  1633:0  1634:0  1635:0  1636:0  1637:0  1638:0  1639:0  1640:0  1641:1  1642:0  1643:0  1644:0  1645:0  1646:0  1647:1  1648:0  1649:0  1650:1  1651:0  1652:0  1653:0  1654:2  1655:1  1656:0  1657:0  1658:0  1659:0  1660:0  1661:0  1662:0  1663:0  1664:0  1665:0  1666:1  1667:1  1668:0  1669:0  1670:0  1671:0  1672:0  1673:0  1674:0  1675:0  1676:0  1677:0  1678:0  1679:0  1680:0  1681:0  1682:0  1683:0  1684:0  1685:0  1686:0  1687:0  1688:0  1689:0  1690:0  1691:0  1692:0  1693:0  1694:0  1695:0  1696:0  1697:0  1698:0  1699:0  1700:1  1701:0  1702:0  1703:0  1704:0  1705:0  1706:0  1707:0  1708:0  1709:0  1710:0  1711:0  1712:0  1713:0  1714:0  1715:0  1716:0  1717:0  1718:0  1719:0  1720:0  1721:0  1722:0  1723:0  1724:0  1725:0  1726:0  1727:0  1728:0  1729:0  1730:0  1731:0  1732:0  1733:0  1734:0  1735:0  1736:1  1737:0  1738:0  1739:0  1740:0  1741:0  1742:0  1743:0  1744:0  1745:0  1746:0  1747:0  1748:0  1749:0  1750:0  1751:0  1752:0  1753:0  1754:0  1755:0  1756:0  1757:0  1758:0  1759:0  1760:0  1761:0  1762:0  1763:0  1764:0  1765:0  1766:0  1767:0  1768:0  1769:0  1770:0  1771:0  1772:0  1773:0  1774:0  1775:0  1776:0  1777:0  1778:0  1779:0  1780:0  1781:0  1782:0  1783:0  1784:0  1785:0  1786:0  1787:0  1788:0  1789:0  1790:0  1791:0  1792:0  1793:0  1794:0  1795:0  1796:0  1797:0  1798:0  1799:0  1800:0  1801:0  1802:0  1803:0  1804:0  1805:0  1806:0  1807:0  1808:0  1809:0  1810:0  1811:0  1812:0  1813:0  1814:0  1815:0  1816:0  1817:0  1818:0  1819:0  1820:0  1821:0  1822:0  1823:0  1824:0  1825:0  1826:0  1827:0  1828:0  1829:0  1830:0  1831:0  1832:0  1833:0  1834:0  1835:0  1836:0  1837:0  1838:0  1839:0  1840:0  1841:0  1842:0  1843:0  1844:0  1845:0  1846:0  1847:0  1848:0  1849:0  1850:0  1851:0  1852:0  1853:0  1854:0  1855:0  1856:0  1857:0  1858:0  1859:0  1860:0  1861:0  1862:0  1863:0  1864:0  1865:0  1866:0  1867:0  1868:0  1869:0  1870:0  1871:0  1872:0  1873:0  1874:0  1875:0  1876:0  1877:0  1878:0  1879:0  1880:0  1881:0  1882:0  1883:0  1884:0  1885:0  1886:0  1887:0  1888:0  1889:0  1890:0  1891:0  1892:0  1893:0  1894:0  1895:0  1896:0  1897:0  1898:0  1899:0  1900:0  1901:0  1902:0  1903:0  1904:0  1905:0  1906:0  1907:0  1908:0  1909:0  1910:0  1911:0  1912:0  1913:0  1914:0  1915:0  1916:0  1917:0  1918:0  1919:0  1920:0  1921:0  1922:0  1923:1  1924:0  1925:0  1926:0  1927:0  1928:0  1929:0  1930:0  1931:0  1932:0  1933:0  1934:0  1935:0  1936:0  1937:0  1938:0  1939:0  1940:0  1941:0  1942:0  1943:0  1944:0  1945:0  1946:0  1947:0  1948:1  1949:0  1950:0  1951:0  1952:0  1953:0  1954:0  1955:0  1956:0  1957:0  1958:0  1959:0  1960:0  1961:0  1962:0  1963:0  1964:0  1965:0  1966:0  1967:0  1968:0  1969:0  1970:0  1971:0  1972:0  1973:0  1974:0  1975:0  1976:0  1977:0  1978:0  1979:0  1980:0  1981:0  1982:0  1983:0  1984:0  1985:0  1986:0  1987:0  1988:0  1989:0  1990:0  1991:0  1992:0  1993:0  1994:0  1995:0  1996:0  1997:0  1998:0  1999:0  2000:0  2001:0  2002:0  2003:0  2004:0  2005:0  2006:0  2007:0  2008:0  2009:0  2010:1  2011:0  2012:0  2013:0  2014:0  2015:0  2016:0  2017:0  2018:0  2019:0  2020:0  2021:0  2022:0  2023:0  2024:0  2025:0  2026:0  2027:0  2028:0  2029:0  2030:0  2031:0  2032:0  2033:0  2034:0  2035:0  2036:0  2037:0  2038:0  2039:0  2040:0  2041:0  2042:0  2043:0  2044:1  2045:0  2046:0  2047:0  2048:0  2049:0  2050:0  2051:0  2052:0  2053:0  2054:0  2055:0  2056:0  2057:0  2058:0  2059:0  2060:0  2061:0  2062:0  2063:0  2064:0  2065:0  2066:0  2067:0  2068:0  2069:0  2070:0  2071:0  2072:0  2073:0  2074:0  2075:0  2076:0  2077:0  2078:0  2079:0  2080:0  2081:0  2082:1  2083:0  2084:0  2085:0  2086:0  2087:0  2088:1  2089:0  2090:0  2091:0  2092:0  2093:1  2094:0  2095:1  2096:1  2097:0  2098:0  2099:1  2100:0  2101:0  2102:0  2103:0  2104:0  2105:0  2106:0  2107:0  2108:0  2109:1  2110:0  2111:0  2112:0  2113:0  2114:0  2115:0  2116:1  2117:0  2118:0  2119:0  2120:0  2121:0  2122:0  2123:0  2124:0  2125:0  2126:0  2127:0  2128:0  2129:1  2130:0  2131:0  2132:0  2133:0  2134:0  2135:0  2136:0  2137:0  2138:0  2139:0  2140:0  2141:0  2142:0  2143:0  2144:0  2145:0  2146:0  2147:0  2148:0  2149:0  2150:0  2151:0  2152:0  2153:0  2154:0  2155:0  2156:0  2157:0  2158:0  2159:0  2160:0  2161:0  2162:0  2163:0  2164:0  2165:0  2166:0  2167:0  2168:0  2169:0  2170:0  2171:0  2172:0  2173:0  2174:0  2175:0  2176:0  2177:0  2178:0  2179:0  2180:1  2181:0  2182:0  2183:0  2184:0  2185:0  2186:0  2187:0  2188:0  2189:0  2190:0  2191:0  2192:0  2193:0  2194:0  2195:0  2196:0  2197:0  2198:0  2199:0  2200:0  2201:0  2202:0  2203:0  2204:0  2205:0  
+1  1:0  2:0  3:0  4:0  5:0  6:0  7:0  8:0  9:0  10:0  11:0  12:0  13:0  14:0  15:0  16:2  17:0  18:0  19:0  20:0  21:0  22:0  23:0  24:0  25:0  26:0  27:0  28:0  29:0  30:0  31:0  32:0  33:0  34:0  35:0  36:0  37:0  38:0  39:0  40:0  41:0  42:0  43:0  44:0  45:0  46:0  47:0  48:0  49:0  50:0  51:0  52:0  53:0  54:0  55:1  56:0  57:0  58:0  59:0  60:0  61:0  62:0  63:0  64:0  65:0  66:0  67:0  68:0  69:0  70:0  71:0  72:0  73:0  74:0  75:0  76:1  77:0  78:0  79:0  80:0  81:0  82:0  83:0  84:0  85:0  86:0  87:0  88:0  89:0  90:0  91:0  92:0  93:0  94:0  95:0  96:0  97:0  98:0  99:0  100:0  101:0  102:0  103:0  104:0  105:0  106:0  107:0  108:0  109:0  110:0  111:0  112:0  113:0  114:0  115:0  116:1  117:0  118:0  119:0  120:0  121:0  122:0  123:0  124:0  125:0  126:0  127:0  128:0  129:0  130:0  131:0  132:0  133:0  134:0  135:0  136:0  137:0  138:0  139:0  140:0  141:0  142:0  143:1  144:0  145:0  146:0  147:0  148:0  149:0  150:0  151:0  152:0  153:0  154:0  155:0  156:0  157:0  158:0  159:0  160:0  161:0  162:0  163:0  164:0  165:0  166:0  167:0  168:0  169:0  170:0  171:0  172:0  173:0  174:0  175:0  176:0  177:0  178:0  179:0  180:0  181:0  182:0  183:0  184:0  185:0  186:0  187:0  188:0  189:0  190:0  191:0  192:0  193:1  194:0  195:0  196:0  197:0  198:0  199:0  200:0  201:0  202:0  203:0  204:0  205:0  206:0  207:0  208:0  209:0  210:0  211:1  212:0  213:0  214:0  215:0  216:0  217:1  218:0  219:0  220:0  221:0  222:0  223:0  224:0  225:0  226:0  227:0  228:0  229:0  230:0  231:0  232:0  233:0  234:0  235:0  236:0  237:0  238:0  239:0  240:0  241:0  242:0  243:0  244:0  245:0  246:0  247:0  248:0  249:0  250:0  251:0  252:0  253:0  254:0  255:1  256:0  257:0  258:1  259:0  260:0  261:0  262:0  263:0  264:0  265:0  266:0  267:0  268:0  269:0  270:0  271:0  272:0  273:0  274:0  275:0  276:0  277:0  278:0  279:0  280:0  281:0  282:0  283:0  284:0  285:0  286:0  287:0  288:0  289:0  290:0  291:0  292:0  293:0  294:0  295:0  296:0  297:0  298:0  299:0  300:0  301:0  302:0  303:0  304:0  305:0  306:0  307:0  308:0  309:0  310:0  311:0  312:0  313:0  314:0  315:0  316:1  317:0  318:0  319:0  320:0  321:0  322:0  323:0  324:0  325:1  326:0  327:0  328:0  329:0  330:0  331:0  332:1  333:0  334:0  335:0  336:0  337:0  338:0  339:0  340:0  341:0  342:0  343:0  344:0  345:0  346:0  347:1  348:0  349:0  350:0  351:0  352:0  353:3  354:0  355:0  356:0  357:0  358:0  359:0  360:0  361:0  362:0  363:0  364:0  365:0  366:0  367:0  368:0  369:0  370:0  371:0  372:0  373:0  374:0  375:0  376:0  377:0  378:0  379:0  380:0  381:0  382:0  383:0  384:0  385:0  386:0  387:0  388:0  389:0  390:0  391:0  392:0  393:0  394:0  395:0  396:0  397:0  398:0  399:0  400:0  401:0  402:0  403:0  404:0  405:0  406:0  407:0  408:0  409:0  410:0  411:0  412:0  413:0  414:0  415:0  416:0  417:0  418:0  419:0  420:0  421:0  422:0  423:0  424:0  425:0  426:0  427:0  428:0  429:0  430:0  431:0  432:0  433:0  434:0  435:0  436:0  437:0  438:0  439:0  440:0  441:0  442:1  443:0  444:0  445:0  446:0  447:0  448:0  449:0  450:0  451:0  452:0  453:0  454:0  455:0  456:0  457:0  458:1  459:0  460:0  461:0  462:0  463:0  464:0  465:0  466:0  467:0  468:0  469:0  470:0  471:0  472:0  473:0  474:0  475:0  476:0  477:0  478:0  479:0  480:0  481:0  482:0  483:0  484:0  485:0  486:0  487:0  488:0  489:1  490:0  491:0  492:0  493:0  494:0  495:0  496:0  497:0  498:0  499:0  500:0  501:0  502:0  503:0  504:0  505:0  506:0  507:1  508:0  509:0  510:0  511:0  512:0  513:0  514:0  515:0  516:0  517:0  518:0  519:0  520:0  521:0  522:0  523:0  524:0  525:0  526:0  527:0  528:0  529:0  530:0  531:0  532:0  533:0  534:0  535:0  536:0  537:0  538:0  539:0  540:0  541:0  542:0  543:0  544:0  545:0  546:0  547:1  548:0  549:0  550:0  551:0  552:0  553:0  554:0  555:0  556:0  557:0  558:0  559:0  560:0  561:0  562:0  563:0  564:0  565:0  566:0  567:0  568:0  569:0  570:0  571:0  572:0  573:0  574:0  575:0  576:0  577:0  578:0  579:0  580:0  581:0  582:0  583:0  584:1  585:0  586:0  587:0  588:0  589:0  590:0  591:0  592:0  593:0  594:0  595:0  596:0  597:0  598:0  599:0  600:0  601:0  602:0  603:0  604:0  605:0  606:0  607:0  608:0  609:0  610:0  611:0  612:0  613:0  614:0  615:0  616:0  617:0  618:0  619:0  620:0  621:0  622:0  623:0  624:0  625:0  626:0  627:0  628:0  629:0  630:0  631:0  632:0  633:0  634:0  635:0  636:0  637:0  638:0  639:0  640:0  641:0  642:0  643:1  644:0  645:0  646:0  647:0  648:0  649:0  650:0  651:0  652:0  653:0  654:0  655:0  656:0  657:0  658:0  659:0  660:0  661:0  662:0  663:0  664:0  665:0  666:0  667:1  668:1  669:0  670:0  671:0  672:0  673:0  674:0  675:0  676:0  677:0  678:0  679:0  680:0  681:0  682:0  683:0  684:0  685:0  686:0  687:0  688:0  689:0  690:0  691:0  692:0  693:0  694:0  695:0  696:0  697:0  698:0  699:0  700:0  701:0  702:0  703:0  704:1  705:0  706:1  707:0  708:0  709:0  710:0  711:0  712:0  713:0  714:0  715:0  716:0  717:0  718:0  719:0  720:0  721:0  722:0  723:0  724:0  725:0  726:0  727:0  728:0  729:0  730:0  731:0  732:0  733:0  734:0  735:0  736:0  737:0  738:0  739:0  740:0  741:0  742:0  743:0  744:0  745:0  746:0  747:0  748:0  749:0  750:0  751:0  752:0  753:0  754:0  755:0  756:0  757:0  758:0  759:0  760:1  761:0  762:0  763:0  764:0  765:0  766:0  767:0  768:0  769:0  770:0  771:0  772:1  773:1  774:0  775:0  776:0  777:0  778:0  779:0  780:0  781:0  782:0  783:0  784:1  785:0  786:0  787:0  788:1  789:0  790:0  791:0  792:0  793:0  794:1  795:0  796:0  797:0  798:0  799:0  800:0  801:0  802:0  803:0  804:0  805:0  806:0  807:0  808:0  809:0  810:0  811:0  812:0  813:0  814:0  815:0  816:0  817:0  818:0  819:0  820:0  821:0  822:0  823:0  824:0  825:0  826:0  827:0  828:0  829:0  830:0  831:0  832:0  833:0  834:0  835:0  836:0  837:0  838:0  839:0  840:0  841:0  842:0  843:0  844:0  845:0  846:0  847:0  848:0  849:0  850:0  851:0  852:0  853:0  854:0  855:0  856:0  857:0  858:0  859:0  860:0  861:0  862:0  863:0  864:0  865:0  866:0  867:0  868:0  869:0  870:0  871:0  872:0  873:0  874:0  875:0  876:0  877:0  878:0  879:0  880:0  881:0  882:0  883:0  884:0  885:0  886:0  887:0  888:0  889:0  890:0  891:0  892:0  893:0  894:0  895:0  896:0  897:0  898:1  899:1  900:0  901:0  902:0  903:0  904:0  905:0  906:0  907:0  908:0  909:0  910:0  911:0  912:0  913:0  914:0  915:0  916:0  917:0  918:0  919:0  920:0  921:0  922:0  923:0  924:0  925:0  926:0  927:0  928:0  929:0  930:0  931:0  932:0  933:0  934:0  935:1  936:0  937:0  938:0  939:0  940:0  941:0  942:0  943:0  944:0  945:0  946:0  947:0  948:0  949:0  950:0  951:0  952:0  953:0  954:0  955:0  956:0  957:0  958:1  959:0  960:0  961:0  962:0  963:0  964:0  965:0  966:0  967:0  968:0  969:0  970:0  971:0  972:0  973:0  974:0  975:0  976:0  977:0  978:0  979:0  980:0  981:0  982:0  983:0  984:0  985:0  986:0  987:0  988:0  989:0  990:0  991:0  992:0  993:0  994:0  995:0  996:0  997:0  998:0  999:0  1000:0  1001:0  1002:0  1003:1  1004:0  1005:0  1006:0  1007:0  1008:0  1009:0  1010:0  1011:0  1012:0  1013:0  1014:0  1015:0  1016:0  1017:0  1018:0  1019:0  1020:0  1021:0  1022:0  1023:0  1024:0  1025:1  1026:0  1027:0  1028:0  1029:0  1030:0  1031:0  1032:0  1033:0  1034:0  1035:0  1036:0  1037:0  1038:0  1039:0  1040:0  1041:0  1042:0  1043:0  1044:0  1045:0  1046:0  1047:0  1048:0  1049:0  1050:0  1051:0  1052:0  1053:0  1054:0  1055:0  1056:0  1057:0  1058:0  1059:0  1060:0  1061:0  1062:0  1063:0  1064:0  1065:0  1066:0  1067:0  1068:0  1069:0  1070:0  1071:0  1072:0  1073:0  1074:1  1075:0  1076:0  1077:0  1078:0  1079:0  1080:0  1081:0  1082:0  1083:0  1084:0  1085:0  1086:0  1087:0  1088:0  1089:0  1090:0  1091:0  1092:0  1093:1  1094:0  1095:0  1096:0  1097:0  1098:0  1099:0  1100:0  1101:0  1102:0  1103:0  1104:0  1105:0  1106:0  1107:0  1108:0  1109:1  1110:0  1111:0  1112:0  1113:0  1114:0  1115:0  1116:0  1117:0  1118:0  1119:0  1120:0  1121:0  1122:0  1123:0  1124:0  1125:0  1126:0  1127:0  1128:0  1129:0  1130:0  1131:0  1132:0  1133:0  1134:0  1135:1  1136:0  1137:0  1138:0  1139:0  1140:1  1141:0  1142:0  1143:0  1144:0  1145:0  1146:0  1147:0  1148:0  1149:0  1150:0  1151:0  1152:0  1153:0  1154:0  1155:0  1156:0  1157:0  1158:0  1159:0  1160:0  1161:0  1162:0  1163:0  1164:0  1165:0  1166:0  1167:0  1168:0  1169:0  1170:0  1171:0  1172:0  1173:0  1174:0  1175:0  1176:0  1177:0  1178:0  1179:0  1180:0  1181:0  1182:0  1183:0  1184:0  1185:0  1186:0  1187:0  1188:0  1189:0  1190:0  1191:0  1192:0  1193:0  1194:0  1195:0  1196:0  1197:0  1198:0  1199:0  1200:0  1201:0  1202:0  1203:0  1204:0  1205:0  1206:0  1207:0  1208:1  1209:0  1210:1  1211:0  1212:0  1213:0  1214:1  1215:0  1216:0  1217:0  1218:0  1219:0  1220:0  1221:0  1222:0  1223:0  1224:0  1225:1  1226:0  1227:0  1228:0  1229:0  1230:0  1231:0  1232:0  1233:0  1234:0  1235:1  1236:0  1237:0  1238:0  1239:0  1240:0  1241:0  1242:0  1243:0  1244:0  1245:0  1246:0  1247:0  1248:0  1249:0  1250:0  1251:0  1252:0  1253:0  1254:0  1255:0  1256:0  1257:0  1258:0  1259:0  1260:0  1261:0  1262:0  1263:0  1264:0  1265:0  1266:0  1267:0  1268:0  1269:0  1270:0  1271:0  1272:0  1273:0  1274:0  1275:0  1276:0  1277:0  1278:0  1279:0  1280:0  1281:0  1282:0  1283:0  1284:0  1285:0  1286:0  1287:0  1288:0  1289:0  1290:0  1291:0  1292:0  1293:0  1294:0  1295:0  1296:0  1297:0  1298:0  1299:0  1300:0  1301:0  1302:0  1303:0  1304:0  1305:0  1306:0  1307:0  1308:0  1309:0  1310:0  1311:0  1312:0  1313:0  1314:0  1315:0  1316:0  1317:0  1318:0  1319:0  1320:0  1321:0  1322:0  1323:0  1324:0  1325:0  1326:0  1327:0  1328:0  1329:0  1330:0  1331:0  1332:0  1333:0  1334:1  1335:0  1336:0  1337:0  1338:0  1339:0  1340:1  1341:0  1342:0  1343:0  1344:0  1345:0  1346:0  1347:0  1348:0  1349:0  1350:0  1351:0  1352:0  1353:0  1354:0  1355:0  1356:0  1357:0  1358:0  1359:0  1360:0  1361:0  1362:0  1363:0  1364:0  1365:0  1366:1  1367:0  1368:0  1369:0  1370:0  1371:0  1372:0  1373:0  1374:0  1375:0  1376:0  1377:0  1378:0  1379:0  1380:0  1381:0  1382:0  1383:0  1384:0  1385:0  1386:0  1387:0  1388:0  1389:0  1390:0  1391:0  1392:1  1393:0  1394:0  1395:0  1396:0  1397:0  1398:0  1399:0  1400:0  1401:0  1402:0  1403:0  1404:0  1405:0  1406:0  1407:0  1408:0  1409:0  1410:0  1411:0  1412:0  1413:0  1414:0  1415:0  1416:0  1417:0  1418:0  1419:0  1420:0  1421:0  1422:0  1423:0  1424:0  1425:0  1426:0  1427:0  1428:0  1429:1  1430:0  1431:0  1432:0  1433:0  1434:0  1435:0  1436:0  1437:0  1438:0  1439:0  1440:0  1441:0  1442:0  1443:0  1444:0  1445:0  1446:0  1447:0  1448:0  1449:0  1450:0  1451:0  1452:0  1453:0  1454:0  1455:0  1456:0  1457:0  1458:0  1459:0  1460:0  1461:0  1462:0  1463:0  1464:0  1465:0  1466:0  1467:0  1468:0  1469:0  1470:0  1471:0  1472:0  1473:0  1474:0  1475:0  1476:0  1477:0  1478:0  1479:0  1480:0  1481:0  1482:0  1483:0  1484:0  1485:0  1486:0  1487:0  1488:0  1489:0  1490:0  1491:0  1492:0  1493:0  1494:0  1495:0  1496:0  1497:0  1498:0  1499:0  1500:0  1501:0  1502:0  1503:0  1504:0  1505:0  1506:0  1507:0  1508:0  1509:0  1510:0  1511:0  1512:0  1513:0  1514:0  1515:0  1516:0  1517:0  1518:0  1519:0  1520:0  1521:0  1522:0  1523:0  1524:0  1525:1  1526:0  1527:0  1528:0  1529:0  1530:0  1531:0  1532:0  1533:0  1534:0  1535:0  1536:0  1537:0  1538:0  1539:0  1540:0  1541:0  1542:0  1543:0  1544:0  1545:0  1546:0  1547:0  1548:0  1549:1  1550:1  1551:0  1552:0  1553:0  1554:0  1555:0  1556:0  1557:0  1558:0  1559:0  1560:0  1561:0  1562:0  1563:0  1564:0  1565:0  1566:0  1567:0  1568:0  1569:0  1570:0  1571:0  1572:0  1573:0  1574:0  1575:0  1576:0  1577:0  1578:0  1579:0  1580:0  1581:0  1582:0  1583:0  1584:0  1585:0  1586:1  1587:0  1588:0  1589:0  1590:0  1591:1  1592:0  1593:0  1594:0  1595:0  1596:0  1597:0  1598:0  1599:0  1600:0  1601:0  1602:0  1603:0  1604:0  1605:0  1606:0  1607:0  1608:0  1609:0  1610:0  1611:0  1612:0  1613:0  1614:0  1615:0  1616:0  1617:0  1618:0  1619:0  1620:0  1621:0  1622:0  1623:0  1624:0  1625:0  1626:0  1627:0  1628:0  1629:0  1630:0  1631:0  1632:0  1633:0  1634:0  1635:0  1636:0  1637:0  1638:0  1639:0  1640:0  1641:1  1642:0  1643:0  1644:0  1645:1  1646:0  1647:0  1648:0  1649:0  1650:0  1651:0  1652:0  1653:0  1654:0  1655:1  1656:0  1657:0  1658:0  1659:0  1660:0  1661:0  1662:0  1663:0  1664:0  1665:0  1666:0  1667:0  1668:0  1669:0  1670:0  1671:0  1672:0  1673:0  1674:0  1675:0  1676:2  1677:0  1678:0  1679:0  1680:0  1681:0  1682:0  1683:0  1684:0  1685:0  1686:0  1687:0  1688:0  1689:0  1690:0  1691:0  1692:0  1693:0  1694:0  1695:0  1696:0  1697:0  1698:0  1699:0  1700:0  1701:0  1702:0  1703:0  1704:0  1705:0  1706:0  1707:0  1708:0  1709:0  1710:0  1711:0  1712:0  1713:0  1714:0  1715:0  1716:0  1717:0  1718:0  1719:0  1720:0  1721:0  1722:0  1723:0  1724:0  1725:0  1726:0  1727:0  1728:0  1729:0  1730:0  1731:0  1732:0  1733:0  1734:0  1735:0  1736:0  1737:0  1738:0  1739:0  1740:0  1741:0  1742:0  1743:0  1744:0  1745:0  1746:0  1747:0  1748:0  1749:0  1750:0  1751:0  1752:0  1753:0  1754:0  1755:0  1756:0  1757:0  1758:0  1759:0  1760:0  1761:0  1762:0  1763:0  1764:0  1765:0  1766:0  1767:0  1768:0  1769:0  1770:0  1771:1  1772:0  1773:0  1774:0  1775:0  1776:0  1777:0  1778:0  1779:0  1780:0  1781:1  1782:0  1783:0  1784:0  1785:0  1786:0  1787:0  1788:0  1789:0  1790:0  1791:0  1792:0  1793:0  1794:0  1795:0  1796:0  1797:0  1798:0  1799:0  1800:0  1801:0  1802:0  1803:0  1804:0  1805:0  1806:0  1807:0  1808:0  1809:0  1810:0  1811:0  1812:0  1813:0  1814:0  1815:0  1816:0  1817:0  1818:0  1819:0  1820:0  1821:0  1822:1  1823:0  1824:0  1825:0  1826:0  1827:0  1828:0  1829:0  1830:0  1831:0  1832:0  1833:0  1834:0  1835:0  1836:0  1837:0  1838:1  1839:0  1840:0  1841:0  1842:0  1843:0  1844:0  1845:0  1846:0  1847:0  1848:0  1849:0  1850:0  1851:0  1852:0  1853:0  1854:0  1855:0  1856:0  1857:0  1858:0  1859:0  1860:0  1861:0  1862:0  1863:0  1864:0  1865:0  1866:0  1867:0  1868:0  1869:0  1870:0  1871:0  1872:0  1873:0  1874:0  1875:0  1876:0  1877:0  1878:0  1879:0  1880:0  1881:0  1882:0  1883:0  1884:0  1885:1  1886:0  1887:0  1888:0  1889:0  1890:0  1891:0  1892:0  1893:0  1894:0  1895:0  1896:0  1897:0  1898:0  1899:0  1900:0  1901:0  1902:0  1903:0  1904:0  1905:0  1906:0  1907:0  1908:0  1909:0  1910:0  1911:0  1912:0  1913:0  1914:0  1915:0  1916:0  1917:0  1918:0  1919:0  1920:0  1921:0  1922:0  1923:0  1924:0  1925:0  1926:0  1927:0  1928:0  1929:0  1930:0  1931:0  1932:0  1933:0  1934:0  1935:0  1936:0  1937:0  1938:0  1939:0  1940:0  1941:0  1942:0  1943:0  1944:0  1945:0  1946:0  1947:0  1948:0  1949:0  1950:0  1951:0  1952:0  1953:0  1954:0  1955:0  1956:0  1957:0  1958:0  1959:1  1960:0  1961:0  1962:0  1963:0  1964:0  1965:0  1966:0  1967:0  1968:0  1969:0  1970:0  1971:0  1972:0  1973:0  1974:0  1975:0  1976:0  1977:0  1978:0  1979:0  1980:0  1981:0  1982:0  1983:0  1984:0  1985:0  1986:0  1987:0  1988:0  1989:0  1990:0  1991:1  1992:0  1993:0  1994:0  1995:0  1996:0  1997:0  1998:0  1999:0  2000:0  2001:0  2002:0  2003:0  2004:0  2005:0  2006:0  2007:0  2008:0  2009:0  2010:0  2011:0  2012:0  2013:0  2014:0  2015:0  2016:0  2017:2  2018:0  2019:0  2020:0  2021:0  2022:0  2023:0  2024:0  2025:0  2026:0  2027:0  2028:0  2029:0  2030:0  2031:0  2032:0  2033:0  2034:0  2035:0  2036:0  2037:0  2038:0  2039:0  2040:0  2041:0  2042:0  2043:0  2044:0  2045:0  2046:0  2047:0  2048:0  2049:0  2050:0  2051:0  2052:0  2053:0  2054:0  2055:0  2056:0  2057:0  2058:0  2059:0  2060:0  2061:0  2062:0  2063:0  2064:0  2065:0  2066:0  2067:0  2068:0  2069:0  2070:0  2071:0  2072:0  2073:0  2074:0  2075:0  2076:0  2077:0  2078:0  2079:0  2080:0  2081:0  2082:0  2083:0  2084:0  2085:0  2086:0  2087:0  2088:0  2089:0  2090:1  2091:0  2092:1  2093:0  2094:0  2095:0  2096:1  2097:0  2098:0  2099:0  2100:0  2101:0  2102:0  2103:0  2104:0  2105:0  2106:0  2107:0  2108:0  2109:0  2110:0  2111:0  2112:0  2113:0  2114:0  2115:0  2116:0  2117:2  2118:0  2119:0  2120:0  2121:0  2122:0  2123:0  2124:0  2125:0  2126:0  2127:0  2128:0  2129:0  2130:0  2131:0  2132:0  2133:0  2134:0  2135:0  2136:0  2137:0  2138:0  2139:0  2140:0  2141:0  2142:0  2143:0  2144:0  2145:0  2146:0  2147:0  2148:0  2149:0  2150:0  2151:0  2152:0  2153:0  2154:0  2155:0  2156:0  2157:0  2158:0  2159:0  2160:0  2161:0  2162:0  2163:0  2164:0  2165:0  2166:0  2167:0  2168:0  2169:0  2170:0  2171:0  2172:0  2173:0  2174:0  2175:0  2176:0  2177:0  2178:0  2179:0  2180:0  2181:0  2182:0  2183:0  2184:0  2185:0  2186:0  2187:0  2188:0  2189:0  2190:0  2191:0  2192:0  2193:0  2194:0  2195:0  2196:0  2197:0  2198:0  2199:0  2200:0  2201:0  2202:0  2203:0  2204:0  2205:0  
+1  1:0  2:0  3:0  4:0  5:0  6:0  7:0  8:0  9:0  10:0  11:0  12:0  13:0  14:0  15:0  16:1  17:0  18:0  19:0  20:0  21:0  22:0  23:0  24:0  25:0  26:0  27:0  28:0  29:0  30:0  31:0  32:0  33:0  34:0  35:0  36:0  37:0  38:0  39:0  40:0  41:0  42:0  43:0  44:0  45:0  46:0  47:0  48:0  49:0  50:0  51:0  52:0  53:0  54:0  55:0  56:0  57:0  58:0  59:0  60:0  61:0  62:0  63:0  64:0  65:0  66:0  67:0  68:0  69:0  70:0  71:0  72:0  73:0  74:0  75:0  76:0  77:0  78:0  79:0  80:0  81:0  82:0  83:0  84:0  85:0  86:0  87:0  88:0  89:0  90:0  91:0  92:0  93:0  94:0  95:0  96:0  97:0  98:0  99:0  100:0  101:0  102:0  103:0  104:0  105:0  106:1  107:0  108:0  109:0  110:0  111:0  112:0  113:0  114:0  115:0  116:0  117:0  118:0  119:0  120:0  121:0  122:0  123:0  124:0  125:0  126:0  127:0  128:0  129:0  130:0  131:0  132:0  133:0  134:0  135:0  136:0  137:0  138:0  139:1  140:0  141:0  142:0  143:0  144:0  145:0  146:0  147:0  148:0  149:0  150:0  151:0  152:0  153:0  154:0  155:0  156:0  157:0  158:0  159:0  160:0  161:0  162:0  163:0  164:0  165:0  166:0  167:0  168:0  169:0  170:0  171:0  172:0  173:0  174:0  175:0  176:0  177:0  178:0  179:0  180:0  181:0  182:0  183:0  184:0  185:0  186:0  187:0  188:0  189:0  190:0  191:0  192:0  193:0  194:0  195:0  196:0  197:0  198:0  199:0  200:0  201:0  202:1  203:0  204:0  205:0  206:0  207:0  208:0  209:0  210:0  211:0  212:0  213:0  214:0  215:0  216:0  217:0  218:0  219:0  220:0  221:0  222:0  223:0  224:0  225:0  226:0  227:0  228:0  229:0  230:0  231:0  232:0  233:0  234:0  235:0  236:0  237:0  238:0  239:0  240:0  241:0  242:0  243:0  244:0  245:0  246:0  247:0  248:0  249:0  250:0  251:0  252:0  253:0  254:0  255:0  256:0  257:0  258:1  259:0  260:1  261:0  262:1  263:0  264:0  265:0  266:0  267:0  268:0  269:1  270:0  271:0  272:0  273:0  274:0  275:0  276:0  277:0  278:0  279:0  280:0  281:0  282:0  283:0  284:0  285:0  286:0  287:0  288:0  289:0  290:0  291:0  292:0  293:0  294:0  295:0  296:0  297:0  298:0  299:0  300:0  301:0  302:0  303:0  304:0  305:0  306:0  307:0  308:0  309:1  310:1  311:0  312:0  313:0  314:0  315:0  316:0  317:0  318:0  319:0  320:0  321:0  322:1  323:0  324:0  325:0  326:0  327:0  328:0  329:0  330:1  331:1  332:2  333:0  334:0  335:0  336:0  337:0  338:0  339:0  340:0  341:0  342:0  343:0  344:0  345:0  346:0  347:0  348:0  349:2  350:0  351:0  352:1  353:0  354:0  355:0  356:0  357:0  358:0  359:0  360:0  361:0  362:0  363:0  364:0  365:0  366:0  367:0  368:0  369:0  370:0  371:0  372:0  373:0  374:0  375:0  376:0  377:0  378:0  379:0  380:0  381:0  382:0  383:0  384:0  385:0  386:0  387:0  388:0  389:0  390:0  391:0  392:0  393:0  394:0  395:0  396:0  397:0  398:0  399:0  400:0  401:0  402:0  403:0  404:0  405:0  406:0  407:0  408:0  409:0  410:0  411:0  412:0  413:0  414:0  415:0  416:0  417:0  418:0  419:0  420:0  421:0  422:0  423:0  424:0  425:0  426:0  427:0  428:0  429:0  430:0  431:0  432:0  433:0  434:0  435:0  436:0  437:0  438:0  439:0  440:0  441:0  442:0  443:0  444:0  445:0  446:0  447:0  448:0  449:0  450:0  451:0  452:0  453:0  454:0  455:0  456:1  457:0  458:0  459:0  460:0  461:0  462:0  463:0  464:0  465:0  466:0  467:0  468:0  469:0  470:0  471:0  472:0  473:0  474:0  475:0  476:0  477:0  478:0  479:0  480:0  481:0  482:0  483:0  484:0  485:0  486:0  487:0  488:0  489:0  490:0  491:0  492:0  493:0  494:0  495:0  496:0  497:0  498:0  499:0  500:0  501:0  502:0  503:0  504:0  505:0  506:0  507:0  508:0  509:0  510:0  511:0  512:0  513:0  514:0  515:0  516:0  517:0  518:0  519:0  520:0  521:0  522:0  523:0  524:0  525:0  526:0  527:0  528:0  529:0  530:0  531:0  532:0  533:0  534:0  535:0  536:0  537:0  538:0  539:0  540:0  541:0  542:0  543:0  544:0  545:0  546:0  547:0  548:0  549:0  550:0  551:0  552:0  553:0  554:0  555:0  556:0  557:0  558:0  559:0  560:0  561:0  562:1  563:0  564:0  565:0  566:0  567:0  568:0  569:0  570:0  571:0  572:0  573:0  574:0  575:0  576:0  577:1  578:0  579:0  580:0  581:0  582:0  583:0  584:0  585:0  586:0  587:0  588:0  589:0  590:0  591:0  592:0  593:0  594:0  595:0  596:0  597:0  598:0  599:0  600:0  601:0  602:0  603:0  604:0  605:0  606:0  607:0  608:0  609:0  610:0  611:0  612:0  613:0  614:0  615:0  616:0  617:0  618:0  619:0  620:0  621:0  622:0  623:0  624:0  625:0  626:0  627:0  628:0  629:0  630:0  631:0  632:0  633:0  634:0  635:0  636:0  637:0  638:1  639:0  640:0  641:0  642:0  643:0  644:0  645:0  646:0  647:0  648:0  649:0  650:0  651:0  652:0  653:0  654:0  655:0  656:0  657:0  658:0  659:0  660:0  661:0  662:0  663:0  664:0  665:0  666:0  667:0  668:0  669:0  670:0  671:0  672:0  673:0  674:0  675:0  676:0  677:0  678:0  679:0  680:0  681:0  682:0  683:0  684:0  685:0  686:0  687:0  688:0  689:0  690:0  691:0  692:0  693:0  694:1  695:0  696:0  697:0  698:0  699:0  700:0  701:0  702:0  703:0  704:0  705:0  706:2  707:0  708:0  709:0  710:0  711:0  712:0  713:0  714:0  715:0  716:0  717:0  718:0  719:0  720:0  721:0  722:0  723:0  724:0  725:0  726:0  727:0  728:0  729:0  730:0  731:0  732:0  733:0  734:0  735:0  736:0  737:0  738:0  739:0  740:0  741:0  742:0  743:0  744:0  745:0  746:0  747:0  748:0  749:0  750:0  751:2  752:0  753:0  754:0  755:0  756:0  757:0  758:0  759:0  760:0  761:0  762:0  763:1  764:0  765:0  766:0  767:0  768:0  769:2  770:0  771:1  772:1  773:0  774:0  775:0  776:0  777:0  778:0  779:0  780:0  781:0  782:0  783:1  784:0  785:0  786:0  787:0  788:0  789:0  790:0  791:0  792:0  793:0  794:2  795:0  796:0  797:0  798:0  799:0  800:0  801:0  802:0  803:0  804:0  805:0  806:0  807:0  808:0  809:0  810:0  811:0  812:0  813:0  814:0  815:0  816:0  817:0  818:0  819:0  820:0  821:0  822:0  823:0  824:0  825:0  826:0  827:0  828:0  829:0  830:0  831:0  832:0  833:0  834:0  835:0  836:0  837:0  838:0  839:0  840:0  841:0  842:0  843:0  844:0  845:0  846:0  847:0  848:0  849:0  850:0  851:0  852:0  853:0  854:0  855:0  856:0  857:0  858:0  859:0  860:0  861:0  862:0  863:0  864:0  865:0  866:0  867:0  868:0  869:0  870:0  871:0  872:0  873:0  874:0  875:0  876:0  877:0  878:0  879:0  880:0  881:0  882:0  883:0  884:0  885:0  886:0  887:0  888:0  889:0  890:0  891:0  892:0  893:0  894:0  895:0  896:0  897:1  898:0  899:0  900:0  901:0  902:0  903:0  904:0  905:0  906:0  907:0  908:0  909:0  910:0  911:0  912:0  913:0  914:0  915:0  916:0  917:0  918:0  919:0  920:0  921:0  922:0  923:0  924:0  925:0  926:0  927:0  928:0  929:0  930:0  931:0  932:0  933:0  934:0  935:0  936:0  937:0  938:0  939:0  940:0  941:0  942:0  943:0  944:0  945:0  946:0  947:0  948:0  949:0  950:0  951:0  952:0  953:0  954:0  955:0  956:0  957:0  958:0  959:0  960:0  961:0  962:0  963:0  964:0  965:0  966:0  967:0  968:0  969:0  970:0  971:0  972:0  973:0  974:0  975:0  976:0  977:0  978:0  979:0  980:0  981:0  982:0  983:0  984:0  985:0  986:0  987:0  988:0  989:0  990:0  991:0  992:0  993:0  994:0  995:0  996:0  997:0  998:0  999:0  1000:0  1001:0  1002:1  1003:0  1004:0  1005:0  1006:0  1007:0  1008:0  1009:0  1010:0  1011:0  1012:0  1013:0  1014:0  1015:0  1016:0  1017:0  1018:0  1019:0  1020:0  1021:1  1022:0  1023:0  1024:0  1025:0  1026:0  1027:0  1028:0  1029:0  1030:0  1031:0  1032:0  1033:0  1034:0  1035:0  1036:0  1037:0  1038:0  1039:0  1040:0  1041:0  1042:0  1043:0  1044:0  1045:0  1046:0  1047:0  1048:0  1049:0  1050:0  1051:0  1052:0  1053:0  1054:0  1055:0  1056:0  1057:0  1058:0  1059:0  1060:0  1061:0  1062:0  1063:0  1064:0  1065:0  1066:0  1067:0  1068:0  1069:0  1070:0  1071:0  1072:0  1073:0  1074:0  1075:0  1076:0  1077:0  1078:0  1079:0  1080:0  1081:0  1082:0  1083:0  1084:0  1085:0  1086:0  1087:0  1088:0  1089:0  1090:0  1091:0  1092:0  1093:0  1094:0  1095:0  1096:0  1097:0  1098:0  1099:0  1100:0  1101:0  1102:0  1103:0  1104:0  1105:0  1106:0  1107:0  1108:0  1109:0  1110:0  1111:0  1112:0  1113:0  1114:0  1115:0  1116:0  1117:0  1118:0  1119:0  1120:0  1121:0  1122:0  1123:0  1124:0  1125:0  1126:0  1127:0  1128:0  1129:0  1130:0  1131:0  1132:0  1133:0  1134:0  1135:0  1136:0  1137:0  1138:0  1139:0  1140:1  1141:0  1142:1  1143:0  1144:0  1145:0  1146:0  1147:0  1148:0  1149:0  1150:1  1151:0  1152:0  1153:0  1154:0  1155:0  1156:0  1157:0  1158:0  1159:0  1160:0  1161:0  1162:0  1163:0  1164:0  1165:0  1166:0  1167:0  1168:0  1169:0  1170:0  1171:0  1172:0  1173:0  1174:0  1175:0  1176:0  1177:0  1178:0  1179:0  1180:0  1181:0  1182:0  1183:1  1184:0  1185:0  1186:0  1187:0  1188:0  1189:0  1190:0  1191:0  1192:1  1193:0  1194:0  1195:0  1196:0  1197:0  1198:0  1199:0  1200:0  1201:0  1202:0  1203:0  1204:0  1205:0  1206:0  1207:1  1208:0  1209:0  1210:1  1211:0  1212:0  1213:1  1214:2  1215:0  1216:0  1217:0  1218:0  1219:1  1220:0  1221:0  1222:0  1223:0  1224:0  1225:0  1226:0  1227:0  1228:0  1229:0  1230:0  1231:2  1232:0  1233:0  1234:0  1235:0  1236:0  1237:0  1238:0  1239:0  1240:0  1241:0  1242:0  1243:0  1244:0  1245:0  1246:0  1247:0  1248:0  1249:0  1250:0  1251:0  1252:0  1253:0  1254:0  1255:0  1256:0  1257:0  1258:0  1259:0  1260:0  1261:0  1262:0  1263:0  1264:0  1265:0  1266:0  1267:0  1268:0  1269:0  1270:0  1271:0  1272:0  1273:0  1274:0  1275:0  1276:0  1277:0  1278:0  1279:0  1280:0  1281:0  1282:0  1283:0  1284:0  1285:0  1286:0  1287:0  1288:0  1289:0  1290:0  1291:0  1292:0  1293:0  1294:0  1295:0  1296:0  1297:0  1298:0  1299:0  1300:0  1301:0  1302:0  1303:0  1304:0  1305:0  1306:0  1307:0  1308:0  1309:0  1310:0  1311:0  1312:0  1313:0  1314:0  1315:0  1316:0  1317:0  1318:0  1319:0  1320:0  1321:0  1322:0  1323:0  1324:0  1325:0  1326:0  1327:0  1328:0  1329:0  1330:0  1331:0  1332:0  1333:0  1334:0  1335:0  1336:0  1337:0  1338:0  1339:1  1340:0  1341:0  1342:0  1343:0  1344:0  1345:0  1346:0  1347:0  1348:0  1349:0  1350:0  1351:0  1352:0  1353:0  1354:0  1355:0  1356:0  1357:0  1358:0  1359:0  1360:0  1361:0  1362:0  1363:0  1364:0  1365:0  1366:0  1367:0  1368:0  1369:0  1370:0  1371:0  1372:0  1373:0  1374:0  1375:0  1376:0  1377:0  1378:0  1379:0  1380:0  1381:0  1382:0  1383:0  1384:0  1385:0  1386:0  1387:0  1388:0  1389:0  1390:0  1391:0  1392:0  1393:0  1394:0  1395:0  1396:0  1397:0  1398:0  1399:0  1400:0  1401:0  1402:0  1403:0  1404:0  1405:0  1406:0  1407:0  1408:0  1409:0  1410:0  1411:0  1412:0  1413:0  1414:0  1415:0  1416:0  1417:0  1418:0  1419:0  1420:0  1421:0  1422:0  1423:0  1424:0  1425:0  1426:0  1427:0  1428:0  1429:0  1430:0  1431:0  1432:0  1433:0  1434:0  1435:0  1436:0  1437:0  1438:0  1439:0  1440:0  1441:0  1442:0  1443:1  1444:0  1445:0  1446:0  1447:0  1448:0  1449:0  1450:0  1451:0  1452:0  1453:0  1454:0  1455:0  1456:0  1457:1  1458:0  1459:0  1460:0  1461:0  1462:0  1463:0  1464:0  1465:0  1466:0  1467:0  1468:0  1469:0  1470:0  1471:0  1472:0  1473:0  1474:0  1475:0  1476:0  1477:0  1478:0  1479:0  1480:0  1481:0  1482:0  1483:0  1484:0  1485:0  1486:0  1487:0  1488:0  1489:0  1490:0  1491:0  1492:0  1493:0  1494:0  1495:0  1496:0  1497:0  1498:0  1499:0  1500:0  1501:0  1502:0  1503:0  1504:0  1505:0  1506:0  1507:0  1508:0  1509:0  1510:0  1511:0  1512:0  1513:0  1514:0  1515:0  1516:0  1517:0  1518:0  1519:0  1520:0  1521:0  1522:0  1523:0  1524:0  1525:0  1526:0  1527:0  1528:0  1529:0  1530:0  1531:0  1532:0  1533:0  1534:0  1535:0  1536:0  1537:0  1538:0  1539:0  1540:0  1541:0  1542:0  1543:0  1544:0  1545:0  1546:0  1547:0  1548:0  1549:0  1550:0  1551:0  1552:0  1553:0  1554:0  1555:0  1556:0  1557:0  1558:0  1559:0  1560:0  1561:0  1562:0  1563:0  1564:0  1565:0  1566:0  1567:0  1568:0  1569:0  1570:0  1571:0  1572:0  1573:0  1574:0  1575:0  1576:1  1577:0  1578:0  1579:0  1580:0  1581:0  1582:0  1583:0  1584:0  1585:0  1586:0  1587:0  1588:0  1589:0  1590:1  1591:0  1592:0  1593:0  1594:0  1595:0  1596:0  1597:0  1598:0  1599:0  1600:0  1601:0  1602:0  1603:0  1604:0  1605:0  1606:0  1607:0  1608:0  1609:0  1610:0  1611:0  1612:0  1613:0  1614:0  1615:0  1616:0  1617:0  1618:0  1619:0  1620:0  1621:0  1622:0  1623:0  1624:1  1625:0  1626:0  1627:0  1628:0  1629:0  1630:1  1631:0  1632:0  1633:0  1634:0  1635:0  1636:0  1637:0  1638:0  1639:0  1640:0  1641:0  1642:0  1643:0  1644:0  1645:0  1646:0  1647:0  1648:1  1649:0  1650:0  1651:3  1652:0  1653:0  1654:1  1655:0  1656:0  1657:0  1658:0  1659:0  1660:0  1661:0  1662:0  1663:0  1664:0  1665:1  1666:0  1667:0  1668:0  1669:0  1670:0  1671:0  1672:0  1673:0  1674:0  1675:1  1676:1  1677:0  1678:0  1679:0  1680:0  1681:0  1682:0  1683:0  1684:0  1685:0  1686:0  1687:0  1688:0  1689:0  1690:0  1691:0  1692:0  1693:0  1694:0  1695:0  1696:0  1697:0  1698:0  1699:0  1700:0  1701:0  1702:0  1703:0  1704:0  1705:0  1706:0  1707:0  1708:0  1709:0  1710:0  1711:0  1712:0  1713:0  1714:0  1715:0  1716:0  1717:0  1718:0  1719:0  1720:0  1721:0  1722:0  1723:0  1724:0  1725:0  1726:0  1727:0  1728:0  1729:0  1730:0  1731:0  1732:0  1733:0  1734:0  1735:0  1736:0  1737:0  1738:0  1739:0  1740:0  1741:0  1742:0  1743:0  1744:0  1745:0  1746:0  1747:0  1748:0  1749:0  1750:0  1751:0  1752:0  1753:0  1754:0  1755:0  1756:0  1757:0  1758:0  1759:0  1760:0  1761:0  1762:0  1763:0  1764:0  1765:0  1766:0  1767:0  1768:0  1769:0  1770:0  1771:0  1772:0  1773:0  1774:0  1775:0  1776:0  1777:0  1778:0  1779:0  1780:1  1781:0  1782:0  1783:0  1784:0  1785:0  1786:0  1787:0  1788:0  1789:0  1790:0  1791:0  1792:0  1793:0  1794:0  1795:0  1796:0  1797:0  1798:0  1799:0  1800:0  1801:0  1802:0  1803:0  1804:0  1805:0  1806:0  1807:0  1808:0  1809:0  1810:0  1811:0  1812:0  1813:0  1814:0  1815:0  1816:0  1817:0  1818:0  1819:0  1820:0  1821:0  1822:0  1823:0  1824:0  1825:0  1826:0  1827:0  1828:0  1829:0  1830:0  1831:0  1832:0  1833:0  1834:0  1835:0  1836:0  1837:0  1838:0  1839:0  1840:0  1841:0  1842:0  1843:0  1844:0  1845:0  1846:0  1847:0  1848:0  1849:0  1850:0  1851:0  1852:0  1853:0  1854:0  1855:0  1856:0  1857:0  1858:0  1859:0  1860:0  1861:0  1862:0  1863:0  1864:0  1865:0  1866:0  1867:0  1868:0  1869:0  1870:0  1871:0  1872:0  1873:0  1874:0  1875:0  1876:0  1877:0  1878:0  1879:0  1880:0  1881:0  1882:0  1883:0  1884:0  1885:1  1886:0  1887:0  1888:0  1889:0  1890:0  1891:0  1892:0  1893:0  1894:0  1895:0  1896:0  1897:0  1898:0  1899:0  1900:0  1901:0  1902:0  1903:0  1904:0  1905:0  1906:0  1907:0  1908:0  1909:0  1910:0  1911:0  1912:0  1913:0  1914:0  1915:0  1916:0  1917:0  1918:0  1919:0  1920:0  1921:0  1922:0  1923:0  1924:0  1925:0  1926:0  1927:0  1928:0  1929:0  1930:0  1931:0  1932:0  1933:0  1934:0  1935:0  1936:0  1937:0  1938:0  1939:0  1940:0  1941:0  1942:0  1943:0  1944:0  1945:0  1946:0  1947:0  1948:0  1949:0  1950:0  1951:0  1952:0  1953:0  1954:0  1955:0  1956:0  1957:0  1958:0  1959:0  1960:0  1961:0  1962:0  1963:0  1964:0  1965:0  1966:0  1967:0  1968:0  1969:0  1970:0  1971:0  1972:0  1973:0  1974:0  1975:0  1976:0  1977:0  1978:0  1979:0  1980:0  1981:0  1982:0  1983:0  1984:0  1985:0  1986:0  1987:0  1988:0  1989:0  1990:0  1991:0  1992:0  1993:0  1994:0  1995:0  1996:0  1997:0  1998:0  1999:0  2000:0  2001:0  2002:0  2003:0  2004:0  2005:0  2006:0  2007:0  2008:0  2009:0  2010:0  2011:0  2012:0  2013:0  2014:0  2015:0  2016:0  2017:0  2018:0  2019:0  2020:0  2021:0  2022:0  2023:0  2024:0  2025:0  2026:0  2027:0  2028:0  2029:0  2030:0  2031:1  2032:1  2033:0  2034:0  2035:0  2036:0  2037:0  2038:0  2039:0  2040:0  2041:0  2042:0  2043:0  2044:0  2045:0  2046:0  2047:0  2048:0  2049:0  2050:0  2051:0  2052:0  2053:0  2054:0  2055:0  2056:0  2057:0  2058:0  2059:0  2060:0  2061:0  2062:0  2063:0  2064:0  2065:0  2066:0  2067:0  2068:1  2069:0  2070:0  2071:1  2072:0  2073:0  2074:0  2075:0  2076:0  2077:0  2078:0  2079:0  2080:0  2081:0  2082:0  2083:0  2084:0  2085:1  2086:1  2087:1  2088:0  2089:0  2090:0  2091:0  2092:1  2093:0  2094:0  2095:0  2096:1  2097:0  2098:0  2099:0  2100:0  2101:1  2102:0  2103:0  2104:0  2105:0  2106:0  2107:0  2108:0  2109:0  2110:0  2111:0  2112:0  2113:1  2114:0  2115:1  2116:0  2117:0  2118:0  2119:0  2120:0  2121:0  2122:0  2123:0  2124:0  2125:0  2126:0  2127:0  2128:0  2129:0  2130:0  2131:0  2132:0  2133:0  2134:0  2135:0  2136:0  2137:0  2138:0  2139:0  2140:0  2141:0  2142:0  2143:0  2144:0  2145:0  2146:0  2147:0  2148:0  2149:0  2150:0  2151:0  2152:0  2153:0  2154:0  2155:0  2156:0  2157:0  2158:0  2159:0  2160:0  2161:0  2162:0  2163:0  2164:0  2165:0  2166:0  2167:0  2168:0  2169:0  2170:0  2171:0  2172:0  2173:0  2174:0  2175:0  2176:0  2177:0  2178:0  2179:0  2180:0  2181:0  2182:0  2183:0  2184:0  2185:0  2186:0  2187:0  2188:0  2189:0  2190:0  2191:0  2192:0  2193:0  2194:0  2195:0  2196:0  2197:0  2198:0  2199:0  2200:0  2201:0  2202:0  2203:0  2204:0  2205:0  
+1  1:0  2:0  3:0  4:0  5:0  6:0  7:0  8:0  9:0  10:0  11:0  12:0  13:0  14:0  15:0  16:0  17:0  18:0  19:0  20:0  21:0  22:0  23:0  24:0  25:0  26:0  27:0  28:0  29:0  30:0  31:0  32:0  33:0  34:0  35:0  36:0  37:0  38:0  39:0  40:0  41:0  42:0  43:0  44:0  45:0  46:0  47:0  48:0  49:0  50:0  51:0  52:0  53:0  54:0  55:0  56:0  57:0  58:0  59:1  60:0  61:0  62:0  63:0  64:0  65:0  66:0  67:0  68:0  69:0  70:0  71:0  72:0  73:0  74:0  75:0  76:0  77:0  78:0  79:0  80:0  81:0  82:0  83:0  84:0  85:0  86:0  87:0  88:0  89:0  90:0  91:0  92:0  93:0  94:0  95:0  96:0  97:0  98:0  99:0  100:0  101:0  102:0  103:0  104:0  105:0  106:0  107:0  108:0  109:0  110:0  111:0  112:0  113:0  114:0  115:0  116:0  117:0  118:1  119:0  120:0  121:0  122:0  123:0  124:0  125:0  126:0  127:0  128:0  129:0  130:0  131:0  132:0  133:0  134:0  135:0  136:0  137:0  138:0  139:0  140:0  141:0  142:0  143:0  144:0  145:0  146:0  147:0  148:0  149:0  150:0  151:0  152:0  153:0  154:0  155:0  156:0  157:1  158:0  159:0  160:0  161:0  162:0  163:0  164:0  165:0  166:0  167:0  168:0  169:0  170:0  171:0  172:0  173:0  174:0  175:0  176:0  177:0  178:0  179:0  180:0  181:0  182:0  183:0  184:0  185:0  186:0  187:0  188:0  189:0  190:0  191:0  192:0  193:0  194:0  195:0  196:0  197:0  198:0  199:0  200:0  201:0  202:2  203:0  204:0  205:0  206:0  207:0  208:0  209:0  210:0  211:0  212:0  213:0  214:0  215:0  216:0  217:0  218:0  219:0  220:0  221:0  222:0  223:0  224:0  225:0  226:0  227:0  228:0  229:0  230:0  231:0  232:0  233:0  234:0  235:0  236:0  237:0  238:0  239:0  240:0  241:0  242:0  243:0  244:0  245:0  246:0  247:0  248:0  249:0  250:0  251:0  252:0  253:0  254:0  255:0  256:0  257:0  258:1  259:0  260:1  261:0  262:0  263:0  264:0  265:0  266:1  267:0  268:3  269:0  270:0  271:0  272:0  273:0  274:0  275:0  276:0  277:0  278:0  279:0  280:0  281:0  282:0  283:0  284:0  285:0  286:0  287:0  288:0  289:0  290:0  291:0  292:0  293:0  294:1  295:0  296:0  297:0  298:0  299:0  300:0  301:0  302:0  303:0  304:1  305:0  306:0  307:0  308:0  309:0  310:0  311:0  312:0  313:0  314:0  315:0  316:0  317:0  318:1  319:0  320:0  321:0  322:0  323:0  324:0  325:0  326:0  327:0  328:1  329:0  330:1  331:0  332:0  333:0  334:0  335:0  336:0  337:0  338:0  339:0  340:0  341:0  342:0  343:0  344:0  345:0  346:0  347:0  348:0  349:1  350:0  351:0  352:0  353:0  354:0  355:0  356:0  357:0  358:0  359:0  360:0  361:0  362:0  363:0  364:0  365:0  366:0  367:0  368:0  369:0  370:0  371:0  372:0  373:0  374:0  375:0  376:0  377:0  378:0  379:0  380:0  381:0  382:0  383:0  384:0  385:0  386:0  387:0  388:0  389:0  390:0  391:0  392:0  393:0  394:0  395:0  396:0  397:0  398:0  399:0  400:0  401:0  402:0  403:0  404:0  405:0  406:0  407:0  408:0  409:0  410:0  411:0  412:0  413:0  414:0  415:0  416:0  417:0  418:0  419:0  420:0  421:0  422:0  423:0  424:0  425:0  426:0  427:0  428:0  429:0  430:0  431:0  432:0  433:0  434:0  435:0  436:0  437:0  438:0  439:0  440:0  441:1  442:0  443:0  444:0  445:0  446:0  447:0  448:0  449:0  450:0  451:0  452:0  453:0  454:0  455:0  456:0  457:0  458:0  459:0  460:0  461:0  462:0  463:0  464:0  465:0  466:0  467:0  468:0  469:0  470:0  471:0  472:0  473:0  474:0  475:0  476:0  477:0  478:0  479:0  480:0  481:0  482:0  483:0  484:0  485:0  486:0  487:0  488:0  489:0  490:0  491:0  492:0  493:0  494:0  495:0  496:1  497:0  498:0  499:0  500:0  501:0  502:0  503:0  504:0  505:0  506:0  507:0  508:0  509:0  510:0  511:0  512:0  513:0  514:0  515:0  516:0  517:0  518:0  519:0  520:0  521:0  522:0  523:0  524:0  525:0  526:0  527:0  528:0  529:0  530:0  531:0  532:0  533:0  534:0  535:0  536:0  537:0  538:0  539:0  540:0  541:0  542:0  543:0  544:0  545:0  546:0  547:0  548:0  549:0  550:0  551:0  552:0  553:0  554:0  555:0  556:0  557:0  558:0  559:0  560:0  561:0  562:1  563:0  564:0  565:0  566:0  567:0  568:0  569:0  570:0  571:0  572:0  573:0  574:0  575:0  576:0  577:0  578:0  579:0  580:0  581:0  582:0  583:0  584:0  585:0  586:0  587:0  588:0  589:0  590:0  591:0  592:0  593:0  594:0  595:0  596:0  597:0  598:0  599:0  600:0  601:1  602:0  603:0  604:0  605:0  606:0  607:0  608:0  609:0  610:0  611:0  612:0  613:0  614:0  615:0  616:0  617:0  618:0  619:0  620:0  621:0  622:0  623:0  624:0  625:0  626:0  627:0  628:0  629:0  630:0  631:0  632:0  633:0  634:0  635:0  636:1  637:0  638:0  639:0  640:0  641:0  642:0  643:0  644:1  645:0  646:0  647:0  648:0  649:0  650:0  651:0  652:0  653:0  654:0  655:0  656:0  657:0  658:0  659:0  660:0  661:0  662:0  663:0  664:0  665:0  666:0  667:0  668:0  669:0  670:0  671:0  672:0  673:0  674:0  675:0  676:0  677:0  678:0  679:0  680:0  681:0  682:0  683:0  684:0  685:0  686:0  687:0  688:0  689:0  690:0  691:0  692:0  693:0  694:0  695:0  696:1  697:0  698:0  699:0  700:0  701:0  702:0  703:1  704:0  705:0  706:2  707:0  708:1  709:0  710:0  711:0  712:0  713:0  714:1  715:0  716:0  717:0  718:0  719:0  720:0  721:0  722:0  723:0  724:0  725:0  726:0  727:0  728:0  729:0  730:0  731:0  732:0  733:0  734:0  735:1  736:0  737:0  738:0  739:0  740:0  741:0  742:0  743:0  744:0  745:0  746:0  747:0  748:1  749:0  750:0  751:0  752:0  753:0  754:0  755:0  756:0  757:0  758:0  759:0  760:0  761:0  762:0  763:0  764:0  765:0  766:1  767:0  768:0  769:0  770:0  771:0  772:1  773:1  774:0  775:0  776:0  777:0  778:0  779:0  780:0  781:0  782:0  783:0  784:0  785:1  786:0  787:0  788:0  789:0  790:0  791:0  792:0  793:0  794:0  795:0  796:0  797:0  798:0  799:0  800:0  801:0  802:0  803:0  804:0  805:0  806:0  807:0  808:0  809:0  810:0  811:0  812:0  813:0  814:0  815:0  816:0  817:0  818:0  819:0  820:0  821:0  822:0  823:0  824:0  825:0  826:0  827:0  828:0  829:0  830:0  831:0  832:0  833:0  834:0  835:0  836:0  837:0  838:0  839:0  840:0  841:0  842:0  843:0  844:0  845:0  846:0  847:0  848:0  849:0  850:0  851:0  852:0  853:0  854:0  855:0  856:0  857:0  858:0  859:0  860:0  861:0  862:0  863:0  864:0  865:0  866:0  867:0  868:0  869:0  870:0  871:0  872:0  873:0  874:0  875:0  876:0  877:0  878:0  879:0  880:0  881:0  882:0  883:0  884:0  885:0  886:0  887:0  888:0  889:0  890:0  891:0  892:0  893:0  894:0  895:0  896:0  897:0  898:0  899:0  900:0  901:0  902:0  903:0  904:0  905:0  906:0  907:0  908:0  909:0  910:0  911:0  912:0  913:0  914:0  915:0  916:0  917:0  918:0  919:0  920:0  921:0  922:0  923:0  924:0  925:0  926:0  927:0  928:0  929:0  930:0  931:0  932:1  933:0  934:0  935:0  936:0  937:0  938:0  939:0  940:0  941:0  942:0  943:0  944:0  945:0  946:0  947:0  948:0  949:0  950:0  951:0  952:0  953:0  954:0  955:0  956:0  957:0  958:0  959:0  960:0  961:0  962:0  963:0  964:0  965:0  966:0  967:0  968:0  969:0  970:0  971:0  972:0  973:0  974:0  975:0  976:0  977:0  978:0  979:0  980:0  981:0  982:0  983:0  984:0  985:0  986:0  987:0  988:0  989:0  990:1  991:0  992:0  993:0  994:0  995:0  996:0  997:0  998:0  999:0  1000:0  1001:0  1002:0  1003:0  1004:0  1005:0  1006:0  1007:0  1008:0  1009:0  1010:0  1011:0  1012:0  1013:0  1014:0  1015:0  1016:0  1017:0  1018:0  1019:0  1020:0  1021:0  1022:0  1023:0  1024:0  1025:0  1026:0  1027:0  1028:0  1029:0  1030:0  1031:0  1032:0  1033:0  1034:0  1035:0  1036:0  1037:0  1038:0  1039:0  1040:0  1041:0  1042:0  1043:1  1044:0  1045:0  1046:0  1047:0  1048:0  1049:0  1050:0  1051:0  1052:0  1053:0  1054:0  1055:0  1056:0  1057:0  1058:0  1059:0  1060:0  1061:0  1062:0  1063:0  1064:0  1065:0  1066:0  1067:0  1068:0  1069:0  1070:0  1071:0  1072:0  1073:0  1074:0  1075:0  1076:0  1077:0  1078:0  1079:0  1080:0  1081:0  1082:0  1083:0  1084:1  1085:0  1086:0  1087:0  1088:0  1089:0  1090:0  1091:0  1092:1  1093:0  1094:0  1095:0  1096:0  1097:0  1098:0  1099:0  1100:0  1101:0  1102:0  1103:0  1104:0  1105:0  1106:0  1107:0  1108:0  1109:0  1110:0  1111:0  1112:0  1113:0  1114:0  1115:0  1116:0  1117:0  1118:0  1119:0  1120:0  1121:0  1122:0  1123:0  1124:0  1125:0  1126:0  1127:0  1128:0  1129:0  1130:0  1131:0  1132:0  1133:0  1134:0  1135:0  1136:0  1137:0  1138:0  1139:0  1140:0  1141:0  1142:0  1143:0  1144:1  1145:0  1146:0  1147:1  1148:0  1149:0  1150:2  1151:1  1152:0  1153:0  1154:0  1155:1  1156:0  1157:0  1158:0  1159:0  1160:0  1161:0  1162:0  1163:0  1164:0  1165:0  1166:0  1167:0  1168:0  1169:0  1170:0  1171:0  1172:0  1173:0  1174:0  1175:0  1176:0  1177:0  1178:0  1179:0  1180:0  1181:0  1182:1  1183:0  1184:0  1185:0  1186:0  1187:0  1188:0  1189:0  1190:0  1191:0  1192:0  1193:0  1194:0  1195:0  1196:0  1197:0  1198:0  1199:0  1200:0  1201:0  1202:0  1203:0  1204:0  1205:0  1206:0  1207:0  1208:0  1209:0  1210:2  1211:0  1212:1  1213:0  1214:0  1215:0  1216:0  1217:0  1218:0  1219:0  1220:0  1221:0  1222:0  1223:0  1224:0  1225:0  1226:0  1227:0  1228:1  1229:0  1230:0  1231:0  1232:0  1233:0  1234:0  1235:0  1236:0  1237:0  1238:0  1239:0  1240:0  1241:0  1242:0  1243:0  1244:0  1245:0  1246:0  1247:0  1248:0  1249:0  1250:0  1251:0  1252:0  1253:0  1254:0  1255:0  1256:0  1257:0  1258:0  1259:0  1260:0  1261:0  1262:0  1263:0  1264:0  1265:0  1266:0  1267:0  1268:0  1269:0  1270:0  1271:0  1272:0  1273:0  1274:0  1275:0  1276:0  1277:0  1278:0  1279:0  1280:0  1281:0  1282:0  1283:0  1284:0  1285:0  1286:0  1287:0  1288:0  1289:0  1290:0  1291:0  1292:0  1293:0  1294:0  1295:0  1296:0  1297:0  1298:0  1299:0  1300:0  1301:0  1302:0  1303:0  1304:0  1305:0  1306:0  1307:0  1308:0  1309:0  1310:0  1311:0  1312:0  1313:0  1314:0  1315:0  1316:0  1317:0  1318:0  1319:0  1320:0  1321:0  1322:0  1323:0  1324:0  1325:0  1326:0  1327:0  1328:0  1329:0  1330:0  1331:0  1332:0  1333:0  1334:0  1335:0  1336:0  1337:0  1338:0  1339:0  1340:0  1341:0  1342:0  1343:0  1344:0  1345:0  1346:0  1347:0  1348:0  1349:0  1350:0  1351:0  1352:0  1353:0  1354:0  1355:0  1356:0  1357:0  1358:0  1359:0  1360:0  1361:0  1362:0  1363:0  1364:0  1365:0  1366:0  1367:0  1368:0  1369:0  1370:0  1371:0  1372:0  1373:0  1374:0  1375:1  1376:0  1377:0  1378:0  1379:0  1380:0  1381:0  1382:0  1383:0  1384:0  1385:0  1386:0  1387:0  1388:0  1389:0  1390:0  1391:0  1392:0  1393:0  1394:0  1395:0  1396:0  1397:0  1398:0  1399:0  1400:0  1401:0  1402:0  1403:0  1404:0  1405:0  1406:0  1407:0  1408:0  1409:0  1410:0  1411:0  1412:0  1413:0  1414:0  1415:0  1416:0  1417:0  1418:0  1419:0  1420:0  1421:0  1422:0  1423:0  1424:0  1425:0  1426:0  1427:0  1428:0  1429:0  1430:0  1431:0  1432:0  1433:0  1434:0  1435:0  1436:0  1437:0  1438:0  1439:0  1440:0  1441:0  1442:0  1443:0  1444:0  1445:1  1446:0  1447:0  1448:0  1449:0  1450:0  1451:0  1452:0  1453:0  1454:0  1455:0  1456:0  1457:0  1458:0  1459:0  1460:0  1461:0  1462:0  1463:0  1464:0  1465:0  1466:0  1467:0  1468:0  1469:0  1470:0  1471:0  1472:0  1473:0  1474:0  1475:0  1476:0  1477:0  1478:0  1479:0  1480:0  1481:0  1482:0  1483:0  1484:0  1485:0  1486:0  1487:0  1488:0  1489:0  1490:0  1491:1  1492:0  1493:0  1494:0  1495:0  1496:0  1497:0  1498:0  1499:0  1500:0  1501:0  1502:0  1503:0  1504:0  1505:0  1506:0  1507:0  1508:0  1509:0  1510:0  1511:0  1512:0  1513:0  1514:0  1515:0  1516:0  1517:0  1518:0  1519:0  1520:0  1521:0  1522:0  1523:0  1524:0  1525:0  1526:0  1527:0  1528:1  1529:0  1530:0  1531:0  1532:0  1533:1  1534:0  1535:0  1536:0  1537:0  1538:0  1539:0  1540:0  1541:0  1542:0  1543:0  1544:0  1545:0  1546:0  1547:0  1548:0  1549:0  1550:0  1551:0  1552:0  1553:0  1554:0  1555:0  1556:0  1557:0  1558:0  1559:0  1560:0  1561:0  1562:0  1563:0  1564:0  1565:0  1566:0  1567:0  1568:0  1569:0  1570:0  1571:0  1572:0  1573:0  1574:0  1575:0  1576:0  1577:0  1578:1  1579:0  1580:0  1581:0  1582:0  1583:0  1584:0  1585:0  1586:0  1587:0  1588:2  1589:1  1590:1  1591:0  1592:0  1593:0  1594:0  1595:0  1596:0  1597:0  1598:0  1599:0  1600:0  1601:0  1602:0  1603:0  1604:0  1605:0  1606:0  1607:0  1608:0  1609:0  1610:0  1611:0  1612:0  1613:0  1614:0  1615:0  1616:0  1617:0  1618:0  1619:0  1620:0  1621:0  1622:0  1623:0  1624:0  1625:0  1626:0  1627:0  1628:0  1629:0  1630:1  1631:0  1632:0  1633:0  1634:0  1635:0  1636:0  1637:0  1638:0  1639:0  1640:0  1641:0  1642:0  1643:0  1644:1  1645:0  1646:1  1647:0  1648:1  1649:0  1650:0  1651:0  1652:0  1653:0  1654:0  1655:0  1656:0  1657:0  1658:0  1659:0  1660:0  1661:0  1662:0  1663:0  1664:0  1665:0  1666:0  1667:0  1668:0  1669:0  1670:0  1671:0  1672:1  1673:0  1674:0  1675:0  1676:0  1677:0  1678:0  1679:0  1680:0  1681:0  1682:0  1683:0  1684:0  1685:0  1686:0  1687:0  1688:0  1689:0  1690:0  1691:0  1692:0  1693:0  1694:0  1695:0  1696:0  1697:0  1698:0  1699:0  1700:0  1701:0  1702:0  1703:0  1704:0  1705:0  1706:0  1707:0  1708:0  1709:0  1710:0  1711:0  1712:0  1713:0  1714:0  1715:0  1716:0  1717:0  1718:0  1719:0  1720:0  1721:0  1722:0  1723:0  1724:0  1725:0  1726:0  1727:0  1728:0  1729:0  1730:0  1731:0  1732:0  1733:0  1734:0  1735:0  1736:0  1737:0  1738:0  1739:0  1740:0  1741:0  1742:0  1743:0  1744:0  1745:0  1746:0  1747:0  1748:0  1749:0  1750:0  1751:0  1752:0  1753:0  1754:0  1755:0  1756:0  1757:0  1758:0  1759:0  1760:0  1761:0  1762:0  1763:0  1764:0  1765:0  1766:0  1767:0  1768:0  1769:0  1770:0  1771:0  1772:0  1773:0  1774:0  1775:0  1776:0  1777:0  1778:0  1779:0  1780:0  1781:0  1782:0  1783:0  1784:0  1785:0  1786:0  1787:0  1788:0  1789:0  1790:0  1791:0  1792:0  1793:0  1794:0  1795:0  1796:0  1797:0  1798:0  1799:0  1800:0  1801:0  1802:0  1803:0  1804:0  1805:0  1806:0  1807:0  1808:0  1809:0  1810:0  1811:0  1812:0  1813:0  1814:0  1815:0  1816:0  1817:0  1818:0  1819:1  1820:0  1821:0  1822:0  1823:0  1824:0  1825:0  1826:0  1827:0  1828:0  1829:0  1830:0  1831:0  1832:0  1833:0  1834:0  1835:0  1836:0  1837:0  1838:0  1839:0  1840:0  1841:0  1842:0  1843:0  1844:0  1845:0  1846:0  1847:0  1848:0  1849:0  1850:0  1851:0  1852:0  1853:0  1854:0  1855:0  1856:0  1857:0  1858:0  1859:0  1860:0  1861:0  1862:0  1863:0  1864:0  1865:0  1866:0  1867:0  1868:0  1869:0  1870:0  1871:0  1872:0  1873:0  1874:0  1875:0  1876:0  1877:0  1878:0  1879:0  1880:0  1881:0  1882:1  1883:0  1884:0  1885:0  1886:0  1887:0  1888:0  1889:0  1890:0  1891:0  1892:0  1893:0  1894:0  1895:0  1896:0  1897:0  1898:0  1899:0  1900:0  1901:0  1902:0  1903:0  1904:0  1905:0  1906:0  1907:0  1908:0  1909:0  1910:0  1911:0  1912:0  1913:0  1914:0  1915:0  1916:0  1917:0  1918:0  1919:0  1920:0  1921:0  1922:0  1923:0  1924:0  1925:0  1926:0  1927:0  1928:0  1929:0  1930:0  1931:0  1932:1  1933:0  1934:0  1935:0  1936:0  1937:0  1938:0  1939:0  1940:0  1941:0  1942:0  1943:0  1944:0  1945:0  1946:0  1947:0  1948:0  1949:0  1950:0  1951:0  1952:0  1953:0  1954:0  1955:0  1956:1  1957:0  1958:0  1959:0  1960:0  1961:0  1962:0  1963:0  1964:0  1965:0  1966:0  1967:0  1968:0  1969:0  1970:0  1971:0  1972:0  1973:0  1974:0  1975:0  1976:0  1977:0  1978:0  1979:0  1980:0  1981:0  1982:0  1983:0  1984:0  1985:0  1986:0  1987:0  1988:0  1989:0  1990:0  1991:0  1992:0  1993:0  1994:0  1995:0  1996:0  1997:0  1998:0  1999:0  2000:0  2001:0  2002:0  2003:0  2004:0  2005:0  2006:0  2007:0  2008:0  2009:0  2010:0  2011:0  2012:0  2013:0  2014:0  2015:0  2016:0  2017:0  2018:0  2019:0  2020:0  2021:0  2022:1  2023:0  2024:1  2025:0  2026:1  2027:0  2028:0  2029:0  2030:0  2031:0  2032:0  2033:1  2034:0  2035:0  2036:0  2037:1  2038:0  2039:0  2040:0  2041:0  2042:0  2043:0  2044:0  2045:0  2046:0  2047:0  2048:0  2049:0  2050:0  2051:0  2052:0  2053:0  2054:0  2055:0  2056:0  2057:0  2058:0  2059:0  2060:0  2061:0  2062:0  2063:0  2064:0  2065:0  2066:0  2067:0  2068:0  2069:0  2070:0  2071:0  2072:0  2073:0  2074:1  2075:0  2076:0  2077:0  2078:0  2079:0  2080:0  2081:0  2082:0  2083:0  2084:0  2085:0  2086:0  2087:0  2088:0  2089:1  2090:0  2091:0  2092:2  2093:0  2094:0  2095:0  2096:0  2097:0  2098:0  2099:0  2100:0  2101:0  2102:0  2103:0  2104:0  2105:0  2106:0  2107:0  2108:0  2109:0  2110:0  2111:0  2112:0  2113:0  2114:1  2115:0  2116:0  2117:0  2118:0  2119:0  2120:0  2121:0  2122:0  2123:0  2124:0  2125:0  2126:0  2127:0  2128:0  2129:0  2130:0  2131:0  2132:0  2133:0  2134:0  2135:0  2136:0  2137:0  2138:0  2139:0  2140:0  2141:0  2142:0  2143:0  2144:0  2145:0  2146:0  2147:0  2148:0  2149:0  2150:0  2151:0  2152:0  2153:0  2154:0  2155:0  2156:0  2157:0  2158:0  2159:0  2160:0  2161:0  2162:0  2163:0  2164:0  2165:0  2166:0  2167:0  2168:0  2169:0  2170:0  2171:0  2172:0  2173:0  2174:0  2175:0  2176:0  2177:0  2178:0  2179:0  2180:0  2181:0  2182:0  2183:0  2184:0  2185:0  2186:0  2187:0  2188:0  2189:0  2190:0  2191:0  2192:0  2193:0  2194:0  2195:0  2196:0  2197:0  2198:0  2199:0  2200:0  2201:0  2202:0  2203:0  2204:0  2205:0  
+1  1:0  2:0  3:0  4:0  5:0  6:0  7:0  8:0  9:0  10:0  11:0  12:0  13:0  14:2  15:0  16:1  17:0  18:0  19:0  20:0  21:0  22:0  23:0  24:0  25:0  26:0  27:0  28:0  29:0  30:0  31:0  32:0  33:0  34:0  35:0  36:0  37:0  38:0  39:0  40:0  41:0  42:0  43:0  44:0  45:0  46:0  47:0  48:0  49:0  50:0  51:0  52:0  53:0  54:0  55:0  56:0  57:0  58:0  59:0  60:0  61:0  62:0  63:0  64:0  65:0  66:0  67:0  68:0  69:0  70:0  71:0  72:0  73:0  74:0  75:0  76:0  77:0  78:0  79:1  80:0  81:0  82:0  83:0  84:0  85:0  86:0  87:0  88:0  89:0  90:0  91:0  92:0  93:0  94:0  95:0  96:0  97:0  98:0  99:0  100:0  101:0  102:0  103:0  104:0  105:0  106:0  107:0  108:0  109:0  110:0  111:0  112:0  113:0  114:0  115:0  116:0  117:0  118:0  119:0  120:0  121:0  122:0  123:0  124:0  125:0  126:0  127:0  128:0  129:0  130:0  131:0  132:0  133:0  134:0  135:0  136:0  137:0  138:0  139:0  140:0  141:0  142:0  143:0  144:0  145:0  146:0  147:0  148:0  149:0  150:0  151:0  152:0  153:0  154:0  155:0  156:0  157:0  158:0  159:0  160:0  161:0  162:0  163:0  164:0  165:0  166:0  167:0  168:0  169:1  170:0  171:0  172:0  173:0  174:0  175:0  176:0  177:0  178:0  179:0  180:0  181:0  182:0  183:0  184:0  185:0  186:0  187:0  188:0  189:0  190:0  191:0  192:0  193:0  194:0  195:0  196:0  197:0  198:0  199:0  200:0  201:0  202:0  203:0  204:0  205:0  206:0  207:0  208:0  209:0  210:0  211:0  212:0  213:0  214:0  215:0  216:0  217:0  218:0  219:0  220:0  221:0  222:0  223:0  224:0  225:0  226:0  227:0  228:0  229:0  230:0  231:0  232:0  233:0  234:0  235:0  236:0  237:0  238:0  239:0  240:0  241:0  242:0  243:0  244:0  245:0  246:0  247:0  248:0  249:0  250:0  251:0  252:0  253:0  254:0  255:0  256:1  257:0  258:0  259:0  260:0  261:1  262:0  263:0  264:0  265:0  266:1  267:0  268:0  269:1  270:0  271:0  272:0  273:0  274:2  275:0  276:0  277:0  278:0  279:0  280:0  281:0  282:0  283:0  284:0  285:0  286:1  287:0  288:0  289:0  290:0  291:0  292:0  293:0  294:0  295:0  296:0  297:0  298:0  299:0  300:0  301:0  302:0  303:0  304:0  305:0  306:0  307:0  308:0  309:0  310:0  311:0  312:0  313:0  314:0  315:0  316:0  317:0  318:0  319:0  320:0  321:0  322:0  323:0  324:0  325:0  326:0  327:0  328:1  329:0  330:0  331:1  332:0  333:1  334:0  335:0  336:0  337:1  338:0  339:0  340:0  341:0  342:0  343:0  344:0  345:0  346:0  347:0  348:0  349:0  350:0  351:0  352:0  353:0  354:0  355:0  356:0  357:0  358:0  359:0  360:0  361:0  362:0  363:0  364:0  365:0  366:0  367:0  368:0  369:0  370:1  371:0  372:0  373:0  374:0  375:0  376:0  377:0  378:0  379:0  380:0  381:0  382:0  383:0  384:0  385:0  386:0  387:0  388:0  389:0  390:0  391:1  392:0  393:0  394:0  395:0  396:0  397:0  398:0  399:0  400:0  401:0  402:0  403:0  404:0  405:0  406:0  407:0  408:0  409:0  410:0  411:0  412:0  413:0  414:0  415:0  416:0  417:0  418:0  419:0  420:0  421:0  422:0  423:0  424:0  425:0  426:0  427:0  428:0  429:0  430:0  431:0  432:0  433:0  434:0  435:0  436:0  437:0  438:0  439:0  440:0  441:0  442:1  443:0  444:0  445:0  446:0  447:0  448:0  449:0  450:0  451:0  452:0  453:0  454:1  455:0  456:0  457:1  458:0  459:0  460:0  461:0  462:0  463:0  464:0  465:0  466:0  467:0  468:0  469:0  470:0  471:0  472:0  473:0  474:0  475:0  476:0  477:0  478:0  479:0  480:0  481:0  482:0  483:0  484:0  485:0  486:0  487:0  488:0  489:0  490:0  491:0  492:0  493:0  494:0  495:0  496:0  497:0  498:0  499:0  500:0  501:0  502:0  503:0  504:0  505:0  506:0  507:0  508:0  509:0  510:0  511:0  512:0  513:0  514:0  515:0  516:0  517:1  518:0  519:0  520:0  521:0  522:0  523:0  524:0  525:0  526:0  527:0  528:0  529:0  530:0  531:0  532:0  533:0  534:0  535:0  536:0  537:0  538:0  539:0  540:0  541:0  542:0  543:0  544:0  545:0  546:0  547:0  548:0  549:0  550:0  551:0  552:0  553:0  554:0  555:0  556:0  557:0  558:0  559:0  560:0  561:0  562:0  563:0  564:0  565:0  566:0  567:0  568:0  569:0  570:0  571:0  572:0  573:0  574:0  575:0  576:0  577:0  578:0  579:0  580:0  581:0  582:0  583:0  584:0  585:0  586:0  587:0  588:0  589:0  590:0  591:0  592:0  593:0  594:0  595:0  596:0  597:0  598:0  599:0  600:0  601:0  602:0  603:0  604:0  605:0  606:0  607:0  608:0  609:0  610:0  611:0  612:0  613:0  614:0  615:0  616:0  617:0  618:0  619:0  620:0  621:0  622:0  623:1  624:0  625:0  626:0  627:0  628:0  629:0  630:0  631:0  632:0  633:0  634:0  635:0  636:0  637:0  638:0  639:0  640:0  641:0  642:0  643:0  644:0  645:0  646:0  647:0  648:0  649:0  650:0  651:0  652:0  653:0  654:0  655:0  656:0  657:0  658:0  659:0  660:0  661:0  662:0  663:0  664:0  665:0  666:0  667:0  668:0  669:0  670:0  671:0  672:0  673:0  674:0  675:0  676:0  677:0  678:0  679:0  680:0  681:0  682:0  683:0  684:0  685:0  686:0  687:0  688:0  689:0  690:0  691:0  692:0  693:0  694:3  695:0  696:0  697:0  698:0  699:0  700:0  701:0  702:0  703:0  704:0  705:0  706:0  707:0  708:0  709:1  710:0  711:0  712:0  713:0  714:0  715:0  716:0  717:0  718:0  719:0  720:0  721:0  722:0  723:0  724:0  725:0  726:0  727:0  728:1  729:0  730:1  731:0  732:0  733:0  734:0  735:0  736:0  737:0  738:0  739:0  740:0  741:0  742:0  743:0  744:0  745:0  746:0  747:0  748:0  749:0  750:0  751:0  752:0  753:0  754:0  755:0  756:0  757:0  758:0  759:0  760:0  761:0  762:0  763:0  764:0  765:1  766:0  767:0  768:0  769:1  770:0  771:0  772:0  773:0  774:1  775:0  776:0  777:0  778:0  779:0  780:0  781:0  782:0  783:0  784:0  785:0  786:0  787:0  788:0  789:0  790:0  791:1  792:0  793:0  794:0  795:0  796:0  797:0  798:0  799:0  800:0  801:0  802:0  803:0  804:0  805:0  806:0  807:0  808:0  809:0  810:0  811:0  812:0  813:0  814:0  815:1  816:0  817:0  818:0  819:0  820:0  821:0  822:0  823:1  824:0  825:0  826:0  827:0  828:0  829:0  830:0  831:0  832:0  833:0  834:0  835:0  836:0  837:0  838:0  839:0  840:0  841:0  842:0  843:0  844:0  845:0  846:0  847:0  848:0  849:0  850:0  851:0  852:0  853:0  854:0  855:0  856:0  857:0  858:0  859:0  860:0  861:0  862:0  863:0  864:0  865:0  866:0  867:0  868:0  869:0  870:0  871:0  872:0  873:0  874:0  875:0  876:0  877:0  878:0  879:0  880:0  881:0  882:0  883:0  884:0  885:0  886:0  887:0  888:0  889:0  890:0  891:0  892:0  893:0  894:0  895:0  896:1  897:0  898:1  899:0  900:1  901:0  902:0  903:0  904:0  905:0  906:0  907:0  908:0  909:0  910:0  911:0  912:0  913:0  914:0  915:0  916:0  917:0  918:0  919:0  920:0  921:0  922:0  923:0  924:0  925:0  926:0  927:0  928:0  929:0  930:0  931:0  932:0  933:0  934:0  935:0  936:0  937:0  938:0  939:0  940:0  941:0  942:0  943:0  944:0  945:0  946:0  947:0  948:0  949:0  950:0  951:0  952:0  953:0  954:1  955:0  956:0  957:0  958:0  959:0  960:0  961:0  962:0  963:0  964:0  965:0  966:0  967:0  968:0  969:0  970:0  971:0  972:0  973:0  974:0  975:0  976:0  977:0  978:0  979:0  980:0  981:0  982:0  983:0  984:0  985:0  986:0  987:0  988:0  989:0  990:0  991:0  992:0  993:0  994:0  995:0  996:0  997:0  998:0  999:0  1000:0  1001:0  1002:0  1003:0  1004:0  1005:0  1006:0  1007:0  1008:0  1009:0  1010:0  1011:0  1012:0  1013:0  1014:0  1015:0  1016:0  1017:0  1018:0  1019:0  1020:0  1021:0  1022:0  1023:0  1024:0  1025:0  1026:0  1027:0  1028:0  1029:0  1030:0  1031:0  1032:0  1033:0  1034:0  1035:0  1036:0  1037:0  1038:0  1039:0  1040:0  1041:0  1042:0  1043:0  1044:0  1045:0  1046:0  1047:0  1048:0  1049:0  1050:0  1051:1  1052:0  1053:0  1054:0  1055:0  1056:0  1057:0  1058:0  1059:0  1060:0  1061:0  1062:0  1063:0  1064:0  1065:0  1066:0  1067:0  1068:0  1069:0  1070:0  1071:0  1072:0  1073:0  1074:0  1075:0  1076:0  1077:0  1078:0  1079:0  1080:0  1081:0  1082:0  1083:0  1084:0  1085:0  1086:0  1087:0  1088:0  1089:0  1090:0  1091:0  1092:0  1093:0  1094:0  1095:0  1096:0  1097:0  1098:0  1099:0  1100:0  1101:0  1102:0  1103:0  1104:0  1105:0  1106:0  1107:0  1108:0  1109:0  1110:0  1111:0  1112:0  1113:0  1114:0  1115:0  1116:0  1117:0  1118:0  1119:0  1120:0  1121:0  1122:0  1123:0  1124:0  1125:0  1126:0  1127:0  1128:0  1129:0  1130:0  1131:0  1132:0  1133:0  1134:0  1135:0  1136:0  1137:0  1138:0  1139:0  1140:0  1141:0  1142:0  1143:0  1144:0  1145:0  1146:0  1147:1  1148:2  1149:0  1150:0  1151:0  1152:0  1153:0  1154:0  1155:0  1156:1  1157:0  1158:0  1159:0  1160:0  1161:0  1162:0  1163:0  1164:0  1165:0  1166:0  1167:0  1168:0  1169:0  1170:0  1171:1  1172:0  1173:0  1174:0  1175:0  1176:0  1177:0  1178:0  1179:0  1180:0  1181:0  1182:0  1183:0  1184:0  1185:0  1186:0  1187:0  1188:0  1189:0  1190:0  1191:0  1192:0  1193:0  1194:0  1195:0  1196:0  1197:0  1198:1  1199:0  1200:0  1201:0  1202:0  1203:0  1204:0  1205:0  1206:0  1207:0  1208:0  1209:0  1210:1  1211:0  1212:0  1213:0  1214:1  1215:0  1216:0  1217:0  1218:0  1219:0  1220:0  1221:0  1222:0  1223:0  1224:0  1225:0  1226:0  1227:0  1228:0  1229:0  1230:0  1231:1  1232:0  1233:0  1234:0  1235:0  1236:0  1237:0  1238:0  1239:0  1240:1  1241:0  1242:0  1243:0  1244:0  1245:0  1246:0  1247:0  1248:0  1249:0  1250:0  1251:0  1252:0  1253:0  1254:0  1255:0  1256:0  1257:0  1258:0  1259:0  1260:0  1261:0  1262:0  1263:0  1264:0  1265:0  1266:0  1267:0  1268:0  1269:0  1270:0  1271:0  1272:0  1273:0  1274:0  1275:0  1276:1  1277:0  1278:0  1279:0  1280:0  1281:0  1282:0  1283:0  1284:0  1285:0  1286:0  1287:0  1288:0  1289:0  1290:0  1291:0  1292:0  1293:0  1294:0  1295:0  1296:0  1297:0  1298:0  1299:0  1300:0  1301:0  1302:0  1303:0  1304:0  1305:0  1306:0  1307:0  1308:0  1309:0  1310:0  1311:0  1312:0  1313:0  1314:0  1315:0  1316:0  1317:0  1318:0  1319:0  1320:0  1321:0  1322:0  1323:0  1324:1  1325:0  1326:0  1327:0  1328:0  1329:0  1330:0  1331:0  1332:0  1333:0  1334:0  1335:0  1336:1  1337:0  1338:0  1339:1  1340:0  1341:0  1342:0  1343:0  1344:0  1345:0  1346:0  1347:0  1348:0  1349:0  1350:0  1351:0  1352:0  1353:0  1354:0  1355:0  1356:0  1357:0  1358:0  1359:0  1360:0  1361:0  1362:0  1363:0  1364:0  1365:0  1366:0  1367:0  1368:0  1369:0  1370:0  1371:0  1372:0  1373:0  1374:0  1375:0  1376:0  1377:0  1378:0  1379:0  1380:0  1381:0  1382:0  1383:0  1384:0  1385:0  1386:0  1387:1  1388:0  1389:0  1390:0  1391:0  1392:0  1393:0  1394:0  1395:0  1396:0  1397:0  1398:0  1399:0  1400:0  1401:0  1402:0  1403:0  1404:0  1405:0  1406:0  1407:0  1408:0  1409:0  1410:0  1411:0  1412:0  1413:0  1414:0  1415:0  1416:0  1417:0  1418:0  1419:0  1420:0  1421:0  1422:0  1423:0  1424:0  1425:0  1426:0  1427:0  1428:0  1429:0  1430:0  1431:0  1432:0  1433:0  1434:0  1435:0  1436:0  1437:0  1438:0  1439:0  1440:0  1441:0  1442:0  1443:0  1444:0  1445:0  1446:0  1447:0  1448:0  1449:0  1450:0  1451:0  1452:0  1453:0  1454:0  1455:0  1456:0  1457:0  1458:0  1459:0  1460:0  1461:0  1462:0  1463:0  1464:0  1465:0  1466:0  1467:0  1468:0  1469:0  1470:0  1471:0  1472:0  1473:0  1474:0  1475:0  1476:0  1477:0  1478:0  1479:0  1480:0  1481:0  1482:0  1483:0  1484:0  1485:0  1486:0  1487:0  1488:0  1489:0  1490:0  1491:0  1492:0  1493:0  1494:0  1495:0  1496:0  1497:0  1498:0  1499:0  1500:0  1501:0  1502:0  1503:0  1504:0  1505:0  1506:0  1507:1  1508:0  1509:0  1510:0  1511:0  1512:0  1513:0  1514:0  1515:0  1516:0  1517:0  1518:0  1519:0  1520:0  1521:0  1522:0  1523:0  1524:0  1525:0  1526:0  1527:0  1528:0  1529:0  1530:0  1531:0  1532:0  1533:0  1534:0  1535:0  1536:0  1537:0  1538:0  1539:0  1540:0  1541:0  1542:0  1543:0  1544:0  1545:0  1546:0  1547:0  1548:0  1549:0  1550:0  1551:0  1552:0  1553:0  1554:0  1555:0  1556:0  1557:0  1558:0  1559:0  1560:0  1561:0  1562:0  1563:0  1564:0  1565:0  1566:0  1567:0  1568:0  1569:0  1570:0  1571:0  1572:0  1573:0  1574:0  1575:0  1576:1  1577:0  1578:0  1579:0  1580:0  1581:0  1582:0  1583:0  1584:1  1585:0  1586:0  1587:0  1588:1  1589:0  1590:0  1591:0  1592:0  1593:0  1594:0  1595:0  1596:0  1597:0  1598:0  1599:0  1600:0  1601:0  1602:0  1603:0  1604:0  1605:0  1606:0  1607:0  1608:0  1609:0  1610:0  1611:0  1612:0  1613:0  1614:1  1615:0  1616:0  1617:0  1618:0  1619:0  1620:0  1621:0  1622:0  1623:0  1624:0  1625:0  1626:0  1627:0  1628:0  1629:0  1630:0  1631:0  1632:0  1633:0  1634:0  1635:0  1636:0  1637:0  1638:0  1639:1  1640:0  1641:0  1642:0  1643:0  1644:0  1645:0  1646:0  1647:0  1648:0  1649:0  1650:0  1651:0  1652:1  1653:0  1654:0  1655:1  1656:0  1657:0  1658:0  1659:0  1660:0  1661:0  1662:0  1663:0  1664:0  1665:0  1666:0  1667:0  1668:0  1669:0  1670:0  1671:0  1672:0  1673:1  1674:0  1675:0  1676:0  1677:0  1678:0  1679:0  1680:0  1681:0  1682:0  1683:0  1684:0  1685:0  1686:0  1687:0  1688:0  1689:0  1690:0  1691:0  1692:0  1693:0  1694:1  1695:0  1696:0  1697:0  1698:0  1699:0  1700:0  1701:0  1702:0  1703:0  1704:0  1705:0  1706:0  1707:0  1708:0  1709:0  1710:0  1711:0  1712:0  1713:0  1714:1  1715:0  1716:0  1717:0  1718:0  1719:0  1720:0  1721:0  1722:0  1723:0  1724:0  1725:0  1726:0  1727:0  1728:0  1729:0  1730:0  1731:0  1732:0  1733:0  1734:0  1735:0  1736:0  1737:0  1738:0  1739:0  1740:0  1741:0  1742:0  1743:0  1744:0  1745:0  1746:0  1747:0  1748:0  1749:0  1750:0  1751:0  1752:0  1753:0  1754:0  1755:0  1756:0  1757:0  1758:0  1759:0  1760:0  1761:0  1762:0  1763:0  1764:0  1765:0  1766:0  1767:0  1768:0  1769:0  1770:0  1771:0  1772:0  1773:0  1774:0  1775:0  1776:0  1777:0  1778:0  1779:0  1780:0  1781:1  1782:1  1783:0  1784:0  1785:0  1786:0  1787:0  1788:0  1789:0  1790:0  1791:0  1792:0  1793:0  1794:0  1795:0  1796:0  1797:0  1798:0  1799:0  1800:0  1801:0  1802:0  1803:0  1804:0  1805:0  1806:0  1807:0  1808:0  1809:0  1810:0  1811:0  1812:0  1813:0  1814:0  1815:0  1816:0  1817:0  1818:0  1819:0  1820:0  1821:0  1822:0  1823:0  1824:0  1825:0  1826:0  1827:0  1828:0  1829:0  1830:0  1831:0  1832:0  1833:0  1834:0  1835:0  1836:0  1837:0  1838:0  1839:0  1840:0  1841:1  1842:0  1843:0  1844:0  1845:0  1846:0  1847:0  1848:0  1849:0  1850:0  1851:0  1852:0  1853:0  1854:0  1855:0  1856:0  1857:0  1858:0  1859:0  1860:0  1861:0  1862:0  1863:0  1864:0  1865:0  1866:0  1867:0  1868:0  1869:0  1870:0  1871:0  1872:0  1873:0  1874:0  1875:0  1876:0  1877:0  1878:0  1879:0  1880:0  1881:0  1882:0  1883:0  1884:0  1885:0  1886:0  1887:0  1888:0  1889:0  1890:0  1891:0  1892:0  1893:0  1894:0  1895:0  1896:0  1897:0  1898:0  1899:0  1900:0  1901:0  1902:0  1903:0  1904:0  1905:0  1906:0  1907:0  1908:0  1909:0  1910:0  1911:0  1912:0  1913:0  1914:0  1915:0  1916:0  1917:0  1918:0  1919:0  1920:0  1921:0  1922:0  1923:0  1924:0  1925:0  1926:0  1927:0  1928:0  1929:0  1930:0  1931:0  1932:0  1933:0  1934:0  1935:0  1936:0  1937:0  1938:0  1939:0  1940:0  1941:0  1942:0  1943:0  1944:0  1945:0  1946:0  1947:0  1948:1  1949:0  1950:0  1951:0  1952:0  1953:0  1954:0  1955:0  1956:0  1957:0  1958:0  1959:0  1960:0  1961:0  1962:0  1963:0  1964:0  1965:0  1966:0  1967:0  1968:0  1969:0  1970:0  1971:0  1972:0  1973:0  1974:0  1975:0  1976:0  1977:0  1978:0  1979:0  1980:0  1981:0  1982:0  1983:0  1984:0  1985:0  1986:0  1987:0  1988:0  1989:0  1990:0  1991:0  1992:0  1993:0  1994:0  1995:0  1996:0  1997:0  1998:0  1999:0  2000:0  2001:0  2002:0  2003:0  2004:0  2005:0  2006:0  2007:0  2008:0  2009:0  2010:0  2011:0  2012:0  2013:0  2014:0  2015:0  2016:0  2017:1  2018:0  2019:0  2020:0  2021:0  2022:0  2023:0  2024:0  2025:0  2026:0  2027:0  2028:0  2029:0  2030:1  2031:0  2032:1  2033:0  2034:0  2035:0  2036:0  2037:0  2038:0  2039:0  2040:0  2041:0  2042:0  2043:0  2044:0  2045:0  2046:0  2047:0  2048:0  2049:0  2050:1  2051:0  2052:0  2053:0  2054:0  2055:0  2056:0  2057:0  2058:0  2059:0  2060:0  2061:0  2062:0  2063:0  2064:0  2065:0  2066:0  2067:0  2068:0  2069:0  2070:0  2071:0  2072:0  2073:0  2074:0  2075:0  2076:0  2077:0  2078:0  2079:0  2080:2  2081:0  2082:0  2083:0  2084:0  2085:0  2086:0  2087:0  2088:0  2089:0  2090:0  2091:0  2092:0  2093:1  2094:0  2095:0  2096:0  2097:0  2098:0  2099:0  2100:0  2101:1  2102:0  2103:0  2104:0  2105:0  2106:0  2107:0  2108:0  2109:0  2110:0  2111:0  2112:0  2113:0  2114:0  2115:0  2116:0  2117:0  2118:0  2119:0  2120:0  2121:0  2122:0  2123:0  2124:0  2125:0  2126:0  2127:0  2128:0  2129:0  2130:0  2131:0  2132:0  2133:0  2134:1  2135:0  2136:0  2137:0  2138:0  2139:0  2140:0  2141:0  2142:0  2143:0  2144:0  2145:0  2146:0  2147:0  2148:0  2149:0  2150:0  2151:1  2152:0  2153:0  2154:0  2155:0  2156:0  2157:0  2158:0  2159:0  2160:0  2161:0  2162:0  2163:0  2164:0  2165:0  2166:0  2167:0  2168:0  2169:0  2170:0  2171:0  2172:0  2173:0  2174:0  2175:0  2176:0  2177:0  2178:0  2179:0  2180:0  2181:0  2182:0  2183:0  2184:0  2185:0  2186:0  2187:0  2188:0  2189:0  2190:0  2191:0  2192:0  2193:0  2194:0  2195:0  2196:0  2197:0  2198:0  2199:0  2200:0  2201:0  2202:0  2203:0  2204:0  2205:0  
+1  1:0  2:0  3:0  4:0  5:0  6:0  7:0  8:0  9:0  10:0  11:0  12:0  13:0  14:1  15:0  16:0  17:0  18:0  19:0  20:0  21:0  22:0  23:0  24:0  25:0  26:0  27:0  28:0  29:0  30:0  31:0  32:0  33:0  34:0  35:0  36:0  37:0  38:0  39:0  40:0  41:0  42:0  43:0  44:0  45:0  46:0  47:0  48:0  49:0  50:0  51:0  52:0  53:0  54:0  55:0  56:0  57:0  58:0  59:0  60:0  61:0  62:0  63:0  64:0  65:0  66:0  67:0  68:0  69:0  70:0  71:0  72:0  73:0  74:0  75:1  76:0  77:0  78:0  79:1  80:0  81:0  82:0  83:0  84:0  85:0  86:0  87:0  88:0  89:0  90:0  91:0  92:0  93:0  94:0  95:0  96:1  97:1  98:0  99:0  100:0  101:0  102:1  103:0  104:0  105:0  106:0  107:0  108:0  109:0  110:1  111:0  112:0  113:0  114:0  115:0  116:0  117:0  118:0  119:0  120:0  121:0  122:0  123:0  124:0  125:0  126:0  127:0  128:0  129:0  130:0  131:0  132:0  133:0  134:0  135:0  136:0  137:0  138:0  139:1  140:0  141:0  142:0  143:0  144:1  145:0  146:0  147:0  148:0  149:0  150:0  151:0  152:0  153:0  154:0  155:0  156:0  157:0  158:0  159:0  160:0  161:0  162:0  163:0  164:0  165:0  166:0  167:0  168:0  169:0  170:0  171:0  172:0  173:0  174:0  175:0  176:0  177:0  178:0  179:0  180:0  181:0  182:0  183:0  184:0  185:0  186:0  187:0  188:0  189:0  190:0  191:0  192:0  193:0  194:0  195:0  196:0  197:0  198:0  199:0  200:0  201:0  202:0  203:0  204:0  205:0  206:0  207:0  208:0  209:0  210:0  211:0  212:0  213:0  214:0  215:0  216:0  217:0  218:0  219:0  220:0  221:0  222:0  223:0  224:0  225:0  226:0  227:0  228:0  229:0  230:0  231:0  232:0  233:0  234:0  235:0  236:0  237:0  238:0  239:0  240:0  241:0  242:0  243:0  244:0  245:0  246:0  247:0  248:1  249:0  250:0  251:0  252:0  253:0  254:0  255:0  256:0  257:0  258:1  259:1  260:0  261:0  262:0  263:0  264:0  265:0  266:0  267:0  268:0  269:0  270:0  271:0  272:0  273:0  274:0  275:0  276:0  277:0  278:1  279:0  280:0  281:0  282:0  283:0  284:0  285:0  286:0  287:0  288:0  289:0  290:0  291:0  292:0  293:0  294:0  295:0  296:0  297:0  298:0  299:0  300:0  301:0  302:0  303:0  304:0  305:0  306:0  307:0  308:0  309:0  310:0  311:0  312:0  313:0  314:0  315:0  316:0  317:0  318:0  319:1  320:1  321:0  322:0  323:0  324:0  325:0  326:0  327:0  328:0  329:0  330:0  331:0  332:0  333:0  334:0  335:0  336:0  337:1  338:0  339:0  340:0  341:0  342:0  343:0  344:0  345:0  346:0  347:0  348:0  349:0  350:0  351:0  352:0  353:0  354:0  355:0  356:0  357:0  358:0  359:0  360:0  361:0  362:0  363:0  364:1  365:0  366:0  367:0  368:0  369:0  370:0  371:0  372:0  373:1  374:0  375:0  376:0  377:0  378:0  379:0  380:0  381:0  382:0  383:0  384:0  385:0  386:0  387:0  388:0  389:0  390:0  391:0  392:0  393:0  394:0  395:0  396:0  397:0  398:0  399:0  400:0  401:0  402:0  403:0  404:0  405:0  406:0  407:0  408:0  409:0  410:0  411:0  412:0  413:0  414:0  415:0  416:0  417:0  418:0  419:0  420:0  421:0  422:0  423:0  424:0  425:0  426:0  427:0  428:0  429:0  430:0  431:0  432:0  433:0  434:0  435:0  436:0  437:0  438:0  439:0  440:0  441:0  442:0  443:0  444:0  445:0  446:1  447:0  448:0  449:0  450:0  451:0  452:0  453:0  454:0  455:0  456:0  457:0  458:0  459:0  460:0  461:0  462:0  463:0  464:0  465:0  466:0  467:0  468:0  469:0  470:0  471:0  472:0  473:0  474:0  475:0  476:0  477:0  478:0  479:0  480:0  481:0  482:0  483:0  484:0  485:0  486:0  487:0  488:0  489:0  490:0  491:0  492:0  493:0  494:0  495:0  496:0  497:0  498:0  499:0  500:0  501:0  502:0  503:0  504:0  505:0  506:0  507:0  508:0  509:1  510:0  511:0  512:0  513:0  514:0  515:0  516:0  517:0  518:0  519:0  520:0  521:1  522:0  523:0  524:0  525:0  526:0  527:0  528:0  529:0  530:0  531:0  532:2  533:0  534:0  535:0  536:0  537:0  538:0  539:0  540:0  541:0  542:0  543:0  544:0  545:0  546:0  547:0  548:0  549:0  550:0  551:0  552:0  553:0  554:0  555:0  556:0  557:0  558:1  559:0  560:0  561:0  562:0  563:0  564:0  565:0  566:0  567:0  568:0  569:0  570:0  571:0  572:0  573:1  574:0  575:0  576:0  577:0  578:0  579:0  580:0  581:0  582:0  583:1  584:0  585:0  586:0  587:0  588:0  589:0  590:0  591:0  592:0  593:0  594:0  595:0  596:0  597:0  598:0  599:0  600:0  601:0  602:0  603:0  604:0  605:0  606:0  607:0  608:0  609:0  610:0  611:0  612:0  613:0  614:0  615:0  616:0  617:0  618:0  619:0  620:0  621:0  622:0  623:0  624:0  625:0  626:0  627:0  628:0  629:0  630:0  631:0  632:0  633:0  634:0  635:0  636:0  637:0  638:0  639:0  640:0  641:0  642:0  643:0  644:0  645:0  646:0  647:0  648:0  649:0  650:0  651:0  652:0  653:0  654:0  655:0  656:0  657:0  658:0  659:0  660:0  661:0  662:0  663:0  664:0  665:0  666:0  667:0  668:0  669:0  670:0  671:0  672:0  673:1  674:0  675:0  676:0  677:0  678:0  679:0  680:0  681:0  682:0  683:0  684:0  685:0  686:0  687:0  688:0  689:0  690:0  691:0  692:0  693:0  694:0  695:0  696:0  697:0  698:1  699:0  700:0  701:0  702:0  703:0  704:0  705:0  706:1  707:0  708:0  709:0  710:0  711:0  712:0  713:0  714:0  715:0  716:0  717:0  718:0  719:0  720:0  721:0  722:0  723:0  724:0  725:0  726:0  727:0  728:0  729:0  730:0  731:0  732:1  733:0  734:0  735:0  736:0  737:0  738:0  739:0  740:0  741:0  742:0  743:0  744:0  745:0  746:0  747:0  748:0  749:0  750:0  751:0  752:0  753:0  754:0  755:0  756:0  757:0  758:0  759:0  760:0  761:0  762:0  763:0  764:0  765:0  766:0  767:0  768:0  769:1  770:0  771:0  772:1  773:0  774:0  775:0  776:0  777:0  778:0  779:0  780:0  781:0  782:0  783:0  784:0  785:0  786:0  787:0  788:0  789:0  790:0  791:1  792:0  793:0  794:0  795:0  796:0  797:0  798:0  799:0  800:0  801:0  802:1  803:0  804:0  805:0  806:0  807:0  808:0  809:0  810:0  811:0  812:0  813:0  814:0  815:0  816:1  817:0  818:0  819:0  820:0  821:0  822:0  823:0  824:0  825:0  826:0  827:0  828:0  829:0  830:0  831:0  832:0  833:0  834:0  835:0  836:0  837:0  838:0  839:0  840:0  841:0  842:0  843:0  844:0  845:0  846:0  847:0  848:0  849:0  850:0  851:0  852:0  853:0  854:0  855:0  856:0  857:0  858:0  859:0  860:0  861:0  862:0  863:0  864:0  865:0  866:0  867:0  868:0  869:0  870:0  871:0  872:0  873:0  874:0  875:0  876:0  877:0  878:0  879:0  880:0  881:0  882:0  883:0  884:0  885:0  886:0  887:0  888:0  889:0  890:0  891:0  892:0  893:0  894:0  895:0  896:0  897:0  898:0  899:0  900:1  901:0  902:0  903:0  904:0  905:0  906:0  907:0  908:0  909:0  910:0  911:0  912:0  913:0  914:0  915:0  916:0  917:0  918:0  919:0  920:0  921:0  922:0  923:0  924:0  925:0  926:0  927:0  928:0  929:0  930:0  931:0  932:0  933:0  934:0  935:0  936:0  937:0  938:0  939:0  940:0  941:0  942:0  943:0  944:0  945:0  946:1  947:0  948:0  949:0  950:0  951:0  952:0  953:0  954:0  955:0  956:0  957:0  958:1  959:0  960:0  961:0  962:0  963:0  964:0  965:0  966:0  967:0  968:0  969:0  970:0  971:0  972:0  973:0  974:0  975:0  976:0  977:0  978:0  979:1  980:0  981:0  982:0  983:0  984:1  985:0  986:0  987:0  988:0  989:0  990:0  991:0  992:0  993:0  994:0  995:0  996:0  997:0  998:0  999:0  1000:0  1001:0  1002:0  1003:0  1004:0  1005:0  1006:0  1007:0  1008:0  1009:0  1010:0  1011:0  1012:1  1013:1  1014:0  1015:0  1016:0  1017:0  1018:0  1019:0  1020:0  1021:0  1022:0  1023:0  1024:0  1025:0  1026:0  1027:0  1028:0  1029:0  1030:0  1031:0  1032:0  1033:0  1034:0  1035:0  1036:0  1037:0  1038:0  1039:0  1040:0  1041:0  1042:0  1043:0  1044:0  1045:0  1046:0  1047:0  1048:0  1049:0  1050:0  1051:0  1052:0  1053:0  1054:0  1055:0  1056:0  1057:0  1058:0  1059:0  1060:0  1061:0  1062:0  1063:0  1064:0  1065:0  1066:0  1067:0  1068:0  1069:0  1070:0  1071:0  1072:0  1073:0  1074:0  1075:0  1076:0  1077:0  1078:0  1079:0  1080:0  1081:0  1082:0  1083:0  1084:0  1085:0  1086:0  1087:0  1088:0  1089:0  1090:0  1091:0  1092:0  1093:0  1094:0  1095:0  1096:0  1097:0  1098:0  1099:0  1100:0  1101:0  1102:0  1103:0  1104:0  1105:0  1106:0  1107:0  1108:0  1109:0  1110:0  1111:0  1112:0  1113:0  1114:0  1115:0  1116:0  1117:0  1118:0  1119:0  1120:0  1121:0  1122:0  1123:0  1124:0  1125:0  1126:0  1127:1  1128:0  1129:0  1130:0  1131:0  1132:0  1133:0  1134:0  1135:0  1136:0  1137:0  1138:0  1139:0  1140:1  1141:0  1142:0  1143:0  1144:0  1145:0  1146:1  1147:0  1148:0  1149:0  1150:0  1151:0  1152:0  1153:0  1154:0  1155:0  1156:0  1157:0  1158:0  1159:0  1160:0  1161:0  1162:1  1163:0  1164:0  1165:0  1166:0  1167:0  1168:0  1169:0  1170:0  1171:0  1172:0  1173:0  1174:0  1175:0  1176:0  1177:0  1178:0  1179:0  1180:0  1181:0  1182:0  1183:0  1184:0  1185:0  1186:0  1187:0  1188:0  1189:0  1190:0  1191:0  1192:0  1193:0  1194:0  1195:0  1196:0  1197:0  1198:0  1199:0  1200:0  1201:0  1202:1  1203:0  1204:1  1205:0  1206:0  1207:0  1208:0  1209:0  1210:0  1211:0  1212:0  1213:0  1214:0  1215:0  1216:0  1217:0  1218:0  1219:0  1220:0  1221:0  1222:0  1223:1  1224:0  1225:0  1226:0  1227:0  1228:0  1229:0  1230:0  1231:0  1232:0  1233:0  1234:0  1235:0  1236:0  1237:0  1238:0  1239:0  1240:0  1241:0  1242:0  1243:0  1244:0  1245:0  1246:0  1247:0  1248:0  1249:0  1250:0  1251:0  1252:0  1253:0  1254:0  1255:2  1256:0  1257:0  1258:0  1259:0  1260:0  1261:0  1262:0  1263:0  1264:0  1265:0  1266:0  1267:0  1268:0  1269:0  1270:0  1271:0  1272:0  1273:0  1274:0  1275:0  1276:0  1277:0  1278:0  1279:0  1280:0  1281:0  1282:0  1283:0  1284:0  1285:0  1286:0  1287:0  1288:0  1289:0  1290:0  1291:0  1292:0  1293:0  1294:0  1295:0  1296:0  1297:0  1298:0  1299:0  1300:0  1301:0  1302:0  1303:0  1304:0  1305:0  1306:0  1307:0  1308:0  1309:0  1310:0  1311:0  1312:0  1313:0  1314:0  1315:0  1316:0  1317:0  1318:0  1319:0  1320:0  1321:0  1322:0  1323:0  1324:0  1325:0  1326:0  1327:0  1328:0  1329:0  1330:1  1331:0  1332:0  1333:0  1334:0  1335:0  1336:0  1337:0  1338:0  1339:0  1340:0  1341:0  1342:0  1343:0  1344:0  1345:0  1346:0  1347:0  1348:0  1349:0  1350:0  1351:0  1352:0  1353:0  1354:0  1355:0  1356:0  1357:0  1358:0  1359:0  1360:0  1361:0  1362:0  1363:0  1364:0  1365:0  1366:0  1367:0  1368:0  1369:0  1370:0  1371:0  1372:0  1373:0  1374:0  1375:0  1376:0  1377:0  1378:0  1379:0  1380:0  1381:0  1382:0  1383:0  1384:0  1385:0  1386:0  1387:0  1388:0  1389:0  1390:0  1391:0  1392:0  1393:1  1394:0  1395:0  1396:0  1397:0  1398:0  1399:0  1400:1  1401:0  1402:0  1403:0  1404:0  1405:0  1406:0  1407:0  1408:0  1409:0  1410:0  1411:0  1412:0  1413:1  1414:0  1415:0  1416:0  1417:0  1418:0  1419:0  1420:0  1421:0  1422:0  1423:1  1424:0  1425:0  1426:0  1427:0  1428:0  1429:0  1430:0  1431:0  1432:0  1433:0  1434:0  1435:0  1436:0  1437:0  1438:0  1439:0  1440:0  1441:0  1442:0  1443:0  1444:0  1445:0  1446:0  1447:0  1448:0  1449:0  1450:0  1451:0  1452:0  1453:0  1454:0  1455:0  1456:0  1457:0  1458:0  1459:0  1460:0  1461:1  1462:0  1463:0  1464:0  1465:1  1466:0  1467:0  1468:0  1469:0  1470:0  1471:0  1472:0  1473:0  1474:0  1475:0  1476:0  1477:0  1478:0  1479:0  1480:0  1481:0  1482:0  1483:0  1484:0  1485:0  1486:0  1487:0  1488:0  1489:0  1490:0  1491:0  1492:0  1493:0  1494:0  1495:0  1496:0  1497:0  1498:0  1499:0  1500:0  1501:0  1502:0  1503:0  1504:0  1505:0  1506:0  1507:0  1508:0  1509:0  1510:0  1511:0  1512:0  1513:0  1514:0  1515:0  1516:0  1517:0  1518:0  1519:0  1520:0  1521:0  1522:0  1523:0  1524:0  1525:0  1526:0  1527:0  1528:0  1529:0  1530:0  1531:0  1532:0  1533:0  1534:0  1535:0  1536:0  1537:0  1538:0  1539:0  1540:0  1541:0  1542:0  1543:0  1544:0  1545:0  1546:0  1547:0  1548:0  1549:0  1550:0  1551:0  1552:0  1553:0  1554:0  1555:0  1556:0  1557:0  1558:0  1559:1  1560:0  1561:0  1562:0  1563:0  1564:0  1565:0  1566:0  1567:0  1568:0  1569:0  1570:0  1571:0  1572:0  1573:0  1574:0  1575:0  1576:0  1577:0  1578:0  1579:0  1580:1  1581:0  1582:0  1583:0  1584:0  1585:0  1586:0  1587:0  1588:0  1589:0  1590:0  1591:0  1592:0  1593:0  1594:0  1595:0  1596:0  1597:0  1598:0  1599:0  1600:0  1601:0  1602:0  1603:0  1604:0  1605:0  1606:0  1607:0  1608:0  1609:0  1610:0  1611:0  1612:0  1613:0  1614:1  1615:0  1616:0  1617:0  1618:0  1619:0  1620:0  1621:0  1622:0  1623:0  1624:0  1625:0  1626:0  1627:0  1628:0  1629:0  1630:0  1631:0  1632:0  1633:0  1634:0  1635:0  1636:0  1637:0  1638:0  1639:0  1640:0  1641:0  1642:0  1643:0  1644:0  1645:0  1646:0  1647:0  1648:0  1649:0  1650:0  1651:2  1652:0  1653:0  1654:0  1655:0  1656:0  1657:0  1658:0  1659:0  1660:0  1661:0  1662:0  1663:0  1664:0  1665:0  1666:0  1667:0  1668:0  1669:0  1670:0  1671:0  1672:0  1673:0  1674:0  1675:0  1676:0  1677:1  1678:0  1679:0  1680:0  1681:0  1682:0  1683:0  1684:1  1685:1  1686:0  1687:0  1688:0  1689:0  1690:0  1691:0  1692:0  1693:0  1694:0  1695:0  1696:0  1697:0  1698:0  1699:0  1700:0  1701:0  1702:0  1703:0  1704:0  1705:0  1706:0  1707:0  1708:0  1709:0  1710:0  1711:0  1712:0  1713:0  1714:0  1715:0  1716:0  1717:0  1718:0  1719:0  1720:0  1721:0  1722:0  1723:0  1724:0  1725:0  1726:0  1727:0  1728:0  1729:0  1730:0  1731:0  1732:0  1733:0  1734:0  1735:0  1736:0  1737:0  1738:0  1739:0  1740:0  1741:0  1742:0  1743:0  1744:0  1745:0  1746:0  1747:0  1748:0  1749:0  1750:0  1751:0  1752:0  1753:0  1754:0  1755:0  1756:0  1757:0  1758:0  1759:0  1760:0  1761:0  1762:0  1763:0  1764:0  1765:0  1766:0  1767:0  1768:0  1769:0  1770:0  1771:0  1772:0  1773:0  1774:0  1775:0  1776:0  1777:0  1778:0  1779:0  1780:0  1781:0  1782:1  1783:0  1784:0  1785:0  1786:0  1787:0  1788:0  1789:0  1790:0  1791:0  1792:0  1793:0  1794:0  1795:0  1796:0  1797:0  1798:0  1799:0  1800:0  1801:0  1802:0  1803:0  1804:0  1805:0  1806:0  1807:0  1808:0  1809:0  1810:0  1811:0  1812:0  1813:0  1814:0  1815:0  1816:0  1817:0  1818:0  1819:0  1820:0  1821:0  1822:0  1823:0  1824:0  1825:0  1826:0  1827:0  1828:0  1829:0  1830:0  1831:0  1832:1  1833:0  1834:0  1835:0  1836:0  1837:0  1838:0  1839:0  1840:1  1841:0  1842:0  1843:0  1844:0  1845:0  1846:0  1847:0  1848:0  1849:0  1850:0  1851:0  1852:1  1853:1  1854:0  1855:0  1856:0  1857:0  1858:0  1859:0  1860:0  1861:0  1862:0  1863:0  1864:0  1865:0  1866:0  1867:0  1868:0  1869:0  1870:0  1871:0  1872:0  1873:0  1874:0  1875:0  1876:0  1877:0  1878:0  1879:0  1880:0  1881:0  1882:0  1883:0  1884:0  1885:0  1886:0  1887:0  1888:0  1889:0  1890:0  1891:0  1892:0  1893:0  1894:0  1895:1  1896:0  1897:0  1898:0  1899:0  1900:0  1901:0  1902:0  1903:0  1904:0  1905:0  1906:0  1907:0  1908:0  1909:0  1910:0  1911:0  1912:0  1913:0  1914:0  1915:0  1916:0  1917:0  1918:0  1919:0  1920:0  1921:0  1922:0  1923:0  1924:0  1925:0  1926:0  1927:0  1928:0  1929:0  1930:0  1931:0  1932:0  1933:0  1934:0  1935:0  1936:0  1937:0  1938:0  1939:0  1940:0  1941:0  1942:0  1943:0  1944:0  1945:0  1946:0  1947:0  1948:0  1949:0  1950:0  1951:0  1952:0  1953:0  1954:0  1955:0  1956:0  1957:0  1958:0  1959:0  1960:0  1961:0  1962:0  1963:0  1964:0  1965:0  1966:0  1967:0  1968:0  1969:0  1970:0  1971:0  1972:0  1973:0  1974:0  1975:0  1976:0  1977:0  1978:0  1979:0  1980:0  1981:0  1982:0  1983:0  1984:0  1985:0  1986:0  1987:0  1988:0  1989:0  1990:0  1991:0  1992:0  1993:0  1994:0  1995:0  1996:0  1997:0  1998:0  1999:0  2000:0  2001:0  2002:0  2003:0  2004:0  2005:0  2006:0  2007:0  2008:0  2009:0  2010:0  2011:0  2012:0  2013:1  2014:0  2015:0  2016:0  2017:0  2018:0  2019:0  2020:0  2021:0  2022:0  2023:0  2024:0  2025:0  2026:0  2027:0  2028:1  2029:0  2030:0  2031:0  2032:0  2033:0  2034:0  2035:0  2036:0  2037:0  2038:0  2039:0  2040:0  2041:0  2042:0  2043:0  2044:0  2045:0  2046:0  2047:0  2048:0  2049:0  2050:0  2051:0  2052:0  2053:1  2054:0  2055:0  2056:0  2057:0  2058:0  2059:0  2060:0  2061:0  2062:0  2063:0  2064:0  2065:0  2066:0  2067:0  2068:0  2069:0  2070:0  2071:0  2072:0  2073:0  2074:0  2075:0  2076:0  2077:0  2078:0  2079:0  2080:0  2081:0  2082:0  2083:0  2084:0  2085:1  2086:1  2087:0  2088:0  2089:0  2090:0  2091:0  2092:0  2093:0  2094:0  2095:0  2096:0  2097:0  2098:0  2099:0  2100:0  2101:0  2102:0  2103:0  2104:0  2105:0  2106:0  2107:1  2108:0  2109:0  2110:0  2111:0  2112:0  2113:0  2114:0  2115:0  2116:0  2117:0  2118:0  2119:0  2120:0  2121:0  2122:0  2123:0  2124:0  2125:0  2126:0  2127:0  2128:0  2129:0  2130:0  2131:0  2132:0  2133:0  2134:1  2135:0  2136:0  2137:1  2138:0  2139:0  2140:0  2141:0  2142:0  2143:0  2144:0  2145:0  2146:0  2147:0  2148:0  2149:0  2150:0  2151:0  2152:0  2153:0  2154:0  2155:0  2156:0  2157:0  2158:0  2159:0  2160:0  2161:0  2162:0  2163:0  2164:0  2165:0  2166:0  2167:0  2168:0  2169:0  2170:0  2171:0  2172:0  2173:0  2174:0  2175:0  2176:0  2177:0  2178:0  2179:0  2180:0  2181:0  2182:0  2183:0  2184:0  2185:0  2186:0  2187:0  2188:0  2189:0  2190:0  2191:0  2192:0  2193:0  2194:0  2195:0  2196:0  2197:0  2198:0  2199:0  2200:0  2201:0  2202:0  2203:0  2204:0  2205:0  
+1  1:0  2:0  3:0  4:0  5:0  6:0  7:0  8:0  9:0  10:1  11:0  12:0  13:0  14:0  15:0  16:0  17:1  18:0  19:0  20:0  21:0  22:0  23:0  24:0  25:0  26:0  27:0  28:0  29:0  30:0  31:0  32:0  33:0  34:0  35:0  36:0  37:0  38:0  39:0  40:0  41:0  42:0  43:0  44:0  45:0  46:0  47:0  48:0  49:0  50:0  51:0  52:0  53:0  54:0  55:0  56:0  57:0  58:0  59:0  60:0  61:0  62:0  63:0  64:1  65:0  66:0  67:0  68:0  69:0  70:0  71:0  72:0  73:0  74:0  75:0  76:0  77:0  78:0  79:1  80:0  81:0  82:0  83:0  84:0  85:0  86:0  87:0  88:0  89:0  90:0  91:0  92:0  93:0  94:0  95:0  96:0  97:0  98:0  99:0  100:0  101:0  102:0  103:0  104:0  105:0  106:0  107:0  108:0  109:0  110:0  111:0  112:0  113:0  114:0  115:0  116:0  117:0  118:0  119:0  120:0  121:0  122:0  123:0  124:0  125:0  126:0  127:0  128:0  129:0  130:0  131:0  132:0  133:0  134:0  135:0  136:0  137:0  138:0  139:0  140:0  141:0  142:0  143:0  144:0  145:0  146:0  147:0  148:1  149:0  150:0  151:0  152:0  153:0  154:0  155:0  156:0  157:0  158:0  159:0  160:0  161:0  162:0  163:0  164:0  165:0  166:0  167:0  168:0  169:0  170:0  171:0  172:0  173:0  174:0  175:0  176:0  177:0  178:0  179:0  180:0  181:0  182:0  183:0  184:0  185:0  186:0  187:0  188:0  189:0  190:0  191:0  192:0  193:0  194:0  195:0  196:0  197:0  198:0  199:0  200:0  201:0  202:0  203:0  204:0  205:1  206:0  207:0  208:0  209:0  210:0  211:0  212:0  213:0  214:0  215:0  216:0  217:0  218:0  219:0  220:0  221:0  222:0  223:0  224:0  225:0  226:0  227:0  228:0  229:0  230:0  231:0  232:0  233:0  234:0  235:0  236:0  237:0  238:0  239:0  240:0  241:0  242:0  243:0  244:0  245:0  246:0  247:0  248:0  249:0  250:0  251:0  252:0  253:0  254:0  255:0  256:0  257:0  258:0  259:0  260:0  261:0  262:0  263:0  264:0  265:0  266:0  267:0  268:1  269:0  270:0  271:0  272:0  273:0  274:0  275:0  276:0  277:0  278:0  279:0  280:0  281:0  282:0  283:0  284:0  285:0  286:0  287:0  288:0  289:0  290:0  291:0  292:0  293:0  294:0  295:0  296:0  297:0  298:0  299:0  300:0  301:0  302:0  303:0  304:0  305:0  306:0  307:0  308:0  309:0  310:0  311:0  312:0  313:0  314:0  315:0  316:0  317:0  318:0  319:1  320:0  321:0  322:0  323:1  324:0  325:0  326:0  327:0  328:1  329:0  330:0  331:1  332:2  333:0  334:0  335:0  336:0  337:0  338:0  339:0  340:0  341:0  342:0  343:0  344:0  345:0  346:0  347:0  348:0  349:0  350:0  351:0  352:1  353:0  354:1  355:0  356:1  357:0  358:0  359:0  360:0  361:0  362:0  363:0  364:0  365:0  366:0  367:0  368:0  369:0  370:1  371:0  372:0  373:0  374:0  375:0  376:0  377:0  378:0  379:0  380:0  381:0  382:0  383:0  384:0  385:0  386:0  387:0  388:0  389:0  390:0  391:0  392:0  393:0  394:0  395:0  396:0  397:0  398:0  399:0  400:0  401:0  402:0  403:0  404:0  405:0  406:0  407:0  408:0  409:0  410:0  411:0  412:0  413:0  414:0  415:1  416:0  417:0  418:0  419:0  420:0  421:0  422:0  423:0  424:0  425:0  426:0  427:0  428:0  429:0  430:0  431:0  432:0  433:0  434:0  435:0  436:0  437:0  438:0  439:0  440:0  441:0  442:0  443:0  444:0  445:0  446:0  447:0  448:0  449:0  450:0  451:0  452:0  453:0  454:0  455:0  456:0  457:1  458:0  459:1  460:0  461:0  462:0  463:0  464:0  465:0  466:0  467:0  468:0  469:0  470:0  471:0  472:0  473:0  474:0  475:0  476:0  477:0  478:0  479:0  480:0  481:0  482:0  483:0  484:0  485:0  486:0  487:0  488:0  489:0  490:0  491:0  492:0  493:0  494:0  495:0  496:0  497:0  498:0  499:0  500:0  501:0  502:0  503:0  504:0  505:0  506:0  507:0  508:0  509:0  510:0  511:0  512:0  513:0  514:1  515:0  516:0  517:1  518:0  519:0  520:0  521:0  522:0  523:0  524:0  525:0  526:0  527:0  528:0  529:0  530:0  531:0  532:0  533:0  534:0  535:0  536:0  537:0  538:0  539:0  540:0  541:0  542:0  543:0  544:0  545:0  546:0  547:0  548:0  549:0  550:0  551:0  552:0  553:0  554:0  555:0  556:0  557:0  558:0  559:0  560:0  561:0  562:0  563:0  564:0  565:0  566:0  567:0  568:0  569:0  570:0  571:0  572:0  573:0  574:0  575:0  576:0  577:0  578:0  579:0  580:0  581:0  582:0  583:0  584:0  585:0  586:0  587:0  588:0  589:0  590:0  591:0  592:0  593:0  594:0  595:0  596:0  597:0  598:0  599:0  600:0  601:0  602:0  603:0  604:0  605:1  606:0  607:0  608:0  609:0  610:0  611:0  612:0  613:0  614:0  615:0  616:0  617:0  618:0  619:0  620:0  621:0  622:0  623:0  624:0  625:0  626:0  627:0  628:0  629:0  630:0  631:0  632:0  633:0  634:0  635:0  636:0  637:0  638:0  639:0  640:0  641:0  642:0  643:0  644:0  645:0  646:0  647:1  648:0  649:0  650:0  651:0  652:0  653:0  654:0  655:0  656:0  657:0  658:0  659:0  660:0  661:0  662:0  663:0  664:0  665:0  666:0  667:0  668:0  669:0  670:0  671:0  672:0  673:0  674:0  675:0  676:0  677:0  678:0  679:0  680:0  681:0  682:0  683:0  684:0  685:0  686:0  687:0  688:0  689:0  690:0  691:0  692:0  693:0  694:0  695:0  696:0  697:0  698:0  699:0  700:0  701:0  702:0  703:0  704:0  705:0  706:0  707:0  708:0  709:0  710:1  711:0  712:0  713:0  714:0  715:0  716:0  717:0  718:0  719:0  720:0  721:0  722:0  723:0  724:0  725:0  726:0  727:0  728:0  729:0  730:0  731:0  732:0  733:0  734:0  735:0  736:0  737:0  738:0  739:0  740:0  741:0  742:0  743:0  744:0  745:0  746:0  747:0  748:0  749:0  750:0  751:0  752:0  753:0  754:0  755:0  756:0  757:2  758:0  759:0  760:0  761:0  762:0  763:0  764:1  765:0  766:0  767:0  768:0  769:0  770:0  771:0  772:2  773:0  774:0  775:0  776:1  777:0  778:0  779:0  780:0  781:1  782:0  783:0  784:0  785:0  786:0  787:0  788:0  789:0  790:1  791:0  792:0  793:1  794:0  795:0  796:0  797:0  798:0  799:0  800:0  801:0  802:0  803:0  804:0  805:0  806:0  807:0  808:0  809:0  810:0  811:0  812:0  813:0  814:0  815:0  816:0  817:0  818:0  819:0  820:0  821:0  822:0  823:0  824:0  825:0  826:0  827:0  828:0  829:0  830:0  831:0  832:0  833:0  834:0  835:0  836:0  837:0  838:0  839:0  840:0  841:0  842:0  843:0  844:0  845:0  846:0  847:0  848:0  849:0  850:0  851:0  852:0  853:0  854:0  855:0  856:1  857:0  858:0  859:0  860:0  861:0  862:0  863:0  864:0  865:0  866:0  867:0  868:0  869:0  870:0  871:0  872:0  873:0  874:0  875:0  876:0  877:0  878:0  879:0  880:0  881:0  882:0  883:0  884:0  885:0  886:0  887:0  888:0  889:0  890:0  891:0  892:0  893:0  894:0  895:1  896:0  897:0  898:0  899:1  900:0  901:0  902:0  903:0  904:0  905:0  906:0  907:0  908:0  909:0  910:0  911:0  912:0  913:0  914:0  915:0  916:0  917:0  918:0  919:0  920:0  921:0  922:0  923:0  924:0  925:0  926:0  927:0  928:0  929:0  930:0  931:0  932:0  933:0  934:0  935:0  936:0  937:0  938:0  939:0  940:0  941:0  942:0  943:0  944:0  945:0  946:0  947:0  948:0  949:0  950:0  951:0  952:0  953:0  954:0  955:0  956:0  957:0  958:0  959:0  960:0  961:2  962:0  963:0  964:0  965:0  966:0  967:0  968:0  969:0  970:0  971:0  972:0  973:0  974:0  975:0  976:0  977:0  978:0  979:0  980:0  981:0  982:0  983:0  984:0  985:0  986:0  987:0  988:0  989:0  990:0  991:0  992:0  993:0  994:0  995:0  996:0  997:0  998:0  999:0  1000:0  1001:0  1002:0  1003:0  1004:0  1005:0  1006:0  1007:0  1008:0  1009:0  1010:0  1011:0  1012:0  1013:0  1014:0  1015:0  1016:0  1017:0  1018:0  1019:0  1020:0  1021:0  1022:0  1023:0  1024:0  1025:0  1026:0  1027:0  1028:0  1029:0  1030:0  1031:0  1032:0  1033:0  1034:0  1035:0  1036:0  1037:0  1038:0  1039:0  1040:0  1041:0  1042:0  1043:0  1044:0  1045:0  1046:0  1047:1  1048:0  1049:0  1050:0  1051:0  1052:0  1053:0  1054:0  1055:0  1056:0  1057:0  1058:0  1059:0  1060:0  1061:0  1062:0  1063:0  1064:0  1065:0  1066:0  1067:0  1068:0  1069:0  1070:0  1071:0  1072:0  1073:0  1074:0  1075:0  1076:0  1077:0  1078:0  1079:0  1080:0  1081:0  1082:0  1083:0  1084:0  1085:0  1086:0  1087:0  1088:0  1089:0  1090:0  1091:1  1092:0  1093:0  1094:0  1095:0  1096:0  1097:0  1098:0  1099:0  1100:0  1101:0  1102:0  1103:0  1104:0  1105:0  1106:0  1107:0  1108:0  1109:0  1110:0  1111:0  1112:0  1113:0  1114:0  1115:0  1116:0  1117:0  1118:0  1119:0  1120:0  1121:0  1122:0  1123:0  1124:0  1125:0  1126:0  1127:0  1128:0  1129:0  1130:0  1131:0  1132:0  1133:0  1134:0  1135:0  1136:0  1137:0  1138:0  1139:0  1140:0  1141:0  1142:0  1143:0  1144:0  1145:0  1146:0  1147:0  1148:0  1149:0  1150:1  1151:0  1152:0  1153:0  1154:0  1155:0  1156:0  1157:0  1158:0  1159:0  1160:0  1161:0  1162:0  1163:0  1164:0  1165:0  1166:0  1167:0  1168:0  1169:0  1170:0  1171:0  1172:0  1173:0  1174:0  1175:0  1176:0  1177:0  1178:0  1179:0  1180:0  1181:0  1182:0  1183:0  1184:0  1185:0  1186:0  1187:0  1188:0  1189:0  1190:0  1191:0  1192:0  1193:0  1194:0  1195:0  1196:0  1197:0  1198:1  1199:0  1200:0  1201:1  1202:0  1203:0  1204:0  1205:0  1206:0  1207:1  1208:0  1209:0  1210:0  1211:0  1212:0  1213:1  1214:2  1215:0  1216:0  1217:0  1218:0  1219:1  1220:0  1221:0  1222:0  1223:0  1224:0  1225:0  1226:0  1227:0  1228:0  1229:0  1230:0  1231:0  1232:0  1233:0  1234:1  1235:0  1236:0  1237:0  1238:0  1239:0  1240:0  1241:0  1242:0  1243:0  1244:0  1245:0  1246:0  1247:0  1248:0  1249:0  1250:0  1251:0  1252:0  1253:0  1254:0  1255:0  1256:0  1257:0  1258:0  1259:0  1260:0  1261:0  1262:0  1263:0  1264:0  1265:0  1266:0  1267:0  1268:0  1269:0  1270:0  1271:0  1272:0  1273:0  1274:0  1275:0  1276:0  1277:0  1278:0  1279:0  1280:0  1281:0  1282:0  1283:0  1284:0  1285:0  1286:0  1287:0  1288:0  1289:1  1290:0  1291:0  1292:0  1293:0  1294:0  1295:0  1296:0  1297:0  1298:0  1299:0  1300:0  1301:0  1302:0  1303:0  1304:0  1305:0  1306:0  1307:0  1308:0  1309:0  1310:0  1311:0  1312:0  1313:0  1314:0  1315:0  1316:0  1317:0  1318:0  1319:0  1320:0  1321:0  1322:0  1323:0  1324:0  1325:0  1326:0  1327:0  1328:0  1329:0  1330:0  1331:0  1332:0  1333:0  1334:0  1335:0  1336:0  1337:0  1338:0  1339:0  1340:0  1341:0  1342:0  1343:1  1344:0  1345:0  1346:0  1347:0  1348:0  1349:0  1350:0  1351:0  1352:0  1353:0  1354:0  1355:0  1356:0  1357:0  1358:0  1359:0  1360:0  1361:0  1362:0  1363:0  1364:0  1365:0  1366:0  1367:0  1368:0  1369:0  1370:0  1371:0  1372:0  1373:0  1374:0  1375:0  1376:0  1377:0  1378:0  1379:0  1380:0  1381:0  1382:0  1383:0  1384:0  1385:0  1386:0  1387:0  1388:0  1389:0  1390:0  1391:0  1392:0  1393:0  1394:0  1395:0  1396:0  1397:0  1398:0  1399:0  1400:0  1401:0  1402:0  1403:2  1404:0  1405:0  1406:0  1407:0  1408:0  1409:0  1410:0  1411:0  1412:0  1413:0  1414:0  1415:0  1416:0  1417:0  1418:0  1419:0  1420:0  1421:0  1422:0  1423:0  1424:0  1425:0  1426:0  1427:0  1428:0  1429:0  1430:0  1431:0  1432:0  1433:0  1434:0  1435:0  1436:0  1437:0  1438:0  1439:0  1440:0  1441:0  1442:0  1443:0  1444:0  1445:0  1446:0  1447:0  1448:0  1449:0  1450:0  1451:0  1452:0  1453:0  1454:0  1455:0  1456:0  1457:0  1458:0  1459:0  1460:0  1461:0  1462:0  1463:0  1464:0  1465:0  1466:0  1467:0  1468:0  1469:0  1470:0  1471:0  1472:0  1473:0  1474:0  1475:0  1476:0  1477:0  1478:0  1479:0  1480:0  1481:0  1482:0  1483:1  1484:0  1485:0  1486:0  1487:0  1488:0  1489:0  1490:0  1491:0  1492:0  1493:0  1494:0  1495:0  1496:0  1497:0  1498:0  1499:0  1500:0  1501:0  1502:0  1503:0  1504:0  1505:0  1506:0  1507:0  1508:0  1509:0  1510:0  1511:0  1512:0  1513:0  1514:0  1515:0  1516:0  1517:0  1518:0  1519:0  1520:0  1521:0  1522:0  1523:0  1524:0  1525:0  1526:0  1527:0  1528:1  1529:0  1530:0  1531:0  1532:0  1533:0  1534:0  1535:0  1536:0  1537:0  1538:0  1539:0  1540:0  1541:0  1542:0  1543:0  1544:0  1545:0  1546:0  1547:0  1548:0  1549:0  1550:0  1551:0  1552:0  1553:0  1554:0  1555:0  1556:0  1557:0  1558:0  1559:0  1560:0  1561:0  1562:0  1563:0  1564:0  1565:0  1566:0  1567:0  1568:0  1569:0  1570:0  1571:0  1572:0  1573:0  1574:0  1575:0  1576:0  1577:0  1578:0  1579:1  1580:0  1581:0  1582:0  1583:0  1584:0  1585:0  1586:0  1587:0  1588:0  1589:0  1590:0  1591:0  1592:0  1593:0  1594:0  1595:0  1596:0  1597:0  1598:0  1599:0  1600:0  1601:0  1602:0  1603:0  1604:0  1605:0  1606:0  1607:0  1608:0  1609:0  1610:0  1611:0  1612:0  1613:0  1614:0  1615:0  1616:0  1617:0  1618:0  1619:0  1620:0  1621:0  1622:0  1623:0  1624:0  1625:0  1626:0  1627:0  1628:0  1629:0  1630:0  1631:0  1632:0  1633:0  1634:0  1635:0  1636:0  1637:0  1638:0  1639:1  1640:0  1641:0  1642:0  1643:0  1644:0  1645:0  1646:0  1647:0  1648:0  1649:0  1650:0  1651:0  1652:0  1653:0  1654:3  1655:1  1656:1  1657:0  1658:0  1659:0  1660:0  1661:0  1662:0  1663:0  1664:0  1665:0  1666:0  1667:1  1668:0  1669:1  1670:0  1671:0  1672:0  1673:0  1674:0  1675:0  1676:0  1677:0  1678:0  1679:0  1680:0  1681:0  1682:0  1683:0  1684:0  1685:0  1686:0  1687:0  1688:0  1689:0  1690:0  1691:0  1692:0  1693:0  1694:0  1695:0  1696:0  1697:0  1698:0  1699:0  1700:0  1701:0  1702:0  1703:0  1704:0  1705:0  1706:0  1707:0  1708:0  1709:0  1710:0  1711:0  1712:0  1713:0  1714:0  1715:0  1716:0  1717:0  1718:0  1719:0  1720:0  1721:0  1722:0  1723:1  1724:0  1725:0  1726:0  1727:0  1728:0  1729:0  1730:0  1731:0  1732:0  1733:0  1734:0  1735:0  1736:0  1737:0  1738:0  1739:0  1740:0  1741:0  1742:0  1743:0  1744:0  1745:0  1746:0  1747:0  1748:0  1749:0  1750:0  1751:0  1752:0  1753:0  1754:0  1755:0  1756:0  1757:0  1758:0  1759:0  1760:0  1761:0  1762:0  1763:0  1764:0  1765:0  1766:0  1767:0  1768:0  1769:0  1770:0  1771:0  1772:0  1773:0  1774:0  1775:0  1776:0  1777:0  1778:0  1779:0  1780:1  1781:0  1782:0  1783:0  1784:0  1785:0  1786:0  1787:0  1788:0  1789:0  1790:0  1791:0  1792:0  1793:0  1794:0  1795:0  1796:0  1797:0  1798:0  1799:0  1800:0  1801:0  1802:0  1803:0  1804:0  1805:0  1806:0  1807:0  1808:0  1809:0  1810:0  1811:0  1812:0  1813:0  1814:0  1815:0  1816:0  1817:0  1818:0  1819:0  1820:0  1821:0  1822:0  1823:0  1824:0  1825:0  1826:0  1827:0  1828:0  1829:0  1830:0  1831:0  1832:0  1833:0  1834:0  1835:0  1836:0  1837:0  1838:0  1839:0  1840:0  1841:0  1842:0  1843:1  1844:0  1845:0  1846:0  1847:1  1848:0  1849:0  1850:0  1851:0  1852:0  1853:0  1854:0  1855:0  1856:0  1857:0  1858:0  1859:0  1860:0  1861:0  1862:0  1863:0  1864:0  1865:0  1866:0  1867:0  1868:0  1869:0  1870:0  1871:0  1872:0  1873:0  1874:0  1875:0  1876:0  1877:0  1878:0  1879:0  1880:0  1881:0  1882:0  1883:0  1884:0  1885:0  1886:0  1887:0  1888:0  1889:0  1890:0  1891:0  1892:0  1893:0  1894:0  1895:0  1896:0  1897:0  1898:0  1899:0  1900:0  1901:0  1902:0  1903:0  1904:0  1905:0  1906:0  1907:0  1908:0  1909:0  1910:0  1911:0  1912:0  1913:0  1914:0  1915:0  1916:0  1917:0  1918:0  1919:0  1920:0  1921:0  1922:0  1923:0  1924:0  1925:0  1926:0  1927:0  1928:0  1929:0  1930:0  1931:0  1932:0  1933:0  1934:0  1935:0  1936:0  1937:0  1938:0  1939:0  1940:0  1941:0  1942:0  1943:0  1944:0  1945:0  1946:0  1947:0  1948:0  1949:0  1950:0  1951:0  1952:0  1953:0  1954:0  1955:0  1956:0  1957:0  1958:0  1959:0  1960:0  1961:0  1962:0  1963:0  1964:0  1965:0  1966:0  1967:0  1968:0  1969:1  1970:0  1971:0  1972:0  1973:0  1974:0  1975:0  1976:0  1977:0  1978:0  1979:0  1980:0  1981:0  1982:0  1983:0  1984:0  1985:0  1986:0  1987:0  1988:0  1989:0  1990:0  1991:0  1992:0  1993:0  1994:0  1995:0  1996:0  1997:0  1998:0  1999:0  2000:0  2001:0  2002:0  2003:0  2004:0  2005:0  2006:0  2007:0  2008:0  2009:0  2010:0  2011:0  2012:0  2013:0  2014:0  2015:0  2016:0  2017:1  2018:0  2019:0  2020:0  2021:0  2022:0  2023:0  2024:0  2025:0  2026:0  2027:0  2028:0  2029:0  2030:0  2031:0  2032:0  2033:0  2034:0  2035:0  2036:0  2037:0  2038:0  2039:0  2040:0  2041:0  2042:0  2043:0  2044:0  2045:0  2046:0  2047:0  2048:0  2049:0  2050:0  2051:0  2052:0  2053:0  2054:0  2055:0  2056:0  2057:0  2058:0  2059:0  2060:0  2061:0  2062:0  2063:0  2064:0  2065:0  2066:0  2067:0  2068:0  2069:0  2070:0  2071:0  2072:0  2073:0  2074:0  2075:0  2076:0  2077:0  2078:0  2079:0  2080:0  2081:0  2082:0  2083:1  2084:0  2085:0  2086:0  2087:1  2088:0  2089:1  2090:0  2091:0  2092:1  2093:0  2094:0  2095:0  2096:1  2097:1  2098:0  2099:0  2100:0  2101:1  2102:0  2103:0  2104:0  2105:0  2106:0  2107:0  2108:0  2109:0  2110:0  2111:0  2112:0  2113:0  2114:0  2115:0  2116:1  2117:0  2118:0  2119:0  2120:0  2121:0  2122:0  2123:0  2124:0  2125:0  2126:0  2127:0  2128:0  2129:0  2130:0  2131:0  2132:0  2133:0  2134:0  2135:0  2136:0  2137:0  2138:0  2139:0  2140:0  2141:0  2142:0  2143:0  2144:0  2145:0  2146:0  2147:0  2148:0  2149:0  2150:0  2151:0  2152:0  2153:0  2154:0  2155:0  2156:0  2157:0  2158:0  2159:0  2160:0  2161:0  2162:0  2163:0  2164:0  2165:0  2166:0  2167:0  2168:0  2169:0  2170:0  2171:0  2172:0  2173:0  2174:0  2175:0  2176:0  2177:0  2178:0  2179:0  2180:1  2181:0  2182:0  2183:0  2184:0  2185:0  2186:0  2187:0  2188:0  2189:0  2190:0  2191:0  2192:0  2193:0  2194:0  2195:0  2196:0  2197:0  2198:0  2199:0  2200:0  2201:0  2202:0  2203:0  2204:0  2205:0  
+1  1:0  2:0  3:0  4:0  5:0  6:0  7:0  8:0  9:0  10:1  11:0  12:0  13:0  14:0  15:0  16:0  17:0  18:0  19:0  20:0  21:0  22:0  23:0  24:0  25:0  26:0  27:0  28:0  29:0  30:0  31:0  32:0  33:0  34:0  35:0  36:0  37:0  38:0  39:0  40:0  41:0  42:0  43:0  44:0  45:0  46:0  47:0  48:0  49:0  50:0  51:0  52:0  53:0  54:0  55:0  56:0  57:0  58:0  59:0  60:0  61:0  62:0  63:0  64:1  65:0  66:0  67:0  68:0  69:0  70:0  71:0  72:0  73:0  74:0  75:0  76:0  77:0  78:0  79:1  80:0  81:0  82:0  83:0  84:0  85:0  86:0  87:0  88:0  89:0  90:0  91:0  92:0  93:0  94:0  95:0  96:0  97:0  98:0  99:0  100:0  101:1  102:0  103:0  104:0  105:0  106:0  107:0  108:0  109:0  110:0  111:0  112:0  113:0  114:0  115:0  116:0  117:0  118:0  119:0  120:0  121:0  122:0  123:0  124:0  125:0  126:0  127:0  128:0  129:0  130:0  131:0  132:0  133:0  134:0  135:0  136:0  137:0  138:0  139:0  140:0  141:0  142:0  143:0  144:0  145:0  146:0  147:0  148:0  149:0  150:0  151:0  152:0  153:0  154:0  155:0  156:0  157:0  158:0  159:0  160:0  161:0  162:0  163:0  164:0  165:0  166:0  167:0  168:0  169:0  170:0  171:0  172:0  173:0  174:0  175:0  176:0  177:0  178:0  179:0  180:0  181:0  182:0  183:0  184:0  185:0  186:0  187:0  188:0  189:0  190:0  191:0  192:0  193:0  194:0  195:0  196:0  197:0  198:0  199:0  200:0  201:0  202:1  203:0  204:0  205:1  206:0  207:0  208:0  209:0  210:0  211:0  212:0  213:0  214:0  215:0  216:0  217:0  218:0  219:0  220:1  221:0  222:0  223:0  224:0  225:0  226:0  227:0  228:0  229:0  230:0  231:0  232:0  233:0  234:0  235:0  236:0  237:0  238:0  239:0  240:0  241:0  242:0  243:0  244:0  245:0  246:0  247:1  248:0  249:0  250:0  251:0  252:0  253:0  254:0  255:0  256:0  257:1  258:0  259:0  260:0  261:0  262:0  263:0  264:1  265:0  266:0  267:0  268:1  269:0  270:0  271:0  272:0  273:0  274:0  275:0  276:0  277:0  278:0  279:0  280:0  281:0  282:0  283:0  284:0  285:0  286:0  287:0  288:0  289:0  290:0  291:0  292:0  293:0  294:0  295:0  296:0  297:0  298:0  299:0  300:0  301:0  302:0  303:0  304:0  305:0  306:0  307:0  308:0  309:0  310:0  311:0  312:0  313:0  314:0  315:0  316:0  317:0  318:0  319:2  320:0  321:0  322:0  323:0  324:0  325:0  326:0  327:0  328:1  329:0  330:0  331:0  332:2  333:0  334:0  335:0  336:0  337:0  338:0  339:0  340:0  341:0  342:0  343:0  344:0  345:0  346:0  347:0  348:0  349:1  350:0  351:0  352:1  353:0  354:0  355:0  356:0  357:0  358:0  359:0  360:0  361:0  362:0  363:0  364:0  365:0  366:0  367:0  368:0  369:0  370:0  371:0  372:0  373:0  374:0  375:0  376:0  377:0  378:0  379:0  380:0  381:0  382:0  383:0  384:0  385:0  386:0  387:0  388:0  389:0  390:0  391:0  392:0  393:0  394:0  395:0  396:0  397:0  398:0  399:0  400:0  401:0  402:0  403:0  404:0  405:0  406:0  407:0  408:0  409:0  410:0  411:0  412:0  413:0  414:0  415:0  416:0  417:0  418:0  419:0  420:0  421:0  422:0  423:0  424:0  425:0  426:0  427:0  428:0  429:0  430:0  431:0  432:0  433:0  434:0  435:0  436:0  437:0  438:0  439:0  440:0  441:0  442:0  443:0  444:0  445:0  446:0  447:0  448:0  449:0  450:0  451:0  452:0  453:0  454:0  455:0  456:0  457:1  458:0  459:0  460:0  461:0  462:0  463:0  464:0  465:0  466:0  467:0  468:0  469:0  470:0  471:0  472:0  473:0  474:0  475:0  476:0  477:0  478:0  479:0  480:0  481:0  482:0  483:0  484:0  485:0  486:0  487:0  488:0  489:0  490:0  491:0  492:0  493:0  494:0  495:0  496:0  497:0  498:0  499:0  500:0  501:0  502:0  503:0  504:0  505:0  506:0  507:0  508:0  509:0  510:0  511:0  512:0  513:0  514:1  515:0  516:0  517:1  518:0  519:0  520:0  521:0  522:0  523:0  524:0  525:0  526:0  527:0  528:0  529:0  530:0  531:0  532:0  533:0  534:0  535:0  536:0  537:0  538:1  539:0  540:0  541:0  542:0  543:0  544:0  545:0  546:0  547:0  548:0  549:0  550:0  551:0  552:0  553:0  554:0  555:0  556:0  557:0  558:0  559:0  560:0  561:0  562:0  563:0  564:0  565:0  566:0  567:0  568:0  569:0  570:0  571:0  572:0  573:0  574:0  575:0  576:0  577:0  578:0  579:0  580:0  581:0  582:0  583:0  584:0  585:0  586:0  587:0  588:0  589:0  590:0  591:0  592:0  593:0  594:0  595:0  596:0  597:0  598:0  599:0  600:0  601:0  602:0  603:0  604:0  605:0  606:0  607:0  608:0  609:0  610:0  611:0  612:0  613:0  614:0  615:0  616:0  617:0  618:0  619:0  620:0  621:0  622:0  623:0  624:0  625:0  626:0  627:0  628:0  629:0  630:0  631:0  632:0  633:0  634:0  635:1  636:0  637:0  638:0  639:0  640:0  641:0  642:0  643:0  644:0  645:0  646:0  647:1  648:0  649:0  650:0  651:0  652:0  653:0  654:0  655:0  656:0  657:0  658:0  659:0  660:0  661:0  662:0  663:0  664:1  665:0  666:0  667:0  668:0  669:0  670:0  671:0  672:0  673:0  674:0  675:0  676:1  677:0  678:0  679:0  680:0  681:0  682:0  683:0  684:0  685:0  686:0  687:0  688:0  689:0  690:0  691:0  692:0  693:0  694:0  695:0  696:0  697:0  698:0  699:0  700:0  701:0  702:0  703:0  704:0  705:0  706:0  707:0  708:0  709:1  710:2  711:0  712:0  713:0  714:0  715:0  716:0  717:0  718:0  719:0  720:0  721:0  722:0  723:0  724:0  725:0  726:0  727:0  728:0  729:0  730:0  731:0  732:0  733:0  734:0  735:0  736:0  737:0  738:0  739:0  740:0  741:0  742:0  743:0  744:0  745:0  746:0  747:0  748:0  749:0  750:0  751:0  752:0  753:0  754:0  755:0  756:0  757:1  758:0  759:0  760:0  761:0  762:0  763:0  764:0  765:0  766:0  767:0  768:0  769:0  770:0  771:0  772:3  773:0  774:0  775:0  776:0  777:0  778:0  779:0  780:0  781:1  782:0  783:0  784:0  785:0  786:0  787:0  788:0  789:1  790:0  791:0  792:0  793:0  794:0  795:0  796:0  797:0  798:0  799:0  800:0  801:0  802:0  803:0  804:0  805:0  806:0  807:0  808:0  809:0  810:0  811:0  812:0  813:0  814:0  815:0  816:0  817:0  818:0  819:0  820:0  821:0  822:0  823:0  824:0  825:0  826:0  827:0  828:0  829:0  830:0  831:0  832:0  833:0  834:0  835:0  836:0  837:0  838:0  839:0  840:0  841:0  842:0  843:0  844:0  845:0  846:0  847:0  848:0  849:0  850:0  851:0  852:0  853:0  854:0  855:0  856:0  857:0  858:0  859:0  860:0  861:0  862:0  863:0  864:0  865:0  866:0  867:0  868:0  869:0  870:0  871:0  872:0  873:0  874:0  875:0  876:0  877:0  878:0  879:0  880:0  881:0  882:0  883:0  884:0  885:0  886:0  887:0  888:0  889:0  890:0  891:0  892:0  893:0  894:0  895:0  896:0  897:0  898:0  899:1  900:0  901:0  902:0  903:0  904:0  905:0  906:0  907:0  908:0  909:0  910:0  911:0  912:0  913:0  914:0  915:0  916:0  917:0  918:0  919:0  920:0  921:0  922:0  923:0  924:0  925:0  926:0  927:0  928:0  929:0  930:0  931:0  932:0  933:0  934:0  935:0  936:0  937:0  938:0  939:0  940:0  941:0  942:0  943:0  944:0  945:0  946:0  947:0  948:0  949:0  950:0  951:0  952:0  953:0  954:0  955:0  956:0  957:0  958:0  959:0  960:0  961:2  962:0  963:0  964:0  965:0  966:0  967:0  968:0  969:0  970:0  971:0  972:0  973:0  974:0  975:0  976:0  977:0  978:1  979:0  980:0  981:0  982:0  983:0  984:0  985:0  986:0  987:0  988:0  989:0  990:0  991:0  992:0  993:0  994:0  995:0  996:0  997:0  998:0  999:0  1000:0  1001:0  1002:0  1003:0  1004:0  1005:0  1006:0  1007:0  1008:0  1009:0  1010:0  1011:0  1012:0  1013:0  1014:0  1015:0  1016:0  1017:0  1018:0  1019:0  1020:0  1021:0  1022:0  1023:0  1024:0  1025:0  1026:0  1027:0  1028:0  1029:0  1030:0  1031:0  1032:0  1033:0  1034:0  1035:0  1036:0  1037:0  1038:0  1039:0  1040:0  1041:0  1042:0  1043:0  1044:0  1045:0  1046:0  1047:0  1048:0  1049:0  1050:0  1051:0  1052:0  1053:0  1054:0  1055:0  1056:0  1057:0  1058:0  1059:0  1060:0  1061:0  1062:0  1063:0  1064:0  1065:0  1066:0  1067:0  1068:0  1069:0  1070:0  1071:0  1072:0  1073:0  1074:0  1075:0  1076:0  1077:0  1078:0  1079:0  1080:0  1081:0  1082:0  1083:0  1084:0  1085:0  1086:0  1087:0  1088:1  1089:0  1090:0  1091:0  1092:0  1093:0  1094:0  1095:0  1096:0  1097:1  1098:0  1099:0  1100:0  1101:0  1102:0  1103:0  1104:0  1105:0  1106:0  1107:0  1108:0  1109:0  1110:0  1111:0  1112:0  1113:0  1114:0  1115:0  1116:0  1117:0  1118:0  1119:0  1120:0  1121:0  1122:0  1123:0  1124:0  1125:0  1126:0  1127:0  1128:0  1129:1  1130:0  1131:0  1132:0  1133:0  1134:0  1135:0  1136:0  1137:0  1138:1  1139:0  1140:0  1141:0  1142:0  1143:0  1144:0  1145:0  1146:0  1147:1  1148:0  1149:0  1150:1  1151:0  1152:0  1153:0  1154:0  1155:0  1156:0  1157:0  1158:0  1159:0  1160:0  1161:0  1162:0  1163:0  1164:0  1165:0  1166:0  1167:0  1168:0  1169:0  1170:0  1171:0  1172:0  1173:0  1174:0  1175:0  1176:0  1177:0  1178:0  1179:0  1180:0  1181:0  1182:0  1183:0  1184:0  1185:0  1186:0  1187:0  1188:0  1189:0  1190:0  1191:0  1192:0  1193:0  1194:0  1195:0  1196:0  1197:0  1198:0  1199:0  1200:0  1201:1  1202:0  1203:0  1204:0  1205:0  1206:0  1207:1  1208:0  1209:0  1210:1  1211:0  1212:0  1213:0  1214:1  1215:0  1216:0  1217:0  1218:0  1219:1  1220:0  1221:0  1222:0  1223:0  1224:0  1225:0  1226:0  1227:0  1228:0  1229:0  1230:0  1231:0  1232:0  1233:0  1234:1  1235:0  1236:0  1237:0  1238:0  1239:0  1240:0  1241:0  1242:0  1243:0  1244:0  1245:0  1246:0  1247:0  1248:0  1249:0  1250:0  1251:0  1252:0  1253:0  1254:0  1255:0  1256:0  1257:0  1258:0  1259:0  1260:0  1261:0  1262:0  1263:0  1264:0  1265:0  1266:0  1267:0  1268:0  1269:0  1270:0  1271:0  1272:0  1273:0  1274:0  1275:0  1276:0  1277:0  1278:0  1279:0  1280:0  1281:0  1282:0  1283:0  1284:0  1285:0  1286:0  1287:0  1288:0  1289:0  1290:0  1291:0  1292:0  1293:0  1294:0  1295:0  1296:0  1297:0  1298:0  1299:0  1300:0  1301:0  1302:0  1303:0  1304:0  1305:0  1306:0  1307:0  1308:0  1309:0  1310:0  1311:0  1312:0  1313:0  1314:0  1315:0  1316:0  1317:0  1318:0  1319:0  1320:0  1321:0  1322:0  1323:0  1324:0  1325:0  1326:0  1327:0  1328:0  1329:0  1330:0  1331:0  1332:0  1333:0  1334:0  1335:0  1336:0  1337:0  1338:0  1339:0  1340:0  1341:0  1342:0  1343:0  1344:0  1345:0  1346:0  1347:0  1348:0  1349:0  1350:0  1351:0  1352:0  1353:0  1354:0  1355:0  1356:0  1357:0  1358:0  1359:0  1360:0  1361:0  1362:0  1363:0  1364:0  1365:0  1366:0  1367:0  1368:0  1369:0  1370:0  1371:0  1372:0  1373:0  1374:0  1375:0  1376:0  1377:0  1378:0  1379:0  1380:0  1381:0  1382:0  1383:0  1384:0  1385:0  1386:0  1387:0  1388:0  1389:0  1390:0  1391:0  1392:0  1393:0  1394:0  1395:0  1396:0  1397:0  1398:0  1399:0  1400:0  1401:0  1402:0  1403:2  1404:0  1405:0  1406:0  1407:0  1408:0  1409:0  1410:0  1411:0  1412:0  1413:0  1414:0  1415:0  1416:0  1417:0  1418:0  1419:0  1420:0  1421:0  1422:0  1423:1  1424:0  1425:0  1426:0  1427:0  1428:0  1429:0  1430:0  1431:0  1432:0  1433:0  1434:0  1435:0  1436:0  1437:0  1438:0  1439:0  1440:0  1441:0  1442:0  1443:0  1444:0  1445:0  1446:0  1447:0  1448:0  1449:0  1450:0  1451:0  1452:0  1453:0  1454:0  1455:0  1456:0  1457:0  1458:0  1459:0  1460:0  1461:0  1462:0  1463:0  1464:0  1465:0  1466:0  1467:0  1468:0  1469:0  1470:0  1471:0  1472:0  1473:0  1474:0  1475:0  1476:0  1477:0  1478:0  1479:0  1480:0  1481:0  1482:0  1483:0  1484:0  1485:0  1486:0  1487:0  1488:0  1489:0  1490:0  1491:0  1492:0  1493:0  1494:0  1495:0  1496:0  1497:0  1498:0  1499:0  1500:0  1501:0  1502:0  1503:0  1504:0  1505:0  1506:0  1507:0  1508:0  1509:0  1510:0  1511:0  1512:0  1513:0  1514:0  1515:0  1516:0  1517:0  1518:0  1519:0  1520:0  1521:0  1522:0  1523:0  1524:0  1525:1  1526:0  1527:0  1528:0  1529:0  1530:0  1531:0  1532:0  1533:0  1534:0  1535:0  1536:0  1537:0  1538:0  1539:0  1540:0  1541:0  1542:0  1543:0  1544:0  1545:0  1546:0  1547:0  1548:0  1549:0  1550:1  1551:0  1552:0  1553:0  1554:0  1555:0  1556:0  1557:0  1558:0  1559:0  1560:0  1561:0  1562:0  1563:0  1564:0  1565:0  1566:0  1567:1  1568:0  1569:0  1570:0  1571:0  1572:0  1573:0  1574:0  1575:0  1576:0  1577:0  1578:0  1579:1  1580:0  1581:0  1582:0  1583:0  1584:0  1585:0  1586:0  1587:1  1588:0  1589:0  1590:0  1591:1  1592:0  1593:0  1594:0  1595:0  1596:0  1597:0  1598:0  1599:0  1600:0  1601:0  1602:0  1603:0  1604:0  1605:0  1606:0  1607:0  1608:0  1609:0  1610:0  1611:0  1612:0  1613:0  1614:0  1615:0  1616:0  1617:0  1618:0  1619:0  1620:0  1621:0  1622:0  1623:0  1624:0  1625:0  1626:0  1627:0  1628:0  1629:0  1630:0  1631:0  1632:0  1633:0  1634:0  1635:0  1636:0  1637:0  1638:0  1639:1  1640:0  1641:0  1642:0  1643:0  1644:0  1645:0  1646:0  1647:0  1648:0  1649:0  1650:0  1651:0  1652:0  1653:0  1654:3  1655:0  1656:0  1657:0  1658:0  1659:0  1660:0  1661:0  1662:0  1663:1  1664:0  1665:0  1666:0  1667:0  1668:0  1669:1  1670:0  1671:0  1672:0  1673:0  1674:0  1675:0  1676:0  1677:0  1678:0  1679:0  1680:0  1681:0  1682:0  1683:0  1684:0  1685:0  1686:0  1687:0  1688:0  1689:0  1690:0  1691:0  1692:0  1693:0  1694:0  1695:0  1696:0  1697:0  1698:0  1699:0  1700:0  1701:0  1702:0  1703:0  1704:0  1705:0  1706:0  1707:0  1708:0  1709:0  1710:0  1711:0  1712:0  1713:0  1714:0  1715:0  1716:0  1717:0  1718:0  1719:0  1720:0  1721:0  1722:0  1723:0  1724:0  1725:0  1726:0  1727:0  1728:0  1729:0  1730:0  1731:0  1732:0  1733:0  1734:0  1735:0  1736:0  1737:0  1738:0  1739:0  1740:0  1741:0  1742:0  1743:0  1744:0  1745:0  1746:0  1747:0  1748:0  1749:0  1750:0  1751:0  1752:0  1753:0  1754:0  1755:0  1756:0  1757:0  1758:0  1759:0  1760:0  1761:0  1762:0  1763:0  1764:0  1765:0  1766:0  1767:0  1768:0  1769:0  1770:0  1771:0  1772:0  1773:0  1774:0  1775:0  1776:0  1777:0  1778:0  1779:0  1780:0  1781:0  1782:0  1783:0  1784:0  1785:0  1786:0  1787:0  1788:0  1789:0  1790:0  1791:0  1792:0  1793:0  1794:0  1795:0  1796:0  1797:0  1798:0  1799:0  1800:0  1801:0  1802:0  1803:0  1804:0  1805:0  1806:0  1807:0  1808:0  1809:0  1810:0  1811:0  1812:0  1813:0  1814:0  1815:0  1816:0  1817:0  1818:0  1819:0  1820:0  1821:0  1822:0  1823:0  1824:0  1825:0  1826:0  1827:0  1828:0  1829:0  1830:0  1831:0  1832:0  1833:0  1834:0  1835:0  1836:0  1837:0  1838:0  1839:0  1840:0  1841:0  1842:0  1843:1  1844:0  1845:0  1846:0  1847:0  1848:0  1849:0  1850:0  1851:0  1852:1  1853:0  1854:0  1855:0  1856:0  1857:0  1858:0  1859:0  1860:0  1861:0  1862:0  1863:0  1864:0  1865:0  1866:0  1867:0  1868:0  1869:0  1870:0  1871:0  1872:0  1873:0  1874:0  1875:0  1876:0  1877:0  1878:0  1879:0  1880:0  1881:0  1882:0  1883:0  1884:0  1885:0  1886:0  1887:0  1888:0  1889:0  1890:0  1891:0  1892:0  1893:0  1894:0  1895:0  1896:0  1897:0  1898:0  1899:0  1900:0  1901:0  1902:0  1903:0  1904:0  1905:0  1906:0  1907:0  1908:0  1909:0  1910:0  1911:0  1912:0  1913:0  1914:0  1915:0  1916:0  1917:0  1918:0  1919:0  1920:0  1921:0  1922:0  1923:0  1924:0  1925:0  1926:0  1927:0  1928:0  1929:0  1930:0  1931:0  1932:0  1933:0  1934:0  1935:0  1936:0  1937:0  1938:0  1939:0  1940:0  1941:0  1942:0  1943:0  1944:0  1945:0  1946:0  1947:0  1948:0  1949:0  1950:0  1951:0  1952:0  1953:0  1954:0  1955:0  1956:0  1957:0  1958:0  1959:0  1960:0  1961:0  1962:0  1963:0  1964:0  1965:1  1966:0  1967:0  1968:0  1969:0  1970:0  1971:0  1972:0  1973:0  1974:0  1975:0  1976:0  1977:0  1978:0  1979:0  1980:0  1981:0  1982:0  1983:0  1984:0  1985:0  1986:0  1987:1  1988:0  1989:0  1990:0  1991:0  1992:0  1993:0  1994:0  1995:0  1996:0  1997:0  1998:0  1999:0  2000:0  2001:0  2002:0  2003:0  2004:0  2005:0  2006:0  2007:0  2008:0  2009:0  2010:0  2011:1  2012:0  2013:0  2014:0  2015:0  2016:0  2017:1  2018:0  2019:0  2020:0  2021:0  2022:0  2023:0  2024:0  2025:0  2026:0  2027:0  2028:0  2029:1  2030:0  2031:0  2032:1  2033:0  2034:0  2035:0  2036:0  2037:0  2038:0  2039:0  2040:0  2041:0  2042:0  2043:0  2044:0  2045:0  2046:0  2047:0  2048:0  2049:0  2050:0  2051:0  2052:0  2053:0  2054:0  2055:0  2056:0  2057:0  2058:0  2059:0  2060:0  2061:0  2062:0  2063:0  2064:0  2065:0  2066:0  2067:0  2068:0  2069:0  2070:0  2071:0  2072:0  2073:0  2074:0  2075:0  2076:0  2077:0  2078:0  2079:0  2080:0  2081:0  2082:0  2083:1  2084:0  2085:0  2086:0  2087:0  2088:0  2089:1  2090:0  2091:0  2092:0  2093:0  2094:0  2095:0  2096:2  2097:0  2098:0  2099:0  2100:0  2101:0  2102:0  2103:0  2104:0  2105:0  2106:0  2107:0  2108:0  2109:0  2110:0  2111:0  2112:0  2113:0  2114:0  2115:0  2116:2  2117:0  2118:0  2119:0  2120:0  2121:0  2122:0  2123:0  2124:0  2125:0  2126:0  2127:0  2128:0  2129:0  2130:0  2131:0  2132:0  2133:0  2134:0  2135:0  2136:0  2137:0  2138:0  2139:0  2140:0  2141:0  2142:0  2143:0  2144:0  2145:0  2146:0  2147:0  2148:0  2149:0  2150:0  2151:0  2152:0  2153:0  2154:0  2155:0  2156:0  2157:0  2158:0  2159:0  2160:0  2161:0  2162:0  2163:0  2164:0  2165:0  2166:0  2167:0  2168:0  2169:0  2170:0  2171:0  2172:0  2173:0  2174:0  2175:0  2176:0  2177:0  2178:0  2179:0  2180:0  2181:0  2182:0  2183:0  2184:0  2185:0  2186:0  2187:0  2188:0  2189:0  2190:0  2191:0  2192:0  2193:0  2194:0  2195:0  2196:0  2197:0  2198:0  2199:0  2200:0  2201:0  2202:0  2203:0  2204:0  2205:0  
+1  1:0  2:0  3:0  4:0  5:0  6:0  7:0  8:0  9:0  10:0  11:0  12:0  13:0  14:0  15:0  16:1  17:0  18:0  19:0  20:0  21:0  22:0  23:0  24:0  25:0  26:0  27:0  28:0  29:0  30:0  31:0  32:0  33:0  34:0  35:0  36:0  37:0  38:0  39:0  40:0  41:0  42:0  43:0  44:0  45:0  46:0  47:0  48:0  49:0  50:0  51:0  52:0  53:0  54:0  55:0  56:0  57:0  58:0  59:0  60:0  61:0  62:0  63:0  64:0  65:0  66:0  67:0  68:0  69:0  70:0  71:0  72:0  73:0  74:0  75:0  76:0  77:0  78:0  79:0  80:0  81:0  82:0  83:0  84:0  85:0  86:0  87:0  88:0  89:0  90:0  91:0  92:0  93:0  94:0  95:0  96:0  97:0  98:0  99:0  100:0  101:0  102:0  103:0  104:0  105:0  106:1  107:0  108:0  109:0  110:0  111:0  112:0  113:0  114:0  115:0  116:0  117:0  118:0  119:0  120:0  121:0  122:0  123:0  124:0  125:0  126:0  127:0  128:0  129:0  130:0  131:0  132:0  133:0  134:0  135:0  136:0  137:0  138:0  139:0  140:0  141:0  142:0  143:0  144:0  145:0  146:0  147:0  148:0  149:0  150:0  151:0  152:0  153:0  154:0  155:0  156:0  157:0  158:0  159:0  160:0  161:0  162:0  163:0  164:0  165:0  166:0  167:0  168:0  169:0  170:0  171:0  172:0  173:0  174:0  175:0  176:0  177:0  178:0  179:0  180:0  181:0  182:0  183:0  184:0  185:0  186:0  187:0  188:0  189:0  190:0  191:0  192:0  193:0  194:0  195:0  196:0  197:0  198:0  199:0  200:0  201:0  202:0  203:0  204:0  205:0  206:1  207:0  208:0  209:0  210:0  211:0  212:0  213:0  214:0  215:0  216:0  217:0  218:0  219:0  220:0  221:0  222:0  223:0  224:0  225:0  226:0  227:0  228:0  229:0  230:0  231:0  232:0  233:0  234:0  235:0  236:0  237:0  238:0  239:0  240:0  241:0  242:0  243:0  244:0  245:0  246:0  247:0  248:0  249:0  250:0  251:0  252:0  253:0  254:0  255:0  256:0  257:0  258:1  259:0  260:0  261:0  262:1  263:0  264:0  265:1  266:0  267:0  268:1  269:1  270:0  271:0  272:0  273:0  274:0  275:0  276:0  277:0  278:0  279:0  280:0  281:0  282:0  283:0  284:0  285:0  286:1  287:0  288:0  289:0  290:0  291:0  292:0  293:0  294:0  295:0  296:0  297:0  298:0  299:0  300:0  301:0  302:0  303:0  304:0  305:0  306:0  307:0  308:0  309:1  310:0  311:0  312:0  313:0  314:0  315:0  316:0  317:0  318:0  319:0  320:0  321:0  322:0  323:0  324:0  325:0  326:0  327:0  328:0  329:1  330:1  331:0  332:2  333:0  334:0  335:0  336:0  337:0  338:0  339:0  340:0  341:0  342:0  343:0  344:0  345:0  346:0  347:0  348:0  349:2  350:0  351:0  352:2  353:0  354:0  355:0  356:0  357:0  358:0  359:0  360:0  361:0  362:0  363:0  364:0  365:0  366:0  367:0  368:0  369:0  370:0  371:0  372:0  373:0  374:0  375:0  376:0  377:0  378:0  379:0  380:0  381:0  382:0  383:0  384:0  385:0  386:0  387:0  388:0  389:0  390:0  391:0  392:0  393:0  394:0  395:0  396:0  397:0  398:0  399:0  400:0  401:0  402:0  403:0  404:0  405:0  406:0  407:0  408:0  409:0  410:0  411:0  412:0  413:0  414:0  415:0  416:0  417:0  418:0  419:0  420:0  421:0  422:0  423:0  424:0  425:0  426:0  427:0  428:0  429:0  430:0  431:0  432:0  433:0  434:0  435:0  436:0  437:0  438:0  439:0  440:0  441:0  442:0  443:0  444:0  445:0  446:0  447:0  448:0  449:0  450:0  451:0  452:0  453:0  454:0  455:0  456:1  457:0  458:0  459:0  460:0  461:0  462:0  463:0  464:0  465:0  466:0  467:0  468:0  469:0  470:0  471:0  472:0  473:0  474:0  475:0  476:0  477:0  478:0  479:0  480:0  481:0  482:0  483:0  484:0  485:0  486:0  487:0  488:0  489:0  490:0  491:0  492:0  493:0  494:0  495:0  496:0  497:0  498:0  499:0  500:0  501:0  502:0  503:0  504:0  505:0  506:0  507:0  508:0  509:0  510:0  511:0  512:0  513:0  514:0  515:0  516:0  517:0  518:0  519:0  520:0  521:0  522:0  523:0  524:0  525:0  526:0  527:0  528:0  529:0  530:0  531:0  532:0  533:0  534:0  535:0  536:0  537:0  538:0  539:0  540:0  541:0  542:0  543:0  544:0  545:0  546:0  547:0  548:0  549:0  550:0  551:0  552:0  553:0  554:0  555:0  556:0  557:0  558:0  559:0  560:0  561:0  562:1  563:0  564:0  565:0  566:0  567:0  568:0  569:0  570:0  571:0  572:0  573:0  574:0  575:0  576:0  577:0  578:0  579:0  580:0  581:0  582:0  583:0  584:0  585:0  586:0  587:0  588:0  589:0  590:0  591:0  592:0  593:0  594:0  595:0  596:0  597:0  598:0  599:0  600:0  601:0  602:0  603:0  604:0  605:0  606:0  607:0  608:0  609:0  610:0  611:0  612:0  613:0  614:0  615:0  616:0  617:0  618:0  619:0  620:0  621:0  622:0  623:0  624:0  625:0  626:0  627:0  628:0  629:0  630:0  631:0  632:0  633:0  634:0  635:0  636:0  637:0  638:0  639:0  640:0  641:0  642:0  643:0  644:0  645:0  646:1  647:0  648:0  649:0  650:0  651:0  652:0  653:0  654:0  655:0  656:0  657:0  658:0  659:0  660:0  661:0  662:0  663:0  664:0  665:0  666:0  667:0  668:0  669:0  670:0  671:0  672:0  673:0  674:0  675:0  676:0  677:0  678:0  679:0  680:0  681:0  682:0  683:0  684:0  685:0  686:0  687:0  688:0  689:0  690:0  691:0  692:0  693:0  694:1  695:0  696:0  697:0  698:0  699:0  700:0  701:0  702:0  703:0  704:0  705:0  706:1  707:1  708:0  709:1  710:1  711:0  712:0  713:0  714:0  715:0  716:0  717:0  718:0  719:0  720:0  721:0  722:0  723:0  724:1  725:0  726:0  727:0  728:0  729:0  730:0  731:0  732:0  733:0  734:0  735:0  736:0  737:0  738:0  739:0  740:0  741:0  742:0  743:0  744:0  745:0  746:0  747:0  748:0  749:0  750:0  751:0  752:0  753:0  754:0  755:0  756:0  757:0  758:0  759:0  760:0  761:0  762:0  763:0  764:0  765:0  766:0  767:0  768:0  769:2  770:0  771:1  772:1  773:0  774:0  775:0  776:0  777:0  778:0  779:0  780:0  781:0  782:0  783:1  784:0  785:0  786:0  787:0  788:0  789:0  790:0  791:0  792:0  793:0  794:3  795:0  796:0  797:0  798:0  799:0  800:0  801:0  802:0  803:0  804:0  805:0  806:0  807:0  808:0  809:0  810:0  811:0  812:0  813:0  814:0  815:0  816:0  817:0  818:0  819:0  820:0  821:0  822:0  823:0  824:0  825:0  826:0  827:0  828:0  829:0  830:0  831:0  832:0  833:0  834:0  835:0  836:0  837:0  838:0  839:0  840:0  841:0  842:0  843:0  844:0  845:0  846:0  847:0  848:0  849:0  850:0  851:0  852:0  853:0  854:0  855:0  856:0  857:0  858:0  859:0  860:0  861:0  862:0  863:0  864:0  865:0  866:0  867:0  868:0  869:0  870:0  871:0  872:0  873:0  874:0  875:0  876:0  877:0  878:0  879:0  880:0  881:0  882:0  883:0  884:0  885:0  886:0  887:0  888:0  889:0  890:0  891:0  892:0  893:0  894:0  895:0  896:0  897:1  898:0  899:0  900:0  901:0  902:0  903:0  904:0  905:0  906:0  907:0  908:0  909:0  910:0  911:0  912:0  913:0  914:0  915:0  916:0  917:0  918:0  919:0  920:0  921:0  922:0  923:0  924:0  925:0  926:0  927:0  928:0  929:0  930:0  931:0  932:0  933:0  934:0  935:0  936:0  937:0  938:0  939:0  940:0  941:0  942:0  943:0  944:0  945:0  946:0  947:0  948:0  949:0  950:0  951:0  952:0  953:0  954:0  955:0  956:0  957:0  958:0  959:0  960:0  961:0  962:0  963:0  964:0  965:0  966:0  967:0  968:0  969:0  970:0  971:0  972:0  973:0  974:0  975:0  976:0  977:0  978:0  979:0  980:0  981:0  982:0  983:0  984:0  985:0  986:0  987:0  988:0  989:0  990:0  991:0  992:0  993:0  994:0  995:0  996:0  997:0  998:0  999:0  1000:0  1001:0  1002:1  1003:0  1004:0  1005:0  1006:0  1007:0  1008:0  1009:0  1010:0  1011:0  1012:0  1013:0  1014:0  1015:0  1016:0  1017:0  1018:0  1019:0  1020:0  1021:0  1022:0  1023:0  1024:0  1025:0  1026:0  1027:0  1028:0  1029:0  1030:0  1031:0  1032:0  1033:0  1034:0  1035:0  1036:0  1037:0  1038:0  1039:0  1040:0  1041:0  1042:0  1043:0  1044:0  1045:0  1046:0  1047:0  1048:0  1049:0  1050:0  1051:0  1052:0  1053:0  1054:0  1055:0  1056:0  1057:0  1058:0  1059:0  1060:0  1061:0  1062:0  1063:0  1064:0  1065:0  1066:0  1067:0  1068:0  1069:0  1070:0  1071:0  1072:0  1073:0  1074:0  1075:0  1076:0  1077:0  1078:0  1079:0  1080:0  1081:0  1082:0  1083:0  1084:0  1085:0  1086:0  1087:0  1088:1  1089:0  1090:0  1091:0  1092:0  1093:0  1094:0  1095:0  1096:0  1097:0  1098:0  1099:0  1100:0  1101:0  1102:0  1103:0  1104:0  1105:0  1106:0  1107:0  1108:0  1109:0  1110:0  1111:0  1112:0  1113:0  1114:0  1115:0  1116:0  1117:0  1118:0  1119:0  1120:0  1121:0  1122:0  1123:0  1124:0  1125:0  1126:0  1127:0  1128:0  1129:0  1130:0  1131:0  1132:0  1133:0  1134:0  1135:0  1136:0  1137:0  1138:0  1139:0  1140:1  1141:0  1142:0  1143:0  1144:0  1145:0  1146:0  1147:1  1148:1  1149:0  1150:2  1151:0  1152:0  1153:0  1154:0  1155:0  1156:0  1157:0  1158:0  1159:0  1160:0  1161:0  1162:0  1163:0  1164:0  1165:0  1166:0  1167:0  1168:0  1169:0  1170:0  1171:0  1172:1  1173:0  1174:0  1175:0  1176:0  1177:0  1178:0  1179:0  1180:0  1181:0  1182:0  1183:0  1184:0  1185:0  1186:0  1187:0  1188:0  1189:0  1190:0  1191:0  1192:0  1193:0  1194:0  1195:0  1196:0  1197:0  1198:0  1199:0  1200:0  1201:0  1202:0  1203:0  1204:0  1205:0  1206:0  1207:1  1208:0  1209:0  1210:0  1211:0  1212:0  1213:0  1214:2  1215:0  1216:0  1217:0  1218:0  1219:1  1220:0  1221:0  1222:0  1223:0  1224:0  1225:0  1226:0  1227:0  1228:0  1229:0  1230:0  1231:2  1232:0  1233:0  1234:1  1235:0  1236:0  1237:0  1238:0  1239:0  1240:0  1241:0  1242:0  1243:0  1244:0  1245:0  1246:0  1247:0  1248:0  1249:0  1250:0  1251:0  1252:0  1253:0  1254:0  1255:0  1256:0  1257:0  1258:0  1259:0  1260:0  1261:0  1262:0  1263:0  1264:0  1265:0  1266:0  1267:0  1268:0  1269:0  1270:0  1271:0  1272:0  1273:0  1274:0  1275:0  1276:0  1277:0  1278:0  1279:0  1280:0  1281:0  1282:0  1283:0  1284:0  1285:0  1286:0  1287:0  1288:0  1289:0  1290:0  1291:0  1292:0  1293:0  1294:0  1295:0  1296:0  1297:0  1298:0  1299:0  1300:0  1301:0  1302:0  1303:0  1304:0  1305:0  1306:0  1307:0  1308:0  1309:0  1310:0  1311:0  1312:0  1313:0  1314:0  1315:0  1316:0  1317:0  1318:0  1319:0  1320:0  1321:0  1322:0  1323:0  1324:0  1325:0  1326:0  1327:0  1328:0  1329:0  1330:0  1331:0  1332:0  1333:0  1334:0  1335:0  1336:0  1337:0  1338:0  1339:0  1340:0  1341:0  1342:0  1343:0  1344:0  1345:0  1346:0  1347:0  1348:0  1349:0  1350:0  1351:0  1352:0  1353:0  1354:0  1355:0  1356:0  1357:0  1358:0  1359:0  1360:0  1361:0  1362:0  1363:0  1364:0  1365:0  1366:0  1367:0  1368:0  1369:0  1370:0  1371:0  1372:0  1373:0  1374:0  1375:0  1376:0  1377:0  1378:0  1379:0  1380:0  1381:0  1382:0  1383:0  1384:0  1385:0  1386:0  1387:0  1388:0  1389:0  1390:0  1391:0  1392:0  1393:0  1394:0  1395:0  1396:0  1397:0  1398:0  1399:0  1400:0  1401:0  1402:0  1403:0  1404:0  1405:0  1406:0  1407:0  1408:0  1409:0  1410:0  1411:0  1412:0  1413:0  1414:0  1415:0  1416:0  1417:0  1418:0  1419:0  1420:0  1421:0  1422:0  1423:0  1424:0  1425:0  1426:0  1427:0  1428:0  1429:0  1430:0  1431:0  1432:0  1433:0  1434:0  1435:0  1436:0  1437:0  1438:0  1439:0  1440:0  1441:0  1442:0  1443:1  1444:0  1445:0  1446:0  1447:0  1448:0  1449:0  1450:0  1451:0  1452:0  1453:0  1454:0  1455:0  1456:0  1457:0  1458:0  1459:0  1460:0  1461:0  1462:0  1463:0  1464:0  1465:0  1466:0  1467:0  1468:0  1469:0  1470:0  1471:0  1472:0  1473:0  1474:0  1475:0  1476:0  1477:0  1478:0  1479:0  1480:0  1481:0  1482:0  1483:0  1484:0  1485:0  1486:0  1487:0  1488:0  1489:0  1490:0  1491:0  1492:0  1493:0  1494:0  1495:0  1496:0  1497:0  1498:0  1499:0  1500:0  1501:0  1502:0  1503:0  1504:0  1505:0  1506:0  1507:0  1508:0  1509:0  1510:0  1511:0  1512:0  1513:0  1514:0  1515:0  1516:0  1517:0  1518:0  1519:0  1520:0  1521:0  1522:0  1523:0  1524:0  1525:0  1526:0  1527:0  1528:1  1529:0  1530:0  1531:0  1532:0  1533:0  1534:0  1535:0  1536:0  1537:0  1538:0  1539:0  1540:0  1541:0  1542:0  1543:0  1544:0  1545:0  1546:0  1547:0  1548:0  1549:0  1550:0  1551:0  1552:0  1553:0  1554:0  1555:0  1556:0  1557:0  1558:0  1559:0  1560:0  1561:0  1562:0  1563:0  1564:0  1565:0  1566:0  1567:0  1568:0  1569:0  1570:0  1571:0  1572:0  1573:0  1574:0  1575:0  1576:1  1577:0  1578:0  1579:0  1580:0  1581:0  1582:0  1583:0  1584:0  1585:1  1586:0  1587:0  1588:1  1589:0  1590:1  1591:0  1592:1  1593:0  1594:0  1595:0  1596:0  1597:0  1598:0  1599:0  1600:0  1601:0  1602:0  1603:0  1604:0  1605:0  1606:0  1607:0  1608:0  1609:0  1610:0  1611:0  1612:1  1613:0  1614:0  1615:0  1616:0  1617:0  1618:0  1619:0  1620:0  1621:0  1622:0  1623:0  1624:0  1625:0  1626:0  1627:0  1628:0  1629:0  1630:0  1631:0  1632:0  1633:0  1634:0  1635:0  1636:0  1637:0  1638:0  1639:0  1640:0  1641:0  1642:0  1643:0  1644:0  1645:0  1646:0  1647:0  1648:0  1649:0  1650:0  1651:2  1652:0  1653:0  1654:0  1655:1  1656:0  1657:0  1658:0  1659:0  1660:0  1661:0  1662:0  1663:0  1664:0  1665:1  1666:0  1667:0  1668:0  1669:0  1670:0  1671:0  1672:0  1673:0  1674:0  1675:1  1676:2  1677:0  1678:0  1679:0  1680:0  1681:0  1682:0  1683:0  1684:0  1685:0  1686:0  1687:0  1688:0  1689:0  1690:0  1691:0  1692:0  1693:0  1694:0  1695:0  1696:0  1697:0  1698:0  1699:0  1700:0  1701:0  1702:0  1703:0  1704:0  1705:0  1706:0  1707:0  1708:0  1709:0  1710:0  1711:0  1712:0  1713:0  1714:0  1715:0  1716:0  1717:0  1718:0  1719:0  1720:0  1721:0  1722:0  1723:0  1724:0  1725:0  1726:0  1727:0  1728:0  1729:0  1730:0  1731:0  1732:0  1733:0  1734:0  1735:0  1736:0  1737:0  1738:0  1739:0  1740:0  1741:0  1742:0  1743:0  1744:0  1745:0  1746:0  1747:0  1748:0  1749:0  1750:0  1751:0  1752:0  1753:0  1754:0  1755:0  1756:0  1757:0  1758:0  1759:0  1760:0  1761:0  1762:0  1763:0  1764:0  1765:0  1766:0  1767:0  1768:0  1769:0  1770:0  1771:0  1772:0  1773:0  1774:0  1775:0  1776:0  1777:0  1778:0  1779:0  1780:0  1781:0  1782:0  1783:0  1784:0  1785:0  1786:0  1787:0  1788:0  1789:0  1790:0  1791:0  1792:0  1793:0  1794:0  1795:0  1796:0  1797:0  1798:0  1799:0  1800:0  1801:0  1802:0  1803:0  1804:0  1805:0  1806:0  1807:0  1808:0  1809:0  1810:0  1811:0  1812:0  1813:0  1814:0  1815:0  1816:0  1817:0  1818:0  1819:0  1820:0  1821:0  1822:0  1823:0  1824:0  1825:0  1826:0  1827:0  1828:0  1829:0  1830:0  1831:0  1832:0  1833:0  1834:0  1835:0  1836:0  1837:0  1838:0  1839:0  1840:0  1841:0  1842:0  1843:0  1844:0  1845:0  1846:0  1847:0  1848:0  1849:0  1850:0  1851:0  1852:0  1853:0  1854:0  1855:0  1856:0  1857:0  1858:0  1859:0  1860:0  1861:0  1862:0  1863:0  1864:0  1865:0  1866:0  1867:0  1868:0  1869:0  1870:0  1871:0  1872:0  1873:0  1874:0  1875:0  1876:0  1877:0  1878:0  1879:0  1880:0  1881:0  1882:0  1883:0  1884:0  1885:0  1886:0  1887:0  1888:0  1889:0  1890:0  1891:0  1892:0  1893:0  1894:0  1895:0  1896:0  1897:0  1898:0  1899:0  1900:0  1901:0  1902:0  1903:0  1904:0  1905:0  1906:0  1907:0  1908:0  1909:0  1910:0  1911:0  1912:0  1913:0  1914:0  1915:0  1916:0  1917:0  1918:0  1919:0  1920:0  1921:0  1922:0  1923:0  1924:0  1925:0  1926:0  1927:0  1928:0  1929:0  1930:0  1931:0  1932:0  1933:0  1934:0  1935:0  1936:0  1937:0  1938:0  1939:0  1940:0  1941:0  1942:0  1943:0  1944:0  1945:0  1946:0  1947:0  1948:0  1949:0  1950:0  1951:0  1952:0  1953:0  1954:0  1955:0  1956:0  1957:0  1958:0  1959:0  1960:0  1961:0  1962:0  1963:0  1964:0  1965:0  1966:0  1967:0  1968:0  1969:0  1970:1  1971:0  1972:0  1973:0  1974:0  1975:0  1976:0  1977:0  1978:0  1979:0  1980:0  1981:0  1982:0  1983:0  1984:0  1985:0  1986:0  1987:0  1988:0  1989:0  1990:0  1991:0  1992:0  1993:0  1994:0  1995:0  1996:0  1997:0  1998:0  1999:0  2000:0  2001:0  2002:0  2003:0  2004:0  2005:0  2006:0  2007:0  2008:0  2009:0  2010:0  2011:0  2012:0  2013:0  2014:0  2015:0  2016:0  2017:0  2018:0  2019:0  2020:0  2021:0  2022:0  2023:0  2024:0  2025:0  2026:1  2027:0  2028:0  2029:0  2030:0  2031:1  2032:2  2033:1  2034:0  2035:0  2036:0  2037:0  2038:0  2039:0  2040:0  2041:0  2042:0  2043:0  2044:0  2045:0  2046:0  2047:0  2048:0  2049:0  2050:0  2051:0  2052:0  2053:0  2054:1  2055:0  2056:0  2057:0  2058:0  2059:0  2060:0  2061:0  2062:0  2063:0  2064:0  2065:0  2066:0  2067:0  2068:0  2069:0  2070:0  2071:0  2072:0  2073:0  2074:0  2075:0  2076:0  2077:0  2078:0  2079:0  2080:0  2081:0  2082:0  2083:0  2084:0  2085:1  2086:0  2087:0  2088:0  2089:0  2090:0  2091:0  2092:0  2093:0  2094:0  2095:1  2096:1  2097:0  2098:0  2099:0  2100:0  2101:1  2102:0  2103:0  2104:0  2105:0  2106:0  2107:0  2108:0  2109:0  2110:0  2111:0  2112:0  2113:2  2114:0  2115:1  2116:0  2117:0  2118:0  2119:0  2120:0  2121:0  2122:0  2123:0  2124:0  2125:0  2126:0  2127:0  2128:0  2129:0  2130:0  2131:0  2132:0  2133:0  2134:0  2135:0  2136:0  2137:0  2138:0  2139:0  2140:0  2141:0  2142:0  2143:0  2144:0  2145:0  2146:0  2147:0  2148:0  2149:0  2150:0  2151:0  2152:0  2153:0  2154:0  2155:0  2156:0  2157:0  2158:0  2159:0  2160:0  2161:0  2162:0  2163:0  2164:0  2165:0  2166:0  2167:0  2168:0  2169:0  2170:0  2171:0  2172:0  2173:0  2174:0  2175:0  2176:0  2177:0  2178:0  2179:0  2180:0  2181:0  2182:0  2183:0  2184:0  2185:0  2186:0  2187:0  2188:0  2189:0  2190:0  2191:0  2192:0  2193:0  2194:0  2195:0  2196:0  2197:0  2198:0  2199:0  2200:0  2201:0  2202:0  2203:0  2204:0  2205:0  
+1  1:0  2:0  3:0  4:0  5:0  6:0  7:0  8:0  9:0  10:0  11:0  12:0  13:0  14:0  15:0  16:0  17:0  18:0  19:0  20:0  21:0  22:0  23:1  24:0  25:0  26:0  27:0  28:1  29:0  30:0  31:0  32:0  33:0  34:0  35:0  36:0  37:0  38:0  39:0  40:0  41:0  42:0  43:0  44:0  45:0  46:0  47:0  48:0  49:0  50:0  51:0  52:0  53:0  54:0  55:0  56:0  57:0  58:0  59:0  60:0  61:0  62:0  63:0  64:0  65:0  66:0  67:0  68:0  69:0  70:0  71:0  72:0  73:0  74:0  75:0  76:0  77:0  78:0  79:0  80:0  81:0  82:0  83:0  84:0  85:0  86:0  87:0  88:0  89:0  90:0  91:0  92:0  93:0  94:0  95:0  96:0  97:0  98:0  99:0  100:0  101:0  102:0  103:0  104:0  105:0  106:0  107:0  108:0  109:0  110:0  111:0  112:0  113:0  114:0  115:0  116:0  117:0  118:0  119:0  120:0  121:0  122:0  123:0  124:0  125:0  126:0  127:0  128:0  129:0  130:0  131:0  132:0  133:0  134:0  135:0  136:0  137:0  138:0  139:1  140:0  141:0  142:0  143:0  144:0  145:0  146:0  147:0  148:0  149:0  150:0  151:0  152:0  153:0  154:0  155:0  156:0  157:0  158:0  159:0  160:0  161:0  162:0  163:0  164:0  165:0  166:0  167:0  168:0  169:0  170:0  171:0  172:0  173:0  174:0  175:0  176:0  177:0  178:0  179:0  180:0  181:0  182:0  183:0  184:0  185:0  186:0  187:0  188:0  189:0  190:0  191:0  192:0  193:0  194:0  195:0  196:0  197:0  198:0  199:0  200:0  201:0  202:0  203:0  204:0  205:1  206:0  207:0  208:0  209:0  210:0  211:0  212:0  213:0  214:0  215:0  216:0  217:0  218:0  219:0  220:0  221:0  222:0  223:0  224:0  225:0  226:0  227:0  228:0  229:0  230:0  231:0  232:0  233:0  234:0  235:0  236:0  237:0  238:0  239:0  240:0  241:0  242:0  243:0  244:0  245:0  246:0  247:0  248:0  249:0  250:0  251:0  252:0  253:0  254:0  255:0  256:0  257:0  258:0  259:0  260:0  261:0  262:0  263:0  264:0  265:1  266:0  267:1  268:4  269:1  270:0  271:0  272:0  273:0  274:0  275:0  276:0  277:0  278:0  279:0  280:0  281:0  282:0  283:0  284:0  285:0  286:0  287:0  288:0  289:0  290:0  291:0  292:0  293:0  294:0  295:0  296:0  297:0  298:0  299:0  300:0  301:0  302:0  303:0  304:1  305:0  306:0  307:0  308:0  309:0  310:0  311:0  312:0  313:0  314:0  315:0  316:0  317:1  318:0  319:0  320:0  321:0  322:0  323:0  324:0  325:0  326:0  327:0  328:2  329:0  330:0  331:0  332:1  333:0  334:0  335:0  336:0  337:0  338:0  339:0  340:0  341:0  342:0  343:0  344:0  345:0  346:0  347:0  348:0  349:2  350:0  351:0  352:0  353:0  354:0  355:0  356:0  357:0  358:0  359:0  360:0  361:0  362:0  363:0  364:0  365:0  366:0  367:0  368:0  369:0  370:0  371:0  372:0  373:0  374:0  375:0  376:0  377:0  378:0  379:0  380:0  381:0  382:0  383:0  384:0  385:0  386:0  387:0  388:0  389:0  390:0  391:0  392:0  393:0  394:0  395:0  396:0  397:0  398:0  399:0  400:0  401:0  402:0  403:0  404:0  405:0  406:0  407:0  408:0  409:0  410:0  411:0  412:0  413:0  414:0  415:0  416:0  417:0  418:0  419:0  420:0  421:0  422:0  423:0  424:0  425:0  426:0  427:0  428:0  429:0  430:0  431:0  432:0  433:0  434:0  435:0  436:0  437:0  438:0  439:0  440:0  441:0  442:0  443:0  444:0  445:0  446:0  447:0  448:0  449:0  450:0  451:0  452:0  453:0  454:0  455:0  456:0  457:0  458:0  459:0  460:0  461:0  462:0  463:0  464:0  465:0  466:0  467:0  468:0  469:1  470:0  471:0  472:0  473:0  474:0  475:1  476:0  477:0  478:0  479:0  480:0  481:0  482:0  483:0  484:0  485:0  486:0  487:0  488:0  489:0  490:0  491:0  492:0  493:0  494:0  495:0  496:0  497:0  498:0  499:0  500:0  501:0  502:0  503:0  504:0  505:0  506:0  507:0  508:0  509:0  510:0  511:0  512:0  513:0  514:0  515:0  516:0  517:0  518:0  519:0  520:0  521:0  522:0  523:0  524:0  525:0  526:0  527:0  528:0  529:0  530:0  531:0  532:0  533:0  534:0  535:0  536:0  537:0  538:0  539:0  540:0  541:0  542:0  543:0  544:0  545:0  546:0  547:0  548:0  549:0  550:0  551:0  552:0  553:0  554:0  555:0  556:0  557:0  558:0  559:0  560:0  561:0  562:0  563:0  564:0  565:0  566:0  567:0  568:0  569:0  570:0  571:0  572:0  573:0  574:0  575:0  576:0  577:0  578:0  579:0  580:0  581:0  582:1  583:0  584:0  585:0  586:0  587:0  588:0  589:0  590:0  591:0  592:0  593:0  594:0  595:0  596:0  597:0  598:0  599:0  600:0  601:0  602:0  603:0  604:0  605:0  606:0  607:0  608:0  609:0  610:0  611:0  612:0  613:0  614:0  615:0  616:0  617:0  618:0  619:0  620:0  621:0  622:0  623:0  624:0  625:0  626:0  627:0  628:0  629:0  630:0  631:0  632:0  633:0  634:0  635:0  636:0  637:0  638:0  639:0  640:0  641:0  642:0  643:0  644:0  645:0  646:0  647:0  648:0  649:0  650:0  651:0  652:0  653:0  654:0  655:0  656:0  657:0  658:0  659:0  660:0  661:0  662:0  663:0  664:0  665:0  666:0  667:0  668:0  669:0  670:0  671:0  672:0  673:0  674:0  675:0  676:0  677:0  678:0  679:0  680:0  681:0  682:0  683:0  684:0  685:0  686:0  687:0  688:0  689:0  690:0  691:0  692:0  693:0  694:0  695:1  696:0  697:0  698:0  699:0  700:0  701:0  702:0  703:1  704:0  705:0  706:3  707:0  708:0  709:0  710:2  711:0  712:0  713:0  714:0  715:0  716:0  717:0  718:0  719:0  720:0  721:0  722:0  723:0  724:0  725:0  726:0  727:0  728:0  729:0  730:0  731:0  732:0  733:0  734:0  735:0  736:0  737:0  738:0  739:0  740:0  741:0  742:0  743:0  744:0  745:0  746:0  747:0  748:0  749:0  750:0  751:1  752:0  753:0  754:0  755:0  756:0  757:0  758:1  759:0  760:0  761:0  762:0  763:0  764:0  765:0  766:0  767:0  768:0  769:1  770:0  771:0  772:2  773:0  774:0  775:0  776:0  777:0  778:0  779:0  780:0  781:0  782:0  783:0  784:0  785:0  786:0  787:0  788:0  789:0  790:1  791:0  792:0  793:1  794:0  795:0  796:0  797:0  798:0  799:0  800:0  801:0  802:0  803:0  804:0  805:0  806:0  807:0  808:0  809:0  810:0  811:0  812:0  813:0  814:0  815:0  816:0  817:0  818:0  819:0  820:0  821:0  822:0  823:0  824:0  825:0  826:0  827:0  828:0  829:0  830:0  831:0  832:0  833:0  834:0  835:0  836:0  837:0  838:0  839:0  840:0  841:0  842:0  843:0  844:0  845:0  846:0  847:0  848:0  849:0  850:0  851:0  852:0  853:0  854:0  855:0  856:0  857:0  858:0  859:0  860:0  861:0  862:0  863:0  864:0  865:0  866:0  867:0  868:0  869:0  870:0  871:0  872:0  873:0  874:0  875:0  876:0  877:0  878:0  879:0  880:0  881:0  882:0  883:0  884:0  885:0  886:0  887:0  888:0  889:0  890:0  891:0  892:0  893:0  894:0  895:0  896:0  897:0  898:0  899:0  900:0  901:0  902:0  903:0  904:0  905:0  906:0  907:0  908:0  909:0  910:0  911:0  912:0  913:0  914:0  915:0  916:1  917:0  918:1  919:0  920:0  921:0  922:0  923:0  924:0  925:0  926:0  927:0  928:0  929:0  930:0  931:0  932:0  933:0  934:0  935:0  936:0  937:0  938:0  939:0  940:0  941:0  942:0  943:0  944:0  945:0  946:0  947:0  948:0  949:0  950:0  951:0  952:0  953:0  954:0  955:0  956:0  957:0  958:0  959:0  960:0  961:0  962:0  963:0  964:0  965:0  966:0  967:0  968:0  969:0  970:0  971:0  972:0  973:0  974:0  975:0  976:0  977:0  978:0  979:0  980:0  981:0  982:0  983:0  984:0  985:0  986:0  987:0  988:0  989:0  990:0  991:0  992:0  993:0  994:0  995:0  996:0  997:0  998:0  999:0  1000:0  1001:0  1002:0  1003:0  1004:0  1005:0  1006:0  1007:0  1008:0  1009:0  1010:0  1011:0  1012:0  1013:0  1014:0  1015:0  1016:0  1017:0  1018:1  1019:0  1020:0  1021:0  1022:0  1023:0  1024:0  1025:0  1026:0  1027:0  1028:0  1029:0  1030:0  1031:0  1032:0  1033:0  1034:0  1035:0  1036:0  1037:0  1038:0  1039:0  1040:0  1041:0  1042:0  1043:0  1044:0  1045:0  1046:0  1047:0  1048:0  1049:0  1050:0  1051:0  1052:0  1053:0  1054:0  1055:0  1056:0  1057:0  1058:0  1059:0  1060:0  1061:0  1062:0  1063:0  1064:0  1065:0  1066:0  1067:0  1068:0  1069:0  1070:0  1071:0  1072:0  1073:0  1074:0  1075:0  1076:0  1077:0  1078:0  1079:0  1080:0  1081:0  1082:0  1083:0  1084:0  1085:0  1086:0  1087:0  1088:0  1089:0  1090:0  1091:0  1092:0  1093:0  1094:0  1095:0  1096:0  1097:0  1098:0  1099:0  1100:0  1101:0  1102:0  1103:0  1104:0  1105:0  1106:0  1107:0  1108:0  1109:0  1110:0  1111:0  1112:0  1113:0  1114:0  1115:0  1116:0  1117:0  1118:0  1119:0  1120:0  1121:0  1122:0  1123:0  1124:0  1125:0  1126:0  1127:0  1128:0  1129:0  1130:0  1131:0  1132:0  1133:0  1134:0  1135:0  1136:1  1137:0  1138:0  1139:0  1140:0  1141:0  1142:0  1143:0  1144:0  1145:0  1146:0  1147:2  1148:0  1149:0  1150:4  1151:0  1152:0  1153:0  1154:0  1155:0  1156:0  1157:0  1158:0  1159:0  1160:0  1161:0  1162:0  1163:0  1164:0  1165:0  1166:0  1167:0  1168:0  1169:0  1170:0  1171:0  1172:0  1173:0  1174:0  1175:0  1176:0  1177:0  1178:0  1179:0  1180:0  1181:0  1182:0  1183:0  1184:0  1185:0  1186:0  1187:0  1188:0  1189:0  1190:0  1191:0  1192:0  1193:0  1194:0  1195:0  1196:0  1197:0  1198:0  1199:1  1200:0  1201:0  1202:0  1203:0  1204:1  1205:0  1206:0  1207:0  1208:0  1209:0  1210:1  1211:0  1212:0  1213:0  1214:1  1215:0  1216:0  1217:0  1218:0  1219:0  1220:0  1221:0  1222:0  1223:0  1224:0  1225:0  1226:0  1227:0  1228:0  1229:0  1230:0  1231:1  1232:0  1233:0  1234:0  1235:1  1236:0  1237:0  1238:0  1239:0  1240:0  1241:0  1242:0  1243:0  1244:0  1245:0  1246:0  1247:0  1248:0  1249:0  1250:0  1251:0  1252:0  1253:0  1254:0  1255:0  1256:0  1257:0  1258:0  1259:0  1260:0  1261:0  1262:0  1263:0  1264:0  1265:0  1266:0  1267:0  1268:0  1269:0  1270:0  1271:0  1272:0  1273:0  1274:0  1275:0  1276:0  1277:0  1278:0  1279:0  1280:0  1281:0  1282:0  1283:0  1284:0  1285:0  1286:0  1287:0  1288:0  1289:0  1290:0  1291:0  1292:0  1293:0  1294:0  1295:0  1296:0  1297:0  1298:0  1299:0  1300:0  1301:0  1302:0  1303:0  1304:0  1305:0  1306:0  1307:0  1308:0  1309:0  1310:0  1311:0  1312:0  1313:0  1314:0  1315:0  1316:0  1317:0  1318:0  1319:0  1320:0  1321:0  1322:0  1323:0  1324:0  1325:0  1326:0  1327:0  1328:0  1329:0  1330:0  1331:0  1332:0  1333:0  1334:0  1335:0  1336:0  1337:0  1338:0  1339:0  1340:0  1341:0  1342:0  1343:0  1344:0  1345:0  1346:0  1347:0  1348:0  1349:0  1350:0  1351:0  1352:0  1353:0  1354:1  1355:0  1356:0  1357:0  1358:0  1359:1  1360:0  1361:0  1362:0  1363:0  1364:0  1365:0  1366:0  1367:0  1368:0  1369:0  1370:0  1371:0  1372:0  1373:0  1374:0  1375:0  1376:0  1377:0  1378:0  1379:0  1380:0  1381:0  1382:0  1383:0  1384:0  1385:0  1386:0  1387:0  1388:0  1389:0  1390:0  1391:0  1392:0  1393:0  1394:0  1395:0  1396:0  1397:0  1398:0  1399:0  1400:0  1401:0  1402:0  1403:0  1404:0  1405:0  1406:0  1407:0  1408:0  1409:0  1410:0  1411:0  1412:0  1413:0  1414:0  1415:0  1416:0  1417:0  1418:0  1419:0  1420:0  1421:0  1422:0  1423:0  1424:0  1425:0  1426:0  1427:0  1428:0  1429:0  1430:0  1431:0  1432:0  1433:0  1434:0  1435:0  1436:0  1437:0  1438:0  1439:0  1440:0  1441:0  1442:0  1443:0  1444:0  1445:0  1446:0  1447:0  1448:0  1449:0  1450:0  1451:0  1452:0  1453:0  1454:0  1455:0  1456:0  1457:0  1458:0  1459:0  1460:0  1461:0  1462:0  1463:0  1464:0  1465:1  1466:0  1467:0  1468:0  1469:0  1470:0  1471:0  1472:0  1473:0  1474:0  1475:0  1476:0  1477:0  1478:0  1479:0  1480:0  1481:0  1482:0  1483:0  1484:0  1485:0  1486:0  1487:0  1488:0  1489:0  1490:0  1491:0  1492:0  1493:0  1494:0  1495:0  1496:0  1497:0  1498:0  1499:0  1500:0  1501:0  1502:0  1503:0  1504:0  1505:0  1506:0  1507:0  1508:0  1509:0  1510:0  1511:0  1512:0  1513:0  1514:0  1515:0  1516:0  1517:0  1518:0  1519:0  1520:0  1521:0  1522:0  1523:0  1524:0  1525:0  1526:0  1527:0  1528:0  1529:0  1530:0  1531:0  1532:0  1533:0  1534:0  1535:0  1536:0  1537:0  1538:0  1539:0  1540:0  1541:0  1542:0  1543:0  1544:0  1545:0  1546:0  1547:0  1548:0  1549:0  1550:0  1551:0  1552:0  1553:0  1554:0  1555:0  1556:0  1557:0  1558:0  1559:0  1560:0  1561:0  1562:0  1563:0  1564:0  1565:0  1566:0  1567:0  1568:0  1569:0  1570:0  1571:0  1572:0  1573:0  1574:0  1575:0  1576:0  1577:1  1578:0  1579:0  1580:0  1581:0  1582:1  1583:0  1584:0  1585:0  1586:0  1587:0  1588:2  1589:0  1590:0  1591:1  1592:1  1593:0  1594:0  1595:0  1596:0  1597:0  1598:0  1599:0  1600:0  1601:0  1602:0  1603:0  1604:0  1605:0  1606:0  1607:0  1608:0  1609:0  1610:0  1611:0  1612:0  1613:0  1614:0  1615:0  1616:0  1617:0  1618:0  1619:0  1620:0  1621:0  1622:0  1623:0  1624:0  1625:0  1626:0  1627:0  1628:0  1629:0  1630:0  1631:0  1632:0  1633:0  1634:0  1635:0  1636:0  1637:0  1638:0  1639:0  1640:1  1641:0  1642:0  1643:0  1644:0  1645:0  1646:0  1647:0  1648:0  1649:0  1650:0  1651:2  1652:0  1653:0  1654:0  1655:1  1656:0  1657:0  1658:0  1659:0  1660:0  1661:0  1662:0  1663:0  1664:0  1665:0  1666:0  1667:0  1668:0  1669:0  1670:0  1671:0  1672:1  1673:0  1674:0  1675:1  1676:0  1677:0  1678:0  1679:0  1680:0  1681:0  1682:0  1683:0  1684:0  1685:0  1686:0  1687:0  1688:0  1689:0  1690:0  1691:0  1692:0  1693:0  1694:0  1695:0  1696:0  1697:0  1698:0  1699:0  1700:0  1701:0  1702:0  1703:0  1704:0  1705:0  1706:0  1707:0  1708:0  1709:0  1710:0  1711:0  1712:0  1713:0  1714:0  1715:0  1716:0  1717:0  1718:0  1719:0  1720:0  1721:0  1722:0  1723:0  1724:0  1725:0  1726:0  1727:0  1728:0  1729:0  1730:0  1731:0  1732:0  1733:0  1734:0  1735:0  1736:0  1737:0  1738:0  1739:0  1740:0  1741:0  1742:0  1743:0  1744:0  1745:0  1746:0  1747:0  1748:0  1749:0  1750:0  1751:0  1752:0  1753:0  1754:0  1755:0  1756:0  1757:0  1758:0  1759:0  1760:0  1761:0  1762:0  1763:0  1764:0  1765:0  1766:0  1767:0  1768:0  1769:0  1770:0  1771:0  1772:0  1773:0  1774:0  1775:0  1776:0  1777:0  1778:0  1779:0  1780:0  1781:0  1782:0  1783:0  1784:0  1785:0  1786:0  1787:0  1788:0  1789:0  1790:0  1791:0  1792:0  1793:0  1794:0  1795:1  1796:0  1797:0  1798:0  1799:0  1800:0  1801:1  1802:0  1803:0  1804:0  1805:0  1806:0  1807:0  1808:0  1809:0  1810:0  1811:0  1812:0  1813:0  1814:0  1815:0  1816:0  1817:0  1818:0  1819:0  1820:0  1821:0  1822:0  1823:0  1824:0  1825:0  1826:0  1827:0  1828:0  1829:0  1830:0  1831:0  1832:0  1833:0  1834:0  1835:0  1836:0  1837:0  1838:0  1839:0  1840:0  1841:0  1842:0  1843:0  1844:0  1845:0  1846:0  1847:0  1848:0  1849:0  1850:0  1851:0  1852:0  1853:0  1854:0  1855:0  1856:0  1857:0  1858:0  1859:0  1860:0  1861:0  1862:0  1863:0  1864:0  1865:0  1866:0  1867:0  1868:0  1869:0  1870:0  1871:0  1872:0  1873:0  1874:0  1875:0  1876:0  1877:0  1878:0  1879:0  1880:0  1881:0  1882:0  1883:0  1884:0  1885:0  1886:0  1887:0  1888:0  1889:0  1890:0  1891:0  1892:0  1893:0  1894:0  1895:0  1896:0  1897:0  1898:0  1899:0  1900:0  1901:0  1902:0  1903:0  1904:0  1905:0  1906:0  1907:0  1908:0  1909:0  1910:0  1911:0  1912:0  1913:0  1914:0  1915:0  1916:0  1917:0  1918:0  1919:0  1920:0  1921:0  1922:0  1923:0  1924:0  1925:0  1926:0  1927:0  1928:0  1929:0  1930:0  1931:0  1932:0  1933:0  1934:0  1935:0  1936:0  1937:0  1938:0  1939:0  1940:0  1941:0  1942:0  1943:0  1944:0  1945:0  1946:0  1947:0  1948:0  1949:0  1950:0  1951:0  1952:0  1953:0  1954:0  1955:0  1956:0  1957:0  1958:0  1959:0  1960:0  1961:0  1962:0  1963:0  1964:0  1965:0  1966:0  1967:0  1968:0  1969:0  1970:0  1971:0  1972:0  1973:0  1974:0  1975:0  1976:0  1977:0  1978:0  1979:0  1980:0  1981:0  1982:0  1983:0  1984:0  1985:0  1986:0  1987:0  1988:0  1989:0  1990:0  1991:0  1992:0  1993:0  1994:0  1995:0  1996:0  1997:0  1998:0  1999:0  2000:0  2001:0  2002:0  2003:0  2004:0  2005:0  2006:0  2007:0  2008:0  2009:0  2010:0  2011:0  2012:0  2013:0  2014:0  2015:0  2016:0  2017:0  2018:1  2019:0  2020:0  2021:0  2022:0  2023:0  2024:0  2025:0  2026:0  2027:0  2028:0  2029:3  2030:0  2031:0  2032:1  2033:1  2034:0  2035:0  2036:0  2037:0  2038:0  2039:0  2040:0  2041:0  2042:0  2043:0  2044:0  2045:0  2046:0  2047:0  2048:0  2049:0  2050:0  2051:0  2052:0  2053:0  2054:0  2055:0  2056:0  2057:0  2058:0  2059:0  2060:0  2061:0  2062:0  2063:0  2064:0  2065:0  2066:0  2067:0  2068:0  2069:0  2070:0  2071:0  2072:0  2073:0  2074:0  2075:0  2076:0  2077:0  2078:0  2079:0  2080:0  2081:0  2082:0  2083:0  2084:0  2085:0  2086:1  2087:0  2088:0  2089:0  2090:0  2091:0  2092:2  2093:0  2094:1  2095:0  2096:0  2097:0  2098:0  2099:0  2100:0  2101:0  2102:1  2103:0  2104:0  2105:0  2106:0  2107:0  2108:0  2109:0  2110:0  2111:0  2112:0  2113:0  2114:0  2115:0  2116:1  2117:0  2118:0  2119:0  2120:0  2121:0  2122:0  2123:0  2124:0  2125:0  2126:0  2127:0  2128:0  2129:0  2130:0  2131:0  2132:0  2133:0  2134:0  2135:0  2136:0  2137:0  2138:0  2139:0  2140:0  2141:0  2142:0  2143:0  2144:0  2145:0  2146:0  2147:0  2148:0  2149:0  2150:0  2151:0  2152:0  2153:0  2154:0  2155:0  2156:0  2157:0  2158:0  2159:0  2160:0  2161:0  2162:0  2163:0  2164:0  2165:0  2166:0  2167:0  2168:0  2169:0  2170:0  2171:0  2172:0  2173:0  2174:0  2175:0  2176:0  2177:0  2178:0  2179:0  2180:0  2181:0  2182:0  2183:0  2184:0  2185:0  2186:0  2187:0  2188:0  2189:0  2190:0  2191:0  2192:0  2193:0  2194:0  2195:0  2196:0  2197:0  2198:0  2199:0  2200:0  2201:0  2202:0  2203:0  2204:0  2205:0  
+1  1:0  2:0  3:0  4:0  5:0  6:1  7:0  8:0  9:0  10:0  11:0  12:0  13:0  14:0  15:0  16:0  17:0  18:0  19:0  20:0  21:0  22:0  23:0  24:0  25:0  26:0  27:0  28:0  29:0  30:0  31:0  32:0  33:0  34:0  35:0  36:0  37:0  38:0  39:0  40:0  41:0  42:0  43:0  44:0  45:0  46:0  47:0  48:0  49:0  50:0  51:0  52:0  53:0  54:0  55:1  56:0  57:0  58:0  59:0  60:0  61:0  62:0  63:0  64:0  65:0  66:1  67:0  68:0  69:0  70:0  71:0  72:0  73:0  74:0  75:0  76:0  77:0  78:0  79:0  80:0  81:0  82:0  83:0  84:0  85:0  86:0  87:0  88:0  89:0  90:0  91:0  92:1  93:0  94:0  95:0  96:1  97:0  98:0  99:0  100:0  101:0  102:0  103:0  104:0  105:0  106:0  107:0  108:0  109:0  110:1  111:0  112:0  113:0  114:0  115:0  116:0  117:0  118:0  119:0  120:0  121:0  122:0  123:0  124:0  125:0  126:0  127:0  128:0  129:0  130:0  131:0  132:0  133:0  134:0  135:0  136:0  137:0  138:0  139:0  140:0  141:0  142:0  143:0  144:0  145:0  146:0  147:0  148:0  149:0  150:0  151:0  152:0  153:0  154:0  155:0  156:0  157:0  158:0  159:0  160:0  161:0  162:0  163:1  164:0  165:0  166:0  167:0  168:0  169:0  170:0  171:0  172:0  173:0  174:0  175:0  176:0  177:0  178:1  179:0  180:0  181:0  182:0  183:0  184:0  185:0  186:0  187:0  188:0  189:0  190:0  191:0  192:0  193:0  194:0  195:0  196:0  197:0  198:0  199:0  200:0  201:0  202:1  203:0  204:0  205:0  206:0  207:0  208:0  209:0  210:0  211:0  212:0  213:0  214:0  215:0  216:0  217:0  218:0  219:0  220:0  221:0  222:0  223:0  224:0  225:0  226:0  227:0  228:0  229:0  230:0  231:0  232:0  233:0  234:0  235:0  236:0  237:0  238:0  239:0  240:0  241:0  242:0  243:0  244:0  245:0  246:0  247:0  248:1  249:0  250:0  251:0  252:0  253:0  254:0  255:0  256:0  257:0  258:0  259:0  260:0  261:0  262:0  263:0  264:0  265:0  266:0  267:0  268:1  269:1  270:0  271:0  272:0  273:0  274:1  275:0  276:0  277:0  278:0  279:0  280:0  281:0  282:0  283:0  284:0  285:0  286:0  287:0  288:0  289:0  290:0  291:0  292:0  293:0  294:0  295:0  296:0  297:0  298:0  299:0  300:0  301:0  302:0  303:0  304:0  305:0  306:0  307:0  308:0  309:0  310:0  311:0  312:0  313:0  314:0  315:0  316:0  317:0  318:0  319:0  320:1  321:0  322:0  323:0  324:0  325:0  326:0  327:0  328:0  329:0  330:0  331:0  332:1  333:0  334:0  335:0  336:0  337:0  338:0  339:0  340:1  341:0  342:0  343:0  344:0  345:0  346:0  347:0  348:0  349:1  350:1  351:0  352:0  353:0  354:0  355:0  356:0  357:0  358:0  359:0  360:0  361:0  362:0  363:0  364:0  365:0  366:0  367:0  368:0  369:0  370:0  371:0  372:0  373:0  374:0  375:0  376:0  377:0  378:0  379:0  380:0  381:0  382:0  383:0  384:0  385:0  386:0  387:0  388:0  389:0  390:0  391:0  392:0  393:0  394:0  395:0  396:0  397:0  398:0  399:0  400:0  401:0  402:0  403:0  404:0  405:0  406:0  407:0  408:0  409:0  410:0  411:0  412:0  413:0  414:0  415:0  416:0  417:0  418:0  419:0  420:0  421:0  422:0  423:0  424:0  425:0  426:0  427:0  428:0  429:0  430:0  431:0  432:0  433:0  434:0  435:0  436:0  437:0  438:0  439:0  440:0  441:0  442:0  443:0  444:0  445:0  446:1  447:0  448:0  449:0  450:0  451:0  452:0  453:0  454:0  455:0  456:0  457:0  458:0  459:0  460:0  461:0  462:0  463:0  464:0  465:0  466:0  467:0  468:0  469:0  470:0  471:0  472:0  473:0  474:0  475:0  476:0  477:0  478:0  479:0  480:0  481:0  482:0  483:0  484:0  485:0  486:0  487:0  488:0  489:0  490:0  491:0  492:0  493:0  494:0  495:0  496:0  497:0  498:0  499:1  500:0  501:0  502:0  503:0  504:0  505:0  506:0  507:0  508:0  509:0  510:0  511:0  512:0  513:0  514:0  515:0  516:0  517:1  518:0  519:0  520:0  521:0  522:0  523:0  524:0  525:0  526:0  527:0  528:0  529:0  530:0  531:0  532:0  533:0  534:0  535:0  536:0  537:0  538:0  539:0  540:0  541:1  542:1  543:0  544:0  545:0  546:0  547:0  548:0  549:0  550:0  551:0  552:0  553:0  554:1  555:0  556:0  557:0  558:0  559:0  560:0  561:0  562:0  563:0  564:0  565:0  566:0  567:0  568:0  569:0  570:0  571:0  572:0  573:0  574:0  575:0  576:0  577:0  578:0  579:0  580:0  581:0  582:0  583:0  584:0  585:0  586:0  587:0  588:0  589:0  590:0  591:0  592:0  593:0  594:0  595:0  596:0  597:0  598:0  599:0  600:0  601:0  602:0  603:0  604:0  605:1  606:0  607:0  608:0  609:0  610:0  611:0  612:0  613:0  614:0  615:0  616:0  617:0  618:0  619:0  620:0  621:0  622:1  623:0  624:0  625:0  626:0  627:0  628:0  629:0  630:0  631:0  632:0  633:0  634:0  635:0  636:0  637:0  638:0  639:0  640:0  641:0  642:0  643:0  644:0  645:0  646:0  647:1  648:0  649:0  650:0  651:0  652:0  653:0  654:0  655:0  656:0  657:0  658:0  659:0  660:0  661:0  662:0  663:0  664:0  665:0  666:0  667:0  668:0  669:0  670:0  671:0  672:0  673:0  674:0  675:0  676:0  677:0  678:0  679:0  680:0  681:0  682:0  683:0  684:0  685:1  686:0  687:0  688:0  689:0  690:0  691:0  692:0  693:0  694:0  695:0  696:0  697:0  698:1  699:0  700:0  701:0  702:0  703:0  704:0  705:0  706:0  707:1  708:0  709:0  710:0  711:0  712:0  713:0  714:0  715:0  716:0  717:0  718:0  719:0  720:1  721:0  722:0  723:0  724:0  725:0  726:0  727:0  728:0  729:0  730:0  731:0  732:0  733:0  734:0  735:0  736:0  737:0  738:0  739:0  740:0  741:0  742:0  743:0  744:0  745:0  746:0  747:0  748:0  749:0  750:0  751:0  752:0  753:0  754:0  755:0  756:0  757:0  758:0  759:0  760:1  761:0  762:0  763:0  764:0  765:0  766:0  767:0  768:1  769:0  770:0  771:0  772:0  773:0  774:0  775:0  776:0  777:0  778:1  779:0  780:1  781:0  782:0  783:0  784:0  785:0  786:0  787:0  788:0  789:0  790:0  791:0  792:0  793:0  794:0  795:0  796:0  797:0  798:0  799:0  800:0  801:0  802:0  803:0  804:0  805:0  806:0  807:0  808:0  809:0  810:0  811:0  812:0  813:0  814:0  815:0  816:0  817:0  818:0  819:0  820:0  821:0  822:0  823:0  824:0  825:0  826:0  827:0  828:0  829:0  830:0  831:0  832:0  833:0  834:0  835:0  836:0  837:0  838:0  839:0  840:0  841:0  842:0  843:0  844:0  845:0  846:0  847:0  848:0  849:0  850:0  851:0  852:0  853:0  854:0  855:0  856:0  857:0  858:0  859:0  860:0  861:0  862:0  863:0  864:0  865:0  866:0  867:0  868:0  869:0  870:0  871:0  872:0  873:0  874:0  875:0  876:0  877:0  878:0  879:0  880:0  881:0  882:0  883:0  884:0  885:0  886:0  887:0  888:0  889:0  890:1  891:0  892:0  893:0  894:0  895:0  896:0  897:0  898:0  899:0  900:0  901:0  902:0  903:0  904:0  905:0  906:0  907:0  908:0  909:0  910:0  911:0  912:0  913:0  914:0  915:0  916:0  917:0  918:0  919:0  920:0  921:0  922:0  923:0  924:0  925:0  926:0  927:0  928:0  929:1  930:0  931:0  932:0  933:0  934:0  935:0  936:0  937:0  938:0  939:0  940:0  941:0  942:0  943:0  944:0  945:0  946:0  947:0  948:0  949:0  950:0  951:0  952:0  953:0  954:0  955:0  956:0  957:0  958:0  959:0  960:0  961:1  962:0  963:0  964:0  965:0  966:0  967:0  968:0  969:0  970:0  971:0  972:0  973:0  974:0  975:0  976:0  977:0  978:0  979:1  980:0  981:0  982:0  983:1  984:0  985:0  986:0  987:0  988:0  989:0  990:0  991:0  992:0  993:0  994:0  995:0  996:0  997:0  998:0  999:0  1000:0  1001:0  1002:0  1003:1  1004:0  1005:0  1006:0  1007:0  1008:0  1009:0  1010:0  1011:0  1012:0  1013:0  1014:0  1015:0  1016:0  1017:0  1018:0  1019:0  1020:0  1021:0  1022:0  1023:0  1024:0  1025:0  1026:0  1027:0  1028:0  1029:0  1030:0  1031:0  1032:0  1033:1  1034:0  1035:0  1036:0  1037:0  1038:0  1039:0  1040:0  1041:0  1042:0  1043:0  1044:0  1045:0  1046:0  1047:0  1048:0  1049:0  1050:0  1051:0  1052:0  1053:0  1054:0  1055:0  1056:0  1057:0  1058:0  1059:0  1060:0  1061:0  1062:0  1063:0  1064:0  1065:0  1066:0  1067:1  1068:0  1069:0  1070:0  1071:0  1072:0  1073:0  1074:0  1075:0  1076:0  1077:0  1078:0  1079:0  1080:0  1081:0  1082:0  1083:0  1084:0  1085:1  1086:0  1087:0  1088:0  1089:0  1090:0  1091:0  1092:0  1093:0  1094:0  1095:0  1096:0  1097:0  1098:0  1099:0  1100:0  1101:0  1102:0  1103:0  1104:0  1105:0  1106:0  1107:0  1108:0  1109:0  1110:0  1111:0  1112:0  1113:0  1114:0  1115:0  1116:0  1117:0  1118:0  1119:0  1120:0  1121:0  1122:0  1123:0  1124:0  1125:0  1126:0  1127:0  1128:0  1129:0  1130:0  1131:0  1132:0  1133:0  1134:0  1135:1  1136:0  1137:0  1138:0  1139:0  1140:0  1141:0  1142:0  1143:0  1144:0  1145:0  1146:1  1147:0  1148:0  1149:0  1150:0  1151:0  1152:0  1153:0  1154:0  1155:0  1156:0  1157:0  1158:0  1159:0  1160:1  1161:0  1162:0  1163:0  1164:0  1165:0  1166:0  1167:0  1168:0  1169:0  1170:0  1171:0  1172:0  1173:0  1174:0  1175:0  1176:0  1177:0  1178:0  1179:0  1180:0  1181:0  1182:0  1183:0  1184:0  1185:0  1186:0  1187:0  1188:0  1189:0  1190:0  1191:0  1192:0  1193:0  1194:0  1195:0  1196:0  1197:0  1198:0  1199:0  1200:1  1201:0  1202:0  1203:0  1204:0  1205:0  1206:0  1207:0  1208:0  1209:0  1210:0  1211:0  1212:0  1213:0  1214:1  1215:0  1216:0  1217:0  1218:0  1219:0  1220:0  1221:0  1222:0  1223:0  1224:1  1225:0  1226:0  1227:0  1228:0  1229:0  1230:0  1231:1  1232:0  1233:0  1234:0  1235:0  1236:0  1237:0  1238:0  1239:0  1240:0  1241:0  1242:0  1243:0  1244:0  1245:0  1246:0  1247:0  1248:0  1249:0  1250:0  1251:0  1252:0  1253:0  1254:0  1255:0  1256:0  1257:0  1258:0  1259:0  1260:0  1261:0  1262:0  1263:0  1264:0  1265:0  1266:0  1267:0  1268:0  1269:0  1270:0  1271:0  1272:0  1273:0  1274:0  1275:0  1276:0  1277:0  1278:0  1279:0  1280:0  1281:0  1282:0  1283:0  1284:0  1285:0  1286:0  1287:0  1288:0  1289:0  1290:0  1291:0  1292:0  1293:0  1294:0  1295:0  1296:0  1297:0  1298:0  1299:0  1300:0  1301:0  1302:0  1303:0  1304:0  1305:0  1306:0  1307:0  1308:0  1309:0  1310:0  1311:0  1312:0  1313:0  1314:0  1315:0  1316:0  1317:0  1318:0  1319:0  1320:0  1321:0  1322:0  1323:0  1324:0  1325:0  1326:0  1327:0  1328:0  1329:0  1330:0  1331:0  1332:0  1333:0  1334:0  1335:0  1336:0  1337:0  1338:0  1339:1  1340:0  1341:0  1342:0  1343:0  1344:0  1345:0  1346:0  1347:0  1348:0  1349:0  1350:0  1351:0  1352:0  1353:0  1354:0  1355:0  1356:0  1357:0  1358:0  1359:0  1360:0  1361:0  1362:0  1363:0  1364:0  1365:0  1366:0  1367:0  1368:0  1369:0  1370:0  1371:0  1372:0  1373:0  1374:0  1375:0  1376:0  1377:1  1378:0  1379:0  1380:0  1381:0  1382:0  1383:0  1384:0  1385:0  1386:0  1387:0  1388:0  1389:0  1390:0  1391:1  1392:0  1393:0  1394:0  1395:0  1396:0  1397:0  1398:0  1399:0  1400:0  1401:0  1402:0  1403:0  1404:0  1405:0  1406:0  1407:0  1408:0  1409:0  1410:0  1411:1  1412:0  1413:0  1414:0  1415:0  1416:0  1417:0  1418:0  1419:0  1420:0  1421:0  1422:0  1423:0  1424:0  1425:0  1426:0  1427:0  1428:0  1429:0  1430:0  1431:0  1432:0  1433:0  1434:0  1435:0  1436:0  1437:0  1438:0  1439:0  1440:0  1441:0  1442:0  1443:0  1444:0  1445:1  1446:0  1447:0  1448:0  1449:0  1450:0  1451:0  1452:0  1453:0  1454:0  1455:0  1456:0  1457:0  1458:0  1459:0  1460:0  1461:0  1462:0  1463:0  1464:0  1465:0  1466:0  1467:0  1468:0  1469:0  1470:0  1471:0  1472:0  1473:1  1474:0  1475:0  1476:0  1477:0  1478:0  1479:0  1480:0  1481:0  1482:0  1483:0  1484:0  1485:0  1486:0  1487:0  1488:0  1489:0  1490:0  1491:0  1492:0  1493:0  1494:0  1495:0  1496:0  1497:0  1498:0  1499:0  1500:0  1501:0  1502:0  1503:0  1504:0  1505:1  1506:0  1507:0  1508:0  1509:0  1510:0  1511:0  1512:0  1513:1  1514:0  1515:0  1516:0  1517:0  1518:0  1519:0  1520:0  1521:0  1522:0  1523:0  1524:0  1525:0  1526:0  1527:0  1528:0  1529:0  1530:0  1531:0  1532:0  1533:0  1534:0  1535:0  1536:0  1537:0  1538:0  1539:0  1540:0  1541:0  1542:0  1543:0  1544:0  1545:0  1546:0  1547:0  1548:0  1549:0  1550:0  1551:0  1552:0  1553:0  1554:0  1555:0  1556:0  1557:0  1558:0  1559:0  1560:0  1561:0  1562:0  1563:0  1564:0  1565:0  1566:0  1567:0  1568:0  1569:0  1570:0  1571:0  1572:0  1573:0  1574:0  1575:0  1576:0  1577:0  1578:0  1579:0  1580:0  1581:1  1582:0  1583:0  1584:0  1585:0  1586:0  1587:0  1588:0  1589:0  1590:0  1591:0  1592:1  1593:0  1594:0  1595:0  1596:0  1597:0  1598:0  1599:0  1600:0  1601:0  1602:0  1603:0  1604:1  1605:0  1606:0  1607:0  1608:0  1609:0  1610:0  1611:0  1612:0  1613:0  1614:0  1615:0  1616:0  1617:0  1618:0  1619:0  1620:0  1621:0  1622:0  1623:0  1624:0  1625:0  1626:0  1627:0  1628:0  1629:0  1630:0  1631:0  1632:0  1633:0  1634:0  1635:0  1636:0  1637:0  1638:0  1639:0  1640:0  1641:0  1642:0  1643:0  1644:0  1645:0  1646:0  1647:0  1648:0  1649:0  1650:0  1651:2  1652:0  1653:0  1654:0  1655:0  1656:0  1657:0  1658:0  1659:0  1660:0  1661:0  1662:0  1663:0  1664:1  1665:0  1666:0  1667:0  1668:0  1669:0  1670:0  1671:0  1672:0  1673:0  1674:0  1675:1  1676:0  1677:0  1678:0  1679:0  1680:0  1681:0  1682:0  1683:0  1684:0  1685:0  1686:0  1687:0  1688:0  1689:0  1690:0  1691:0  1692:0  1693:0  1694:0  1695:0  1696:0  1697:0  1698:0  1699:0  1700:0  1701:0  1702:0  1703:0  1704:0  1705:0  1706:0  1707:0  1708:0  1709:0  1710:0  1711:0  1712:0  1713:0  1714:0  1715:0  1716:0  1717:0  1718:0  1719:0  1720:0  1721:0  1722:0  1723:0  1724:0  1725:0  1726:0  1727:0  1728:0  1729:0  1730:0  1731:0  1732:0  1733:0  1734:0  1735:0  1736:0  1737:0  1738:0  1739:0  1740:0  1741:0  1742:0  1743:0  1744:0  1745:0  1746:0  1747:0  1748:0  1749:0  1750:0  1751:0  1752:0  1753:0  1754:0  1755:0  1756:0  1757:0  1758:0  1759:0  1760:0  1761:0  1762:0  1763:0  1764:0  1765:0  1766:0  1767:0  1768:0  1769:0  1770:0  1771:0  1772:0  1773:0  1774:0  1775:0  1776:0  1777:0  1778:0  1779:0  1780:0  1781:1  1782:0  1783:0  1784:0  1785:0  1786:0  1787:0  1788:0  1789:0  1790:0  1791:0  1792:0  1793:0  1794:0  1795:0  1796:0  1797:0  1798:0  1799:0  1800:0  1801:0  1802:0  1803:0  1804:0  1805:0  1806:0  1807:0  1808:0  1809:0  1810:0  1811:0  1812:0  1813:0  1814:0  1815:0  1816:0  1817:0  1818:0  1819:0  1820:0  1821:0  1822:0  1823:1  1824:0  1825:0  1826:0  1827:0  1828:0  1829:0  1830:0  1831:0  1832:0  1833:0  1834:0  1835:0  1836:0  1837:0  1838:0  1839:1  1840:0  1841:0  1842:0  1843:0  1844:0  1845:0  1846:0  1847:0  1848:0  1849:0  1850:0  1851:1  1852:0  1853:0  1854:0  1855:0  1856:0  1857:0  1858:0  1859:0  1860:0  1861:0  1862:0  1863:0  1864:0  1865:0  1866:0  1867:0  1868:0  1869:0  1870:0  1871:0  1872:0  1873:1  1874:0  1875:0  1876:0  1877:0  1878:0  1879:0  1880:0  1881:0  1882:0  1883:0  1884:0  1885:0  1886:0  1887:0  1888:0  1889:0  1890:0  1891:0  1892:0  1893:0  1894:0  1895:0  1896:0  1897:0  1898:0  1899:0  1900:0  1901:0  1902:0  1903:0  1904:0  1905:0  1906:0  1907:0  1908:0  1909:0  1910:0  1911:0  1912:0  1913:0  1914:0  1915:0  1916:0  1917:0  1918:0  1919:0  1920:0  1921:0  1922:0  1923:0  1924:1  1925:0  1926:0  1927:0  1928:0  1929:0  1930:0  1931:0  1932:0  1933:1  1934:0  1935:0  1936:0  1937:0  1938:0  1939:0  1940:0  1941:0  1942:0  1943:0  1944:0  1945:0  1946:0  1947:0  1948:0  1949:0  1950:0  1951:0  1952:0  1953:0  1954:0  1955:0  1956:0  1957:0  1958:0  1959:1  1960:0  1961:0  1962:0  1963:0  1964:0  1965:0  1966:0  1967:0  1968:0  1969:0  1970:0  1971:0  1972:0  1973:0  1974:0  1975:0  1976:0  1977:0  1978:0  1979:0  1980:0  1981:0  1982:0  1983:0  1984:0  1985:0  1986:0  1987:0  1988:0  1989:0  1990:0  1991:0  1992:0  1993:0  1994:0  1995:0  1996:0  1997:0  1998:0  1999:0  2000:0  2001:0  2002:0  2003:0  2004:0  2005:0  2006:0  2007:0  2008:0  2009:0  2010:0  2011:0  2012:0  2013:0  2014:0  2015:0  2016:0  2017:0  2018:0  2019:0  2020:0  2021:1  2022:0  2023:0  2024:0  2025:0  2026:0  2027:0  2028:0  2029:1  2030:0  2031:0  2032:0  2033:0  2034:0  2035:0  2036:0  2037:0  2038:0  2039:0  2040:0  2041:0  2042:0  2043:0  2044:0  2045:0  2046:0  2047:0  2048:0  2049:0  2050:0  2051:0  2052:0  2053:1  2054:0  2055:0  2056:0  2057:0  2058:0  2059:0  2060:0  2061:0  2062:0  2063:0  2064:0  2065:0  2066:0  2067:0  2068:0  2069:0  2070:0  2071:0  2072:0  2073:0  2074:0  2075:0  2076:0  2077:0  2078:0  2079:0  2080:0  2081:0  2082:0  2083:0  2084:0  2085:0  2086:0  2087:0  2088:0  2089:0  2090:0  2091:0  2092:0  2093:0  2094:0  2095:1  2096:0  2097:0  2098:0  2099:0  2100:0  2101:0  2102:0  2103:0  2104:0  2105:1  2106:0  2107:0  2108:1  2109:0  2110:0  2111:0  2112:0  2113:0  2114:0  2115:0  2116:0  2117:0  2118:0  2119:0  2120:0  2121:0  2122:0  2123:0  2124:0  2125:0  2126:0  2127:0  2128:0  2129:0  2130:0  2131:0  2132:0  2133:0  2134:0  2135:0  2136:0  2137:0  2138:0  2139:0  2140:0  2141:0  2142:0  2143:0  2144:0  2145:0  2146:0  2147:0  2148:0  2149:0  2150:0  2151:0  2152:0  2153:0  2154:0  2155:0  2156:0  2157:0  2158:0  2159:0  2160:0  2161:0  2162:0  2163:0  2164:0  2165:0  2166:0  2167:0  2168:0  2169:0  2170:0  2171:0  2172:0  2173:0  2174:0  2175:0  2176:0  2177:0  2178:0  2179:0  2180:0  2181:0  2182:0  2183:0  2184:0  2185:0  2186:0  2187:0  2188:0  2189:0  2190:0  2191:0  2192:0  2193:0  2194:0  2195:0  2196:0  2197:0  2198:0  2199:0  2200:0  2201:0  2202:0  2203:0  2204:0  2205:0  
+1  1:0  2:0  3:0  4:0  5:0  6:0  7:0  8:0  9:0  10:0  11:0  12:0  13:0  14:0  15:0  16:0  17:0  18:0  19:0  20:0  21:0  22:0  23:0  24:0  25:0  26:0  27:0  28:0  29:0  30:0  31:0  32:0  33:0  34:0  35:0  36:0  37:0  38:0  39:0  40:0  41:0  42:0  43:0  44:0  45:0  46:0  47:0  48:0  49:0  50:0  51:0  52:0  53:0  54:0  55:0  56:0  57:0  58:0  59:0  60:0  61:0  62:0  63:0  64:0  65:0  66:0  67:0  68:0  69:0  70:0  71:0  72:0  73:0  74:0  75:0  76:1  77:0  78:0  79:0  80:0  81:1  82:0  83:0  84:0  85:0  86:0  87:0  88:0  89:0  90:0  91:0  92:0  93:0  94:0  95:0  96:0  97:0  98:0  99:0  100:0  101:0  102:1  103:0  104:0  105:0  106:0  107:0  108:0  109:0  110:0  111:0  112:0  113:0  114:0  115:0  116:0  117:0  118:0  119:0  120:0  121:0  122:0  123:0  124:0  125:0  126:0  127:0  128:0  129:0  130:0  131:0  132:0  133:0  134:0  135:0  136:0  137:0  138:0  139:0  140:0  141:0  142:0  143:0  144:0  145:0  146:0  147:0  148:0  149:0  150:0  151:0  152:0  153:0  154:0  155:0  156:0  157:1  158:0  159:0  160:0  161:0  162:0  163:0  164:0  165:0  166:0  167:0  168:0  169:0  170:0  171:0  172:0  173:0  174:0  175:0  176:0  177:0  178:0  179:0  180:0  181:0  182:0  183:0  184:0  185:0  186:0  187:0  188:0  189:0  190:0  191:0  192:0  193:1  194:0  195:0  196:0  197:0  198:0  199:0  200:0  201:0  202:1  203:0  204:0  205:0  206:0  207:0  208:0  209:0  210:0  211:0  212:0  213:0  214:0  215:0  216:0  217:0  218:0  219:0  220:0  221:0  222:0  223:0  224:0  225:0  226:0  227:0  228:0  229:0  230:0  231:0  232:0  233:0  234:0  235:0  236:0  237:0  238:0  239:0  240:0  241:0  242:0  243:0  244:0  245:0  246:0  247:1  248:0  249:0  250:0  251:0  252:0  253:0  254:0  255:0  256:0  257:0  258:0  259:0  260:1  261:0  262:0  263:0  264:0  265:0  266:0  267:0  268:0  269:1  270:0  271:0  272:0  273:0  274:0  275:0  276:0  277:0  278:0  279:0  280:0  281:0  282:0  283:0  284:0  285:0  286:0  287:0  288:0  289:0  290:0  291:0  292:0  293:0  294:0  295:0  296:0  297:0  298:0  299:0  300:0  301:0  302:0  303:0  304:0  305:0  306:0  307:0  308:0  309:0  310:0  311:0  312:0  313:0  314:0  315:0  316:0  317:0  318:0  319:0  320:0  321:0  322:0  323:0  324:0  325:1  326:0  327:0  328:0  329:0  330:0  331:1  332:1  333:0  334:0  335:0  336:0  337:0  338:0  339:0  340:0  341:0  342:0  343:0  344:0  345:0  346:0  347:0  348:2  349:0  350:0  351:0  352:0  353:2  354:0  355:0  356:0  357:0  358:0  359:0  360:0  361:1  362:0  363:0  364:0  365:0  366:0  367:0  368:0  369:0  370:0  371:0  372:0  373:1  374:0  375:0  376:0  377:0  378:0  379:0  380:0  381:0  382:0  383:0  384:0  385:0  386:0  387:0  388:0  389:0  390:0  391:0  392:0  393:0  394:0  395:0  396:0  397:0  398:0  399:0  400:0  401:0  402:0  403:0  404:0  405:0  406:0  407:0  408:0  409:0  410:0  411:0  412:0  413:0  414:0  415:0  416:0  417:0  418:0  419:0  420:0  421:0  422:0  423:0  424:0  425:0  426:0  427:0  428:0  429:0  430:0  431:0  432:0  433:0  434:0  435:0  436:0  437:0  438:0  439:0  440:0  441:0  442:0  443:0  444:0  445:0  446:0  447:0  448:0  449:0  450:0  451:0  452:0  453:0  454:0  455:0  456:0  457:0  458:0  459:0  460:0  461:0  462:0  463:0  464:0  465:0  466:0  467:0  468:0  469:0  470:0  471:0  472:0  473:0  474:0  475:0  476:0  477:0  478:0  479:0  480:0  481:0  482:0  483:0  484:0  485:0  486:0  487:0  488:0  489:0  490:0  491:0  492:0  493:0  494:0  495:0  496:0  497:0  498:0  499:0  500:0  501:0  502:0  503:0  504:0  505:0  506:0  507:0  508:0  509:0  510:0  511:0  512:1  513:0  514:0  515:0  516:0  517:0  518:0  519:0  520:1  521:0  522:0  523:0  524:0  525:0  526:0  527:0  528:0  529:1  530:0  531:0  532:0  533:0  534:0  535:0  536:0  537:0  538:0  539:0  540:0  541:0  542:0  543:0  544:0  545:0  546:0  547:0  548:0  549:0  550:0  551:0  552:0  553:0  554:0  555:0  556:0  557:0  558:0  559:0  560:0  561:0  562:0  563:0  564:0  565:0  566:0  567:0  568:0  569:0  570:0  571:0  572:0  573:0  574:0  575:0  576:0  577:0  578:0  579:0  580:0  581:0  582:0  583:0  584:0  585:0  586:0  587:0  588:0  589:0  590:0  591:0  592:1  593:0  594:0  595:0  596:0  597:0  598:0  599:0  600:0  601:0  602:0  603:0  604:0  605:0  606:0  607:0  608:0  609:0  610:0  611:0  612:0  613:0  614:0  615:0  616:0  617:0  618:0  619:0  620:0  621:0  622:0  623:0  624:0  625:0  626:0  627:0  628:0  629:0  630:0  631:0  632:0  633:0  634:0  635:0  636:0  637:0  638:0  639:0  640:0  641:0  642:0  643:0  644:0  645:0  646:0  647:1  648:1  649:0  650:0  651:0  652:0  653:0  654:0  655:0  656:0  657:0  658:0  659:0  660:0  661:0  662:0  663:0  664:0  665:0  666:0  667:0  668:0  669:0  670:0  671:0  672:0  673:0  674:0  675:0  676:0  677:0  678:0  679:0  680:0  681:0  682:0  683:0  684:0  685:0  686:0  687:0  688:0  689:1  690:0  691:0  692:0  693:0  694:0  695:0  696:0  697:0  698:0  699:0  700:0  701:0  702:0  703:1  704:0  705:0  706:0  707:0  708:0  709:0  710:1  711:0  712:0  713:0  714:0  715:0  716:0  717:0  718:0  719:0  720:0  721:0  722:0  723:0  724:0  725:0  726:0  727:0  728:0  729:0  730:0  731:0  732:0  733:0  734:0  735:0  736:0  737:0  738:0  739:0  740:0  741:0  742:0  743:0  744:0  745:0  746:0  747:0  748:0  749:0  750:0  751:0  752:0  753:0  754:0  755:0  756:0  757:0  758:0  759:0  760:0  761:0  762:0  763:0  764:0  765:0  766:1  767:0  768:0  769:1  770:0  771:0  772:0  773:1  774:0  775:0  776:0  777:0  778:0  779:0  780:0  781:0  782:0  783:0  784:0  785:0  786:0  787:0  788:0  789:2  790:0  791:0  792:0  793:1  794:0  795:0  796:0  797:0  798:0  799:0  800:0  801:0  802:0  803:0  804:0  805:0  806:0  807:0  808:0  809:0  810:0  811:1  812:0  813:0  814:1  815:0  816:0  817:0  818:0  819:0  820:0  821:0  822:0  823:0  824:0  825:0  826:0  827:0  828:0  829:0  830:0  831:0  832:0  833:0  834:0  835:0  836:0  837:0  838:0  839:0  840:0  841:0  842:0  843:0  844:0  845:0  846:0  847:0  848:0  849:0  850:0  851:0  852:0  853:0  854:0  855:0  856:0  857:0  858:0  859:0  860:0  861:0  862:0  863:0  864:0  865:0  866:0  867:0  868:0  869:0  870:0  871:0  872:0  873:0  874:0  875:0  876:0  877:0  878:0  879:0  880:0  881:0  882:0  883:0  884:0  885:0  886:0  887:0  888:0  889:0  890:0  891:0  892:0  893:0  894:0  895:0  896:0  897:0  898:0  899:0  900:0  901:0  902:0  903:0  904:0  905:0  906:0  907:0  908:0  909:0  910:0  911:0  912:0  913:0  914:0  915:0  916:0  917:0  918:0  919:0  920:0  921:0  922:0  923:0  924:0  925:0  926:0  927:0  928:0  929:0  930:0  931:0  932:0  933:0  934:0  935:0  936:0  937:0  938:0  939:0  940:0  941:0  942:0  943:0  944:0  945:0  946:0  947:0  948:0  949:0  950:0  951:0  952:0  953:0  954:0  955:1  956:0  957:0  958:0  959:0  960:0  961:1  962:0  963:0  964:0  965:0  966:0  967:0  968:0  969:0  970:0  971:0  972:0  973:0  974:0  975:0  976:0  977:0  978:0  979:1  980:0  981:0  982:0  983:0  984:0  985:0  986:0  987:0  988:0  989:0  990:0  991:0  992:0  993:0  994:0  995:0  996:0  997:0  998:0  999:0  1000:0  1001:0  1002:0  1003:0  1004:0  1005:0  1006:0  1007:0  1008:0  1009:0  1010:0  1011:0  1012:0  1013:0  1014:0  1015:0  1016:0  1017:0  1018:0  1019:0  1020:0  1021:0  1022:0  1023:0  1024:0  1025:0  1026:0  1027:0  1028:0  1029:0  1030:0  1031:0  1032:0  1033:0  1034:0  1035:0  1036:0  1037:0  1038:0  1039:0  1040:0  1041:0  1042:0  1043:0  1044:0  1045:0  1046:0  1047:1  1048:0  1049:0  1050:0  1051:0  1052:0  1053:0  1054:0  1055:0  1056:0  1057:0  1058:0  1059:0  1060:0  1061:0  1062:0  1063:0  1064:0  1065:0  1066:0  1067:0  1068:0  1069:0  1070:0  1071:0  1072:0  1073:0  1074:0  1075:0  1076:0  1077:0  1078:0  1079:0  1080:0  1081:0  1082:0  1083:0  1084:0  1085:0  1086:0  1087:1  1088:1  1089:0  1090:0  1091:0  1092:0  1093:0  1094:0  1095:0  1096:0  1097:0  1098:0  1099:0  1100:0  1101:0  1102:0  1103:0  1104:0  1105:0  1106:0  1107:0  1108:0  1109:0  1110:0  1111:0  1112:0  1113:0  1114:0  1115:0  1116:0  1117:0  1118:0  1119:0  1120:0  1121:0  1122:0  1123:0  1124:0  1125:0  1126:0  1127:0  1128:0  1129:0  1130:1  1131:0  1132:0  1133:0  1134:0  1135:0  1136:0  1137:0  1138:1  1139:0  1140:0  1141:0  1142:0  1143:0  1144:0  1145:0  1146:1  1147:0  1148:0  1149:0  1150:0  1151:0  1152:0  1153:0  1154:0  1155:0  1156:0  1157:0  1158:0  1159:0  1160:0  1161:0  1162:0  1163:0  1164:0  1165:0  1166:0  1167:0  1168:0  1169:0  1170:0  1171:0  1172:0  1173:0  1174:0  1175:0  1176:0  1177:0  1178:0  1179:0  1180:0  1181:0  1182:0  1183:0  1184:0  1185:0  1186:0  1187:0  1188:0  1189:0  1190:0  1191:0  1192:0  1193:0  1194:0  1195:0  1196:0  1197:0  1198:0  1199:0  1200:0  1201:0  1202:0  1203:0  1204:0  1205:0  1206:0  1207:0  1208:0  1209:1  1210:1  1211:0  1212:0  1213:0  1214:1  1215:0  1216:0  1217:0  1218:0  1219:0  1220:0  1221:0  1222:0  1223:0  1224:0  1225:0  1226:0  1227:0  1228:0  1229:0  1230:0  1231:0  1232:0  1233:0  1234:1  1235:1  1236:0  1237:0  1238:0  1239:0  1240:0  1241:0  1242:0  1243:0  1244:0  1245:0  1246:0  1247:1  1248:0  1249:1  1250:0  1251:0  1252:0  1253:0  1254:0  1255:0  1256:0  1257:0  1258:0  1259:0  1260:0  1261:0  1262:0  1263:0  1264:0  1265:0  1266:0  1267:0  1268:0  1269:0  1270:0  1271:0  1272:0  1273:0  1274:0  1275:0  1276:0  1277:0  1278:0  1279:0  1280:0  1281:0  1282:0  1283:0  1284:0  1285:0  1286:0  1287:0  1288:0  1289:0  1290:0  1291:0  1292:0  1293:0  1294:0  1295:0  1296:0  1297:0  1298:0  1299:0  1300:0  1301:0  1302:0  1303:0  1304:0  1305:0  1306:0  1307:0  1308:0  1309:0  1310:0  1311:0  1312:0  1313:0  1314:0  1315:0  1316:0  1317:0  1318:0  1319:0  1320:0  1321:0  1322:0  1323:0  1324:0  1325:0  1326:0  1327:0  1328:0  1329:0  1330:0  1331:0  1332:0  1333:0  1334:0  1335:0  1336:0  1337:0  1338:0  1339:0  1340:0  1341:0  1342:0  1343:0  1344:0  1345:0  1346:0  1347:0  1348:0  1349:0  1350:0  1351:0  1352:0  1353:0  1354:0  1355:0  1356:0  1357:0  1358:0  1359:0  1360:0  1361:0  1362:0  1363:0  1364:0  1365:0  1366:0  1367:0  1368:0  1369:0  1370:0  1371:0  1372:0  1373:0  1374:0  1375:0  1376:0  1377:0  1378:0  1379:0  1380:0  1381:0  1382:0  1383:0  1384:0  1385:0  1386:0  1387:0  1388:0  1389:0  1390:1  1391:0  1392:0  1393:0  1394:0  1395:0  1396:1  1397:0  1398:0  1399:0  1400:0  1401:0  1402:0  1403:0  1404:0  1405:0  1406:0  1407:0  1408:0  1409:0  1410:0  1411:0  1412:0  1413:0  1414:0  1415:1  1416:0  1417:0  1418:0  1419:0  1420:0  1421:0  1422:0  1423:0  1424:0  1425:0  1426:0  1427:0  1428:0  1429:0  1430:0  1431:0  1432:0  1433:0  1434:0  1435:0  1436:0  1437:0  1438:0  1439:0  1440:0  1441:0  1442:0  1443:0  1444:0  1445:0  1446:0  1447:0  1448:0  1449:0  1450:0  1451:0  1452:0  1453:0  1454:0  1455:0  1456:0  1457:0  1458:0  1459:0  1460:0  1461:0  1462:0  1463:0  1464:0  1465:0  1466:0  1467:0  1468:0  1469:0  1470:0  1471:0  1472:0  1473:0  1474:0  1475:0  1476:0  1477:0  1478:0  1479:0  1480:0  1481:0  1482:0  1483:0  1484:0  1485:0  1486:1  1487:0  1488:0  1489:0  1490:0  1491:0  1492:0  1493:0  1494:0  1495:0  1496:0  1497:0  1498:0  1499:0  1500:0  1501:0  1502:0  1503:0  1504:0  1505:0  1506:0  1507:0  1508:0  1509:0  1510:0  1511:0  1512:0  1513:0  1514:0  1515:0  1516:0  1517:0  1518:0  1519:0  1520:0  1521:0  1522:0  1523:0  1524:1  1525:0  1526:0  1527:0  1528:1  1529:0  1530:0  1531:0  1532:0  1533:0  1534:0  1535:0  1536:0  1537:0  1538:0  1539:0  1540:0  1541:0  1542:0  1543:0  1544:0  1545:0  1546:0  1547:0  1548:0  1549:0  1550:0  1551:0  1552:0  1553:0  1554:0  1555:0  1556:0  1557:0  1558:0  1559:0  1560:0  1561:0  1562:0  1563:0  1564:0  1565:0  1566:1  1567:0  1568:0  1569:0  1570:0  1571:0  1572:0  1573:0  1574:0  1575:0  1576:0  1577:0  1578:0  1579:0  1580:0  1581:0  1582:0  1583:0  1584:0  1585:0  1586:0  1587:0  1588:0  1589:0  1590:0  1591:1  1592:0  1593:1  1594:0  1595:0  1596:0  1597:0  1598:0  1599:0  1600:0  1601:0  1602:0  1603:0  1604:0  1605:0  1606:0  1607:0  1608:0  1609:0  1610:0  1611:0  1612:0  1613:0  1614:0  1615:0  1616:0  1617:0  1618:0  1619:0  1620:0  1621:0  1622:0  1623:0  1624:0  1625:0  1626:0  1627:0  1628:0  1629:0  1630:0  1631:0  1632:0  1633:0  1634:0  1635:0  1636:0  1637:0  1638:0  1639:0  1640:0  1641:0  1642:0  1643:0  1644:0  1645:0  1646:0  1647:0  1648:0  1649:0  1650:0  1651:0  1652:0  1653:0  1654:0  1655:2  1656:0  1657:0  1658:0  1659:0  1660:0  1661:0  1662:0  1663:0  1664:0  1665:0  1666:0  1667:0  1668:0  1669:0  1670:0  1671:0  1672:0  1673:0  1674:0  1675:0  1676:2  1677:0  1678:0  1679:0  1680:0  1681:0  1682:0  1683:0  1684:0  1685:0  1686:0  1687:0  1688:0  1689:0  1690:1  1691:0  1692:0  1693:1  1694:0  1695:0  1696:0  1697:0  1698:0  1699:0  1700:0  1701:0  1702:0  1703:0  1704:0  1705:0  1706:0  1707:0  1708:0  1709:0  1710:0  1711:0  1712:0  1713:0  1714:0  1715:0  1716:0  1717:0  1718:0  1719:0  1720:0  1721:0  1722:0  1723:0  1724:0  1725:0  1726:0  1727:0  1728:0  1729:0  1730:0  1731:0  1732:0  1733:0  1734:0  1735:0  1736:0  1737:0  1738:0  1739:0  1740:0  1741:0  1742:0  1743:0  1744:0  1745:0  1746:0  1747:0  1748:0  1749:0  1750:0  1751:0  1752:0  1753:0  1754:0  1755:0  1756:0  1757:0  1758:0  1759:0  1760:0  1761:0  1762:0  1763:0  1764:0  1765:0  1766:0  1767:0  1768:0  1769:0  1770:0  1771:0  1772:0  1773:0  1774:0  1775:0  1776:0  1777:0  1778:0  1779:0  1780:0  1781:0  1782:0  1783:0  1784:0  1785:0  1786:0  1787:0  1788:0  1789:0  1790:0  1791:0  1792:0  1793:0  1794:0  1795:0  1796:0  1797:0  1798:0  1799:0  1800:0  1801:0  1802:0  1803:0  1804:0  1805:0  1806:0  1807:0  1808:0  1809:0  1810:0  1811:0  1812:0  1813:0  1814:0  1815:0  1816:0  1817:0  1818:0  1819:0  1820:0  1821:0  1822:0  1823:0  1824:0  1825:0  1826:0  1827:0  1828:0  1829:0  1830:0  1831:0  1832:0  1833:0  1834:0  1835:0  1836:0  1837:0  1838:0  1839:0  1840:1  1841:0  1842:0  1843:0  1844:0  1845:1  1846:0  1847:0  1848:0  1849:0  1850:0  1851:0  1852:0  1853:0  1854:0  1855:0  1856:0  1857:0  1858:1  1859:0  1860:0  1861:0  1862:0  1863:0  1864:0  1865:0  1866:0  1867:0  1868:0  1869:0  1870:0  1871:0  1872:0  1873:0  1874:0  1875:0  1876:0  1877:0  1878:0  1879:0  1880:0  1881:0  1882:0  1883:0  1884:0  1885:0  1886:0  1887:0  1888:0  1889:0  1890:0  1891:0  1892:0  1893:0  1894:0  1895:0  1896:0  1897:0  1898:0  1899:0  1900:0  1901:0  1902:0  1903:0  1904:0  1905:0  1906:0  1907:0  1908:0  1909:0  1910:0  1911:0  1912:0  1913:0  1914:0  1915:0  1916:0  1917:0  1918:0  1919:0  1920:0  1921:0  1922:0  1923:0  1924:0  1925:0  1926:0  1927:1  1928:0  1929:0  1930:0  1931:0  1932:0  1933:0  1934:0  1935:0  1936:0  1937:0  1938:0  1939:0  1940:0  1941:0  1942:0  1943:0  1944:0  1945:0  1946:0  1947:0  1948:0  1949:0  1950:0  1951:0  1952:0  1953:0  1954:0  1955:0  1956:0  1957:0  1958:0  1959:0  1960:0  1961:0  1962:0  1963:1  1964:0  1965:0  1966:0  1967:0  1968:0  1969:1  1970:0  1971:0  1972:0  1973:0  1974:0  1975:0  1976:0  1977:0  1978:0  1979:0  1980:0  1981:0  1982:0  1983:0  1984:0  1985:0  1986:0  1987:0  1988:0  1989:0  1990:0  1991:0  1992:0  1993:0  1994:0  1995:0  1996:0  1997:0  1998:0  1999:0  2000:0  2001:0  2002:0  2003:0  2004:0  2005:0  2006:0  2007:0  2008:0  2009:0  2010:0  2011:0  2012:0  2013:0  2014:0  2015:0  2016:0  2017:0  2018:0  2019:0  2020:0  2021:0  2022:0  2023:0  2024:0  2025:0  2026:0  2027:0  2028:0  2029:0  2030:0  2031:0  2032:1  2033:1  2034:0  2035:0  2036:0  2037:0  2038:0  2039:0  2040:0  2041:0  2042:0  2043:0  2044:0  2045:0  2046:0  2047:0  2048:0  2049:0  2050:0  2051:0  2052:0  2053:0  2054:0  2055:0  2056:0  2057:0  2058:0  2059:0  2060:0  2061:0  2062:0  2063:0  2064:0  2065:0  2066:0  2067:0  2068:0  2069:0  2070:0  2071:0  2072:0  2073:0  2074:0  2075:0  2076:0  2077:0  2078:0  2079:0  2080:0  2081:0  2082:0  2083:0  2084:0  2085:0  2086:0  2087:0  2088:0  2089:0  2090:0  2091:1  2092:0  2093:0  2094:0  2095:0  2096:1  2097:0  2098:0  2099:0  2100:0  2101:0  2102:0  2103:0  2104:0  2105:0  2106:0  2107:0  2108:0  2109:0  2110:0  2111:0  2112:1  2113:0  2114:0  2115:0  2116:0  2117:1  2118:0  2119:0  2120:0  2121:0  2122:0  2123:0  2124:0  2125:1  2126:0  2127:0  2128:0  2129:0  2130:0  2131:0  2132:0  2133:0  2134:0  2135:0  2136:0  2137:0  2138:1  2139:0  2140:0  2141:0  2142:0  2143:0  2144:0  2145:0  2146:0  2147:0  2148:0  2149:0  2150:0  2151:0  2152:0  2153:0  2154:0  2155:0  2156:0  2157:0  2158:0  2159:0  2160:0  2161:0  2162:0  2163:0  2164:0  2165:0  2166:0  2167:0  2168:0  2169:0  2170:0  2171:0  2172:0  2173:0  2174:0  2175:0  2176:0  2177:0  2178:0  2179:0  2180:0  2181:0  2182:0  2183:0  2184:0  2185:0  2186:0  2187:0  2188:0  2189:0  2190:0  2191:0  2192:0  2193:0  2194:0  2195:0  2196:0  2197:0  2198:0  2199:0  2200:0  2201:0  2202:0  2203:0  2204:0  2205:0  
+1  1:0  2:0  3:0  4:0  5:0  6:0  7:0  8:0  9:0  10:0  11:0  12:0  13:1  14:0  15:0  16:0  17:0  18:0  19:0  20:0  21:0  22:0  23:0  24:0  25:0  26:0  27:0  28:0  29:0  30:0  31:0  32:0  33:0  34:0  35:0  36:0  37:0  38:0  39:0  40:0  41:0  42:0  43:0  44:0  45:0  46:0  47:0  48:0  49:0  50:0  51:0  52:0  53:0  54:0  55:0  56:0  57:0  58:0  59:1  60:0  61:0  62:0  63:0  64:0  65:0  66:0  67:0  68:0  69:0  70:0  71:0  72:0  73:0  74:0  75:0  76:0  77:0  78:0  79:0  80:0  81:0  82:0  83:0  84:0  85:0  86:0  87:0  88:0  89:0  90:0  91:0  92:0  93:0  94:0  95:0  96:0  97:0  98:0  99:0  100:0  101:0  102:0  103:0  104:0  105:0  106:0  107:0  108:0  109:0  110:0  111:0  112:0  113:0  114:0  115:0  116:0  117:0  118:1  119:0  120:0  121:0  122:0  123:0  124:0  125:0  126:0  127:0  128:0  129:0  130:0  131:0  132:0  133:0  134:0  135:0  136:0  137:0  138:0  139:0  140:0  141:0  142:0  143:0  144:0  145:0  146:0  147:0  148:0  149:0  150:0  151:0  152:0  153:0  154:0  155:0  156:0  157:0  158:0  159:0  160:0  161:0  162:0  163:0  164:0  165:0  166:0  167:0  168:0  169:0  170:0  171:0  172:0  173:0  174:0  175:0  176:0  177:0  178:0  179:0  180:0  181:0  182:0  183:0  184:0  185:0  186:0  187:0  188:0  189:0  190:0  191:0  192:0  193:0  194:0  195:0  196:0  197:0  198:0  199:0  200:0  201:0  202:2  203:0  204:0  205:0  206:0  207:0  208:0  209:0  210:0  211:0  212:0  213:0  214:0  215:0  216:0  217:0  218:0  219:0  220:0  221:0  222:0  223:0  224:0  225:0  226:0  227:0  228:0  229:0  230:0  231:0  232:0  233:0  234:0  235:0  236:0  237:0  238:0  239:0  240:0  241:0  242:0  243:0  244:0  245:0  246:0  247:0  248:0  249:0  250:0  251:0  252:0  253:0  254:0  255:0  256:0  257:0  258:1  259:0  260:0  261:0  262:0  263:0  264:0  265:2  266:0  267:0  268:4  269:0  270:0  271:0  272:0  273:0  274:0  275:0  276:0  277:0  278:0  279:0  280:0  281:0  282:0  283:0  284:0  285:0  286:0  287:0  288:0  289:0  290:0  291:0  292:0  293:0  294:0  295:0  296:0  297:0  298:0  299:0  300:0  301:0  302:0  303:0  304:1  305:0  306:0  307:0  308:0  309:0  310:0  311:0  312:0  313:0  314:0  315:0  316:0  317:0  318:1  319:0  320:0  321:0  322:0  323:0  324:0  325:1  326:0  327:0  328:1  329:0  330:1  331:0  332:0  333:0  334:0  335:0  336:0  337:0  338:0  339:0  340:0  341:0  342:0  343:0  344:0  345:0  346:0  347:0  348:0  349:1  350:0  351:0  352:0  353:0  354:0  355:0  356:0  357:0  358:0  359:0  360:0  361:0  362:0  363:0  364:0  365:0  366:0  367:0  368:0  369:0  370:0  371:0  372:0  373:0  374:0  375:0  376:0  377:0  378:0  379:0  380:0  381:0  382:0  383:0  384:0  385:0  386:0  387:0  388:0  389:0  390:0  391:0  392:0  393:0  394:0  395:0  396:0  397:0  398:0  399:0  400:0  401:0  402:0  403:0  404:0  405:0  406:0  407:0  408:0  409:0  410:0  411:0  412:0  413:0  414:0  415:0  416:0  417:0  418:0  419:0  420:0  421:0  422:0  423:0  424:0  425:0  426:0  427:0  428:0  429:0  430:0  431:0  432:0  433:0  434:0  435:0  436:0  437:0  438:0  439:0  440:0  441:0  442:0  443:0  444:0  445:0  446:0  447:0  448:0  449:0  450:0  451:0  452:0  453:0  454:1  455:0  456:0  457:0  458:0  459:0  460:0  461:0  462:0  463:0  464:0  465:0  466:0  467:0  468:0  469:0  470:0  471:0  472:0  473:0  474:0  475:0  476:0  477:0  478:0  479:0  480:0  481:0  482:0  483:0  484:0  485:0  486:0  487:0  488:0  489:0  490:0  491:0  492:0  493:0  494:0  495:0  496:1  497:0  498:0  499:0  500:0  501:0  502:0  503:0  504:0  505:0  506:0  507:0  508:0  509:0  510:0  511:0  512:0  513:0  514:0  515:0  516:0  517:0  518:0  519:0  520:0  521:0  522:0  523:0  524:0  525:0  526:0  527:0  528:0  529:0  530:0  531:0  532:0  533:0  534:0  535:0  536:0  537:0  538:0  539:0  540:0  541:0  542:0  543:0  544:0  545:0  546:0  547:0  548:0  549:0  550:0  551:0  552:0  553:0  554:0  555:0  556:0  557:0  558:0  559:0  560:0  561:0  562:1  563:0  564:0  565:0  566:0  567:0  568:0  569:0  570:0  571:0  572:0  573:0  574:0  575:0  576:0  577:0  578:0  579:0  580:0  581:0  582:0  583:0  584:0  585:0  586:0  587:0  588:0  589:0  590:0  591:0  592:0  593:0  594:0  595:0  596:0  597:0  598:0  599:0  600:0  601:0  602:0  603:0  604:0  605:0  606:0  607:0  608:0  609:0  610:0  611:0  612:0  613:0  614:0  615:0  616:0  617:0  618:0  619:0  620:0  621:0  622:0  623:0  624:0  625:0  626:0  627:0  628:0  629:0  630:0  631:0  632:0  633:0  634:0  635:0  636:1  637:0  638:0  639:0  640:0  641:0  642:0  643:0  644:0  645:0  646:1  647:0  648:0  649:0  650:0  651:0  652:0  653:0  654:0  655:0  656:0  657:0  658:0  659:0  660:0  661:0  662:0  663:0  664:0  665:0  666:0  667:0  668:0  669:0  670:0  671:0  672:0  673:0  674:0  675:0  676:0  677:0  678:0  679:0  680:0  681:0  682:0  683:0  684:0  685:0  686:0  687:0  688:0  689:0  690:0  691:0  692:0  693:0  694:0  695:0  696:1  697:0  698:0  699:0  700:0  701:0  702:0  703:1  704:0  705:0  706:3  707:0  708:1  709:1  710:0  711:0  712:0  713:0  714:0  715:0  716:0  717:0  718:0  719:0  720:0  721:0  722:0  723:0  724:0  725:0  726:0  727:0  728:0  729:0  730:0  731:0  732:0  733:0  734:0  735:0  736:0  737:0  738:0  739:0  740:0  741:0  742:0  743:0  744:0  745:0  746:0  747:0  748:1  749:0  750:0  751:0  752:0  753:0  754:0  755:0  756:0  757:0  758:0  759:0  760:0  761:0  762:0  763:0  764:0  765:0  766:1  767:0  768:0  769:1  770:0  771:0  772:1  773:1  774:0  775:0  776:0  777:0  778:0  779:0  780:0  781:0  782:0  783:0  784:0  785:0  786:0  787:0  788:0  789:0  790:0  791:0  792:0  793:0  794:0  795:0  796:0  797:0  798:0  799:0  800:0  801:0  802:0  803:0  804:0  805:0  806:0  807:0  808:0  809:0  810:0  811:0  812:0  813:0  814:0  815:0  816:0  817:0  818:0  819:0  820:0  821:0  822:0  823:0  824:0  825:0  826:0  827:0  828:0  829:0  830:0  831:0  832:0  833:0  834:0  835:0  836:0  837:0  838:0  839:0  840:0  841:0  842:0  843:0  844:0  845:0  846:0  847:0  848:0  849:0  850:0  851:0  852:0  853:0  854:0  855:0  856:0  857:0  858:0  859:0  860:0  861:0  862:0  863:0  864:0  865:0  866:0  867:0  868:0  869:0  870:0  871:0  872:0  873:0  874:0  875:0  876:0  877:0  878:0  879:0  880:0  881:0  882:0  883:0  884:0  885:0  886:0  887:0  888:0  889:0  890:0  891:0  892:0  893:0  894:0  895:1  896:0  897:0  898:0  899:0  900:0  901:0  902:0  903:0  904:0  905:0  906:0  907:0  908:0  909:0  910:0  911:0  912:0  913:0  914:0  915:0  916:0  917:0  918:0  919:0  920:0  921:0  922:0  923:0  924:0  925:0  926:0  927:0  928:0  929:0  930:0  931:0  932:0  933:0  934:0  935:0  936:0  937:0  938:0  939:0  940:0  941:0  942:0  943:0  944:0  945:0  946:0  947:0  948:0  949:0  950:0  951:0  952:0  953:0  954:0  955:0  956:0  957:0  958:0  959:0  960:0  961:0  962:0  963:0  964:0  965:0  966:0  967:0  968:0  969:0  970:0  971:0  972:0  973:0  974:0  975:0  976:0  977:0  978:0  979:0  980:0  981:0  982:0  983:0  984:0  985:0  986:0  987:0  988:0  989:0  990:1  991:0  992:0  993:0  994:0  995:0  996:0  997:0  998:0  999:0  1000:0  1001:0  1002:0  1003:0  1004:0  1005:0  1006:0  1007:0  1008:0  1009:0  1010:0  1011:0  1012:0  1013:0  1014:0  1015:0  1016:0  1017:0  1018:0  1019:0  1020:0  1021:0  1022:0  1023:0  1024:0  1025:0  1026:0  1027:0  1028:0  1029:0  1030:0  1031:0  1032:0  1033:0  1034:0  1035:0  1036:0  1037:0  1038:0  1039:0  1040:0  1041:0  1042:0  1043:0  1044:0  1045:0  1046:0  1047:0  1048:0  1049:0  1050:0  1051:0  1052:0  1053:0  1054:0  1055:0  1056:0  1057:0  1058:0  1059:0  1060:0  1061:0  1062:0  1063:0  1064:0  1065:0  1066:0  1067:0  1068:0  1069:0  1070:0  1071:0  1072:0  1073:0  1074:0  1075:0  1076:0  1077:0  1078:0  1079:0  1080:0  1081:0  1082:0  1083:0  1084:2  1085:0  1086:0  1087:0  1088:0  1089:0  1090:0  1091:0  1092:0  1093:0  1094:0  1095:0  1096:0  1097:0  1098:0  1099:0  1100:0  1101:0  1102:0  1103:0  1104:0  1105:0  1106:0  1107:0  1108:0  1109:0  1110:0  1111:0  1112:0  1113:0  1114:0  1115:0  1116:0  1117:0  1118:0  1119:0  1120:0  1121:0  1122:0  1123:0  1124:0  1125:0  1126:0  1127:0  1128:0  1129:0  1130:0  1131:0  1132:0  1133:0  1134:0  1135:0  1136:0  1137:0  1138:0  1139:0  1140:0  1141:0  1142:0  1143:0  1144:2  1145:0  1146:0  1147:1  1148:0  1149:0  1150:3  1151:1  1152:0  1153:0  1154:0  1155:0  1156:0  1157:0  1158:0  1159:0  1160:0  1161:0  1162:0  1163:0  1164:0  1165:0  1166:0  1167:0  1168:0  1169:0  1170:0  1171:0  1172:0  1173:0  1174:0  1175:0  1176:0  1177:0  1178:0  1179:0  1180:0  1181:0  1182:1  1183:0  1184:0  1185:0  1186:0  1187:0  1188:0  1189:0  1190:0  1191:0  1192:0  1193:0  1194:0  1195:0  1196:0  1197:0  1198:0  1199:0  1200:0  1201:0  1202:0  1203:0  1204:0  1205:0  1206:0  1207:0  1208:0  1209:0  1210:2  1211:0  1212:1  1213:1  1214:0  1215:0  1216:0  1217:0  1218:0  1219:0  1220:0  1221:0  1222:0  1223:0  1224:0  1225:0  1226:0  1227:0  1228:0  1229:0  1230:0  1231:0  1232:0  1233:0  1234:0  1235:0  1236:0  1237:0  1238:0  1239:0  1240:0  1241:0  1242:0  1243:0  1244:0  1245:0  1246:0  1247:0  1248:0  1249:0  1250:0  1251:0  1252:0  1253:0  1254:0  1255:0  1256:0  1257:0  1258:0  1259:0  1260:0  1261:0  1262:0  1263:0  1264:0  1265:0  1266:0  1267:0  1268:0  1269:0  1270:0  1271:0  1272:0  1273:0  1274:0  1275:0  1276:0  1277:0  1278:0  1279:0  1280:0  1281:0  1282:0  1283:0  1284:0  1285:0  1286:0  1287:0  1288:0  1289:0  1290:0  1291:0  1292:0  1293:0  1294:0  1295:0  1296:0  1297:0  1298:0  1299:0  1300:0  1301:0  1302:0  1303:0  1304:0  1305:0  1306:0  1307:0  1308:0  1309:0  1310:0  1311:0  1312:0  1313:0  1314:0  1315:0  1316:0  1317:0  1318:0  1319:0  1320:0  1321:0  1322:0  1323:0  1324:0  1325:0  1326:0  1327:0  1328:0  1329:0  1330:0  1331:0  1332:0  1333:0  1334:0  1335:0  1336:0  1337:0  1338:0  1339:1  1340:0  1341:0  1342:0  1343:0  1344:0  1345:0  1346:0  1347:0  1348:0  1349:0  1350:0  1351:0  1352:0  1353:0  1354:0  1355:0  1356:0  1357:0  1358:0  1359:0  1360:0  1361:0  1362:0  1363:0  1364:0  1365:0  1366:0  1367:0  1368:0  1369:0  1370:0  1371:0  1372:0  1373:0  1374:0  1375:0  1376:0  1377:0  1378:0  1379:0  1380:0  1381:0  1382:0  1383:0  1384:0  1385:0  1386:0  1387:0  1388:0  1389:0  1390:0  1391:0  1392:0  1393:0  1394:0  1395:0  1396:0  1397:0  1398:0  1399:0  1400:0  1401:0  1402:0  1403:0  1404:0  1405:0  1406:0  1407:0  1408:0  1409:0  1410:0  1411:0  1412:0  1413:0  1414:0  1415:0  1416:0  1417:0  1418:0  1419:0  1420:0  1421:0  1422:0  1423:0  1424:0  1425:0  1426:0  1427:0  1428:0  1429:0  1430:0  1431:0  1432:0  1433:0  1434:0  1435:0  1436:0  1437:0  1438:0  1439:0  1440:0  1441:0  1442:0  1443:0  1444:0  1445:1  1446:0  1447:0  1448:0  1449:0  1450:0  1451:0  1452:0  1453:0  1454:0  1455:0  1456:0  1457:0  1458:0  1459:0  1460:0  1461:0  1462:0  1463:0  1464:0  1465:0  1466:0  1467:0  1468:0  1469:0  1470:0  1471:0  1472:0  1473:0  1474:0  1475:0  1476:0  1477:0  1478:0  1479:0  1480:0  1481:0  1482:0  1483:0  1484:0  1485:0  1486:0  1487:0  1488:0  1489:0  1490:0  1491:0  1492:0  1493:0  1494:0  1495:0  1496:0  1497:0  1498:0  1499:0  1500:0  1501:0  1502:0  1503:0  1504:0  1505:0  1506:0  1507:0  1508:0  1509:0  1510:0  1511:0  1512:0  1513:0  1514:0  1515:0  1516:0  1517:0  1518:0  1519:0  1520:0  1521:0  1522:0  1523:0  1524:0  1525:0  1526:0  1527:0  1528:2  1529:0  1530:0  1531:0  1532:0  1533:0  1534:0  1535:0  1536:0  1537:0  1538:0  1539:0  1540:0  1541:0  1542:0  1543:0  1544:0  1545:0  1546:0  1547:0  1548:0  1549:0  1550:0  1551:0  1552:0  1553:0  1554:0  1555:0  1556:0  1557:0  1558:0  1559:0  1560:0  1561:0  1562:0  1563:0  1564:0  1565:0  1566:0  1567:0  1568:0  1569:0  1570:0  1571:0  1572:0  1573:0  1574:0  1575:0  1576:0  1577:0  1578:1  1579:0  1580:0  1581:0  1582:0  1583:0  1584:0  1585:1  1586:0  1587:0  1588:3  1589:0  1590:1  1591:1  1592:0  1593:0  1594:0  1595:0  1596:0  1597:0  1598:0  1599:0  1600:0  1601:0  1602:0  1603:0  1604:0  1605:0  1606:0  1607:0  1608:0  1609:0  1610:0  1611:0  1612:0  1613:0  1614:0  1615:0  1616:0  1617:0  1618:0  1619:0  1620:0  1621:0  1622:0  1623:0  1624:0  1625:0  1626:0  1627:0  1628:0  1629:0  1630:1  1631:0  1632:0  1633:0  1634:0  1635:0  1636:0  1637:0  1638:0  1639:0  1640:0  1641:0  1642:0  1643:0  1644:1  1645:0  1646:0  1647:0  1648:1  1649:0  1650:0  1651:1  1652:0  1653:0  1654:0  1655:0  1656:0  1657:0  1658:0  1659:0  1660:0  1661:0  1662:0  1663:0  1664:0  1665:0  1666:0  1667:0  1668:0  1669:0  1670:0  1671:0  1672:0  1673:0  1674:0  1675:0  1676:0  1677:0  1678:0  1679:0  1680:0  1681:0  1682:0  1683:0  1684:0  1685:0  1686:0  1687:0  1688:0  1689:0  1690:0  1691:0  1692:0  1693:0  1694:0  1695:0  1696:0  1697:0  1698:0  1699:0  1700:0  1701:0  1702:0  1703:0  1704:0  1705:0  1706:0  1707:0  1708:0  1709:0  1710:0  1711:0  1712:0  1713:0  1714:0  1715:0  1716:0  1717:0  1718:0  1719:0  1720:0  1721:0  1722:0  1723:0  1724:0  1725:0  1726:0  1727:0  1728:0  1729:0  1730:0  1731:0  1732:0  1733:0  1734:0  1735:0  1736:0  1737:0  1738:0  1739:0  1740:0  1741:0  1742:0  1743:0  1744:0  1745:0  1746:0  1747:0  1748:0  1749:0  1750:0  1751:0  1752:0  1753:0  1754:0  1755:0  1756:0  1757:0  1758:0  1759:0  1760:0  1761:0  1762:0  1763:0  1764:0  1765:0  1766:0  1767:0  1768:0  1769:0  1770:0  1771:0  1772:0  1773:0  1774:1  1775:0  1776:0  1777:0  1778:0  1779:0  1780:0  1781:0  1782:0  1783:0  1784:0  1785:0  1786:0  1787:0  1788:0  1789:0  1790:0  1791:0  1792:0  1793:0  1794:0  1795:0  1796:0  1797:0  1798:0  1799:0  1800:0  1801:0  1802:0  1803:0  1804:0  1805:0  1806:0  1807:0  1808:0  1809:0  1810:0  1811:0  1812:0  1813:0  1814:0  1815:0  1816:0  1817:0  1818:0  1819:0  1820:0  1821:0  1822:0  1823:0  1824:0  1825:0  1826:0  1827:0  1828:0  1829:0  1830:0  1831:0  1832:0  1833:0  1834:0  1835:0  1836:0  1837:0  1838:0  1839:0  1840:0  1841:0  1842:0  1843:0  1844:0  1845:0  1846:0  1847:0  1848:0  1849:0  1850:0  1851:0  1852:0  1853:0  1854:0  1855:0  1856:0  1857:0  1858:0  1859:0  1860:0  1861:0  1862:0  1863:0  1864:0  1865:0  1866:0  1867:0  1868:0  1869:0  1870:0  1871:0  1872:0  1873:0  1874:0  1875:0  1876:0  1877:0  1878:0  1879:0  1880:0  1881:0  1882:1  1883:0  1884:0  1885:0  1886:0  1887:0  1888:0  1889:0  1890:0  1891:0  1892:0  1893:0  1894:0  1895:0  1896:0  1897:0  1898:0  1899:0  1900:0  1901:0  1902:0  1903:0  1904:0  1905:0  1906:0  1907:0  1908:0  1909:0  1910:0  1911:0  1912:0  1913:0  1914:0  1915:0  1916:0  1917:0  1918:0  1919:0  1920:0  1921:0  1922:0  1923:0  1924:0  1925:0  1926:0  1927:0  1928:0  1929:0  1930:0  1931:0  1932:0  1933:0  1934:0  1935:0  1936:0  1937:0  1938:0  1939:0  1940:0  1941:0  1942:0  1943:0  1944:0  1945:0  1946:0  1947:0  1948:0  1949:0  1950:0  1951:0  1952:0  1953:0  1954:0  1955:0  1956:1  1957:0  1958:0  1959:0  1960:0  1961:0  1962:0  1963:0  1964:0  1965:0  1966:0  1967:0  1968:1  1969:0  1970:0  1971:0  1972:0  1973:0  1974:0  1975:0  1976:0  1977:0  1978:0  1979:0  1980:0  1981:0  1982:0  1983:0  1984:0  1985:0  1986:0  1987:0  1988:0  1989:0  1990:0  1991:0  1992:0  1993:0  1994:0  1995:0  1996:0  1997:0  1998:0  1999:0  2000:0  2001:0  2002:0  2003:0  2004:0  2005:0  2006:0  2007:0  2008:0  2009:0  2010:0  2011:0  2012:0  2013:0  2014:0  2015:0  2016:0  2017:0  2018:0  2019:0  2020:0  2021:0  2022:1  2023:0  2024:0  2025:0  2026:1  2027:0  2028:0  2029:2  2030:0  2031:0  2032:1  2033:1  2034:0  2035:0  2036:0  2037:0  2038:0  2039:0  2040:0  2041:0  2042:0  2043:0  2044:0  2045:0  2046:0  2047:0  2048:0  2049:0  2050:0  2051:0  2052:0  2053:0  2054:0  2055:0  2056:0  2057:0  2058:0  2059:0  2060:0  2061:0  2062:0  2063:0  2064:0  2065:0  2066:0  2067:0  2068:0  2069:0  2070:0  2071:0  2072:0  2073:0  2074:1  2075:0  2076:0  2077:0  2078:0  2079:0  2080:0  2081:0  2082:0  2083:0  2084:0  2085:0  2086:0  2087:0  2088:0  2089:0  2090:0  2091:0  2092:2  2093:0  2094:0  2095:1  2096:0  2097:0  2098:0  2099:0  2100:0  2101:0  2102:0  2103:0  2104:0  2105:0  2106:0  2107:0  2108:0  2109:0  2110:0  2111:0  2112:0  2113:0  2114:0  2115:0  2116:0  2117:0  2118:0  2119:0  2120:0  2121:0  2122:0  2123:0  2124:0  2125:0  2126:0  2127:0  2128:0  2129:0  2130:0  2131:0  2132:0  2133:0  2134:0  2135:0  2136:0  2137:0  2138:0  2139:0  2140:0  2141:0  2142:0  2143:0  2144:0  2145:0  2146:0  2147:0  2148:0  2149:0  2150:0  2151:0  2152:0  2153:0  2154:0  2155:0  2156:0  2157:0  2158:0  2159:0  2160:0  2161:0  2162:0  2163:0  2164:0  2165:0  2166:0  2167:0  2168:0  2169:0  2170:0  2171:0  2172:0  2173:0  2174:0  2175:0  2176:0  2177:0  2178:0  2179:0  2180:0  2181:0  2182:0  2183:0  2184:0  2185:0  2186:0  2187:0  2188:0  2189:0  2190:0  2191:0  2192:0  2193:0  2194:0  2195:0  2196:0  2197:0  2198:0  2199:0  2200:0  2201:0  2202:0  2203:0  2204:0  2205:0  
+1  1:0  2:0  3:0  4:0  5:0  6:0  7:0  8:0  9:0  10:0  11:0  12:1  13:0  14:0  15:0  16:0  17:0  18:0  19:0  20:0  21:0  22:0  23:0  24:0  25:0  26:0  27:0  28:0  29:0  30:0  31:0  32:0  33:0  34:0  35:0  36:0  37:0  38:0  39:0  40:0  41:0  42:0  43:0  44:0  45:0  46:0  47:0  48:0  49:0  50:0  51:0  52:0  53:0  54:0  55:0  56:0  57:0  58:1  59:0  60:0  61:0  62:0  63:0  64:0  65:0  66:0  67:0  68:0  69:0  70:0  71:0  72:0  73:0  74:0  75:0  76:0  77:0  78:0  79:0  80:0  81:0  82:0  83:0  84:0  85:0  86:0  87:0  88:0  89:0  90:0  91:0  92:0  93:0  94:0  95:0  96:0  97:0  98:0  99:0  100:0  101:0  102:0  103:0  104:0  105:0  106:0  107:0  108:0  109:0  110:0  111:0  112:0  113:0  114:0  115:0  116:0  117:0  118:0  119:0  120:0  121:0  122:0  123:0  124:0  125:0  126:0  127:0  128:0  129:0  130:0  131:0  132:0  133:0  134:0  135:0  136:0  137:0  138:0  139:0  140:0  141:0  142:0  143:0  144:0  145:0  146:0  147:0  148:0  149:0  150:0  151:0  152:0  153:0  154:0  155:0  156:0  157:0  158:0  159:0  160:0  161:0  162:0  163:1  164:0  165:0  166:0  167:0  168:0  169:0  170:0  171:0  172:0  173:0  174:0  175:0  176:0  177:0  178:0  179:0  180:0  181:0  182:0  183:0  184:0  185:0  186:0  187:0  188:0  189:0  190:1  191:0  192:0  193:0  194:0  195:0  196:0  197:0  198:0  199:0  200:0  201:0  202:0  203:0  204:0  205:0  206:0  207:0  208:0  209:0  210:0  211:0  212:0  213:0  214:0  215:0  216:0  217:0  218:0  219:0  220:1  221:0  222:0  223:0  224:0  225:0  226:0  227:0  228:0  229:0  230:0  231:0  232:0  233:0  234:0  235:0  236:0  237:0  238:0  239:0  240:0  241:0  242:0  243:0  244:1  245:0  246:0  247:0  248:0  249:0  250:0  251:0  252:0  253:0  254:0  255:0  256:0  257:0  258:0  259:0  260:0  261:0  262:0  263:0  264:0  265:0  266:0  267:0  268:2  269:1  270:1  271:0  272:0  273:0  274:0  275:0  276:0  277:0  278:0  279:0  280:0  281:0  282:0  283:0  284:0  285:0  286:0  287:0  288:0  289:0  290:0  291:0  292:0  293:0  294:0  295:0  296:0  297:0  298:0  299:0  300:0  301:0  302:0  303:0  304:0  305:0  306:0  307:0  308:0  309:0  310:0  311:0  312:0  313:0  314:0  315:0  316:0  317:0  318:0  319:0  320:0  321:0  322:0  323:0  324:0  325:0  326:1  327:0  328:1  329:0  330:0  331:0  332:1  333:0  334:1  335:0  336:0  337:0  338:0  339:0  340:0  341:0  342:0  343:0  344:0  345:0  346:0  347:0  348:0  349:2  350:0  351:0  352:0  353:0  354:0  355:0  356:0  357:0  358:0  359:0  360:0  361:0  362:0  363:0  364:0  365:1  366:0  367:0  368:0  369:0  370:0  371:0  372:0  373:0  374:0  375:0  376:0  377:0  378:0  379:1  380:0  381:0  382:0  383:0  384:0  385:0  386:0  387:0  388:0  389:0  390:0  391:0  392:0  393:0  394:0  395:0  396:0  397:0  398:0  399:0  400:0  401:0  402:0  403:0  404:0  405:0  406:0  407:0  408:0  409:0  410:0  411:0  412:0  413:0  414:0  415:0  416:0  417:0  418:0  419:0  420:0  421:0  422:0  423:0  424:0  425:0  426:0  427:0  428:0  429:0  430:0  431:0  432:0  433:0  434:0  435:0  436:0  437:0  438:0  439:0  440:0  441:0  442:0  443:0  444:0  445:0  446:0  447:0  448:0  449:0  450:0  451:0  452:0  453:0  454:1  455:0  456:0  457:0  458:0  459:0  460:0  461:0  462:0  463:0  464:0  465:0  466:0  467:0  468:0  469:0  470:0  471:0  472:0  473:0  474:0  475:0  476:0  477:0  478:0  479:0  480:0  481:0  482:0  483:0  484:0  485:0  486:0  487:0  488:0  489:0  490:0  491:0  492:0  493:0  494:0  495:0  496:0  497:0  498:0  499:0  500:1  501:0  502:0  503:0  504:0  505:0  506:0  507:0  508:0  509:0  510:0  511:0  512:0  513:0  514:0  515:0  516:0  517:0  518:0  519:0  520:0  521:0  522:0  523:0  524:0  525:0  526:0  527:0  528:0  529:0  530:0  531:0  532:0  533:0  534:0  535:0  536:0  537:0  538:0  539:0  540:0  541:0  542:0  543:0  544:0  545:0  546:0  547:0  548:0  549:0  550:0  551:0  552:0  553:0  554:0  555:0  556:0  557:0  558:0  559:0  560:0  561:0  562:0  563:0  564:0  565:0  566:0  567:0  568:0  569:0  570:0  571:0  572:0  573:0  574:0  575:0  576:0  577:0  578:0  579:0  580:0  581:0  582:0  583:0  584:0  585:0  586:0  587:0  588:0  589:0  590:0  591:0  592:0  593:0  594:0  595:0  596:0  597:0  598:0  599:1  600:0  601:0  602:0  603:0  604:0  605:0  606:0  607:0  608:0  609:0  610:0  611:0  612:0  613:0  614:0  615:0  616:0  617:0  618:0  619:0  620:0  621:0  622:0  623:0  624:0  625:0  626:0  627:0  628:0  629:0  630:0  631:0  632:0  633:0  634:0  635:0  636:0  637:0  638:0  639:0  640:0  641:0  642:0  643:0  644:0  645:0  646:0  647:0  648:0  649:0  650:0  651:0  652:1  653:0  654:0  655:0  656:0  657:0  658:0  659:0  660:0  661:0  662:0  663:0  664:0  665:0  666:0  667:0  668:0  669:0  670:0  671:0  672:0  673:0  674:0  675:0  676:0  677:0  678:0  679:0  680:0  681:0  682:0  683:0  684:0  685:0  686:0  687:0  688:1  689:0  690:0  691:0  692:0  693:0  694:0  695:0  696:0  697:0  698:0  699:0  700:0  701:1  702:0  703:0  704:0  705:0  706:2  707:0  708:0  709:0  710:0  711:0  712:1  713:0  714:0  715:0  716:0  717:0  718:0  719:0  720:0  721:0  722:0  723:0  724:0  725:0  726:0  727:0  728:0  729:0  730:0  731:0  732:0  733:0  734:0  735:0  736:0  737:0  738:0  739:0  740:0  741:0  742:0  743:0  744:0  745:0  746:0  747:0  748:0  749:0  750:0  751:0  752:0  753:0  754:0  755:0  756:0  757:1  758:0  759:0  760:0  761:0  762:0  763:0  764:0  765:0  766:1  767:0  768:0  769:1  770:0  771:0  772:0  773:1  774:0  775:0  776:0  777:0  778:0  779:0  780:0  781:0  782:0  783:0  784:0  785:0  786:0  787:0  788:0  789:0  790:0  791:0  792:0  793:1  794:0  795:1  796:0  797:0  798:0  799:0  800:0  801:0  802:0  803:0  804:0  805:0  806:0  807:0  808:0  809:0  810:0  811:0  812:0  813:0  814:1  815:0  816:0  817:0  818:0  819:0  820:0  821:0  822:0  823:0  824:0  825:0  826:0  827:0  828:0  829:0  830:0  831:1  832:0  833:0  834:0  835:0  836:0  837:0  838:0  839:0  840:0  841:0  842:0  843:0  844:0  845:0  846:0  847:0  848:0  849:0  850:0  851:0  852:0  853:0  854:0  855:0  856:0  857:0  858:0  859:0  860:0  861:0  862:0  863:0  864:0  865:0  866:0  867:0  868:0  869:0  870:0  871:0  872:0  873:0  874:0  875:0  876:0  877:0  878:0  879:0  880:0  881:0  882:0  883:0  884:0  885:0  886:0  887:0  888:0  889:0  890:0  891:0  892:0  893:0  894:0  895:0  896:0  897:0  898:1  899:0  900:0  901:0  902:0  903:0  904:0  905:0  906:0  907:0  908:0  909:0  910:0  911:0  912:0  913:0  914:0  915:0  916:0  917:0  918:0  919:0  920:0  921:0  922:0  923:0  924:0  925:0  926:0  927:0  928:0  929:0  930:0  931:0  932:0  933:0  934:0  935:0  936:0  937:1  938:0  939:0  940:0  941:0  942:0  943:0  944:0  945:0  946:0  947:0  948:0  949:0  950:0  951:0  952:0  953:0  954:0  955:0  956:0  957:0  958:0  959:0  960:0  961:0  962:0  963:0  964:0  965:0  966:0  967:0  968:0  969:0  970:0  971:0  972:0  973:0  974:0  975:0  976:0  977:0  978:0  979:0  980:0  981:0  982:0  983:0  984:0  985:0  986:0  987:0  988:0  989:0  990:0  991:0  992:0  993:0  994:0  995:0  996:0  997:0  998:0  999:0  1000:0  1001:0  1002:0  1003:0  1004:0  1005:0  1006:0  1007:0  1008:0  1009:0  1010:0  1011:0  1012:0  1013:0  1014:0  1015:0  1016:0  1017:0  1018:0  1019:0  1020:0  1021:0  1022:0  1023:0  1024:0  1025:0  1026:0  1027:0  1028:0  1029:0  1030:0  1031:0  1032:0  1033:0  1034:0  1035:0  1036:0  1037:0  1038:0  1039:1  1040:0  1041:0  1042:0  1043:0  1044:0  1045:0  1046:0  1047:0  1048:0  1049:0  1050:0  1051:0  1052:0  1053:0  1054:0  1055:0  1056:0  1057:0  1058:0  1059:0  1060:0  1061:0  1062:0  1063:0  1064:0  1065:0  1066:0  1067:0  1068:0  1069:0  1070:0  1071:0  1072:0  1073:0  1074:0  1075:0  1076:0  1077:0  1078:0  1079:0  1080:0  1081:0  1082:0  1083:0  1084:0  1085:0  1086:0  1087:0  1088:0  1089:0  1090:0  1091:0  1092:0  1093:0  1094:0  1095:0  1096:0  1097:0  1098:0  1099:0  1100:0  1101:0  1102:0  1103:0  1104:0  1105:0  1106:0  1107:0  1108:0  1109:0  1110:0  1111:0  1112:0  1113:0  1114:0  1115:0  1116:0  1117:0  1118:0  1119:0  1120:0  1121:0  1122:0  1123:0  1124:0  1125:0  1126:1  1127:0  1128:0  1129:0  1130:0  1131:0  1132:0  1133:0  1134:0  1135:1  1136:0  1137:0  1138:0  1139:0  1140:0  1141:0  1142:0  1143:0  1144:0  1145:0  1146:0  1147:0  1148:0  1149:0  1150:1  1151:1  1152:1  1153:0  1154:0  1155:0  1156:0  1157:0  1158:0  1159:0  1160:0  1161:0  1162:0  1163:0  1164:0  1165:0  1166:0  1167:0  1168:0  1169:0  1170:0  1171:0  1172:0  1173:0  1174:0  1175:0  1176:0  1177:0  1178:0  1179:0  1180:0  1181:0  1182:0  1183:0  1184:0  1185:0  1186:0  1187:0  1188:0  1189:0  1190:0  1191:0  1192:0  1193:0  1194:0  1195:0  1196:0  1197:0  1198:1  1199:0  1200:0  1201:0  1202:0  1203:0  1204:0  1205:0  1206:0  1207:0  1208:0  1209:1  1210:1  1211:0  1212:0  1213:1  1214:0  1215:0  1216:0  1217:0  1218:0  1219:0  1220:0  1221:0  1222:0  1223:0  1224:0  1225:0  1226:1  1227:0  1228:0  1229:0  1230:0  1231:0  1232:0  1233:0  1234:0  1235:0  1236:0  1237:1  1238:0  1239:0  1240:0  1241:0  1242:0  1243:0  1244:0  1245:0  1246:0  1247:0  1248:0  1249:0  1250:1  1251:0  1252:0  1253:0  1254:0  1255:0  1256:0  1257:0  1258:0  1259:0  1260:0  1261:0  1262:0  1263:0  1264:0  1265:0  1266:0  1267:0  1268:0  1269:0  1270:0  1271:0  1272:0  1273:1  1274:0  1275:0  1276:0  1277:0  1278:0  1279:0  1280:0  1281:0  1282:0  1283:0  1284:0  1285:0  1286:0  1287:0  1288:0  1289:0  1290:0  1291:0  1292:0  1293:0  1294:0  1295:0  1296:0  1297:0  1298:0  1299:0  1300:0  1301:0  1302:0  1303:0  1304:0  1305:0  1306:0  1307:0  1308:0  1309:0  1310:0  1311:0  1312:0  1313:0  1314:0  1315:0  1316:0  1317:0  1318:0  1319:0  1320:0  1321:0  1322:0  1323:0  1324:0  1325:0  1326:0  1327:0  1328:0  1329:0  1330:0  1331:0  1332:0  1333:0  1334:0  1335:0  1336:1  1337:0  1338:0  1339:0  1340:0  1341:0  1342:0  1343:0  1344:0  1345:0  1346:0  1347:0  1348:0  1349:0  1350:0  1351:0  1352:0  1353:0  1354:0  1355:0  1356:0  1357:0  1358:0  1359:0  1360:0  1361:0  1362:0  1363:0  1364:0  1365:0  1366:0  1367:0  1368:0  1369:0  1370:0  1371:0  1372:0  1373:0  1374:0  1375:0  1376:0  1377:0  1378:0  1379:0  1380:0  1381:1  1382:0  1383:0  1384:0  1385:0  1386:0  1387:0  1388:0  1389:0  1390:0  1391:0  1392:0  1393:0  1394:0  1395:0  1396:0  1397:0  1398:0  1399:0  1400:0  1401:0  1402:0  1403:0  1404:0  1405:0  1406:0  1407:0  1408:0  1409:0  1410:0  1411:0  1412:0  1413:0  1414:0  1415:0  1416:0  1417:0  1418:0  1419:0  1420:0  1421:0  1422:0  1423:0  1424:0  1425:0  1426:0  1427:0  1428:0  1429:0  1430:0  1431:0  1432:0  1433:0  1434:0  1435:0  1436:0  1437:0  1438:0  1439:0  1440:0  1441:0  1442:0  1443:0  1444:0  1445:0  1446:0  1447:0  1448:0  1449:0  1450:0  1451:0  1452:0  1453:0  1454:0  1455:0  1456:0  1457:0  1458:0  1459:0  1460:0  1461:0  1462:0  1463:0  1464:0  1465:0  1466:0  1467:0  1468:0  1469:0  1470:0  1471:1  1472:0  1473:0  1474:0  1475:0  1476:0  1477:0  1478:0  1479:0  1480:0  1481:0  1482:0  1483:0  1484:0  1485:0  1486:0  1487:0  1488:0  1489:0  1490:0  1491:0  1492:0  1493:0  1494:0  1495:0  1496:0  1497:0  1498:0  1499:0  1500:0  1501:0  1502:0  1503:0  1504:0  1505:0  1506:0  1507:0  1508:0  1509:0  1510:0  1511:0  1512:0  1513:0  1514:0  1515:0  1516:0  1517:0  1518:0  1519:0  1520:0  1521:0  1522:0  1523:0  1524:0  1525:0  1526:0  1527:0  1528:0  1529:0  1530:0  1531:0  1532:0  1533:0  1534:0  1535:0  1536:0  1537:0  1538:0  1539:0  1540:0  1541:0  1542:0  1543:0  1544:0  1545:0  1546:0  1547:0  1548:0  1549:0  1550:0  1551:0  1552:0  1553:0  1554:0  1555:0  1556:0  1557:0  1558:0  1559:0  1560:0  1561:0  1562:0  1563:0  1564:0  1565:0  1566:0  1567:0  1568:0  1569:0  1570:0  1571:1  1572:0  1573:0  1574:0  1575:0  1576:0  1577:0  1578:0  1579:0  1580:0  1581:0  1582:0  1583:1  1584:0  1585:0  1586:1  1587:1  1588:1  1589:0  1590:0  1591:0  1592:0  1593:0  1594:0  1595:0  1596:0  1597:0  1598:0  1599:0  1600:0  1601:0  1602:0  1603:0  1604:0  1605:0  1606:0  1607:0  1608:0  1609:0  1610:0  1611:0  1612:0  1613:0  1614:0  1615:0  1616:0  1617:0  1618:0  1619:0  1620:0  1621:0  1622:0  1623:0  1624:0  1625:0  1626:0  1627:0  1628:0  1629:0  1630:0  1631:0  1632:0  1633:0  1634:0  1635:0  1636:0  1637:0  1638:0  1639:0  1640:0  1641:0  1642:0  1643:0  1644:0  1645:0  1646:0  1647:0  1648:0  1649:0  1650:0  1651:1  1652:0  1653:0  1654:0  1655:0  1656:1  1657:1  1658:0  1659:0  1660:1  1661:0  1662:0  1663:0  1664:0  1665:0  1666:0  1667:0  1668:0  1669:0  1670:0  1671:0  1672:0  1673:0  1674:0  1675:1  1676:0  1677:0  1678:0  1679:0  1680:0  1681:0  1682:0  1683:0  1684:0  1685:0  1686:0  1687:0  1688:0  1689:0  1690:1  1691:0  1692:0  1693:0  1694:0  1695:0  1696:0  1697:0  1698:0  1699:0  1700:0  1701:0  1702:0  1703:0  1704:0  1705:0  1706:0  1707:0  1708:0  1709:0  1710:0  1711:0  1712:0  1713:0  1714:0  1715:0  1716:0  1717:1  1718:0  1719:0  1720:0  1721:0  1722:0  1723:0  1724:0  1725:0  1726:0  1727:0  1728:0  1729:0  1730:0  1731:0  1732:0  1733:0  1734:0  1735:0  1736:0  1737:0  1738:0  1739:0  1740:0  1741:0  1742:0  1743:0  1744:0  1745:0  1746:0  1747:0  1748:0  1749:0  1750:0  1751:0  1752:0  1753:0  1754:0  1755:0  1756:0  1757:0  1758:0  1759:0  1760:0  1761:0  1762:0  1763:0  1764:0  1765:0  1766:0  1767:0  1768:0  1769:0  1770:0  1771:0  1772:0  1773:0  1774:0  1775:0  1776:0  1777:0  1778:0  1779:0  1780:0  1781:1  1782:0  1783:0  1784:0  1785:0  1786:0  1787:0  1788:0  1789:0  1790:0  1791:0  1792:0  1793:0  1794:0  1795:0  1796:0  1797:0  1798:0  1799:0  1800:0  1801:0  1802:0  1803:0  1804:0  1805:0  1806:0  1807:0  1808:0  1809:0  1810:0  1811:0  1812:0  1813:0  1814:0  1815:0  1816:0  1817:0  1818:0  1819:0  1820:0  1821:0  1822:0  1823:0  1824:0  1825:1  1826:0  1827:0  1828:0  1829:0  1830:0  1831:0  1832:0  1833:0  1834:0  1835:0  1836:0  1837:0  1838:0  1839:0  1840:0  1841:0  1842:0  1843:0  1844:0  1845:0  1846:0  1847:0  1848:0  1849:0  1850:0  1851:0  1852:0  1853:0  1854:0  1855:0  1856:0  1857:0  1858:0  1859:0  1860:0  1861:0  1862:0  1863:0  1864:0  1865:0  1866:0  1867:0  1868:0  1869:0  1870:0  1871:0  1872:0  1873:0  1874:0  1875:0  1876:0  1877:0  1878:0  1879:0  1880:0  1881:0  1882:0  1883:0  1884:0  1885:0  1886:0  1887:0  1888:0  1889:0  1890:0  1891:0  1892:0  1893:0  1894:0  1895:0  1896:0  1897:0  1898:0  1899:0  1900:0  1901:0  1902:0  1903:0  1904:0  1905:0  1906:0  1907:0  1908:0  1909:0  1910:0  1911:0  1912:0  1913:0  1914:0  1915:0  1916:0  1917:0  1918:0  1919:0  1920:0  1921:0  1922:0  1923:0  1924:0  1925:0  1926:0  1927:0  1928:0  1929:0  1930:0  1931:0  1932:0  1933:0  1934:0  1935:0  1936:0  1937:0  1938:0  1939:0  1940:0  1941:0  1942:0  1943:0  1944:0  1945:0  1946:0  1947:0  1948:0  1949:0  1950:0  1951:0  1952:0  1953:0  1954:0  1955:0  1956:0  1957:0  1958:0  1959:0  1960:0  1961:0  1962:0  1963:0  1964:0  1965:0  1966:0  1967:0  1968:0  1969:0  1970:0  1971:0  1972:0  1973:0  1974:0  1975:0  1976:0  1977:0  1978:0  1979:0  1980:0  1981:0  1982:0  1983:0  1984:0  1985:0  1986:0  1987:0  1988:0  1989:0  1990:0  1991:0  1992:0  1993:0  1994:0  1995:0  1996:0  1997:0  1998:0  1999:0  2000:0  2001:0  2002:0  2003:0  2004:0  2005:0  2006:0  2007:0  2008:1  2009:0  2010:0  2011:0  2012:0  2013:0  2014:0  2015:0  2016:0  2017:0  2018:0  2019:0  2020:0  2021:0  2022:0  2023:0  2024:0  2025:0  2026:1  2027:0  2028:0  2029:1  2030:0  2031:0  2032:1  2033:0  2034:1  2035:0  2036:0  2037:0  2038:0  2039:0  2040:0  2041:0  2042:0  2043:0  2044:0  2045:0  2046:0  2047:0  2048:0  2049:0  2050:0  2051:0  2052:0  2053:0  2054:0  2055:0  2056:0  2057:0  2058:0  2059:0  2060:0  2061:0  2062:0  2063:0  2064:0  2065:0  2066:0  2067:0  2068:0  2069:0  2070:0  2071:0  2072:0  2073:0  2074:0  2075:0  2076:0  2077:0  2078:0  2079:0  2080:1  2081:0  2082:0  2083:0  2084:0  2085:0  2086:0  2087:1  2088:0  2089:0  2090:0  2091:0  2092:0  2093:0  2094:0  2095:1  2096:0  2097:0  2098:0  2099:0  2100:0  2101:0  2102:0  2103:0  2104:0  2105:0  2106:0  2107:0  2108:0  2109:0  2110:0  2111:1  2112:1  2113:0  2114:0  2115:0  2116:0  2117:0  2118:0  2119:0  2120:0  2121:0  2122:1  2123:0  2124:0  2125:0  2126:0  2127:0  2128:0  2129:0  2130:0  2131:0  2132:0  2133:0  2134:0  2135:0  2136:0  2137:0  2138:0  2139:0  2140:0  2141:0  2142:0  2143:0  2144:0  2145:0  2146:0  2147:0  2148:0  2149:0  2150:0  2151:0  2152:0  2153:0  2154:0  2155:1  2156:0  2157:0  2158:0  2159:0  2160:0  2161:0  2162:0  2163:0  2164:0  2165:0  2166:0  2167:0  2168:0  2169:0  2170:0  2171:0  2172:0  2173:0  2174:0  2175:0  2176:0  2177:0  2178:0  2179:0  2180:0  2181:0  2182:0  2183:0  2184:0  2185:0  2186:0  2187:0  2188:0  2189:0  2190:0  2191:0  2192:0  2193:0  2194:0  2195:0  2196:0  2197:0  2198:0  2199:0  2200:0  2201:0  2202:0  2203:0  2204:0  2205:0
[truncated: 9,972,415 more chars]
