# Supplementary material for: Prediction of mucin-type O-glycosylation sites in mammalian proteins using the composition of k-spaced amino acid pairs
Source: BMC Bioinformatics. 2008 Feb 18;9:101. doi: 10.1186/1471-2105-9-101 (PMC2335299; doi:10.1186/1471-2105-9-101)
Supplement: Additional file 5 — The source code of CKSAAP_OGlySite. The data provided contain the source code of CKSAAP_OGlySite, in which a file (readme.txt) addressing how to use CKSAAP_OGlySite is included. [file 1471-2105-9-101-S5.GZ › ./CKSAAP_OGlySite/example/s-train-model]

SVM-light Version V6.01
2 # kernel type
3 # kernel parameter -d 
0.01 # kernel parameter -g 
1 # kernel parameter -s 
1 # kernel parameter -r 
empty# kernel parameter -u 
2205 # highest feature index 
627 # number of training documents 
466 # number of support vectors plus 1 
0.79622378 # threshold b, each following line is a SV (starting with alpha*y)
-0.12712317376186074713295681704039 1:0 2:0 3:0 4:0 5:0 6:0 7:0 8:0 9:1 10:0 11:0 12:0 13:0 14:0 15:0 16:1 17:0 18:0 19:0 20:0 21:0 22:0 23:0 24:0 25:0 26:0 27:0 28:0 29:0 30:0 31:0 32:0 33:0 34:0 35:0 36:0 37:0 38:0 39:0 40:0 41:0 42:0 43:0 44:0 45:0 46:1 47:0 48:0 49:0 50:0 51:0 52:0 53:0 54:0 55:0 56:0 57:0 58:0 59:0 60:0 61:0 62:1 63:0 64:0 65:0 66:0 67:0 68:0 69:0 70:0 71:0 72:0 73:0 74:0 75:0 76:0 77:0 78:1 79:0 80:0 81:0 82:0 83:0 84:0 85:0 86:0 87:0 88:0 89:0 90:0 91:0 92:0 93:0 94:0 95:0 96:0 97:0 98:0 99:0 100:0 101:0 102:0 103:0 104:0 105:0 106:0 107:0 108:0 109:0 110:0 111:0 112:0 113:0 114:0 115:0 116:0 117:0 118:0 119:0 120:0 121:1 122:0 123:0 124:0 125:0 126:0 127:0 128:0 129:0 130:0 131:0 132:0 133:0 134:0 135:0 136:0 137:0 138:0 139:0 140:0 141:0 142:0 143:0 144:0 145:0 146:0 147:0 148:1 149:0 150:0 151:0 152:0 153:0 154:0 155:0 156:0 157:0 158:0 159:0 160:0 161:0 162:0 163:0 164:0 165:0 166:0 167:0 168:0 169:0 170:0 171:1 172:0 173:0 174:0 175:0 176:0 177:0 178:0 179:0 180:0 181:0 182:0 183:0 184:0 185:0 186:0 187:0 188:0 189:0 190:0 191:0 192:0 193:0 194:0 195:0 196:0 197:0 198:0 199:0 200:0 201:0 202:0 203:0 204:0 205:0 206:0 207:0 208:0 209:0 210:0 211:0 212:0 213:0 214:0 215:0 216:0 217:0 218:0 219:0 220:0 221:0 222:0 223:0 224:0 225:0 226:0 227:0 228:0 229:0 230:0 231:0 232:1 233:0 234:0 235:0 236:0 237:0 238:0 239:0 240:0 241:0 242:0 243:0 244:0 245:0 246:0 247:0 248:0 249:0 250:0 251:0 252:0 253:0 254:0 255:0 256:0 257:0 258:0 259:0 260:0 261:0 262:0 263:0 264:0 265:0 266:0 267:0 268:0 269:0 270:1 271:0 272:0 273:0 274:0 275:0 276:0 277:0 278:0 279:0 280:0 281:1 282:0 283:0 284:0 285:0 286:0 287:0 288:0 289:0 290:0 291:0 292:0 293:0 294:0 295:0 296:0 297:0 298:0 299:0 300:0 301:0 302:0 303:0 304:0 305:0 306:0 307:0 308:0 309:0 310:0 311:0 312:0 313:0 314:1 315:0 316:0 317:0 318:1 319:0 320:0 321:0 322:0 323:0 324:0 325:0 326:0 327:0 328:0 329:0 330:0 331:0 332:0 333:0 334:0 335:1 336:0 337:0 338:0 339:0 340:0 341:0 342:0 343:0 344:0 345:0 346:0 347:0 348:0 349:0 350:0 351:0 352:0 353:0 354:0 355:0 356:0 357:0 358:0 359:0 360:0 361:0 362:0 363:0 364:0 365:0 366:0 367:0 368:0 369:0 370:0 371:0 372:0 373:0 374:0 375:0 376:0 377:0 378:0 379:0 380:0 381:0 382:0 383:0 384:0 385:0 386:0 387:0 388:0 389:0 390:0 391:0 392:0 393:0 394:0 395:0 396:0 397:0 398:0 399:0 400:0 401:0 402:0 403:0 404:0 405:1 406:0 407:0 408:0 409:0 410:0 411:1 412:1 413:0 414:0 415:0 416:0 417:0 418:0 419:1 420:0 421:0 422:0 423:0 424:0 425:0 426:0 427:0 428:0 429:0 430:0 431:0 432:0 433:0 434:0 435:0 436:0 437:0 438:0 439:0 440:0 441:0 442:0 443:0 444:2 445:0 446:0 447:0 448:0 449:0 450:0 451:0 452:0 453:0 454:0 455:0 456:0 457:0 458:0 459:0 460:0 461:0 462:0 463:0 464:0 465:0 466:0 467:0 468:0 469:0 470:0 471:0 472:0 473:0 474:0 475:0 476:0 477:0 478:0 479:0 480:0 481:0 482:0 483:0 484:0 485:0 486:0 487:0 488:0 489:0 490:0 491:0 492:0 493:0 494:0 495:0 496:1 497:0 498:1 499:0 500:0 501:0 502:0 503:0 504:0 505:0 506:0 507:0 508:0 509:0 510:0 511:0 512:0 513:0 514:0 515:0 516:0 517:0 518:0 519:0 520:0 521:0 522:0 523:0 524:1 525:0 526:0 527:0 528:0 529:0 530:0 531:0 532:0 533:0 534:0 535:0 536:0 537:0 538:0 539:0 540:0 541:0 542:0 543:0 544:0 545:0 546:0 547:0 548:0 549:0 550:0 551:0 552:0 553:0 554:0 555:0 556:0 557:0 558:0 559:0 560:0 561:0 562:0 563:0 564:0 565:0 566:1 567:0 568:0 569:0 570:0 571:0 572:0 573:0 574:0 575:0 576:0 577:0 578:0 579:0 580:0 581:0 582:0 583:0 584:0 585:0 586:0 587:0 588:0 589:0 590:0 591:0 592:0 593:0 594:0 595:0 596:0 597:1 598:0 599:0 600:0 601:0 602:0 603:0 604:0 605:0 606:0 607:0 608:0 609:0 610:0 611:0 612:0 613:1 614:0 615:0 616:0 617:0 618:0 619:0 620:0 621:0 622:0 623:0 624:0 625:0 626:0 627:0 628:0 629:0 630:0 631:0 632:0 633:0 634:0 635:0 636:0 637:0 638:0 639:0 640:0 641:0 642:0 643:0 644:0 645:0 646:0 647:0 648:0 649:0 650:0 651:0 652:0 653:0 654:0 655:0 656:0 657:0 658:0 659:0 660:0 661:0 662:0 663:0 664:0 665:0 666:0 667:0 668:0 669:0 670:0 671:0 672:0 673:0 674:0 675:0 676:0 677:0 678:0 679:0 680:0 681:0 682:0 683:0 684:0 685:0 686:0 687:0 688:1 689:0 690:0 691:0 692:0 693:0 694:0 695:0 696:0 697:0 698:0 699:0 700:0 701:0 702:0 703:0 704:0 705:0 706:0 707:0 708:0 709:0 710:0 711:0 712:0 713:0 714:0 715:1 716:0 717:0 718:0 719:0 720:0 721:0 722:0 723:0 724:0 725:0 726:0 727:0 728:0 729:0 730:0 731:0 732:0 733:0 734:0 735:0 736:0 737:0 738:0 739:0 740:0 741:1 742:0 743:0 744:0 745:0 746:0 747:0 748:0 749:0 750:0 751:0 752:0 753:0 754:0 755:0 756:0 757:0 758:0 759:0 760:0 761:0 762:0 763:0 764:0 765:0 766:0 767:0 768:0 769:0 770:0 771:0 772:0 773:0 774:0 775:0 776:2 777:0 778:0 779:0 780:0 781:0 782:0 783:0 784:0 785:0 786:0 787:0 788:0 789:0 790:0 791:0 792:0 793:0 794:0 795:0 796:0 797:0 798:0 799:0 800:0 801:0 802:0 803:0 804:0 805:0 806:0 807:0 808:0 809:0 810:0 811:0 812:0 813:0 814:0 815:0 816:0 817:0 818:0 819:0 820:0 821:0 822:0 823:0 824:0 825:0 826:0 827:0 828:0 829:0 830:0 831:0 832:0 833:0 834:0 835:0 836:0 837:0 838:0 839:0 840:0 841:1 842:0 843:0 844:0 845:0 846:0 847:0 848:0 849:0 850:0 851:0 852:1 853:0 854:0 855:0 856:1 857:0 858:1 859:0 860:0 861:0 862:0 863:0 864:0 865:0 866:0 867:0 868:0 869:0 870:0 871:0 872:0 873:0 874:0 875:0 876:0 877:0 878:0 879:0 880:0 881:0 882:0 883:0 884:0 885:0 886:1 887:0 888:0 889:0 890:0 891:0 892:0 893:0 894:0 895:0 896:0 897:0 898:0 899:0 900:0 901:0 902:1 903:0 904:0 905:0 906:0 907:0 908:0 909:0 910:0 911:0 912:0 913:0 914:0 915:0 916:0 917:0 918:0 919:0 920:0 921:0 922:0 923:0 924:0 925:0 926:0 927:0 928:0 929:0 930:0 931:0 932:0 933:0 934:0 935:0 936:0 937:0 938:0 939:0 940:0 941:0 942:1 943:0 944:1 945:0 946:0 947:0 948:0 949:0 950:0 951:1 952:0 953:0 954:0 955:0 956:0 957:0 958:0 959:0 960:0 961:0 962:0 963:0 964:0 965:0 966:0 967:0 968:0 969:0 970:0 971:0 972:0 973:0 974:0 975:0 976:0 977:0 978:0 979:0 980:0 981:0 982:0 983:0 984:0 985:0 986:0 987:0 988:0 989:0 990:0 991:0 992:0 993:0 994:0 995:0 996:0 997:0 998:0 999:0 1000:0 1001:0 1002:0 1003:0 1004:0 1005:0 1006:0 1007:1 1008:0 1009:0 1010:0 1011:0 1012:0 1013:0 1014:0 1015:0 1016:0 1017:0 1018:0 1019:0 1020:0 1021:0 1022:0 1023:0 1024:0 1025:0 1026:0 1027:0 1028:0 1029:0 1030:0 1031:0 1032:1 1033:0 1034:0 1035:0 1036:0 1037:0 1038:0 1039:0 1040:0 1041:0 1042:0 1043:0 1044:0 1045:0 1046:0 1047:0 1048:0 1049:0 1050:0 1051:0 1052:0 1053:0 1054:0 1055:0 1056:0 1057:0 1058:0 1059:0 1060:0 1061:0 1062:0 1063:0 1064:0 1065:1 1066:0 1067:0 1068:0 1069:0 1070:0 1071:0 1072:0 1073:0 1074:0 1075:0 1076:0 1077:0 1078:0 1079:0 1080:0 1081:0 1082:0 1083:0 1084:0 1085:0 1086:0 1087:0 1088:0 1089:0 1090:0 1091:0 1092:0 1093:0 1094:0 1095:0 1096:0 1097:0 1098:0 1099:0 1100:0 1101:0 1102:0 1103:0 1104:0 1105:0 1106:0 1107:0 1108:0 1109:0 1110:0 1111:0 1112:0 1113:0 1114:0 1115:0 1116:1 1117:0 1118:0 1119:0 1120:0 1121:0 1122:0 1123:0 1124:0 1125:0 1126:0 1127:0 1128:0 1129:0 1130:0 1131:0 1132:0 1133:0 1134:0 1135:0 1136:0 1137:0 1138:0 1139:0 1140:0 1141:0 1142:0 1143:0 1144:0 1145:0 1146:0 1147:0 1148:0 1149:0 1150:0 1151:0 1152:0 1153:0 1154:0 1155:0 1156:0 1157:0 1158:0 1159:0 1160:0 1161:0 1162:0 1163:0 1164:1 1165:0 1166:0 1167:0 1168:0 1169:0 1170:0 1171:0 1172:0 1173:0 1174:0 1175:0 1176:0 1177:0 1178:0 1179:0 1180:0 1181:0 1182:0 1183:0 1184:0 1185:0 1186:0 1187:0 1188:0 1189:0 1190:0 1191:0 1192:1 1193:0 1194:0 1195:0 1196:0 1197:0 1198:0 1199:0 1200:0 1201:0 1202:0 1203:0 1204:0 1205:0 1206:0 1207:0 1208:0 1209:1 1210:1 1211:0 1212:0 1213:0 1214:0 1215:0 1216:0 1217:0 1218:0 1219:0 1220:0 1221:0 1222:0 1223:0 1224:0 1225:0 1226:0 1227:0 1228:0 1229:0 1230:0 1231:0 1232:0 1233:0 1234:0 1235:0 1236:0 1237:0 1238:0 1239:0 1240:0 1241:0 1242:0 1243:0 1244:0 1245:0 1246:0 1247:0 1248:0 1249:0 1250:0 1251:0 1252:0 1253:0 1254:0 1255:0 1256:0 1257:0 1258:0 1259:0 1260:0 1261:0 1262:0 1263:0 1264:0 1265:0 1266:0 1267:0 1268:0 1269:0 1270:0 1271:0 1272:0 1273:0 1274:0 1275:0 1276:0 1277:0 1278:0 1279:0 1280:0 1281:0 1282:1 1283:0 1284:0 1285:0 1286:0 1287:0 1288:0 1289:0 1290:0 1291:0 1292:0 1293:0 1294:0 1295:0 1296:0 1297:1 1298:0 1299:0 1300:0 1301:1 1302:0 1303:0 1304:0 1305:0 1306:0 1307:0 1308:0 1309:0 1310:0 1311:0 1312:0 1313:0 1314:0 1315:0 1316:0 1317:0 1318:0 1319:0 1320:0 1321:0 1322:0 1323:0 1324:0 1325:0 1326:0 1327:0 1328:0 1329:0 1330:0 1331:0 1332:0 1333:0 1334:0 1335:0 1336:1 1337:0 1338:1 1339:0 1340:0 1341:0 1342:0 1343:0 1344:0 1345:0 1346:0 1347:0 1348:0 1349:0 1350:0 1351:0 1352:0 1353:0 1354:0 1355:0 1356:0 1357:0 1358:0 1359:0 1360:0 1361:0 1362:0 1363:0 1364:0 1365:0 1366:0 1367:0 1368:0 1369:0 1370:0 1371:1 1372:0 1373:0 1374:0 1375:0 1376:0 1377:0 1378:0 1379:0 1380:0 1381:0 1382:0 1383:0 1384:0 1385:0 1386:0 1387:0 1388:0 1389:0 1390:0 1391:0 1392:0 1393:0 1394:0 1395:0 1396:0 1397:0 1398:0 1399:0 1400:0 1401:0 1402:1 1403:0 1404:0 1405:0 1406:0 1407:0 1408:0 1409:0 1410:0 1411:0 1412:0 1413:0 1414:0 1415:0 1416:0 1417:0 1418:0 1419:0 1420:0 1421:0 1422:0 1423:0 1424:0 1425:0 1426:0 1427:0 1428:0 1429:0 1430:0 1431:0 1432:0 1433:0 1434:0 1435:0 1436:0 1437:0 1438:0 1439:0 1440:1 1441:0 1442:0 1443:0 1444:0 1445:0 1446:0 1447:0 1448:0 1449:0 1450:0 1451:0 1452:0 1453:0 1454:0 1455:0 1456:0 1457:0 1458:0 1459:0 1460:0 1461:0 1462:0 1463:0 1464:0 1465:0 1466:0 1467:0 1468:0 1469:0 1470:0 1471:0 1472:0 1473:0 1474:1 1475:0 1476:0 1477:0 1478:0 1479:0 1480:0 1481:0 1482:0 1483:0 1484:0 1485:0 1486:0 1487:0 1488:0 1489:0 1490:0 1491:0 1492:0 1493:0 1494:0 1495:0 1496:0 1497:0 1498:0 1499:0 1500:0 1501:0 1502:0 1503:0 1504:0 1505:0 1506:0 1507:0 1508:0 1509:0 1510:0 1511:1 1512:0 1513:0 1514:0 1515:0 1516:0 1517:0 1518:0 1519:0 1520:0 1521:0 1522:0 1523:0 1524:0 1525:0 1526:0 1527:0 1528:0 1529:0 1530:0 1531:0 1532:0 1533:0 1534:0 1535:0 1536:0 1537:0 1538:0 1539:0 1540:0 1541:0 1542:0 1543:0 1544:0 1545:0 1546:0 1547:0 1548:0 1549:0 1550:0 1551:0 1552:0 1553:0 1554:0 1555:0 1556:0 1557:0 1558:0 1559:0 1560:0 1561:0 1562:0 1563:0 1564:0 1565:0 1566:0 1567:0 1568:0 1569:0 1570:0 1571:0 1572:0 1573:0 1574:1 1575:0 1576:0 1577:0 1578:0 1579:0 1580:0 1581:0 1582:0 1583:0 1584:0 1585:0 1586:0 1587:0 1588:0 1589:0 1590:0 1591:0 1592:0 1593:0 1594:0 1595:0 1596:0 1597:0 1598:0 1599:1 1600:0 1601:0 1602:0 1603:0 1604:0 1605:0 1606:0 1607:0 1608:0 1609:0 1610:0 1611:0 1612:0 1613:0 1614:0 1615:0 1616:0 1617:0 1618:0 1619:0 1620:0 1621:0 1622:0 1623:0 1624:0 1625:0 1626:0 1627:0 1628:0 1629:0 1630:0 1631:0 1632:0 1633:0 1634:0 1635:0 1636:0 1637:1 1638:0 1639:1 1640:0 1641:0 1642:0 1643:0 1644:0 1645:0 1646:0 1647:0 1648:0 1649:0 1650:0 1651:0 1652:0 1653:0 1654:0 1655:0 1656:1 1657:0 1658:0 1659:0 1660:0 1661:0 1662:0 1663:0 1664:0 1665:0 1666:0 1667:0 1668:0 1669:0 1670:0 1671:0 1672:0 1673:0 1674:0 1675:0 1676:0 1677:0 1678:0 1679:0 1680:0 1681:0 1682:0 1683:0 1684:0 1685:0 1686:0 1687:0 1688:0 1689:0 1690:0 1691:0 1692:0 1693:0 1694:0 1695:0 1696:0 1697:0 1698:0 1699:0 1700:0 1701:0 1702:0 1703:0 1704:0 1705:0 1706:0 1707:0 1708:0 1709:0 1710:0 1711:0 1712:0 1713:0 1714:0 1715:0 1716:0 1717:0 1718:0 1719:0 1720:0 1721:0 1722:0 1723:0 1724:0 1725:1 1726:0 1727:0 1728:0 1729:0 1730:0 1731:0 1732:0 1733:0 1734:0 1735:0 1736:0 1737:0 1738:1 1739:0 1740:0 1741:0 1742:1 1743:0 1744:0 1745:0 1746:0 1747:0 1748:0 1749:0 1750:0 1751:0 1752:0 1753:0 1754:0 1755:0 1756:0 1757:0 1758:0 1759:0 1760:0 1761:0 1762:0 1763:0 1764:0 1765:0 1766:0 1767:0 1768:0 1769:0 1770:0 1771:0 1772:0 1773:0 1774:0 1775:0 1776:0 1777:0 1778:0 1779:0 1780:0 1781:0 1782:1 1783:0 1784:1 1785:0 1786:0 1787:0 1788:0 1789:0 1790:0 1791:0 1792:0 1793:0 1794:0 1795:0 1796:0 1797:0 1798:0 1799:0 1800:0 1801:0 1802:0 1803:0 1804:0 1805:0 1806:0 1807:0 1808:0 1809:0 1810:0 1811:0 1812:0 1813:0 1814:0 1815:0 1816:0 1817:0 1818:0 1819:0 1820:0 1821:0 1822:1 1823:0 1824:0 1825:0 1826:0 1827:0 1828:0 1829:0 1830:0 1831:0 1832:0 1833:0 1834:0 1835:0 1836:0 1837:0 1838:0 1839:0 1840:0 1841:0 1842:0 1843:0 1844:0 1845:0 1846:0 1847:1 1848:0 1849:0 1850:0 1851:0 1852:0 1853:0 1854:0 1855:0 1856:0 1857:0 1858:0 1859:0 1860:0 1861:0 1862:0 1863:0 1864:0 1865:0 1866:0 1867:0 1868:0 1869:0 1870:1 1871:0 1872:0 1873:0 1874:0 1875:0 1876:0 1877:0 1878:0 1879:0 1880:0 1881:0 1882:0 1883:0 1884:0 1885:0 1886:0 1887:0 1888:0 1889:0 1890:0 1891:0 1892:0 1893:0 1894:0 1895:0 1896:0 1897:0 1898:0 1899:0 1900:0 1901:0 1902:0 1903:0 1904:0 1905:0 1906:0 1907:0 1908:0 1909:0 1910:0 1911:0 1912:0 1913:0 1914:0 1915:0 1916:0 1917:0 1918:0 1919:0 1920:0 1921:0 1922:0 1923:0 1924:0 1925:0 1926:1 1927:0 1928:0 1929:0 1930:0 1931:0 1932:0 1933:0 1934:0 1935:0 1936:0 1937:0 1938:1 1939:0 1940:0 1941:0 1942:0 1943:0 1944:0 1945:0 1946:0 1947:0 1948:0 1949:0 1950:0 1951:0 1952:0 1953:0 1954:0 1955:0 1956:0 1957:0 1958:0 1959:0 1960:0 1961:0 1962:0 1963:0 1964:0 1965:0 1966:0 1967:0 1968:0 1969:0 1970:0 1971:0 1972:0 1973:0 1974:0 1975:0 1976:0 1977:0 1978:0 1979:0 1980:0 1981:0 1982:0 1983:0 1984:0 1985:0 1986:0 1987:0 1988:0 1989:0 1990:0 1991:0 1992:0 1993:0 1994:0 1995:0 1996:0 1997:0 1998:0 1999:0 2000:0 2001:0 2002:0 2003:0 2004:0 2005:0 2006:0 2007:0 2008:1 2009:0 2010:0 2011:0 2012:0 2013:0 2014:0 2015:0 2016:0 2017:0 2018:0 2019:0 2020:0 2021:0 2022:0 2023:0 2024:0 2025:0 2026:0 2027:0 2028:0 2029:0 2030:0 2031:0 2032:0 2033:0 2034:0 2035:0 2036:0 2037:0 2038:0 2039:0 2040:0 2041:1 2042:0 2043:0 2044:0 2045:0 2046:0 2047:0 2048:0 2049:0 2050:0 2051:0 2052:0 2053:0 2054:0 2055:0 2056:0 2057:0 2058:0 2059:0 2060:0 2061:0 2062:0 2063:0 2064:0 2065:0 2066:0 2067:0 2068:0 2069:0 2070:0 2071:0 2072:0 2073:0 2074:0 2075:0 2076:0 2077:0 2078:1 2079:0 2080:0 2081:0 2082:0 2083:0 2084:0 2085:0 2086:0 2087:0 2088:0 2089:0 2090:0 2091:0 2092:0 2093:0 2094:0 2095:1 2096:0 2097:0 2098:0 2099:0 2100:0 2101:0 2102:0 2103:0 2104:0 2105:0 2106:0 2107:0 2108:0 2109:0 2110:0 2111:0 2112:0 2113:0 2114:0 2115:0 2116:0 2117:0 2118:0 2119:0 2120:0 2121:0 2122:0 2123:0 2124:0 2125:0 2126:0 2127:0 2128:0 2129:0 2130:0 2131:0 2132:0 2133:0 2134:0 2135:0 2136:0 2137:0 2138:0 2139:0 2140:0 2141:0 2142:0 2143:0 2144:0 2145:0 2146:0 2147:0 2148:0 2149:0 2150:0 2151:0 2152:0 2153:0 2154:0 2155:0 2156:0 2157:0 2158:0 2159:0 2160:0 2161:0 2162:0 2163:0 2164:0 2165:0 2166:1 2167:0 2168:0 2169:0 2170:0 2171:0 2172:0 2173:0 2174:0 2175:1 2176:0 2177:0 2178:0 2179:0 2180:0 2181:0 2182:0 2183:1 2184:0 2185:0 2186:0 2187:0 2188:0 2189:0 2190:0 2191:0 2192:0 2193:0 2194:0 2195:0 2196:0 2197:0 2198:0 2199:0 2200:0 2201:0 2202:0 2203:0 2204:0 2205:0 #
-0.1447766178134104464447773352731 1:0 2:0 3:0 4:0 5:0 6:0 7:0 8:0 9:1 10:0 11:0 12:0 13:0 14:0 15:0 16:0 17:0 18:0 19:0 20:0 21:0 22:0 23:0 24:0 25:0 26:0 27:0 28:0 29:0 30:0 31:0 32:0 33:0 34:0 35:0 36:0 37:0 38:0 39:0 40:0 41:0 42:0 43:0 44:0 45:0 46:0 47:0 48:0 49:0 50:0 51:0 52:0 53:0 54:0 55:0 56:0 57:0 58:1 59:0 60:0 61:0 62:0 63:0 64:0 65:0 66:0 67:0 68:0 69:0 70:0 71:0 72:0 73:0 74:0 75:0 76:0 77:0 78:0 79:0 80:0 81:0 82:0 83:0 84:0 85:0 86:0 87:0 88:0 89:0 90:0 91:0 92:0 93:0 94:0 95:0 96:0 97:0 98:0 99:0 100:0 101:0 102:0 103:0 104:0 105:0 106:0 107:0 108:0 109:0 110:0 111:0 112:0 113:0 114:0 115:0 116:0 117:0 118:0 119:0 120:0 121:0 122:0 123:0 124:0 125:0 126:0 127:0 128:0 129:0 130:0 131:0 132:0 133:0 134:0 135:0 136:0 137:0 138:0 139:0 140:0 141:0 142:0 143:0 144:0 145:0 146:0 147:0 148:0 149:0 150:0 151:0 152:0 153:0 154:0 155:0 156:0 157:0 158:0 159:0 160:0 161:0 162:0 163:1 164:0 165:0 166:0 167:0 168:0 169:0 170:0 171:0 172:0 173:0 174:0 175:0 176:1 177:0 178:0 179:0 180:1 181:0 182:0 183:0 184:0 185:0 186:0 187:0 188:0 189:0 190:0 191:0 192:1 193:0 194:0 195:0 196:0 197:0 198:0 199:1 200:0 201:0 202:1 203:0 204:0 205:0 206:0 207:0 208:0 209:0 210:0 211:0 212:0 213:0 214:0 215:0 216:0 217:0 218:0 219:0 220:0 221:0 222:0 223:0 224:0 225:0 226:0 227:0 228:0 229:0 230:0 231:0 232:0 233:0 234:0 235:0 236:0 237:0 238:0 239:0 240:1 241:0 242:0 243:1 244:0 245:0 246:0 247:0 248:1 249:0 250:0 251:0 252:0 253:0 254:0 255:0 256:0 257:0 258:0 259:0 260:0 261:0 262:0 263:0 264:0 265:0 266:0 267:0 268:1 269:0 270:0 271:0 272:0 273:0 274:0 275:0 276:0 277:0 278:0 279:0 280:0 281:0 282:0 283:0 284:0 285:0 286:0 287:0 288:0 289:0 290:0 291:0 292:0 293:0 294:0 295:0 296:0 297:0 298:0 299:0 300:0 301:0 302:0 303:0 304:1 305:0 306:0 307:0 308:0 309:0 310:0 311:0 312:0 313:0 314:0 315:0 316:0 317:0 318:1 319:0 320:0 321:0 322:0 323:0 324:0 325:1 326:0 327:0 328:0 329:0 330:1 331:0 332:0 333:0 334:0 335:0 336:0 337:0 338:0 339:0 340:0 341:0 342:0 343:0 344:0 345:0 346:0 347:0 348:1 349:0 350:0 351:0 352:0 353:0 354:0 355:0 356:0 357:0 358:1 359:0 360:0 361:0 362:0 363:0 364:0 365:0 366:0 367:0 368:0 369:0 370:0 371:0 372:0 373:0 374:0 375:0 376:0 377:0 378:0 379:0 380:0 381:0 382:0 383:0 384:0 385:0 386:0 387:0 388:0 389:0 390:0 391:0 392:0 393:0 394:0 395:0 396:0 397:0 398:0 399:0 400:0 401:0 402:0 403:0 404:0 405:0 406:0 407:0 408:0 409:0 410:0 411:0 412:0 413:0 414:0 415:0 416:0 417:0 418:0 419:0 420:0 421:0 422:0 423:0 424:0 425:0 426:0 427:0 428:0 429:0 430:0 431:0 432:0 433:0 434:0 435:0 436:0 437:0 438:0 439:0 440:0 441:0 442:0 443:0 444:0 445:0 446:0 447:0 448:0 449:0 450:0 451:0 452:0 453:1 454:0 455:0 456:0 457:0 458:0 459:0 460:0 461:0 462:0 463:0 464:0 465:0 466:0 467:0 468:0 469:0 470:0 471:0 472:0 473:0 474:0 475:0 476:0 477:0 478:0 479:0 480:0 481:0 482:0 483:0 484:0 485:0 486:0 487:0 488:0 489:0 490:0 491:0 492:0 493:1 494:0 495:0 496:0 497:0 498:0 499:0 500:0 501:0 502:0 503:0 504:0 505:0 506:0 507:0 508:0 509:0 510:0 511:0 512:0 513:0 514:0 515:0 516:0 517:0 518:0 519:0 520:0 521:0 522:0 523:0 524:0 525:0 526:0 527:0 528:0 529:0 530:0 531:0 532:0 533:0 534:0 535:0 536:0 537:0 538:0 539:0 540:0 541:0 542:0 543:0 544:0 545:0 546:0 547:0 548:0 549:0 550:0 551:0 552:0 553:0 554:0 555:0 556:0 557:0 558:0 559:0 560:0 561:0 562:0 563:0 564:0 565:0 566:0 567:0 568:0 569:0 570:0 571:0 572:0 573:0 574:0 575:0 576:0 577:0 578:0 579:0 580:0 581:0 582:0 583:0 584:0 585:0 586:0 587:0 588:0 589:0 590:0 591:0 592:0 593:0 594:0 595:0 596:0 597:0 598:0 599:0 600:0 601:0 602:0 603:1 604:0 605:0 606:0 607:0 608:0 609:0 610:0 611:0 612:0 613:0 614:0 615:0 616:0 617:0 618:0 619:0 620:0 621:0 622:0 623:0 624:0 625:1 626:1 627:0 628:0 629:0 630:0 631:0 632:0 633:1 634:0 635:0 636:0 637:0 638:0 639:0 640:0 641:0 642:0 643:0 644:0 645:0 646:2 647:0 648:0 649:0 650:0 651:0 652:0 653:0 654:0 655:0 656:0 657:0 658:0 659:0 660:0 661:0 662:0 663:0 664:0 665:0 666:0 667:0 668:0 669:0 670:0 671:0 672:0 673:0 674:0 675:0 676:0 677:0 678:0 679:0 680:1 681:1 682:0 683:0 684:1 685:0 686:0 687:0 688:0 689:0 690:0 691:0 692:0 693:0 694:0 695:0 696:1 697:0 698:0 699:0 700:0 701:0 702:0 703:0 704:0 705:0 706:0 707:0 708:0 709:0 710:0 711:0 712:0 713:0 714:0 715:0 716:0 717:0 718:0 719:0 720:0 721:0 722:0 723:0 724:0 725:0 726:0 727:0 728:0 729:0 730:0 731:0 732:0 733:0 734:0 735:0 736:0 737:0 738:0 739:0 740:0 741:0 742:0 743:0 744:0 745:1 746:0 747:0 748:0 749:0 750:0 751:0 752:0 753:0 754:0 755:0 756:0 757:0 758:0 759:0 760:0 761:0 762:0 763:0 764:0 765:0 766:1 767:0 768:0 769:1 770:0 771:0 772:0 773:0 774:0 775:0 776:0 777:0 778:0 779:0 780:0 781:0 782:0 783:0 784:0 785:0 786:0 787:0 788:0 789:1 790:0 791:0 792:0 793:0 794:0 795:0 796:0 797:0 798:0 799:0 800:0 801:0 802:0 803:0 804:0 805:0 806:0 807:1 808:0 809:0 810:0 811:0 812:0 813:0 814:0 815:0 816:0 817:0 818:0 819:0 820:0 821:0 822:0 823:0 824:0 825:0 826:0 827:0 828:0 829:0 830:0 831:0 832:0 833:0 834:0 835:0 836:0 837:0 838:0 839:0 840:0 841:0 842:0 843:0 844:0 845:0 846:0 847:0 848:0 849:0 850:0 851:0 852:0 853:0 854:0 855:0 856:0 857:0 858:0 859:0 860:0 861:0 862:0 863:0 864:0 865:0 866:0 867:0 868:0 869:0 870:0 871:0 872:0 873:0 874:0 875:0 876:0 877:0 878:0 879:0 880:0 881:0 882:0 883:0 884:0 885:0 886:0 887:0 888:0 889:0 890:0 891:0 892:0 893:0 894:0 895:0 896:0 897:0 898:0 899:1 900:0 901:0 902:0 903:0 904:0 905:0 906:0 907:0 908:0 909:0 910:0 911:0 912:0 913:0 914:0 915:0 916:0 917:0 918:0 919:0 920:0 921:0 922:0 923:0 924:0 925:0 926:0 927:0 928:0 929:0 930:0 931:0 932:0 933:0 934:0 935:0 936:0 937:1 938:0 939:0 940:0 941:0 942:0 943:0 944:0 945:0 946:0 947:0 948:0 949:0 950:0 951:0 952:0 953:0 954:0 955:0 956:0 957:0 958:0 959:0 960:0 961:0 962:0 963:0 964:0 965:0 966:0 967:0 968:0 969:0 970:0 971:0 972:0 973:0 974:0 975:0 976:0 977:0 978:0 979:0 980:0 981:0 982:0 983:0 984:0 985:0 986:0 987:0 988:0 989:0 990:0 991:0 992:0 993:0 994:0 995:0 996:0 997:0 998:0 999:0 1000:0 1001:0 1002:0 1003:0 1004:0 1005:0 1006:0 1007:0 1008:0 1009:0 1010:0 1011:0 1012:0 1013:0 1014:0 1015:0 1016:0 1017:0 1018:0 1019:0 1020:0 1021:0 1022:0 1023:0 1024:0 1025:0 1026:0 1027:0 1028:0 1029:0 1030:0 1031:0 1032:0 1033:0 1034:0 1035:0 1036:0 1037:0 1038:0 1039:1 1040:0 1041:0 1042:0 1043:0 1044:0 1045:0 1046:0 1047:0 1048:0 1049:0 1050:0 1051:0 1052:0 1053:0 1054:0 1055:0 1056:0 1057:0 1058:0 1059:0 1060:0 1061:0 1062:1 1063:0 1064:0 1065:1 1066:0 1067:0 1068:0 1069:0 1070:0 1071:0 1072:0 1073:0 1074:1 1075:0 1076:0 1077:0 1078:0 1079:0 1080:0 1081:1 1082:0 1083:0 1084:0 1085:0 1086:0 1087:1 1088:0 1089:0 1090:0 1091:0 1092:0 1093:0 1094:0 1095:0 1096:0 1097:0 1098:0 1099:0 1100:0 1101:0 1102:0 1103:0 1104:0 1105:0 1106:0 1107:0 1108:0 1109:0 1110:0 1111:0 1112:0 1113:0 1114:0 1115:0 1116:0 1117:0 1118:0 1119:0 1120:0 1121:1 1122:0 1123:0 1124:0 1125:1 1126:0 1127:0 1128:0 1129:1 1130:0 1131:0 1132:0 1133:0 1134:0 1135:0 1136:0 1137:0 1138:0 1139:0 1140:0 1141:0 1142:0 1143:0 1144:0 1145:0 1146:0 1147:0 1148:0 1149:0 1150:0 1151:0 1152:0 1153:0 1154:0 1155:0 1156:0 1157:0 1158:0 1159:0 1160:0 1161:0 1162:0 1163:0 1164:0 1165:0 1166:0 1167:0 1168:0 1169:0 1170:0 1171:0 1172:0 1173:0 1174:0 1175:0 1176:0 1177:0 1178:0 1179:1 1180:0 1181:0 1182:0 1183:0 1184:0 1185:0 1186:0 1187:0 1188:0 1189:0 1190:0 1191:0 1192:0 1193:0 1194:0 1195:0 1196:0 1197:0 1198:0 1199:0 1200:0 1201:0 1202:0 1203:0 1204:0 1205:0 1206:0 1207:1 1208:0 1209:0 1210:0 1211:0 1212:0 1213:1 1214:0 1215:0 1216:0 1217:0 1218:0 1219:0 1220:0 1221:0 1222:0 1223:0 1224:0 1225:0 1226:0 1227:1 1228:0 1229:0 1230:0 1231:0 1232:0 1233:0 1234:0 1235:0 1236:0 1237:0 1238:0 1239:0 1240:0 1241:0 1242:0 1243:0 1244:0 1245:0 1246:0 1247:0 1248:0 1249:0 1250:0 1251:1 1252:0 1253:0 1254:0 1255:0 1256:0 1257:0 1258:0 1259:0 1260:0 1261:0 1262:0 1263:0 1264:0 1265:0 1266:0 1267:0 1268:0 1269:0 1270:0 1271:0 1272:0 1273:0 1274:0 1275:0 1276:0 1277:0 1278:0 1279:0 1280:0 1281:0 1282:0 1283:0 1284:0 1285:0 1286:0 1287:0 1288:0 1289:0 1290:0 1291:0 1292:0 1293:0 1294:0 1295:0 1296:0 1297:0 1298:0 1299:0 1300:0 1301:0 1302:0 1303:0 1304:0 1305:0 1306:0 1307:0 1308:0 1309:0 1310:0 1311:0 1312:0 1313:0 1314:0 1315:0 1316:0 1317:0 1318:0 1319:0 1320:0 1321:0 1322:0 1323:0 1324:0 1325:0 1326:0 1327:0 1328:0 1329:0 1330:0 1331:0 1332:0 1333:0 1334:0 1335:1 1336:0 1337:0 1338:0 1339:0 1340:0 1341:0 1342:0 1343:0 1344:0 1345:0 1346:0 1347:0 1348:0 1349:0 1350:0 1351:0 1352:0 1353:0 1354:0 1355:0 1356:0 1357:0 1358:0 1359:0 1360:0 1361:0 1362:0 1363:0 1364:0 1365:0 1366:0 1367:0 1368:0 1369:0 1370:0 1371:0 1372:0 1373:0 1374:0 1375:0 1376:0 1377:0 1378:0 1379:0 1380:0 1381:1 1382:0 1383:0 1384:0 1385:0 1386:0 1387:0 1388:0 1389:0 1390:0 1391:0 1392:0 1393:0 1394:0 1395:0 1396:0 1397:0 1398:0 1399:0 1400:0 1401:0 1402:0 1403:0 1404:0 1405:0 1406:0 1407:0 1408:0 1409:0 1410:0 1411:0 1412:0 1413:0 1414:0 1415:0 1416:0 1417:0 1418:0 1419:0 1420:0 1421:0 1422:0 1423:0 1424:0 1425:0 1426:0 1427:0 1428:0 1429:0 1430:0 1431:0 1432:0 1433:0 1434:0 1435:0 1436:0 1437:0 1438:0 1439:0 1440:0 1441:0 1442:0 1443:0 1444:0 1445:0 1446:0 1447:0 1448:0 1449:0 1450:0 1451:0 1452:0 1453:0 1454:0 1455:0 1456:0 1457:0 1458:0 1459:0 1460:0 1461:0 1462:0 1463:0 1464:0 1465:0 1466:0 1467:0 1468:0 1469:0 1470:0 1471:0 1472:0 1473:0 1474:0 1475:0 1476:0 1477:0 1478:0 1479:0 1480:1 1481:0 1482:0 1483:0 1484:0 1485:0 1486:0 1487:0 1488:0 1489:0 1490:0 1491:0 1492:0 1493:0 1494:0 1495:0 1496:0 1497:0 1498:0 1499:0 1500:0 1501:1 1502:0 1503:1 1504:0 1505:0 1506:0 1507:0 1508:0 1509:0 1510:0 1511:0 1512:0 1513:0 1514:0 1515:0 1516:0 1517:0 1518:0 1519:0 1520:0 1521:0 1522:1 1523:0 1524:0 1525:1 1526:0 1527:0 1528:0 1529:0 1530:0 1531:0 1532:0 1533:0 1534:0 1535:0 1536:0 1537:0 1538:0 1539:0 1540:0 1541:0 1542:0 1543:0 1544:0 1545:0 1546:0 1547:0 1548:0 1549:0 1550:0 1551:0 1552:0 1553:0 1554:0 1555:0 1556:0 1557:0 1558:0 1559:0 1560:0 1561:0 1562:0 1563:1 1564:0 1565:0 1566:0 1567:0 1568:0 1569:1 1570:1 1571:0 1572:0 1573:0 1574:0 1575:0 1576:0 1577:0 1578:0 1579:0 1580:0 1581:0 1582:0 1583:0 1584:0 1585:0 1586:0 1587:0 1588:0 1589:0 1590:0 1591:0 1592:0 1593:0 1594:0 1595:0 1596:0 1597:0 1598:0 1599:0 1600:0 1601:0 1602:0 1603:0 1604:0 1605:0 1606:0 1607:0 1608:0 1609:0 1610:0 1611:0 1612:0 1613:0 1614:0 1615:0 1616:0 1617:0 1618:0 1619:0 1620:0 1621:0 1622:0 1623:0 1624:0 1625:0 1626:0 1627:0 1628:0 1629:0 1630:0 1631:0 1632:0 1633:1 1634:0 1635:0 1636:0 1637:0 1638:0 1639:0 1640:0 1641:2 1642:0 1643:0 1644:0 1645:0 1646:0 1647:0 1648:0 1649:0 1650:0 1651:0 1652:0 1653:0 1654:0 1655:0 1656:0 1657:0 1658:0 1659:0 1660:0 1661:0 1662:0 1663:0 1664:0 1665:0 1666:0 1667:1 1668:0 1669:0 1670:0 1671:0 1672:0 1673:0 1674:0 1675:0 1676:0 1677:0 1678:0 1679:0 1680:0 1681:0 1682:0 1683:0 1684:0 1685:0 1686:0 1687:0 1688:0 1689:0 1690:0 1691:0 1692:0 1693:0 1694:0 1695:0 1696:0 1697:1 1698:0 1699:0 1700:0 1701:0 1702:0 1703:0 1704:0 1705:0 1706:0 1707:0 1708:0 1709:0 1710:0 1711:0 1712:0 1713:0 1714:0 1715:0 1716:0 1717:0 1718:0 1719:0 1720:0 1721:0 1722:0 1723:0 1724:0 1725:0 1726:0 1727:0 1728:0 1729:0 1730:0 1731:0 1732:0 1733:0 1734:0 1735:0 1736:0 1737:0 1738:0 1739:0 1740:0 1741:0 1742:0 1743:0 1744:0 1745:0 1746:0 1747:0 1748:0 1749:0 1750:0 1751:0 1752:0 1753:0 1754:0 1755:0 1756:0 1757:0 1758:0 1759:0 1760:0 1761:0 1762:0 1763:0 1764:0 1765:0 1766:0 1767:0 1768:0 1769:0 1770:0 1771:0 1772:0 1773:0 1774:0 1775:0 1776:1 1777:0 1778:0 1779:0 1780:0 1781:0 1782:0 1783:0 1784:0 1785:0 1786:0 1787:0 1788:0 1789:0 1790:0 1791:0 1792:0 1793:0 1794:0 1795:0 1796:0 1797:0 1798:0 1799:0 1800:0 1801:0 1802:0 1803:0 1804:0 1805:0 1806:0 1807:0 1808:0 1809:1 1810:0 1811:0 1812:0 1813:0 1814:0 1815:0 1816:0 1817:0 1818:0 1819:0 1820:0 1821:0 1822:0 1823:0 1824:0 1825:0 1826:0 1827:0 1828:0 1829:0 1830:0 1831:0 1832:0 1833:0 1834:0 1835:0 1836:0 1837:0 1838:0 1839:0 1840:0 1841:0 1842:0 1843:0 1844:0 1845:0 1846:0 1847:0 1848:0 1849:0 1850:0 1851:0 1852:0 1853:0 1854:0 1855:0 1856:0 1857:0 1858:0 1859:0 1860:0 1861:0 1862:0 1863:0 1864:0 1865:0 1866:0 1867:0 1868:0 1869:0 1870:0 1871:0 1872:0 1873:0 1874:0 1875:0 1876:0 1877:0 1878:0 1879:0 1880:0 1881:0 1882:0 1883:0 1884:0 1885:0 1886:0 1887:0 1888:0 1889:0 1890:0 1891:0 1892:0 1893:0 1894:0 1895:0 1896:0 1897:0 1898:0 1899:0 1900:0 1901:0 1902:0 1903:0 1904:0 1905:0 1906:0 1907:0 1908:0 1909:0 1910:0 1911:0 1912:0 1913:0 1914:1 1915:0 1916:0 1917:0 1918:0 1919:0 1920:0 1921:0 1922:0 1923:0 1924:0 1925:0 1926:0 1927:0 1928:0 1929:0 1930:0 1931:0 1932:0 1933:0 1934:0 1935:0 1936:0 1937:0 1938:0 1939:0 1940:0 1941:1 1942:1 1943:0 1944:0 1945:0 1946:0 1947:0 1948:0 1949:0 1950:0 1951:0 1952:0 1953:0 1954:0 1955:0 1956:0 1957:0 1958:0 1959:0 1960:0 1961:0 1962:0 1963:0 1964:0 1965:0 1966:1 1967:0 1968:0 1969:1 1970:0 1971:0 1972:0 1973:0 1974:0 1975:0 1976:0 1977:0 1978:0 1979:0 1980:0 1981:0 1982:0 1983:0 1984:0 1985:0 1986:0 1987:0 1988:0 1989:0 1990:0 1991:0 1992:0 1993:0 1994:0 1995:0 1996:0 1997:0 1998:0 1999:0 2000:0 2001:0 2002:0 2003:1 2004:0 2005:1 2006:0 2007:0 2008:0 2009:0 2010:1 2011:0 2012:0 2013:0 2014:0 2015:0 2016:0 2017:0 2018:0 2019:0 2020:0 2021:0 2022:0 2023:0 2024:0 2025:0 2026:0 2027:0 2028:0 2029:0 2030:0 2031:0 2032:0 2033:0 2034:0 2035:0 2036:0 2037:0 2038:0 2039:0 2040:0 2041:0 2042:0 2043:0 2044:0 2045:0 2046:0 2047:0 2048:0 2049:0 2050:0 2051:0 2052:0 2053:0 2054:0 2055:0 2056:0 2057:0 2058:0 2059:0 2060:0 2061:0 2062:0 2063:0 2064:0 2065:0 2066:0 2067:0 2068:1 2069:0 2070:0 2071:0 2072:0 2073:0 2074:0 2075:0 2076:0 2077:0 2078:0 2079:0 2080:0 2081:0 2082:0 2083:0 2084:0 2085:0 2086:0 2087:0 2088:0 2089:0 2090:0 2091:0 2092:0 2093:0 2094:0 2095:1 2096:0 2097:0 2098:0 2099:0 2100:0 2101:0 2102:0 2103:0 2104:0 2105:0 2106:0 2107:0 2108:0 2109:0 2110:0 2111:0 2112:0 2113:0 2114:0 2115:0 2116:1 2117:0 2118:0 2119:0 2120:0 2121:0 2122:0 2123:0 2124:0 2125:0 2126:0 2127:0 2128:0 2129:0 2130:0 2131:0 2132:0 2133:1 2134:0 2135:0 2136:0 2137:0 2138:0 2139:0 2140:0 2141:0 2142:0 2143:0 2144:0 2145:0 2146:0 2147:0 2148:0 2149:0 2150:0 2151:0 2152:0 2153:0 2154:0 2155:0 2156:0 2157:0 2158:0 2159:0 2160:0 2161:0 2162:0 2163:0 2164:0 2165:0 2166:0 2167:0 2168:0 2169:0 2170:0 2171:0 2172:0 2173:0 2174:0 2175:0 2176:0 2177:0 2178:0 2179:0 2180:0 2181:0 2182:0 2183:0 2184:0 2185:0 2186:0 2187:0 2188:0 2189:0 2190:0 2191:0 2192:0 2193:0 2194:0 2195:0 2196:0 2197:0 2198:0 2199:0 2200:0 2201:0 2202:0 2203:0 2204:0 2205:0 #
-0.093726353446606333608137617829925 1:0 2:0 3:0 4:0 5:0 6:1 7:0 8:0 9:0 10:0 11:0 12:0 13:0 14:0 15:0 16:0 17:0 18:0 19:0 20:0 21:0 22:0 23:0 24:0 25:0 26:0 27:0 28:0 29:0 30:0 31:1 32:0 33:0 34:0 35:0 36:0 37:0 38:0 39:0 40:0 41:0 42:0 43:0 44:0 45:0 46:0 47:0 48:0 49:0 50:0 51:0 52:0 53:0 54:0 55:0 56:0 57:0 58:0 59:1 60:0 61:0 62:0 63:0 64:1 65:0 66:0 67:0 68:0 69:0 70:0 71:0 72:1 73:0 74:0 75:0 76:0 77:0 78:0 79:0 80:0 81:0 82:0 83:0 84:0 85:0 86:0 87:0 88:0 89:0 90:0 91:0 92:0 93:0 94:0 95:0 96:0 97:0 98:0 99:0 100:0 101:0 102:0 103:0 104:0 105:0 106:0 107:0 108:0 109:0 110:0 111:0 112:0 113:0 114:0 115:0 116:0 117:1 118:0 119:0 120:0 121:0 122:1 123:0 124:0 125:0 126:0 127:0 128:0 129:0 130:0 131:0 132:0 133:0 134:0 135:0 136:0 137:0 138:0 139:0 140:0 141:0 142:0 143:0 144:0 145:0 146:0 147:0 148:0 149:0 150:0 151:0 152:0 153:0 154:0 155:0 156:0 157:0 158:0 159:0 160:0 161:0 162:0 163:0 164:0 165:0 166:0 167:0 168:0 169:0 170:0 171:0 172:1 173:0 174:0 175:0 176:0 177:0 178:0 179:0 180:0 181:1 182:0 183:0 184:0 185:0 186:0 187:0 188:0 189:0 190:0 191:0 192:0 193:0 194:0 195:0 196:0 197:0 198:0 199:0 200:0 201:0 202:0 203:0 204:0 205:0 206:0 207:0 208:0 209:0 210:0 211:0 212:0 213:0 214:0 215:0 216:0 217:0 218:0 219:0 220:0 221:0 222:0 223:0 224:0 225:0 226:0 227:0 228:0 229:0 230:0 231:0 232:0 233:0 234:1 235:0 236:0 237:1 238:0 239:0 240:0 241:0 242:0 243:1 244:0 245:0 246:0 247:0 248:0 249:0 250:0 251:0 252:0 253:0 254:0 255:0 256:1 257:0 258:0 259:0 260:0 261:0 262:0 263:0 264:0 265:0 266:0 267:0 268:0 269:0 270:0 271:0 272:0 273:0 274:0 275:0 276:0 277:0 278:0 279:0 280:0 281:0 282:0 283:0 284:0 285:0 286:0 287:0 288:0 289:0 290:0 291:0 292:0 293:0 294:0 295:0 296:0 297:0 298:0 299:0 300:0 301:0 302:0 303:0 304:0 305:0 306:0 307:0 308:0 309:0 310:0 311:0 312:0 313:0 314:0 315:0 316:0 317:0 318:0 319:0 320:0 321:0 322:0 323:0 324:0 325:0 326:0 327:0 328:0 329:0 330:0 331:0 332:0 333:1 334:0 335:0 336:0 337:0 338:1 339:0 340:0 341:0 342:0 343:0 344:0 345:0 346:0 347:0 348:0 349:0 350:0 351:0 352:0 353:0 354:0 355:0 356:1 357:0 358:0 359:0 360:0 361:0 362:0 363:0 364:0 365:0 366:0 367:0 368:0 369:1 370:0 371:0 372:0 373:0 374:0 375:0 376:0 377:0 378:0 379:0 380:0 381:0 382:0 383:0 384:0 385:0 386:0 387:0 388:0 389:0 390:0 391:0 392:0 393:0 394:0 395:0 396:0 397:0 398:0 399:0 400:0 401:0 402:0 403:0 404:0 405:0 406:0 407:0 408:0 409:0 410:0 411:0 412:0 413:0 414:0 415:1 416:0 417:0 418:0 419:0 420:0 421:0 422:0 423:0 424:0 425:0 426:0 427:0 428:0 429:0 430:0 431:0 432:0 433:0 434:0 435:0 436:0 437:0 438:0 439:0 440:0 441:0 442:0 443:0 444:0 445:0 446:0 447:0 448:0 449:0 450:0 451:0 452:0 453:0 454:0 455:0 456:0 457:0 458:1 459:0 460:0 461:0 462:0 463:0 464:0 465:0 466:0 467:0 468:0 469:0 470:0 471:0 472:0 473:0 474:0 475:0 476:0 477:0 478:0 479:0 480:0 481:0 482:0 483:0 484:0 485:1 486:0 487:0 488:0 489:0 490:0 491:0 492:0 493:0 494:0 495:0 496:0 497:0 498:0 499:0 500:0 501:0 502:0 503:0 504:0 505:0 506:0 507:0 508:0 509:0 510:1 511:0 512:0 513:0 514:0 515:0 516:0 517:1 518:0 519:0 520:0 521:0 522:0 523:0 524:0 525:0 526:0 527:0 528:0 529:0 530:0 531:0 532:0 533:0 534:0 535:0 536:0 537:0 538:0 539:0 540:0 541:0 542:0 543:0 544:0 545:0 546:0 547:0 548:0 549:1 550:0 551:0 552:0 553:0 554:0 555:0 556:0 557:0 558:0 559:0 560:0 561:0 562:0 563:0 564:0 565:0 566:1 567:0 568:0 569:0 570:0 571:0 572:0 573:0 574:0 575:0 576:0 577:0 578:0 579:0 580:0 581:0 582:0 583:0 584:0 585:0 586:0 587:0 588:0 589:0 590:0 591:0 592:0 593:0 594:0 595:0 596:0 597:0 598:0 599:0 600:0 601:0 602:0 603:0 604:0 605:0 606:0 607:0 608:0 609:0 610:0 611:0 612:0 613:1 614:0 615:0 616:0 617:0 618:1 619:0 620:0 621:0 622:0 623:0 624:0 625:0 626:0 627:0 628:0 629:0 630:0 631:0 632:0 633:0 634:0 635:0 636:0 637:0 638:0 639:0 640:0 641:0 642:0 643:0 644:0 645:0 646:0 647:0 648:0 649:0 650:0 651:0 652:0 653:0 654:0 655:0 656:0 657:0 658:0 659:0 660:0 661:0 662:0 663:0 664:0 665:0 666:0 667:0 668:0 669:0 670:0 671:0 672:0 673:0 674:0 675:0 676:0 677:0 678:1 679:0 680:0 681:0 682:0 683:0 684:1 685:0 686:0 687:0 688:0 689:1 690:0 691:0 692:0 693:0 694:1 695:0 696:0 697:0 698:0 699:0 700:0 701:0 702:0 703:0 704:0 705:0 706:0 707:0 708:0 709:0 710:0 711:0 712:0 713:0 714:0 715:0 716:0 717:0 718:0 719:0 720:0 721:0 722:0 723:0 724:0 725:0 726:0 727:0 728:0 729:0 730:0 731:0 732:0 733:0 734:0 735:0 736:0 737:0 738:0 739:0 740:0 741:0 742:0 743:0 744:0 745:0 746:0 747:0 748:0 749:0 750:0 751:0 752:0 753:0 754:0 755:0 756:0 757:0 758:0 759:0 760:0 761:0 762:0 763:0 764:0 765:0 766:0 767:0 768:1 769:0 770:0 771:0 772:0 773:0 774:0 775:0 776:0 777:0 778:0 779:0 780:0 781:0 782:0 783:0 784:0 785:0 786:0 787:1 788:0 789:0 790:0 791:0 792:0 793:1 794:0 795:0 796:0 797:0 798:0 799:0 800:0 801:0 802:0 803:0 804:0 805:0 806:0 807:0 808:0 809:0 810:1 811:0 812:0 813:0 814:0 815:0 816:0 817:0 818:0 819:0 820:0 821:0 822:0 823:0 824:0 825:0 826:0 827:0 828:0 829:0 830:0 831:0 832:0 833:0 834:0 835:0 836:0 837:0 838:0 839:0 840:0 841:0 842:0 843:0 844:0 845:0 846:0 847:0 848:0 849:0 850:0 851:0 852:0 853:0 854:0 855:0 856:0 857:0 858:1 859:0 860:0 861:0 862:0 863:0 864:0 865:0 866:0 867:0 868:0 869:0 870:0 871:0 872:0 873:0 874:0 875:0 876:0 877:0 878:0 879:0 880:0 881:0 882:0 883:0 884:0 885:0 886:0 887:0 888:0 889:0 890:0 891:0 892:0 893:0 894:0 895:0 896:0 897:0 898:0 899:0 900:0 901:0 902:1 903:0 904:0 905:0 906:0 907:0 908:0 909:0 910:0 911:0 912:0 913:0 914:0 915:0 916:0 917:0 918:0 919:0 920:0 921:0 922:0 923:0 924:0 925:0 926:0 927:0 928:0 929:0 930:0 931:0 932:0 933:0 934:1 935:0 936:0 937:0 938:0 939:0 940:0 941:0 942:0 943:0 944:0 945:0 946:0 947:0 948:0 949:1 950:0 951:0 952:0 953:0 954:0 955:0 956:0 957:0 958:0 959:0 960:0 961:0 962:1 963:0 964:0 965:0 966:0 967:0 968:0 969:0 970:0 971:0 972:0 973:0 974:0 975:0 976:0 977:0 978:0 979:0 980:0 981:0 982:0 983:0 984:0 985:0 986:0 987:0 988:0 989:0 990:0 991:0 992:0 993:0 994:0 995:0 996:0 997:0 998:0 999:0 1000:0 1001:0 1002:0 1003:1 1004:1 1005:0 1006:0 1007:0 1008:0 1009:0 1010:0 1011:0 1012:0 1013:0 1014:0 1015:0 1016:0 1017:0 1018:0 1019:0 1020:0 1021:0 1022:0 1023:0 1024:0 1025:0 1026:0 1027:0 1028:0 1029:0 1030:0 1031:0 1032:0 1033:0 1034:0 1035:0 1036:0 1037:0 1038:0 1039:0 1040:0 1041:0 1042:0 1043:0 1044:0 1045:0 1046:0 1047:0 1048:0 1049:0 1050:0 1051:1 1052:0 1053:0 1054:0 1055:0 1056:0 1057:0 1058:0 1059:0 1060:0 1061:0 1062:0 1063:1 1064:0 1065:0 1066:0 1067:0 1068:0 1069:0 1070:0 1071:0 1072:0 1073:0 1074:0 1075:0 1076:0 1077:0 1078:0 1079:0 1080:0 1081:0 1082:0 1083:0 1084:0 1085:0 1086:0 1087:0 1088:0 1089:0 1090:0 1091:0 1092:0 1093:0 1094:0 1095:0 1096:0 1097:0 1098:0 1099:0 1100:0 1101:0 1102:0 1103:0 1104:0 1105:0 1106:0 1107:0 1108:0 1109:0 1110:0 1111:0 1112:0 1113:0 1114:0 1115:1 1116:1 1117:0 1118:0 1119:0 1120:0 1121:0 1122:0 1123:0 1124:0 1125:1 1126:0 1127:0 1128:0 1129:0 1130:0 1131:0 1132:0 1133:0 1134:0 1135:0 1136:0 1137:0 1138:0 1139:0 1140:1 1141:0 1142:0 1143:0 1144:0 1145:0 1146:0 1147:0 1148:0 1149:0 1150:0 1151:0 1152:0 1153:0 1154:0 1155:0 1156:0 1157:0 1158:0 1159:0 1160:0 1161:0 1162:0 1163:0 1164:0 1165:0 1166:0 1167:0 1168:0 1169:0 1170:0 1171:0 1172:0 1173:0 1174:0 1175:0 1176:0 1177:0 1178:0 1179:0 1180:0 1181:0 1182:0 1183:0 1184:0 1185:0 1186:0 1187:0 1188:0 1189:0 1190:0 1191:0 1192:0 1193:0 1194:0 1195:0 1196:0 1197:0 1198:0 1199:0 1200:0 1201:0 1202:0 1203:0 1204:0 1205:0 1206:0 1207:0 1208:0 1209:1 1210:0 1211:0 1212:0 1213:0 1214:0 1215:0 1216:0 1217:0 1218:0 1219:0 1220:0 1221:0 1222:0 1223:0 1224:0 1225:0 1226:0 1227:0 1228:0 1229:0 1230:0 1231:0 1232:0 1233:0 1234:0 1235:0 1236:1 1237:0 1238:0 1239:0 1240:0 1241:0 1242:0 1243:0 1244:0 1245:1 1246:0 1247:0 1248:0 1249:0 1250:0 1251:0 1252:0 1253:0 1254:0 1255:0 1256:0 1257:0 1258:0 1259:0 1260:0 1261:0 1262:0 1263:0 1264:0 1265:0 1266:0 1267:0 1268:0 1269:0 1270:0 1271:0 1272:0 1273:0 1274:0 1275:0 1276:0 1277:0 1278:0 1279:0 1280:0 1281:0 1282:0 1283:0 1284:0 1285:0 1286:0 1287:0 1288:0 1289:0 1290:0 1291:0 1292:0 1293:1 1294:0 1295:0 1296:0 1297:0 1298:0 1299:0 1300:0 1301:0 1302:0 1303:0 1304:0 1305:0 1306:0 1307:0 1308:0 1309:0 1310:0 1311:0 1312:0 1313:0 1314:0 1315:0 1316:0 1317:0 1318:0 1319:0 1320:0 1321:0 1322:0 1323:0 1324:0 1325:0 1326:0 1327:0 1328:0 1329:0 1330:0 1331:0 1332:0 1333:0 1334:0 1335:0 1336:0 1337:0 1338:0 1339:1 1340:0 1341:0 1342:0 1343:0 1344:0 1345:0 1346:0 1347:0 1348:0 1349:0 1350:0 1351:0 1352:0 1353:0 1354:0 1355:0 1356:0 1357:0 1358:0 1359:0 1360:0 1361:0 1362:0 1363:0 1364:0 1365:0 1366:0 1367:0 1368:0 1369:0 1370:0 1371:0 1372:0 1373:0 1374:0 1375:0 1376:0 1377:0 1378:0 1379:0 1380:0 1381:0 1382:0 1383:0 1384:0 1385:0 1386:0 1387:1 1388:0 1389:0 1390:0 1391:0 1392:0 1393:0 1394:0 1395:0 1396:0 1397:0 1398:0 1399:0 1400:0 1401:0 1402:0 1403:0 1404:0 1405:0 1406:1 1407:0 1408:0 1409:0 1410:0 1411:0 1412:0 1413:0 1414:0 1415:0 1416:0 1417:0 1418:0 1419:0 1420:0 1421:0 1422:0 1423:0 1424:0 1425:0 1426:0 1427:0 1428:0 1429:0 1430:1 1431:0 1432:0 1433:0 1434:0 1435:0 1436:0 1437:0 1438:0 1439:0 1440:0 1441:0 1442:0 1443:0 1444:0 1445:0 1446:1 1447:0 1448:0 1449:0 1450:0 1451:0 1452:0 1453:0 1454:0 1455:0 1456:0 1457:0 1458:0 1459:0 1460:0 1461:0 1462:0 1463:0 1464:0 1465:0 1466:0 1467:0 1468:0 1469:0 1470:0 1471:0 1472:0 1473:0 1474:0 1475:0 1476:0 1477:0 1478:0 1479:0 1480:0 1481:0 1482:0 1483:0 1484:0 1485:0 1486:0 1487:0 1488:0 1489:0 1490:0 1491:0 1492:0 1493:0 1494:0 1495:1 1496:0 1497:1 1498:0 1499:0 1500:0 1501:0 1502:0 1503:0 1504:0 1505:0 1506:0 1507:0 1508:0 1509:0 1510:0 1511:0 1512:0 1513:0 1514:0 1515:0 1516:0 1517:0 1518:0 1519:0 1520:0 1521:0 1522:0 1523:0 1524:0 1525:0 1526:0 1527:0 1528:0 1529:0 1530:0 1531:0 1532:0 1533:0 1534:0 1535:0 1536:0 1537:0 1538:0 1539:0 1540:0 1541:0 1542:0 1543:0 1544:0 1545:0 1546:0 1547:0 1548:0 1549:0 1550:0 1551:0 1552:0 1553:0 1554:0 1555:0 1556:0 1557:1 1558:0 1559:0 1560:0 1561:0 1562:0 1563:0 1564:1 1565:0 1566:0 1567:0 1568:0 1569:0 1570:0 1571:1 1572:0 1573:0 1574:0 1575:0 1576:0 1577:0 1578:0 1579:0 1580:0 1581:0 1582:0 1583:0 1584:0 1585:0 1586:0 1587:0 1588:0 1589:0 1590:0 1591:0 1592:1 1593:0 1594:0 1595:0 1596:0 1597:0 1598:0 1599:0 1600:0 1601:0 1602:0 1603:0 1604:0 1605:0 1606:0 1607:0 1608:0 1609:0 1610:0 1611:0 1612:0 1613:0 1614:0 1615:0 1616:0 1617:0 1618:0 1619:0 1620:0 1621:0 1622:0 1623:0 1624:0 1625:0 1626:0 1627:0 1628:0 1629:0 1630:0 1631:0 1632:0 1633:0 1634:0 1635:0 1636:0 1637:0 1638:0 1639:0 1640:0 1641:0 1642:0 1643:0 1644:1 1645:0 1646:0 1647:0 1648:0 1649:0 1650:0 1651:0 1652:0 1653:0 1654:0 1655:0 1656:0 1657:0 1658:0 1659:0 1660:0 1661:0 1662:0 1663:0 1664:0 1665:0 1666:0 1667:0 1668:0 1669:0 1670:0 1671:1 1672:0 1673:0 1674:0 1675:0 1676:0 1677:0 1678:0 1679:0 1680:0 1681:0 1682:0 1683:0 1684:0 1685:0 1686:0 1687:0 1688:0 1689:0 1690:0 1691:0 1692:1 1693:0 1694:0 1695:0 1696:0 1697:0 1698:0 1699:0 1700:0 1701:0 1702:0 1703:0 1704:0 1705:0 1706:0 1707:0 1708:0 1709:0 1710:0 1711:0 1712:0 1713:0 1714:0 1715:0 1716:0 1717:0 1718:0 1719:0 1720:0 1721:0 1722:0 1723:0 1724:0 1725:0 1726:0 1727:0 1728:0 1729:0 1730:0 1731:0 1732:0 1733:0 1734:1 1735:0 1736:0 1737:0 1738:0 1739:0 1740:0 1741:0 1742:0 1743:0 1744:0 1745:0 1746:0 1747:0 1748:0 1749:0 1750:0 1751:0 1752:0 1753:0 1754:0 1755:0 1756:0 1757:0 1758:0 1759:0 1760:0 1761:0 1762:0 1763:0 1764:0 1765:0 1766:0 1767:0 1768:0 1769:0 1770:0 1771:0 1772:0 1773:0 1774:0 1775:0 1776:0 1777:0 1778:0 1779:0 1780:0 1781:0 1782:1 1783:0 1784:0 1785:0 1786:0 1787:0 1788:0 1789:0 1790:0 1791:0 1792:0 1793:0 1794:0 1795:0 1796:0 1797:0 1798:0 1799:0 1800:0 1801:0 1802:0 1803:0 1804:0 1805:0 1806:0 1807:0 1808:0 1809:0 1810:0 1811:0 1812:0 1813:0 1814:0 1815:0 1816:0 1817:0 1818:0 1819:0 1820:0 1821:0 1822:0 1823:0 1824:0 1825:0 1826:0 1827:0 1828:0 1829:0 1830:0 1831:0 1832:0 1833:1 1834:0 1835:0 1836:0 1837:0 1838:0 1839:0 1840:0 1841:0 1842:0 1843:1 1844:0 1845:0 1846:0 1847:0 1848:0 1849:0 1850:0 1851:0 1852:0 1853:0 1854:0 1855:0 1856:0 1857:0 1858:0 1859:0 1860:0 1861:0 1862:0 1863:0 1864:0 1865:0 1866:0 1867:0 1868:0 1869:0 1870:0 1871:0 1872:0 1873:0 1874:0 1875:0 1876:0 1877:0 1878:0 1879:1 1880:0 1881:1 1882:0 1883:0 1884:0 1885:0 1886:0 1887:0 1888:0 1889:0 1890:0 1891:0 1892:0 1893:0 1894:0 1895:0 1896:0 1897:0 1898:0 1899:0 1900:0 1901:0 1902:0 1903:0 1904:0 1905:0 1906:0 1907:0 1908:0 1909:0 1910:0 1911:0 1912:0 1913:0 1914:0 1915:0 1916:0 1917:0 1918:0 1919:0 1920:0 1921:0 1922:0 1923:0 1924:0 1925:0 1926:0 1927:0 1928:0 1929:0 1930:0 1931:0 1932:0 1933:1 1934:0 1935:0 1936:0 1937:0 1938:0 1939:0 1940:0 1941:0 1942:0 1943:0 1944:0 1945:0 1946:0 1947:0 1948:0 1949:1 1950:0 1951:0 1952:0 1953:0 1954:0 1955:0 1956:0 1957:0 1958:0 1959:0 1960:0 1961:0 1962:0 1963:0 1964:0 1965:0 1966:0 1967:0 1968:0 1969:0 1970:0 1971:0 1972:0 1973:0 1974:0 1975:0 1976:0 1977:0 1978:0 1979:0 1980:0 1981:0 1982:0 1983:0 1984:0 1985:0 1986:0 1987:0 1988:0 1989:0 1990:0 1991:0 1992:0 1993:0 1994:0 1995:0 1996:0 1997:1 1998:0 1999:0 2000:0 2001:0 2002:0 2003:0 2004:0 2005:0 2006:0 2007:0 2008:0 2009:0 2010:0 2011:0 2012:1 2013:0 2014:0 2015:0 2016:0 2017:0 2018:0 2019:0 2020:0 2021:0 2022:0 2023:0 2024:0 2025:0 2026:0 2027:0 2028:0 2029:0 2030:0 2031:0 2032:0 2033:0 2034:0 2035:0 2036:1 2037:0 2038:0 2039:0 2040:0 2041:0 2042:0 2043:0 2044:0 2045:0 2046:0 2047:0 2048:0 2049:0 2050:0 2051:0 2052:0 2053:0 2054:0 2055:0 2056:0 2057:0 2058:0 2059:0 2060:0 2061:0 2062:0 2063:0 2064:0 2065:0 2066:0 2067:0 2068:0 2069:0 2070:0 2071:0 2072:0 2073:0 2074:0 2075:0 2076:0 2077:0 2078:0 2079:0 2080:0 2081:0 2082:0 2083:0 2084:0 2085:0 2086:0 2087:0 2088:0 2089:0 2090:0 2091:1 2092:0 2093:0 2094:0 2095:0 2096:0 2097:0 2098:0 2099:0 2100:0 2101:0 2102:0 2103:0 2104:0 2105:0 2106:0 2107:0 2108:0 2109:0 2110:0 2111:0 2112:1 2113:0 2114:0 2115:0 2116:0 2117:0 2118:0 2119:0 2120:0 2121:0 2122:0 2123:0 2124:1 2125:0 2126:0 2127:0 2128:0 2129:0 2130:0 2131:0 2132:0 2133:0 2134:0 2135:0 2136:0 2137:0 2138:0 2139:0 2140:0 2141:0 2142:0 2143:0 2144:0 2145:0 2146:0 2147:0 2148:0 2149:0 2150:0 2151:0 2152:0 2153:0 2154:0 2155:0 2156:0 2157:0 2158:0 2159:0 2160:0 2161:0 2162:0 2163:0 2164:0 2165:0 2166:0 2167:0 2168:0 2169:1 2170:0 2171:0 2172:0 2173:0 2174:0 2175:0 2176:0 2177:0 2178:0 2179:0 2180:0 2181:0 2182:0 2183:0 2184:0 2185:0 2186:0 2187:0 2188:0 2189:0 2190:0 2191:0 2192:0 2193:0 2194:0 2195:0 2196:0 2197:0 2198:0 2199:0 2200:0 2201:0 2202:0 2203:0 2204:0 2205:0 #
-0.063294925640885277284830578992114 1:0 2:0 3:0 4:0 5:0 6:1 7:0 8:0 9:0 10:0 11:0 12:0 13:0 14:0 15:0 16:0 17:0 18:0 19:0 20:0 21:0 22:0 23:0 24:0 25:0 26:0 27:0 28:0 29:0 30:0 31:0 32:0 33:0 34:0 35:0 36:0 37:0 38:0 39:0 40:0 41:0 42:0 43:0 44:0 45:0 46:0 47:0 48:0 49:0 50:0 51:0 52:0 53:0 54:0 55:0 56:0 57:0 58:0 59:0 60:0 61:0 62:0 63:0 64:0 65:0 66:0 67:0 68:0 69:0 70:0 71:0 72:0 73:0 74:0 75:0 76:0 77:0 78:0 79:0 80:0 81:0 82:0 83:0 84:0 85:0 86:0 87:0 88:0 89:0 90:0 91:0 92:0 93:0 94:0 95:0 96:0 97:0 98:0 99:0 100:0 101:0 102:0 103:0 104:0 105:0 106:0 107:0 108:0 109:0 110:0 111:0 112:0 113:0 114:0 115:0 116:0 117:0 118:0 119:0 120:0 121:0 122:1 123:0 124:0 125:0 126:0 127:0 128:0 129:0 130:0 131:0 132:0 133:0 134:0 135:0 136:0 137:0 138:0 139:0 140:0 141:0 142:1 143:0 144:0 145:0 146:0 147:0 148:0 149:0 150:0 151:0 152:0 153:0 154:0 155:0 156:0 157:0 158:0 159:0 160:0 161:0 162:0 163:0 164:0 165:0 166:0 167:0 168:0 169:0 170:0 171:0 172:0 173:0 174:0 175:0 176:0 177:0 178:0 179:0 180:0 181:0 182:0 183:0 184:0 185:0 186:0 187:0 188:0 189:0 190:0 191:0 192:0 193:0 194:0 195:0 196:0 197:0 198:0 199:0 200:0 201:0 202:1 203:0 204:0 205:0 206:1 207:0 208:1 209:0 210:0 211:0 212:0 213:0 214:0 215:0 216:0 217:0 218:0 219:0 220:0 221:0 222:0 223:0 224:0 225:0 226:0 227:0 228:0 229:0 230:0 231:0 232:1 233:0 234:0 235:0 236:0 237:0 238:0 239:0 240:0 241:0 242:0 243:0 244:0 245:0 246:0 247:0 248:0 249:0 250:0 251:0 252:0 253:0 254:0 255:0 256:0 257:0 258:0 259:0 260:0 261:0 262:0 263:0 264:0 265:0 266:0 267:1 268:0 269:0 270:0 271:0 272:0 273:0 274:0 275:0 276:0 277:0 278:0 279:0 280:1 281:0 282:0 283:0 284:0 285:0 286:0 287:0 288:0 289:0 290:0 291:0 292:0 293:0 294:0 295:0 296:0 297:0 298:0 299:0 300:0 301:0 302:0 303:0 304:1 305:0 306:0 307:0 308:0 309:0 310:1 311:0 312:0 313:0 314:0 315:0 316:0 317:0 318:0 319:0 320:0 321:0 322:0 323:0 324:0 325:1 326:0 327:0 328:0 329:0 330:1 331:0 332:0 333:1 334:0 335:0 336:0 337:0 338:0 339:0 340:0 341:0 342:0 343:0 344:0 345:0 346:1 347:0 348:0 349:0 350:0 351:0 352:1 353:0 354:0 355:0 356:0 357:0 358:0 359:0 360:0 361:0 362:0 363:0 364:0 365:0 366:0 367:0 368:0 369:0 370:0 371:0 372:0 373:0 374:1 375:0 376:0 377:0 378:0 379:0 380:0 381:0 382:0 383:0 384:0 385:0 386:0 387:0 388:0 389:0 390:1 391:0 392:0 393:0 394:0 395:0 396:0 397:0 398:0 399:0 400:0 401:0 402:0 403:0 404:0 405:0 406:0 407:0 408:0 409:0 410:0 411:0 412:0 413:0 414:0 415:0 416:0 417:0 418:0 419:0 420:0 421:0 422:0 423:0 424:0 425:0 426:0 427:0 428:0 429:0 430:0 431:0 432:0 433:0 434:0 435:0 436:0 437:0 438:0 439:0 440:0 441:0 442:0 443:0 444:0 445:0 446:0 447:0 448:0 449:0 450:0 451:0 452:0 453:0 454:0 455:0 456:0 457:0 458:1 459:0 460:0 461:0 462:0 463:0 464:0 465:0 466:0 467:0 468:0 469:0 470:0 471:0 472:0 473:0 474:0 475:0 476:0 477:0 478:0 479:0 480:0 481:0 482:0 483:0 484:0 485:0 486:0 487:0 488:0 489:0 490:0 491:0 492:0 493:0 494:0 495:0 496:0 497:0 498:0 499:0 500:0 501:0 502:0 503:0 504:0 505:0 506:0 507:0 508:0 509:0 510:0 511:0 512:0 513:0 514:0 515:0 516:0 517:0 518:0 519:0 520:0 521:0 522:0 523:0 524:0 525:0 526:0 527:0 528:0 529:0 530:0 531:0 532:0 533:0 534:0 535:0 536:0 537:0 538:0 539:0 540:0 541:0 542:0 543:0 544:0 545:0 546:0 547:0 548:0 549:0 550:0 551:0 552:0 553:0 554:0 555:0 556:0 557:0 558:0 559:0 560:0 561:0 562:1 563:0 564:0 565:0 566:0 567:0 568:0 569:0 570:0 571:0 572:0 573:0 574:0 575:0 576:0 577:0 578:0 579:0 580:0 581:0 582:1 583:0 584:0 585:0 586:0 587:0 588:0 589:0 590:0 591:0 592:0 593:0 594:0 595:0 596:0 597:0 598:0 599:0 600:0 601:0 602:0 603:0 604:0 605:0 606:0 607:0 608:0 609:0 610:0 611:0 612:0 613:0 614:0 615:0 616:0 617:0 618:0 619:0 620:0 621:0 622:0 623:0 624:0 625:0 626:0 627:0 628:0 629:0 630:0 631:0 632:0 633:0 634:0 635:0 636:0 637:0 638:0 639:0 640:1 641:0 642:1 643:0 644:0 645:1 646:0 647:0 648:0 649:0 650:0 651:0 652:0 653:0 654:0 655:0 656:0 657:0 658:0 659:0 660:0 661:0 662:0 663:0 664:0 665:0 666:0 667:0 668:0 669:0 670:0 671:0 672:0 673:0 674:0 675:0 676:0 677:0 678:1 679:0 680:0 681:0 682:0 683:0 684:0 685:0 686:0 687:0 688:0 689:0 690:0 691:0 692:0 693:0 694:0 695:0 696:0 697:0 698:0 699:0 700:0 701:0 702:0 703:0 704:0 705:0 706:0 707:0 708:0 709:1 710:0 711:0 712:0 713:0 714:0 715:0 716:0 717:0 718:0 719:0 720:0 721:0 722:0 723:0 724:0 725:0 726:0 727:0 728:0 729:0 730:1 731:0 732:0 733:0 734:0 735:0 736:0 737:0 738:0 739:0 740:0 741:0 742:0 743:0 744:0 745:1 746:0 747:0 748:0 749:0 750:0 751:0 752:1 753:0 754:0 755:0 756:0 757:0 758:0 759:0 760:0 761:0 762:0 763:0 764:0 765:0 766:1 767:0 768:0 769:0 770:0 771:0 772:0 773:1 774:0 775:1 776:0 777:0 778:0 779:0 780:0 781:0 782:0 783:0 784:0 785:0 786:0 787:0 788:0 789:0 790:1 791:0 792:0 793:0 794:0 795:1 796:0 797:0 798:0 799:0 800:0 801:0 802:0 803:0 804:0 805:0 806:0 807:0 808:0 809:0 810:0 811:0 812:0 813:0 814:0 815:0 816:0 817:0 818:0 819:0 820:1 821:0 822:0 823:0 824:0 825:0 826:0 827:0 828:0 829:0 830:0 831:0 832:0 833:0 834:0 835:0 836:0 837:0 838:0 839:0 840:0 841:0 842:0 843:0 844:0 845:0 846:0 847:0 848:0 849:0 850:0 851:0 852:0 853:0 854:0 855:0 856:0 857:0 858:0 859:0 860:0 861:0 862:0 863:0 864:0 865:0 866:0 867:0 868:0 869:0 870:0 871:0 872:0 873:0 874:0 875:0 876:0 877:0 878:0 879:0 880:0 881:0 882:0 883:0 884:0 885:0 886:0 887:0 888:0 889:0 890:0 891:0 892:0 893:0 894:0 895:0 896:0 897:0 898:1 899:0 900:0 901:0 902:0 903:0 904:0 905:0 906:0 907:0 908:0 909:0 910:0 911:0 912:0 913:0 914:0 915:0 916:0 917:0 918:0 919:0 920:0 921:0 922:0 923:0 924:0 925:0 926:0 927:0 928:0 929:0 930:0 931:0 932:0 933:0 934:0 935:0 936:0 937:0 938:0 939:0 940:0 941:0 942:0 943:0 944:0 945:0 946:0 947:0 948:0 949:0 950:0 951:0 952:0 953:0 954:0 955:0 956:0 957:0 958:0 959:0 960:0 961:0 962:0 963:0 964:0 965:0 966:0 967:0 968:0 969:0 970:0 971:0 972:0 973:0 974:0 975:0 976:0 977:0 978:0 979:0 980:0 981:0 982:0 983:0 984:0 985:0 986:0 987:0 988:0 989:0 990:0 991:0 992:0 993:0 994:0 995:0 996:0 997:0 998:0 999:0 1000:0 1001:0 1002:0 1003:0 1004:0 1005:1 1006:0 1007:0 1008:0 1009:0 1010:0 1011:0 1012:0 1013:0 1014:0 1015:0 1016:0 1017:0 1018:1 1019:0 1020:0 1021:0 1022:0 1023:0 1024:0 1025:0 1026:0 1027:0 1028:0 1029:0 1030:0 1031:0 1032:0 1033:0 1034:0 1035:0 1036:0 1037:0 1038:0 1039:0 1040:0 1041:0 1042:0 1043:0 1044:0 1045:0 1046:0 1047:0 1048:0 1049:0 1050:0 1051:0 1052:0 1053:0 1054:0 1055:0 1056:0 1057:0 1058:0 1059:0 1060:0 1061:0 1062:0 1063:0 1064:0 1065:0 1066:0 1067:0 1068:0 1069:0 1070:0 1071:0 1072:1 1073:0 1074:0 1075:0 1076:0 1077:0 1078:0 1079:0 1080:0 1081:0 1082:0 1083:0 1084:1 1085:0 1086:0 1087:1 1088:0 1089:0 1090:0 1091:0 1092:0 1093:0 1094:0 1095:0 1096:0 1097:0 1098:0 1099:0 1100:0 1101:0 1102:0 1103:0 1104:0 1105:0 1106:0 1107:0 1108:0 1109:0 1110:0 1111:0 1112:0 1113:0 1114:0 1115:0 1116:0 1117:0 1118:0 1119:0 1120:0 1121:0 1122:0 1123:0 1124:0 1125:0 1126:0 1127:0 1128:0 1129:0 1130:1 1131:0 1132:0 1133:0 1134:0 1135:0 1136:0 1137:0 1138:0 1139:0 1140:0 1141:0 1142:0 1143:0 1144:1 1145:0 1146:0 1147:0 1148:0 1149:0 1150:0 1151:0 1152:0 1153:0 1154:0 1155:0 1156:0 1157:0 1158:0 1159:0 1160:0 1161:0 1162:0 1163:0 1164:0 1165:0 1166:0 1167:0 1168:0 1169:0 1170:1 1171:0 1172:0 1173:0 1174:0 1175:0 1176:0 1177:0 1178:0 1179:0 1180:0 1181:0 1182:0 1183:0 1184:0 1185:0 1186:1 1187:0 1188:0 1189:0 1190:0 1191:0 1192:0 1193:0 1194:0 1195:1 1196:0 1197:0 1198:0 1199:0 1200:0 1201:0 1202:0 1203:0 1204:0 1205:0 1206:0 1207:0 1208:0 1209:1 1210:0 1211:0 1212:0 1213:0 1214:1 1215:0 1216:0 1217:0 1218:0 1219:0 1220:0 1221:0 1222:0 1223:0 1224:0 1225:0 1226:0 1227:0 1228:0 1229:0 1230:0 1231:0 1232:0 1233:1 1234:0 1235:1 1236:0 1237:0 1238:0 1239:0 1240:0 1241:0 1242:0 1243:0 1244:0 1245:0 1246:0 1247:0 1248:0 1249:0 1250:0 1251:0 1252:0 1253:0 1254:0 1255:0 1256:0 1257:0 1258:0 1259:0 1260:0 1261:0 1262:0 1263:0 1264:0 1265:0 1266:1 1267:0 1268:0 1269:0 1270:0 1271:0 1272:0 1273:0 1274:0 1275:0 1276:0 1277:0 1278:0 1279:0 1280:0 1281:0 1282:0 1283:0 1284:0 1285:0 1286:0 1287:0 1288:0 1289:0 1290:0 1291:0 1292:0 1293:0 1294:0 1295:0 1296:0 1297:0 1298:0 1299:0 1300:0 1301:0 1302:0 1303:0 1304:0 1305:0 1306:0 1307:0 1308:0 1309:0 1310:0 1311:0 1312:0 1313:0 1314:0 1315:0 1316:0 1317:0 1318:0 1319:0 1320:0 1321:0 1322:0 1323:0 1324:0 1325:0 1326:0 1327:0 1328:0 1329:0 1330:0 1331:0 1332:0 1333:0 1334:0 1335:0 1336:0 1337:0 1338:0 1339:0 1340:0 1341:1 1342:0 1343:0 1344:0 1345:0 1346:0 1347:0 1348:0 1349:0 1350:0 1351:0 1352:0 1353:0 1354:0 1355:0 1356:0 1357:0 1358:0 1359:0 1360:0 1361:0 1362:0 1363:0 1364:0 1365:0 1366:0 1367:0 1368:0 1369:0 1370:0 1371:0 1372:0 1373:0 1374:0 1375:0 1376:0 1377:0 1378:0 1379:0 1380:0 1381:0 1382:0 1383:0 1384:0 1385:0 1386:0 1387:0 1388:0 1389:0 1390:0 1391:0 1392:0 1393:0 1394:0 1395:0 1396:0 1397:0 1398:0 1399:0 1400:0 1401:0 1402:0 1403:0 1404:0 1405:0 1406:0 1407:0 1408:0 1409:0 1410:0 1411:0 1412:0 1413:0 1414:0 1415:0 1416:0 1417:0 1418:0 1419:0 1420:0 1421:0 1422:0 1423:0 1424:0 1425:0 1426:0 1427:0 1428:0 1429:0 1430:0 1431:0 1432:0 1433:0 1434:0 1435:0 1436:0 1437:0 1438:0 1439:0 1440:0 1441:0 1442:0 1443:0 1444:0 1445:1 1446:0 1447:0 1448:0 1449:0 1450:0 1451:0 1452:0 1453:0 1454:0 1455:0 1456:0 1457:0 1458:0 1459:0 1460:0 1461:0 1462:0 1463:0 1464:0 1465:0 1466:1 1467:0 1468:0 1469:0 1470:0 1471:0 1472:0 1473:0 1474:0 1475:0 1476:0 1477:0 1478:0 1479:0 1480:0 1481:0 1482:0 1483:0 1484:0 1485:0 1486:0 1487:0 1488:0 1489:0 1490:0 1491:0 1492:0 1493:0 1494:0 1495:0 1496:0 1497:0 1498:0 1499:0 1500:0 1501:0 1502:0 1503:0 1504:0 1505:0 1506:0 1507:0 1508:0 1509:0 1510:0 1511:0 1512:0 1513:0 1514:0 1515:0 1516:0 1517:0 1518:1 1519:0 1520:0 1521:0 1522:1 1523:0 1524:0 1525:0 1526:0 1527:1 1528:0 1529:0 1530:0 1531:0 1532:0 1533:0 1534:0 1535:0 1536:0 1537:0 1538:0 1539:0 1540:0 1541:0 1542:0 1543:0 1544:0 1545:0 1546:0 1547:0 1548:0 1549:0 1550:0 1551:0 1552:0 1553:0 1554:0 1555:0 1556:0 1557:0 1558:0 1559:0 1560:0 1561:0 1562:0 1563:0 1564:0 1565:0 1566:0 1567:0 1568:0 1569:0 1570:1 1571:0 1572:0 1573:0 1574:0 1575:0 1576:0 1577:0 1578:0 1579:0 1580:0 1581:0 1582:0 1583:0 1584:0 1585:0 1586:0 1587:0 1588:0 1589:0 1590:0 1591:0 1592:0 1593:0 1594:1 1595:0 1596:0 1597:0 1598:0 1599:0 1600:0 1601:0 1602:0 1603:0 1604:0 1605:0 1606:1 1607:0 1608:0 1609:0 1610:0 1611:0 1612:0 1613:0 1614:0 1615:0 1616:0 1617:0 1618:0 1619:0 1620:0 1621:0 1622:0 1623:0 1624:0 1625:0 1626:0 1627:0 1628:0 1629:1 1630:1 1631:0 1632:0 1633:0 1634:0 1635:0 1636:0 1637:0 1638:0 1639:1 1640:0 1641:0 1642:0 1643:0 1644:0 1645:0 1646:0 1647:0 1648:1 1649:0 1650:0 1651:0 1652:0 1653:0 1654:0 1655:0 1656:0 1657:0 1658:0 1659:0 1660:0 1661:0 1662:0 1663:0 1664:0 1665:0 1666:0 1667:0 1668:0 1669:0 1670:0 1671:0 1672:0 1673:0 1674:0 1675:1 1676:0 1677:0 1678:0 1679:0 1680:0 1681:0 1682:0 1683:0 1684:0 1685:0 1686:0 1687:0 1688:0 1689:0 1690:0 1691:0 1692:0 1693:0 1694:0 1695:0 1696:0 1697:0 1698:0 1699:0 1700:0 1701:0 1702:0 1703:0 1704:0 1705:0 1706:0 1707:0 1708:0 1709:0 1710:0 1711:0 1712:0 1713:0 1714:0 1715:0 1716:0 1717:0 1718:1 1719:0 1720:0 1721:0 1722:0 1723:0 1724:0 1725:0 1726:0 1727:0 1728:0 1729:0 1730:0 1731:0 1732:0 1733:0 1734:0 1735:0 1736:0 1737:0 1738:0 1739:0 1740:0 1741:0 1742:0 1743:0 1744:0 1745:0 1746:0 1747:0 1748:0 1749:0 1750:0 1751:0 1752:0 1753:0 1754:0 1755:0 1756:0 1757:0 1758:0 1759:0 1760:0 1761:0 1762:0 1763:0 1764:0 1765:0 1766:0 1767:0 1768:0 1769:0 1770:0 1771:0 1772:0 1773:0 1774:0 1775:0 1776:0 1777:0 1778:0 1779:0 1780:0 1781:1 1782:0 1783:0 1784:0 1785:0 1786:0 1787:0 1788:0 1789:0 1790:0 1791:0 1792:0 1793:0 1794:0 1795:0 1796:0 1797:0 1798:0 1799:0 1800:0 1801:0 1802:0 1803:0 1804:0 1805:0 1806:0 1807:0 1808:0 1809:0 1810:0 1811:0 1812:0 1813:0 1814:0 1815:0 1816:0 1817:0 1818:0 1819:0 1820:0 1821:0 1822:0 1823:0 1824:0 1825:0 1826:0 1827:0 1828:0 1829:0 1830:0 1831:0 1832:0 1833:0 1834:0 1835:0 1836:0 1837:0 1838:0 1839:0 1840:0 1841:0 1842:0 1843:0 1844:0 1845:0 1846:0 1847:0 1848:0 1849:0 1850:0 1851:0 1852:0 1853:0 1854:0 1855:0 1856:0 1857:0 1858:0 1859:0 1860:0 1861:0 1862:0 1863:0 1864:0 1865:0 1866:0 1867:0 1868:0 1869:0 1870:0 1871:0 1872:0 1873:0 1874:0 1875:0 1876:0 1877:0 1878:0 1879:0 1880:0 1881:0 1882:0 1883:0 1884:0 1885:0 1886:0 1887:0 1888:0 1889:0 1890:0 1891:0 1892:0 1893:0 1894:0 1895:0 1896:0 1897:0 1898:0 1899:0 1900:1 1901:0 1902:0 1903:0 1904:0 1905:0 1906:0 1907:0 1908:0 1909:0 1910:0 1911:0 1912:0 1913:0 1914:0 1915:0 1916:0 1917:0 1918:0 1919:0 1920:0 1921:0 1922:0 1923:0 1924:0 1925:0 1926:0 1927:0 1928:0 1929:0 1930:0 1931:0 1932:0 1933:0 1934:0 1935:0 1936:0 1937:0 1938:0 1939:0 1940:0 1941:0 1942:0 1943:0 1944:0 1945:0 1946:0 1947:0 1948:0 1949:0 1950:0 1951:0 1952:0 1953:0 1954:0 1955:0 1956:0 1957:0 1958:0 1959:0 1960:0 1961:0 1962:0 1963:0 1964:0 1965:0 1966:0 1967:0 1968:0 1969:1 1970:1 1971:0 1972:1 1973:0 1974:0 1975:0 1976:0 1977:0 1978:0 1979:0 1980:0 1981:0 1982:0 1983:0 1984:0 1985:0 1986:0 1987:0 1988:0 1989:0 1990:0 1991:0 1992:0 1993:0 1994:0 1995:0 1996:0 1997:0 1998:0 1999:0 2000:0 2001:0 2002:0 2003:0 2004:0 2005:0 2006:0 2007:0 2008:0 2009:0 2010:0 2011:0 2012:0 2013:1 2014:0 2015:0 2016:0 2017:0 2018:0 2019:0 2020:0 2021:0 2022:0 2023:0 2024:0 2025:0 2026:0 2027:0 2028:1 2029:0 2030:0 2031:0 2032:0 2033:0 2034:0 2035:0 2036:0 2037:0 2038:0 2039:0 2040:0 2041:0 2042:0 2043:0 2044:0 2045:0 2046:0 2047:0 2048:0 2049:0 2050:0 2051:0 2052:0 2053:0 2054:1 2055:0 2056:0 2057:0 2058:0 2059:1 2060:0 2061:0 2062:0 2063:0 2064:0 2065:0 2066:0 2067:0 2068:0 2069:0 2070:0 2071:0 2072:0 2073:1 2074:0 2075:0 2076:0 2077:0 2078:0 2079:0 2080:0 2081:0 2082:0 2083:0 2084:0 2085:1 2086:0 2087:0 2088:0 2089:0 2090:0 2091:0 2092:1 2093:0 2094:0 2095:0 2096:0 2097:0 2098:0 2099:0 2100:0 2101:0 2102:0 2103:0 2104:0 2105:0 2106:0 2107:0 2108:0 2109:0 2110:1 2111:0 2112:0 2113:0 2114:0 2115:0 2116:0 2117:0 2118:0 2119:0 2120:0 2121:0 2122:0 2123:0 2124:0 2125:0 2126:0 2127:0 2128:0 2129:0 2130:0 2131:0 2132:0 2133:0 2134:0 2135:0 2136:0 2137:0 2138:0 2139:0 2140:0 2141:0 2142:0 2143:0 2144:0 2145:0 2146:0 2147:0 2148:0 2149:0 2150:0 2151:0 2152:0 2153:0 2154:0 2155:0 2156:0 2157:0 2158:1 2159:0 2160:0 2161:0 2162:0 2163:0 2164:0 2165:0 2166:0 2167:0 2168:0 2169:0 2170:0 2171:0 2172:0 2173:0 2174:0 2175:0 2176:0 2177:0 2178:0 2179:0 2180:0 2181:0 2182:0 2183:0 2184:0 2185:0 2186:0 2187:0 2188:0 2189:0 2190:0 2191:0 2192:0 2193:0 2194:0 2195:0 2196:0 2197:0 2198:0 2199:0 2200:0 2201:0 2202:0 2203:0 2204:0 2205:0 #
-0.20852644439075612714518115353712 1:0 2:0 3:0 4:0 5:0 6:0 7:0 8:0 9:0 10:0 11:0 12:0 13:0 14:0 15:0 16:0 17:0 18:0 19:0 20:0 21:0 22:0 23:0 24:0 25:0 26:0 27:0 28:0 29:0 30:0 31:0 32:0 33:0 34:0 35:1 36:0 37:0 38:0 39:0 40:0 41:0 42:0 43:0 44:0 45:0 46:0 47:0 48:0 49:0 50:0 51:0 52:0 53:0 54:0 55:0 56:0 57:0 58:0 59:0 60:0 61:0 62:0 63:0 64:0 65:0 66:0 67:0 68:0 69:0 70:0 71:0 72:0 73:0 74:0 75:0 76:0 77:0 78:0 79:0 80:0 81:0 82:0 83:0 84:0 85:0 86:0 87:0 88:0 89:0 90:0 91:0 92:0 93:0 94:0 95:0 96:0 97:0 98:0 99:0 100:0 101:0 102:0 103:0 104:0 105:0 106:0 107:0 108:0 109:0 110:0 111:0 112:0 113:0 114:0 115:0 116:0 117:0 118:0 119:1 120:1 121:0 122:1 123:0 124:0 125:0 126:0 127:0 128:0 129:0 130:0 131:0 132:0 133:0 134:0 135:0 136:0 137:0 138:0 139:0 140:0 141:0 142:0 143:0 144:0 145:0 146:0 147:0 148:0 149:0 150:0 151:0 152:0 153:0 154:0 155:0 156:0 157:0 158:0 159:0 160:0 161:0 162:0 163:0 164:1 165:0 166:0 167:0 168:0 169:0 170:1 171:0 172:0 173:0 174:0 175:0 176:0 177:0 178:0 179:0 180:0 181:0 182:0 183:0 184:0 185:0 186:0 187:0 188:0 189:0 190:0 191:0 192:0 193:0 194:0 195:0 196:0 197:0 198:0 199:0 200:0 201:0 202:0 203:0 204:0 205:0 206:0 207:0 208:0 209:0 210:0 211:0 212:0 213:0 214:0 215:0 216:0 217:0 218:0 219:0 220:0 221:0 222:0 223:0 224:0 225:0 226:0 227:0 228:0 229:0 230:0 231:0 232:0 233:0 234:0 235:0 236:0 237:1 238:0 239:0 240:0 241:0 242:0 243:0 244:0 245:0 246:0 247:0 248:0 249:0 250:0 251:0 252:0 253:0 254:0 255:0 256:0 257:0 258:0 259:0 260:0 261:0 262:0 263:0 264:0 265:0 266:0 267:0 268:0 269:0 270:0 271:0 272:0 273:0 274:0 275:0 276:0 277:0 278:0 279:0 280:0 281:0 282:0 283:0 284:0 285:0 286:0 287:0 288:0 289:1 290:0 291:0 292:0 293:0 294:0 295:0 296:0 297:0 298:0 299:0 300:1 301:0 302:0 303:1 304:0 305:0 306:0 307:0 308:0 309:0 310:0 311:0 312:0 313:0 314:0 315:0 316:0 317:0 318:0 319:0 320:0 321:0 322:0 323:0 324:0 325:0 326:0 327:0 328:0 329:0 330:0 331:1 332:1 333:0 334:0 335:1 336:0 337:0 338:0 339:0 340:0 341:0 342:1 343:0 344:1 345:0 346:0 347:0 348:0 349:0 350:0 351:0 352:1 353:1 354:0 355:0 356:0 357:0 358:0 359:0 360:0 361:0 362:0 363:0 364:0 365:0 366:0 367:0 368:0 369:0 370:0 371:0 372:0 373:0 374:0 375:0 376:0 377:0 378:0 379:0 380:0 381:0 382:0 383:0 384:0 385:0 386:0 387:0 388:0 389:0 390:0 391:0 392:0 393:0 394:0 395:0 396:0 397:0 398:0 399:0 400:0 401:0 402:0 403:0 404:0 405:0 406:0 407:0 408:0 409:0 410:0 411:0 412:0 413:0 414:1 415:0 416:0 417:0 418:0 419:0 420:0 421:0 422:0 423:0 424:0 425:0 426:0 427:0 428:0 429:0 430:0 431:0 432:0 433:0 434:0 435:0 436:0 437:0 438:0 439:0 440:0 441:0 442:0 443:0 444:0 445:0 446:0 447:0 448:0 449:0 450:0 451:0 452:0 453:0 454:0 455:0 456:0 457:0 458:0 459:0 460:0 461:0 462:0 463:0 464:0 465:0 466:0 467:0 468:0 469:0 470:0 471:0 472:0 473:0 474:0 475:0 476:0 477:0 478:0 479:0 480:0 481:0 482:0 483:0 484:0 485:0 486:0 487:0 488:0 489:0 490:0 491:0 492:0 493:0 494:0 495:0 496:0 497:0 498:0 499:0 500:0 501:0 502:0 503:0 504:0 505:0 506:0 507:0 508:0 509:0 510:0 511:0 512:0 513:0 514:0 515:0 516:0 517:0 518:0 519:0 520:0 521:0 522:0 523:0 524:0 525:0 526:0 527:0 528:0 529:0 530:0 531:0 532:0 533:0 534:0 535:0 536:0 537:0 538:0 539:0 540:0 541:0 542:0 543:0 544:0 545:0 546:0 547:0 548:0 549:0 550:0 551:0 552:0 553:0 554:0 555:1 556:0 557:0 558:0 559:0 560:0 561:0 562:2 563:0 564:0 565:0 566:0 567:0 568:0 569:0 570:0 571:0 572:0 573:0 574:0 575:0 576:0 577:0 578:0 579:0 580:0 581:0 582:0 583:0 584:0 585:0 586:0 587:0 588:0 589:0 590:0 591:0 592:0 593:0 594:1 595:0 596:0 597:0 598:0 599:0 600:0 601:0 602:0 603:0 604:0 605:0 606:0 607:0 608:0 609:0 610:0 611:0 612:0 613:0 614:0 615:0 616:0 617:0 618:0 619:0 620:0 621:0 622:0 623:1 624:0 625:0 626:0 627:0 628:0 629:0 630:0 631:0 632:0 633:0 634:0 635:0 636:0 637:0 638:0 639:0 640:0 641:0 642:0 643:0 644:0 645:0 646:0 647:0 648:0 649:0 650:0 651:0 652:0 653:0 654:0 655:0 656:0 657:0 658:0 659:0 660:0 661:0 662:0 663:0 664:0 665:0 666:0 667:0 668:0 669:0 670:0 671:0 672:0 673:0 674:0 675:0 676:0 677:0 678:0 679:0 680:0 681:0 682:0 683:0 684:0 685:0 686:1 687:0 688:0 689:0 690:0 691:0 692:0 693:0 694:0 695:0 696:0 697:0 698:0 699:0 700:0 701:0 702:0 703:0 704:0 705:0 706:0 707:0 708:0 709:0 710:0 711:0 712:0 713:0 714:0 715:0 716:0 717:0 718:0 719:0 720:0 721:0 722:0 723:0 724:0 725:0 726:0 727:0 728:0 729:0 730:0 731:0 732:0 733:0 734:1 735:0 736:0 737:1 738:0 739:0 740:0 741:0 742:0 743:0 744:0 745:0 746:0 747:0 748:0 749:0 750:0 751:0 752:1 753:0 754:0 755:0 756:0 757:0 758:0 759:0 760:0 761:0 762:0 763:0 764:0 765:0 766:0 767:0 768:0 769:0 770:0 771:1 772:0 773:2 774:0 775:0 776:0 777:0 778:0 779:0 780:0 781:0 782:0 783:0 784:0 785:1 786:0 787:0 788:0 789:0 790:0 791:0 792:1 793:1 794:1 795:0 796:0 797:0 798:0 799:0 800:0 801:0 802:0 803:0 804:0 805:0 806:0 807:0 808:0 809:0 810:0 811:0 812:0 813:0 814:0 815:0 816:0 817:0 818:0 819:0 820:0 821:0 822:0 823:0 824:0 825:0 826:0 827:0 828:0 829:0 830:0 831:0 832:0 833:0 834:0 835:0 836:0 837:0 838:0 839:0 840:0 841:0 842:0 843:0 844:0 845:0 846:1 847:0 848:0 849:0 850:0 851:0 852:0 853:0 854:0 855:0 856:0 857:0 858:0 859:0 860:0 861:0 862:0 863:0 864:0 865:0 866:0 867:0 868:0 869:0 870:0 871:0 872:0 873:0 874:0 875:0 876:0 877:0 878:0 879:0 880:0 881:0 882:0 883:0 884:0 885:0 886:0 887:0 888:0 889:0 890:0 891:0 892:0 893:0 894:0 895:0 896:0 897:0 898:0 899:0 900:0 901:0 902:0 903:0 904:0 905:0 906:0 907:0 908:0 909:0 910:0 911:0 912:0 913:0 914:0 915:0 916:0 917:0 918:0 919:0 920:0 921:0 922:0 923:0 924:0 925:0 926:0 927:0 928:0 929:0 930:0 931:0 932:0 933:0 934:0 935:0 936:0 937:0 938:0 939:0 940:0 941:0 942:0 943:0 944:0 945:0 946:0 947:0 948:0 949:0 950:0 951:0 952:0 953:0 954:0 955:0 956:0 957:0 958:0 959:0 960:0 961:0 962:0 963:0 964:0 965:0 966:0 967:0 968:0 969:0 970:0 971:0 972:0 973:0 974:0 975:0 976:0 977:0 978:0 979:0 980:0 981:0 982:0 983:0 984:0 985:0 986:0 987:0 988:0 989:1 990:0 991:0 992:0 993:0 994:0 995:0 996:0 997:0 998:0 999:0 1000:0 1001:0 1002:0 1003:1 1004:0 1005:0 1006:0 1007:1 1008:0 1009:0 1010:0 1011:0 1012:0 1013:0 1014:0 1015:0 1016:0 1017:0 1018:0 1019:0 1020:0 1021:0 1022:0 1023:0 1024:0 1025:0 1026:0 1027:0 1028:0 1029:0 1030:0 1031:0 1032:0 1033:0 1034:0 1035:0 1036:0 1037:0 1038:0 1039:0 1040:0 1041:0 1042:0 1043:0 1044:1 1045:0 1046:0 1047:0 1048:0 1049:0 1050:0 1051:0 1052:0 1053:0 1054:0 1055:0 1056:0 1057:0 1058:0 1059:0 1060:0 1061:0 1062:0 1063:0 1064:0 1065:0 1066:0 1067:0 1068:0 1069:0 1070:0 1071:0 1072:0 1073:0 1074:0 1075:0 1076:0 1077:0 1078:0 1079:0 1080:0 1081:0 1082:0 1083:0 1084:0 1085:0 1086:0 1087:0 1088:0 1089:0 1090:0 1091:0 1092:0 1093:0 1094:0 1095:0 1096:0 1097:0 1098:0 1099:0 1100:0 1101:0 1102:0 1103:0 1104:0 1105:0 1106:0 1107:0 1108:0 1109:0 1110:0 1111:0 1112:0 1113:0 1114:0 1115:0 1116:0 1117:0 1118:0 1119:0 1120:0 1121:0 1122:0 1123:0 1124:0 1125:0 1126:0 1127:0 1128:0 1129:1 1130:0 1131:0 1132:0 1133:0 1134:0 1135:0 1136:0 1137:0 1138:0 1139:0 1140:0 1141:0 1142:0 1143:0 1144:0 1145:0 1146:0 1147:0 1148:0 1149:0 1150:0 1151:0 1152:0 1153:0 1154:0 1155:0 1156:0 1157:0 1158:0 1159:0 1160:0 1161:0 1162:0 1163:0 1164:0 1165:0 1166:0 1167:0 1168:0 1169:0 1170:1 1171:0 1172:0 1173:0 1174:0 1175:0 1176:0 1177:0 1178:0 1179:0 1180:0 1181:0 1182:0 1183:0 1184:0 1185:0 1186:0 1187:0 1188:0 1189:0 1190:1 1191:0 1192:1 1193:0 1194:0 1195:0 1196:0 1197:0 1198:0 1199:0 1200:0 1201:0 1202:0 1203:1 1204:0 1205:1 1206:0 1207:0 1208:0 1209:0 1210:0 1211:0 1212:0 1213:0 1214:1 1215:0 1216:0 1217:0 1218:0 1219:0 1220:0 1221:0 1222:0 1223:0 1224:1 1225:0 1226:0 1227:1 1228:0 1229:0 1230:0 1231:0 1232:0 1233:0 1234:0 1235:2 1236:0 1237:0 1238:0 1239:0 1240:0 1241:0 1242:0 1243:0 1244:0 1245:0 1246:0 1247:0 1248:0 1249:0 1250:0 1251:0 1252:0 1253:0 1254:0 1255:0 1256:0 1257:0 1258:0 1259:0 1260:0 1261:0 1262:0 1263:0 1264:0 1265:0 1266:0 1267:0 1268:0 1269:0 1270:0 1271:0 1272:0 1273:0 1274:0 1275:0 1276:0 1277:0 1278:0 1279:0 1280:0 1281:0 1282:0 1283:0 1284:0 1285:0 1286:0 1287:0 1288:0 1289:0 1290:0 1291:0 1292:0 1293:0 1294:0 1295:0 1296:0 1297:0 1298:1 1299:0 1300:0 1301:0 1302:0 1303:0 1304:0 1305:0 1306:0 1307:0 1308:0 1309:0 1310:0 1311:0 1312:0 1313:0 1314:0 1315:0 1316:0 1317:0 1318:0 1319:0 1320:0 1321:0 1322:0 1323:0 1324:0 1325:0 1326:0 1327:0 1328:0 1329:0 1330:0 1331:0 1332:0 1333:0 1334:0 1335:0 1336:0 1337:0 1338:0 1339:0 1340:0 1341:0 1342:0 1343:0 1344:0 1345:0 1346:0 1347:0 1348:0 1349:0 1350:0 1351:0 1352:0 1353:0 1354:0 1355:0 1356:0 1357:0 1358:0 1359:0 1360:0 1361:0 1362:0 1363:0 1364:0 1365:0 1366:0 1367:0 1368:0 1369:0 1370:0 1371:0 1372:0 1373:0 1374:0 1375:0 1376:0 1377:0 1378:0 1379:0 1380:0 1381:0 1382:0 1383:0 1384:0 1385:0 1386:0 1387:0 1388:0 1389:0 1390:0 1391:0 1392:0 1393:0 1394:0 1395:0 1396:0 1397:0 1398:0 1399:0 1400:0 1401:0 1402:0 1403:0 1404:0 1405:0 1406:0 1407:0 1408:0 1409:0 1410:0 1411:0 1412:0 1413:0 1414:0 1415:0 1416:0 1417:0 1418:0 1419:0 1420:0 1421:0 1422:0 1423:0 1424:0 1425:0 1426:0 1427:0 1428:0 1429:0 1430:0 1431:0 1432:0 1433:0 1434:0 1435:0 1436:0 1437:0 1438:0 1439:0 1440:0 1441:0 1442:1 1443:1 1444:0 1445:1 1446:0 1447:0 1448:0 1449:0 1450:0 1451:0 1452:0 1453:0 1454:0 1455:0 1456:0 1457:0 1458:0 1459:0 1460:0 1461:0 1462:0 1463:0 1464:0 1465:0 1466:0 1467:0 1468:0 1469:0 1470:0 1471:0 1472:0 1473:0 1474:0 1475:0 1476:0 1477:0 1478:0 1479:1 1480:0 1481:0 1482:0 1483:0 1484:0 1485:0 1486:0 1487:0 1488:0 1489:0 1490:0 1491:0 1492:0 1493:0 1494:0 1495:0 1496:0 1497:0 1498:0 1499:0 1500:0 1501:0 1502:0 1503:0 1504:0 1505:0 1506:0 1507:0 1508:0 1509:0 1510:0 1511:0 1512:0 1513:0 1514:0 1515:0 1516:0 1517:0 1518:0 1519:0 1520:0 1521:0 1522:0 1523:0 1524:0 1525:0 1526:0 1527:0 1528:0 1529:0 1530:0 1531:0 1532:0 1533:0 1534:0 1535:0 1536:0 1537:0 1538:0 1539:0 1540:0 1541:0 1542:0 1543:0 1544:0 1545:0 1546:0 1547:0 1548:0 1549:0 1550:0 1551:0 1552:0 1553:0 1554:0 1555:0 1556:0 1557:0 1558:0 1559:0 1560:0 1561:0 1562:0 1563:0 1564:0 1565:0 1566:0 1567:0 1568:0 1569:0 1570:0 1571:0 1572:0 1573:0 1574:1 1575:0 1576:0 1577:0 1578:0 1579:0 1580:0 1581:0 1582:0 1583:0 1584:0 1585:0 1586:0 1587:0 1588:0 1589:0 1590:0 1591:0 1592:0 1593:0 1594:0 1595:0 1596:0 1597:0 1598:0 1599:0 1600:0 1601:0 1602:1 1603:0 1604:0 1605:0 1606:0 1607:0 1608:0 1609:0 1610:0 1611:0 1612:0 1613:0 1614:0 1615:0 1616:0 1617:0 1618:0 1619:0 1620:0 1621:0 1622:0 1623:0 1624:0 1625:0 1626:0 1627:0 1628:0 1629:0 1630:0 1631:0 1632:0 1633:1 1634:0 1635:0 1636:0 1637:0 1638:0 1639:0 1640:0 1641:0 1642:0 1643:0 1644:0 1645:0 1646:1 1647:0 1648:0 1649:0 1650:0 1651:0 1652:0 1653:0 1654:0 1655:2 1656:0 1657:0 1658:0 1659:0 1660:0 1661:1 1662:0 1663:0 1664:0 1665:1 1666:0 1667:0 1668:0 1669:0 1670:0 1671:0 1672:0 1673:0 1674:1 1675:0 1676:1 1677:0 1678:0 1679:0 1680:0 1681:0 1682:0 1683:0 1684:0 1685:0 1686:0 1687:0 1688:0 1689:0 1690:0 1691:0 1692:0 1693:0 1694:0 1695:0 1696:0 1697:0 1698:0 1699:0 1700:0 1701:0 1702:0 1703:0 1704:0 1705:0 1706:0 1707:0 1708:0 1709:0 1710:0 1711:0 1712:0 1713:0 1714:0 1715:0 1716:0 1717:0 1718:0 1719:0 1720:0 1721:0 1722:0 1723:0 1724:0 1725:0 1726:0 1727:0 1728:0 1729:0 1730:0 1731:0 1732:0 1733:0 1734:0 1735:0 1736:0 1737:0 1738:1 1739:0 1740:0 1741:0 1742:0 1743:0 1744:0 1745:0 1746:0 1747:0 1748:0 1749:0 1750:0 1751:0 1752:0 1753:0 1754:0 1755:0 1756:0 1757:0 1758:0 1759:0 1760:0 1761:0 1762:0 1763:0 1764:0 1765:0 1766:0 1767:0 1768:0 1769:0 1770:0 1771:0 1772:0 1773:0 1774:0 1775:0 1776:0 1777:0 1778:0 1779:0 1780:0 1781:0 1782:0 1783:0 1784:0 1785:0 1786:0 1787:0 1788:0 1789:0 1790:0 1791:0 1792:0 1793:0 1794:0 1795:0 1796:0 1797:0 1798:0 1799:0 1800:0 1801:0 1802:0 1803:0 1804:0 1805:0 1806:0 1807:0 1808:0 1809:0 1810:0 1811:0 1812:0 1813:0 1814:0 1815:0 1816:0 1817:0 1818:0 1819:0 1820:0 1821:0 1822:0 1823:0 1824:0 1825:0 1826:0 1827:0 1828:0 1829:0 1830:0 1831:0 1832:0 1833:0 1834:0 1835:0 1836:0 1837:0 1838:0 1839:0 1840:0 1841:0 1842:0 1843:0 1844:0 1845:0 1846:0 1847:0 1848:0 1849:0 1850:0 1851:0 1852:0 1853:0 1854:0 1855:0 1856:0 1857:0 1858:0 1859:0 1860:0 1861:0 1862:0 1863:0 1864:0 1865:0 1866:0 1867:0 1868:0 1869:0 1870:0 1871:0 1872:0 1873:0 1874:0 1875:1 1876:0 1877:0 1878:0 1879:0 1880:0 1881:0 1882:0 1883:0 1884:0 1885:0 1886:1 1887:0 1888:0 1889:0 1890:0 1891:0 1892:0 1893:0 1894:0 1895:0 1896:0 1897:0 1898:0 1899:0 1900:0 1901:0 1902:0 1903:0 1904:0 1905:0 1906:0 1907:0 1908:0 1909:0 1910:0 1911:0 1912:0 1913:1 1914:0 1915:0 1916:0 1917:0 1918:0 1919:0 1920:0 1921:0 1922:0 1923:0 1924:0 1925:0 1926:0 1927:0 1928:0 1929:0 1930:0 1931:0 1932:0 1933:0 1934:0 1935:0 1936:0 1937:0 1938:0 1939:0 1940:0 1941:0 1942:0 1943:0 1944:0 1945:0 1946:0 1947:0 1948:0 1949:0 1950:0 1951:0 1952:0 1953:0 1954:0 1955:0 1956:0 1957:0 1958:0 1959:0 1960:0 1961:0 1962:0 1963:0 1964:0 1965:0 1966:0 1967:0 1968:0 1969:0 1970:0 1971:0 1972:0 1973:0 1974:0 1975:0 1976:0 1977:0 1978:0 1979:0 1980:0 1981:0 1982:0 1983:0 1984:0 1985:0 1986:0 1987:0 1988:0 1989:0 1990:0 1991:0 1992:0 1993:0 1994:0 1995:0 1996:0 1997:0 1998:0 1999:0 2000:0 2001:0 2002:0 2003:0 2004:0 2005:0 2006:0 2007:0 2008:0 2009:0 2010:1 2011:0 2012:0 2013:0 2014:0 2015:0 2016:0 2017:0 2018:0 2019:0 2020:0 2021:0 2022:0 2023:0 2024:0 2025:0 2026:0 2027:0 2028:0 2029:0 2030:0 2031:0 2032:0 2033:0 2034:0 2035:0 2036:0 2037:0 2038:0 2039:0 2040:0 2041:0 2042:0 2043:0 2044:0 2045:0 2046:0 2047:0 2048:0 2049:0 2050:0 2051:0 2052:0 2053:0 2054:1 2055:0 2056:0 2057:0 2058:0 2059:0 2060:0 2061:0 2062:0 2063:0 2064:0 2065:0 2066:0 2067:0 2068:0 2069:0 2070:0 2071:0 2072:0 2073:0 2074:0 2075:1 2076:0 2077:0 2078:0 2079:0 2080:0 2081:0 2082:0 2083:0 2084:0 2085:1 2086:0 2087:0 2088:0 2089:0 2090:0 2091:0 2092:0 2093:0 2094:0 2095:1 2096:1 2097:0 2098:0 2099:0 2100:0 2101:0 2102:0 2103:0 2104:0 2105:0 2106:0 2107:0 2108:1 2109:1 2110:0 2111:0 2112:0 2113:0 2114:1 2115:1 2116:0 2117:0 2118:0 2119:0 2120:0 2121:0 2122:0 2123:0 2124:0 2125:0 2126:0 2127:0 2128:0 2129:0 2130:0 2131:0 2132:0 2133:0 2134:0 2135:0 2136:0 2137:0 2138:0 2139:0 2140:0 2141:0 2142:0 2143:0 2144:0 2145:0 2146:0 2147:0 2148:0 2149:0 2150:0 2151:0 2152:0 2153:0 2154:0 2155:0 2156:0 2157:0 2158:0 2159:0 2160:0 2161:0 2162:0 2163:0 2164:0 2165:0 2166:0 2167:0 2168:0 2169:0 2170:0 2171:0 2172:0 2173:0 2174:0 2175:0 2176:0 2177:0 2178:0 2179:1 2180:0 2181:0 2182:0 2183:0 2184:0 2185:0 2186:0 2187:0 2188:0 2189:0 2190:0 2191:0 2192:0 2193:0 2194:0 2195:0 2196:0 2197:0 2198:0 2199:0 2200:0 2201:0 2202:0 2203:0 2204:0 2205:0 #
2.1425088489522128298858660855331 1:0 2:0 3:0 4:0 5:0 6:0 7:0 8:0 9:0 10:0 11:0 12:0 13:0 14:0 15:1 16:0 17:0 18:0 19:0 20:0 21:0 22:0 23:0 24:0 25:0 26:0 27:0 28:0 29:0 30:0 31:0 32:0 33:0 34:0 35:0 36:1 37:0 38:0 39:0 40:0 41:0 42:0 43:0 44:0 45:0 46:0 47:0 48:0 49:0 50:0 51:0 52:0 53:0 54:0 55:0 56:0 57:0 58:0 59:0 60:0 61:0 62:0 63:0 64:0 65:0 66:0 67:0 68:0 69:0 70:0 71:0 72:0 73:0 74:0 75:0 76:0 77:0 78:0 79:0 80:0 81:0 82:0 83:1 84:0 85:0 86:0 87:0 88:0 89:0 90:0 91:0 92:0 93:0 94:0 95:0 96:0 97:0 98:0 99:0 100:0 101:0 102:0 103:0 104:0 105:0 106:0 107:0 108:0 109:0 110:0 111:0 112:1 113:0 114:0 115:0 116:0 117:0 118:0 119:0 120:0 121:0 122:0 123:0 124:0 125:0 126:0 127:0 128:1 129:0 130:0 131:0 132:0 133:0 134:0 135:0 136:0 137:0 138:0 139:0 140:0 141:0 142:0 143:0 144:0 145:1 146:0 147:0 148:0 149:0 150:0 151:0 152:0 153:0 154:0 155:0 156:0 157:0 158:0 159:0 160:0 161:0 162:0 163:0 164:0 165:0 166:0 167:0 168:0 169:0 170:0 171:0 172:0 173:0 174:0 175:0 176:0 177:0 178:0 179:0 180:0 181:0 182:0 183:0 184:0 185:0 186:0 187:0 188:0 189:0 190:0 191:0 192:0 193:0 194:0 195:0 196:0 197:0 198:0 199:0 200:0 201:0 202:0 203:0 204:0 205:0 206:0 207:0 208:0 209:0 210:0 211:0 212:0 213:0 214:0 215:0 216:0 217:0 218:0 219:0 220:0 221:0 222:0 223:0 224:0 225:0 226:0 227:0 228:0 229:0 230:0 231:0 232:0 233:0 234:0 235:0 236:0 237:0 238:0 239:0 240:0 241:0 242:0 243:0 244:0 245:0 246:0 247:0 248:0 249:0 250:0 251:0 252:0 253:0 254:0 255:0 256:0 257:0 258:0 259:0 260:0 261:0 262:0 263:0 264:0 265:0 266:0 267:0 268:0 269:0 270:0 271:0 272:0 273:0 274:0 275:0 276:0 277:0 278:0 279:0 280:0 281:0 282:0 283:0 284:0 285:0 286:0 287:0 288:0 289:0 290:0 291:0 292:0 293:0 294:0 295:0 296:0 297:0 298:1 299:0 300:0 301:0 302:0 303:0 304:0 305:0 306:0 307:0 308:0 309:0 310:1 311:0 312:0 313:0 314:0 315:0 316:1 317:0 318:0 319:0 320:0 321:0 322:0 323:0 324:0 325:0 326:0 327:0 328:0 329:0 330:0 331:0 332:0 333:0 334:0 335:0 336:1 337:0 338:0 339:0 340:0 341:0 342:0 343:0 344:0 345:0 346:0 347:0 348:0 349:0 350:0 351:0 352:1 353:0 354:0 355:0 356:0 357:0 358:0 359:0 360:0 361:0 362:0 363:0 364:0 365:0 366:0 367:0 368:0 369:0 370:0 371:0 372:0 373:0 374:0 375:0 376:0 377:0 378:0 379:0 380:0 381:0 382:0 383:0 384:1 385:0 386:0 387:0 388:0 389:0 390:0 391:0 392:0 393:0 394:0 395:0 396:0 397:0 398:0 399:0 400:0 401:0 402:0 403:0 404:0 405:0 406:0 407:0 408:0 409:0 410:0 411:0 412:0 413:0 414:0 415:0 416:1 417:0 418:0 419:0 420:0 421:0 422:0 423:0 424:0 425:0 426:0 427:0 428:0 429:0 430:0 431:0 432:0 433:0 434:0 435:0 436:0 437:0 438:0 439:0 440:0 441:5 442:0 443:0 444:0 445:0 446:0 447:0 448:0 449:0 450:0 451:0 452:0 453:0 454:0 455:0 456:0 457:1 458:0 459:0 460:0 461:0 462:0 463:0 464:0 465:0 466:1 467:0 468:0 469:0 470:0 471:0 472:0 473:0 474:0 475:0 476:0 477:0 478:0 479:0 480:0 481:0 482:0 483:0 484:0 485:0 486:0 487:0 488:0 489:0 490:0 491:0 492:0 493:0 494:0 495:0 496:0 497:0 498:0 499:0 500:0 501:0 502:0 503:0 504:0 505:0 506:0 507:0 508:0 509:0 510:0 511:0 512:0 513:0 514:0 515:0 516:0 517:0 518:0 519:0 520:0 521:1 522:0 523:0 524:0 525:0 526:0 527:0 528:0 529:0 530:0 531:0 532:0 533:0 534:0 535:0 536:0 537:0 538:0 539:0 540:0 541:0 542:0 543:0 544:0 545:0 546:0 547:0 548:1 549:0 550:0 551:0 552:0 553:0 554:0 555:0 556:0 557:0 558:0 559:0 560:0 561:0 562:0 563:0 564:0 565:0 566:0 567:0 568:0 569:0 570:0 571:0 572:0 573:1 574:0 575:0 576:0 577:0 578:0 579:0 580:0 581:0 582:1 583:0 584:0 585:0 586:0 587:0 588:0 589:0 590:0 591:0 592:0 593:0 594:0 595:0 596:0 597:0 598:0 599:0 600:0 601:0 602:0 603:0 604:0 605:0 606:0 607:0 608:0 609:0 610:0 611:0 612:0 613:0 614:0 615:0 616:0 617:0 618:0 619:0 620:0 621:0 622:0 623:0 624:0 625:0 626:0 627:0 628:0 629:0 630:0 631:0 632:0 633:0 634:0 635:0 636:0 637:0 638:0 639:0 640:0 641:0 642:0 643:0 644:0 645:0 646:0 647:0 648:0 649:0 650:0 651:0 652:0 653:0 654:0 655:0 656:0 657:0 658:0 659:0 660:0 661:0 662:0 663:0 664:0 665:0 666:0 667:0 668:0 669:0 670:0 671:0 672:0 673:0 674:0 675:0 676:0 677:0 678:0 679:0 680:0 681:0 682:0 683:0 684:0 685:0 686:0 687:0 688:0 689:0 690:0 691:0 692:0 693:0 694:0 695:0 696:0 697:0 698:0 699:0 700:0 701:0 702:0 703:0 704:0 705:0 706:0 707:0 708:0 709:0 710:0 711:0 712:0 713:0 714:0 715:0 716:0 717:0 718:0 719:0 720:0 721:0 722:0 723:0 724:0 725:0 726:0 727:0 728:0 729:0 730:0 731:0 732:0 733:0 734:0 735:0 736:0 737:0 738:0 739:0 740:0 741:0 742:0 743:0 744:0 745:0 746:0 747:0 748:0 749:0 750:0 751:0 752:0 753:0 754:0 755:1 756:1 757:0 758:0 759:0 760:0 761:0 762:0 763:0 764:0 765:0 766:0 767:0 768:0 769:0 770:0 771:1 772:0 773:0 774:0 775:0 776:0 777:1 778:1 779:0 780:0 781:0 782:0 783:0 784:0 785:0 786:0 787:0 788:0 789:0 790:0 791:0 792:0 793:0 794:0 795:0 796:0 797:0 798:0 799:0 800:0 801:0 802:0 803:0 804:0 805:0 806:0 807:0 808:0 809:0 810:0 811:0 812:0 813:0 814:0 815:0 816:0 817:0 818:0 819:0 820:0 821:0 822:0 823:0 824:0 825:0 826:1 827:0 828:0 829:0 830:0 831:0 832:0 833:0 834:0 835:0 836:0 837:0 838:0 839:0 840:0 841:0 842:0 843:0 844:0 845:0 846:0 847:0 848:0 849:0 850:0 851:0 852:0 853:0 854:0 855:0 856:1 857:0 858:0 859:0 860:0 861:0 862:0 863:0 864:0 865:0 866:0 867:0 868:0 869:0 870:0 871:0 872:0 873:0 874:0 875:0 876:0 877:0 878:0 879:0 880:0 881:0 882:4 883:0 884:0 885:0 886:0 887:0 888:0 889:0 890:0 891:0 892:0 893:0 894:0 895:0 896:0 897:0 898:0 899:0 900:0 901:0 902:0 903:1 904:0 905:0 906:0 907:0 908:0 909:0 910:0 911:0 912:0 913:0 914:0 915:0 916:0 917:0 918:0 919:0 920:0 921:0 922:0 923:1 924:0 925:0 926:0 927:0 928:0 929:0 930:0 931:0 932:0 933:0 934:0 935:0 936:0 937:0 938:0 939:0 940:0 941:0 942:0 943:0 944:0 945:0 946:0 947:0 948:0 949:0 950:0 951:0 952:0 953:0 954:0 955:0 956:0 957:0 958:0 959:0 960:0 961:1 962:0 963:0 964:0 965:0 966:0 967:0 968:0 969:0 970:0 971:0 972:0 973:0 974:0 975:0 976:0 977:0 978:0 979:0 980:0 981:0 982:0 983:0 984:0 985:0 986:0 987:0 988:0 989:0 990:0 991:0 992:0 993:0 994:0 995:0 996:0 997:0 998:0 999:0 1000:0 1001:0 1002:1 1003:0 1004:0 1005:0 1006:0 1007:0 1008:0 1009:0 1010:0 1011:0 1012:1 1013:0 1014:0 1015:1 1016:0 1017:0 1018:0 1019:0 1020:0 1021:0 1022:0 1023:0 1024:0 1025:0 1026:0 1027:0 1028:0 1029:0 1030:0 1031:0 1032:0 1033:0 1034:0 1035:0 1036:0 1037:0 1038:0 1039:0 1040:0 1041:0 1042:0 1043:0 1044:0 1045:0 1046:0 1047:0 1048:0 1049:0 1050:0 1051:0 1052:0 1053:0 1054:0 1055:0 1056:0 1057:0 1058:0 1059:0 1060:0 1061:0 1062:0 1063:0 1064:0 1065:0 1066:0 1067:0 1068:0 1069:0 1070:0 1071:0 1072:0 1073:0 1074:0 1075:0 1076:0 1077:0 1078:0 1079:0 1080:0 1081:0 1082:0 1083:0 1084:0 1085:0 1086:0 1087:0 1088:0 1089:0 1090:0 1091:0 1092:0 1093:0 1094:0 1095:0 1096:0 1097:0 1098:0 1099:0 1100:0 1101:0 1102:0 1103:0 1104:0 1105:0 1106:0 1107:0 1108:0 1109:0 1110:0 1111:0 1112:0 1113:0 1114:0 1115:0 1116:0 1117:0 1118:0 1119:0 1120:0 1121:0 1122:0 1123:0 1124:0 1125:0 1126:0 1127:0 1128:0 1129:0 1130:0 1131:0 1132:0 1133:0 1134:0 1135:0 1136:0 1137:0 1138:0 1139:0 1140:0 1141:0 1142:0 1143:0 1144:0 1145:0 1146:0 1147:0 1148:0 1149:0 1150:0 1151:0 1152:0 1153:0 1154:0 1155:0 1156:0 1157:0 1158:0 1159:0 1160:0 1161:0 1162:0 1163:0 1164:0 1165:0 1166:0 1167:0 1168:0 1169:0 1170:0 1171:0 1172:0 1173:0 1174:0 1175:0 1176:0 1177:0 1178:0 1179:0 1180:0 1181:0 1182:0 1183:0 1184:0 1185:0 1186:0 1187:0 1188:0 1189:0 1190:0 1191:0 1192:0 1193:1 1194:0 1195:0 1196:0 1197:1 1198:0 1199:0 1200:0 1201:0 1202:0 1203:0 1204:0 1205:0 1206:0 1207:0 1208:0 1209:0 1210:0 1211:0 1212:0 1213:1 1214:0 1215:0 1216:0 1217:0 1218:1 1219:0 1220:0 1221:0 1222:0 1223:0 1224:0 1225:0 1226:0 1227:0 1228:0 1229:0 1230:0 1231:0 1232:0 1233:1 1234:0 1235:0 1236:0 1237:0 1238:0 1239:0 1240:0 1241:0 1242:0 1243:0 1244:0 1245:0 1246:0 1247:0 1248:0 1249:0 1250:0 1251:0 1252:0 1253:0 1254:0 1255:0 1256:0 1257:0 1258:0 1259:0 1260:0 1261:0 1262:1 1263:0 1264:0 1265:0 1266:0 1267:0 1268:0 1269:0 1270:0 1271:0 1272:0 1273:0 1274:0 1275:0 1276:0 1277:0 1278:0 1279:0 1280:0 1281:0 1282:1 1283:0 1284:0 1285:0 1286:0 1287:0 1288:0 1289:0 1290:0 1291:0 1292:0 1293:0 1294:0 1295:0 1296:0 1297:0 1298:0 1299:0 1300:0 1301:0 1302:0 1303:0 1304:0 1305:0 1306:0 1307:0 1308:0 1309:0 1310:0 1311:0 1312:0 1313:0 1314:0 1315:0 1316:0 1317:0 1318:0 1319:0 1320:0 1321:0 1322:0 1323:3 1324:0 1325:0 1326:0 1327:0 1328:0 1329:0 1330:0 1331:0 1332:0 1333:0 1334:0 1335:0 1336:0 1337:0 1338:0 1339:0 1340:0 1341:0 1342:0 1343:0 1344:1 1345:0 1346:0 1347:0 1348:0 1349:0 1350:0 1351:0 1352:0 1353:0 1354:0 1355:0 1356:0 1357:0 1358:0 1359:0 1360:0 1361:1 1362:0 1363:0 1364:0 1365:0 1366:0 1367:0 1368:0 1369:0 1370:0 1371:0 1372:0 1373:0 1374:0 1375:0 1376:0 1377:0 1378:0 1379:0 1380:0 1381:0 1382:0 1383:0 1384:0 1385:0 1386:0 1387:1 1388:0 1389:0 1390:0 1391:0 1392:0 1393:0 1394:0 1395:0 1396:0 1397:0 1398:0 1399:0 1400:0 1401:0 1402:0 1403:0 1404:0 1405:0 1406:0 1407:0 1408:0 1409:0 1410:0 1411:0 1412:0 1413:0 1414:0 1415:0 1416:0 1417:0 1418:0 1419:0 1420:0 1421:0 1422:0 1423:0 1424:0 1425:0 1426:0 1427:0 1428:0 1429:0 1430:0 1431:0 1432:1 1433:0 1434:0 1435:0 1436:0 1437:0 1438:0 1439:0 1440:0 1441:0 1442:0 1443:0 1444:0 1445:0 1446:0 1447:0 1448:0 1449:0 1450:0 1451:1 1452:0 1453:0 1454:0 1455:0 1456:0 1457:0 1458:0 1459:0 1460:0 1461:0 1462:0 1463:0 1464:0 1465:0 1466:0 1467:0 1468:0 1469:1 1470:0 1471:0 1472:0 1473:0 1474:0 1475:0 1476:0 1477:0 1478:0 1479:0 1480:0 1481:0 1482:0 1483:0 1484:0 1485:0 1486:0 1487:0 1488:0 1489:0 1490:0 1491:0 1492:0 1493:0 1494:0 1495:0 1496:0 1497:0 1498:0 1499:0 1500:0 1501:0 1502:0 1503:0 1504:0 1505:0 1506:0 1507:0 1508:0 1509:0 1510:0 1511:0 1512:0 1513:0 1514:0 1515:0 1516:0 1517:0 1518:0 1519:0 1520:0 1521:0 1522:0 1523:0 1524:0 1525:0 1526:0 1527:0 1528:0 1529:0 1530:0 1531:0 1532:0 1533:0 1534:0 1535:0 1536:0 1537:0 1538:0 1539:0 1540:0 1541:0 1542:0 1543:0 1544:0 1545:0 1546:0 1547:0 1548:0 1549:0 1550:0 1551:0 1552:0 1553:0 1554:0 1555:0 1556:0 1557:0 1558:0 1559:0 1560:0 1561:0 1562:0 1563:0 1564:0 1565:0 1566:0 1567:0 1568:0 1569:0 1570:0 1571:0 1572:0 1573:0 1574:0 1575:0 1576:0 1577:0 1578:0 1579:0 1580:0 1581:0 1582:0 1583:0 1584:0 1585:0 1586:0 1587:0 1588:0 1589:0 1590:0 1591:0 1592:0 1593:0 1594:0 1595:0 1596:0 1597:0 1598:0 1599:0 1600:0 1601:0 1602:0 1603:0 1604:0 1605:0 1606:0 1607:0 1608:0 1609:0 1610:0 1611:0 1612:0 1613:0 1614:0 1615:0 1616:0 1617:0 1618:0 1619:0 1620:0 1621:0 1622:0 1623:0 1624:0 1625:0 1626:0 1627:0 1628:0 1629:0 1630:0 1631:0 1632:0 1633:1 1634:0 1635:0 1636:0 1637:0 1638:1 1639:0 1640:0 1641:0 1642:0 1643:0 1644:0 1645:0 1646:0 1647:0 1648:0 1649:0 1650:0 1651:0 1652:0 1653:0 1654:0 1655:0 1656:0 1657:0 1658:0 1659:2 1660:0 1661:0 1662:0 1663:0 1664:0 1665:0 1666:0 1667:0 1668:0 1669:0 1670:0 1671:0 1672:0 1673:0 1674:0 1675:1 1676:0 1677:0 1678:0 1679:0 1680:0 1681:0 1682:0 1683:0 1684:0 1685:0 1686:0 1687:0 1688:0 1689:0 1690:0 1691:0 1692:0 1693:0 1694:0 1695:0 1696:0 1697:0 1698:0 1699:0 1700:0 1701:0 1702:0 1703:0 1704:0 1705:0 1706:0 1707:0 1708:0 1709:0 1710:0 1711:0 1712:0 1713:0 1714:0 1715:0 1716:1 1717:0 1718:0 1719:0 1720:0 1721:0 1722:0 1723:0 1724:0 1725:0 1726:0 1727:0 1728:0 1729:0 1730:0 1731:0 1732:0 1733:0 1734:0 1735:0 1736:0 1737:1 1738:0 1739:0 1740:0 1741:0 1742:0 1743:0 1744:0 1745:0 1746:0 1747:0 1748:0 1749:0 1750:0 1751:0 1752:0 1753:0 1754:0 1755:0 1756:0 1757:0 1758:0 1759:0 1760:0 1761:0 1762:0 1763:0 1764:2 1765:0 1766:0 1767:0 1768:0 1769:0 1770:0 1771:0 1772:0 1773:0 1774:0 1775:0 1776:0 1777:0 1778:0 1779:0 1780:0 1781:0 1782:0 1783:0 1784:0 1785:1 1786:0 1787:0 1788:0 1789:0 1790:0 1791:0 1792:0 1793:0 1794:0 1795:0 1796:0 1797:0 1798:0 1799:0 1800:0 1801:1 1802:0 1803:0 1804:0 1805:0 1806:0 1807:0 1808:0 1809:0 1810:0 1811:0 1812:0 1813:0 1814:0 1815:0 1816:0 1817:0 1818:0 1819:0 1820:0 1821:0 1822:0 1823:0 1824:0 1825:0 1826:0 1827:0 1828:0 1829:0 1830:0 1831:0 1832:0 1833:0 1834:0 1835:0 1836:0 1837:0 1838:0 1839:0 1840:0 1841:0 1842:1 1843:0 1844:0 1845:0 1846:0 1847:0 1848:0 1849:0 1850:0 1851:0 1852:0 1853:0 1854:0 1855:0 1856:0 1857:0 1858:0 1859:0 1860:0 1861:0 1862:0 1863:0 1864:0 1865:0 1866:0 1867:0 1868:0 1869:0 1870:0 1871:0 1872:0 1873:0 1874:0 1875:0 1876:0 1877:0 1878:0 1879:0 1880:0 1881:0 1882:0 1883:0 1884:0 1885:0 1886:0 1887:0 1888:0 1889:1 1890:0 1891:0 1892:0 1893:0 1894:0 1895:0 1896:0 1897:0 1898:0 1899:0 1900:0 1901:0 1902:0 1903:0 1904:0 1905:1 1906:0 1907:1 1908:0 1909:0 1910:0 1911:0 1912:0 1913:0 1914:0 1915:0 1916:0 1917:0 1918:0 1919:0 1920:0 1921:0 1922:0 1923:0 1924:0 1925:0 1926:0 1927:0 1928:0 1929:0 1930:0 1931:0 1932:0 1933:0 1934:0 1935:0 1936:0 1937:0 1938:0 1939:0 1940:0 1941:0 1942:0 1943:0 1944:0 1945:0 1946:0 1947:0 1948:0 1949:0 1950:0 1951:0 1952:0 1953:0 1954:0 1955:0 1956:0 1957:0 1958:0 1959:0 1960:0 1961:0 1962:0 1963:0 1964:0 1965:0 1966:0 1967:0 1968:0 1969:0 1970:0 1971:0 1972:0 1973:0 1974:0 1975:0 1976:0 1977:0 1978:0 1979:0 1980:0 1981:0 1982:0 1983:0 1984:0 1985:0 1986:0 1987:0 1988:0 1989:0 1990:0 1991:0 1992:0 1993:0 1994:0 1995:0 1996:0 1997:0 1998:0 1999:0 2000:0 2001:0 2002:0 2003:0 2004:0 2005:0 2006:0 2007:0 2008:0 2009:0 2010:0 2011:0 2012:0 2013:0 2014:0 2015:0 2016:0 2017:0 2018:0 2019:0 2020:0 2021:0 2022:0 2023:0 2024:0 2025:0 2026:0 2027:0 2028:0 2029:0 2030:0 2031:0 2032:0 2033:0 2034:0 2035:0 2036:0 2037:0 2038:0 2039:0 2040:0 2041:0 2042:0 2043:0 2044:0 2045:0 2046:0 2047:0 2048:0 2049:0 2050:0 2051:0 2052:0 2053:0 2054:0 2055:0 2056:0 2057:0 2058:0 2059:1 2060:0 2061:0 2062:0 2063:0 2064:0 2065:0 2066:0 2067:0 2068:0 2069:0 2070:0 2071:0 2072:0 2073:0 2074:0 2075:0 2076:0 2077:0 2078:0 2079:1 2080:0 2081:0 2082:0 2083:0 2084:0 2085:0 2086:0 2087:0 2088:0 2089:0 2090:0 2091:0 2092:0 2093:0 2094:0 2095:0 2096:0 2097:0 2098:0 2099:0 2100:2 2101:0 2102:0 2103:0 2104:0 2105:0 2106:0 2107:0 2108:0 2109:0 2110:0 2111:0 2112:0 2113:0 2114:0 2115:0 2116:0 2117:0 2118:0 2119:0 2120:0 2121:1 2122:0 2123:0 2124:0 2125:0 2126:0 2127:0 2128:0 2129:0 2130:0 2131:0 2132:0 2133:0 2134:0 2135:0 2136:0 2137:0 2138:0 2139:0 2140:0 2141:0 2142:0 2143:0 2144:0 2145:0 2146:1 2147:0 2148:0 2149:0 2150:0 2151:0 2152:0 2153:0 2154:0 2155:0 2156:0 2157:0 2158:0 2159:0 2160:0 2161:0 2162:0 2163:0 2164:0 2165:0 2166:0 2167:0 2168:0 2169:0 2170:0 2171:0 2172:0 2173:0 2174:0 2175:0 2176:0 2177:0 2178:0 2179:1 2180:0 2181:0 2182:0 2183:0 2184:0 2185:0 2186:0 2187:0 2188:0 2189:0 2190:0 2191:0 2192:0 2193:0 2194:0 2195:0 2196:0 2197:0 2198:0 2199:0 2200:0 2201:0 2202:0 2203:0 2204:0 2205:1 #
1.3528673450127826072275638580322 1:0 2:0 3:0 4:0 5:0 6:0 7:0 8:0 9:0 10:0 11:0 12:0 13:0 14:0 15:0 16:0 17:0 18:0 19:0 20:0 21:0 22:0 23:0 24:0 25:0 26:0 27:0 28:0 29:0 30:0 31:0 32:0 33:0 34:0 35:0 36:0 37:0 38:0 39:0 40:0 41:0 42:0 43:0 44:0 45:1 46:0 47:0 48:0 49:0 50:0 51:0 52:0 53:0 54:0 55:1 56:1 57:0 58:0 59:0 60:0 61:0 62:1 63:0 64:0 65:0 66:0 67:0 68:0 69:0 70:0 71:0 72:0 73:0 74:0 75:0 76:0 77:0 78:0 79:0 80:0 81:0 82:0 83:0 84:0 85:0 86:0 87:0 88:0 89:0 90:0 91:0 92:0 93:0 94:0 95:0 96:0 97:0 98:0 99:0 100:1 101:0 102:0 103:0 104:0 105:0 106:0 107:0 108:0 109:0 110:0 111:0 112:0 113:0 114:0 115:0 116:0 117:0 118:0 119:0 120:0 121:0 122:0 123:0 124:0 125:0 126:0 127:0 128:0 129:0 130:0 131:0 132:0 133:0 134:0 135:0 136:0 137:0 138:0 139:0 140:0 141:0 142:0 143:0 144:0 145:0 146:0 147:0 148:0 149:0 150:0 151:0 152:0 153:0 154:0 155:0 156:0 157:0 158:0 159:0 160:0 161:0 162:0 163:0 164:0 165:0 166:0 167:0 168:0 169:0 170:0 171:0 172:0 173:0 174:0 175:0 176:0 177:0 178:0 179:0 180:0 181:0 182:2 183:0 184:0 185:0 186:0 187:0 188:0 189:0 190:0 191:0 192:0 193:0 194:0 195:0 196:0 197:0 198:0 199:0 200:0 201:0 202:0 203:0 204:0 205:0 206:0 207:0 208:0 209:0 210:0 211:0 212:0 213:0 214:0 215:0 216:0 217:0 218:0 219:0 220:0 221:0 222:0 223:0 224:0 225:0 226:0 227:0 228:0 229:0 230:0 231:0 232:0 233:0 234:0 235:0 236:0 237:0 238:0 239:0 240:0 241:0 242:0 243:0 244:0 245:0 246:0 247:0 248:0 249:0 250:0 251:0 252:0 253:0 254:0 255:0 256:0 257:1 258:0 259:0 260:0 261:1 262:0 263:0 264:0 265:0 266:0 267:0 268:1 269:0 270:0 271:0 272:0 273:0 274:0 275:0 276:1 277:0 278:0 279:0 280:0 281:0 282:0 283:0 284:0 285:0 286:1 287:1 288:1 289:0 290:0 291:0 292:0 293:0 294:0 295:0 296:0 297:1 298:0 299:0 300:0 301:0 302:0 303:0 304:0 305:0 306:0 307:0 308:0 309:0 310:0 311:0 312:0 313:0 314:0 315:0 316:0 317:0 318:0 319:0 320:0 321:0 322:0 323:0 324:0 325:0 326:0 327:0 328:1 329:0 330:0 331:0 332:0 333:1 334:0 335:0 336:0 337:0 338:0 339:0 340:0 341:0 342:0 343:0 344:0 345:0 346:0 347:0 348:0 349:0 350:0 351:0 352:0 353:0 354:0 355:0 356:0 357:0 358:0 359:0 360:1 361:0 362:0 363:0 364:0 365:0 366:0 367:0 368:0 369:0 370:0 371:0 372:0 373:0 374:0 375:0 376:0 377:0 378:0 379:0 380:0 381:0 382:0 383:0 384:0 385:0 386:0 387:0 388:0 389:0 390:0 391:0 392:0 393:0 394:0 395:0 396:0 397:0 398:0 399:0 400:0 401:0 402:0 403:0 404:0 405:0 406:0 407:0 408:0 409:0 410:0 411:0 412:0 413:0 414:0 415:0 416:0 417:0 418:0 419:0 420:0 421:0 422:0 423:0 424:0 425:0 426:0 427:0 428:0 429:0 430:0 431:0 432:0 433:0 434:0 435:0 436:0 437:0 438:0 439:0 440:0 441:0 442:0 443:0 444:0 445:0 446:0 447:0 448:0 449:0 450:0 451:0 452:0 453:0 454:0 455:0 456:0 457:0 458:0 459:0 460:0 461:0 462:0 463:0 464:0 465:0 466:0 467:0 468:0 469:0 470:0 471:0 472:0 473:0 474:0 475:0 476:0 477:0 478:0 479:0 480:0 481:0 482:0 483:0 484:0 485:0 486:0 487:0 488:0 489:0 490:0 491:0 492:1 493:0 494:0 495:0 496:1 497:0 498:1 499:0 500:0 501:0 502:0 503:0 504:0 505:0 506:0 507:0 508:0 509:0 510:0 511:0 512:0 513:0 514:0 515:0 516:0 517:0 518:0 519:0 520:0 521:0 522:0 523:0 524:0 525:0 526:0 527:0 528:0 529:0 530:0 531:0 532:0 533:0 534:0 535:0 536:0 537:0 538:0 539:0 540:0 541:0 542:0 543:1 544:0 545:0 546:0 547:0 548:0 549:0 550:0 551:0 552:0 553:0 554:0 555:0 556:0 557:0 558:0 559:0 560:0 561:0 562:0 563:0 564:0 565:0 566:0 567:0 568:0 569:0 570:0 571:0 572:0 573:0 574:0 575:0 576:0 577:0 578:0 579:0 580:0 581:0 582:0 583:0 584:0 585:0 586:0 587:0 588:0 589:0 590:0 591:0 592:0 593:0 594:0 595:0 596:0 597:0 598:0 599:0 600:0 601:0 602:0 603:0 604:0 605:0 606:0 607:0 608:0 609:0 610:0 611:0 612:1 613:0 614:0 615:0 616:0 617:0 618:0 619:0 620:0 621:0 622:0 623:1 624:0 625:0 626:0 627:0 628:0 629:0 630:0 631:0 632:0 633:0 634:0 635:0 636:0 637:0 638:0 639:0 640:0 641:0 642:0 643:0 644:0 645:0 646:0 647:0 648:0 649:0 650:0 651:0 652:0 653:0 654:0 655:0 656:0 657:0 658:0 659:0 660:0 661:0 662:0 663:0 664:0 665:0 666:0 667:0 668:0 669:0 670:0 671:0 672:0 673:0 674:0 675:0 676:0 677:0 678:0 679:0 680:0 681:0 682:0 683:0 684:0 685:0 686:0 687:0 688:0 689:0 690:0 691:0 692:0 693:0 694:0 695:0 696:0 697:0 698:0 699:0 700:0 701:0 702:0 703:0 704:0 705:0 706:1 707:1 708:0 709:1 710:0 711:0 712:0 713:0 714:0 715:0 716:0 717:2 718:0 719:0 720:0 721:0 722:0 723:0 724:0 725:0 726:0 727:1 728:0 729:0 730:1 731:0 732:0 733:0 734:0 735:0 736:0 737:0 738:0 739:0 740:0 741:0 742:0 743:0 744:0 745:0 746:0 747:0 748:0 749:0 750:0 751:0 752:0 753:0 754:0 755:1 756:0 757:0 758:0 759:1 760:0 761:1 762:0 763:0 764:0 765:0 766:0 767:0 768:0 769:0 770:0 771:0 772:0 773:0 774:0 775:0 776:0 777:0 778:0 779:0 780:0 781:0 782:0 783:0 784:0 785:0 786:0 787:0 788:0 789:0 790:0 791:0 792:0 793:0 794:0 795:0 796:0 797:0 798:0 799:0 800:0 801:0 802:0 803:0 804:0 805:0 806:0 807:0 808:0 809:0 810:0 811:0 812:1 813:0 814:0 815:0 816:0 817:0 818:0 819:0 820:0 821:0 822:0 823:0 824:0 825:0 826:0 827:0 828:0 829:0 830:0 831:0 832:0 833:0 834:0 835:0 836:0 837:0 838:0 839:0 840:0 841:0 842:0 843:0 844:0 845:0 846:0 847:0 848:0 849:0 850:0 851:0 852:0 853:0 854:0 855:0 856:0 857:0 858:0 859:0 860:0 861:0 862:0 863:0 864:0 865:0 866:0 867:0 868:0 869:0 870:0 871:0 872:0 873:0 874:0 875:0 876:0 877:0 878:0 879:0 880:0 881:0 882:0 883:0 884:0 885:0 886:0 887:0 888:0 889:0 890:0 891:0 892:0 893:0 894:0 895:0 896:0 897:0 898:0 899:0 900:0 901:0 902:0 903:0 904:0 905:0 906:0 907:0 908:0 909:0 910:0 911:0 912:0 913:0 914:0 915:0 916:0 917:0 918:0 919:0 920:0 921:0 922:0 923:0 924:0 925:0 926:0 927:1 928:0 929:0 930:0 931:0 932:0 933:1 934:0 935:0 936:0 937:0 938:1 939:0 940:0 941:0 942:0 943:0 944:0 945:0 946:0 947:0 948:0 949:0 950:0 951:0 952:0 953:0 954:0 955:0 956:0 957:0 958:0 959:0 960:0 961:0 962:0 963:0 964:0 965:0 966:0 967:0 968:0 969:1 970:0 971:0 972:0 973:0 974:0 975:0 976:0 977:0 978:0 979:0 980:0 981:0 982:0 983:0 984:0 985:0 986:0 987:0 988:0 989:0 990:0 991:0 992:0 993:0 994:0 995:0 996:0 997:0 998:0 999:0 1000:0 1001:0 1002:0 1003:0 1004:0 1005:0 1006:0 1007:0 1008:0 1009:0 1010:0 1011:0 1012:0 1013:0 1014:0 1015:0 1016:0 1017:0 1018:0 1019:0 1020:0 1021:0 1022:0 1023:0 1024:0 1025:0 1026:0 1027:0 1028:0 1029:0 1030:0 1031:0 1032:0 1033:0 1034:0 1035:0 1036:0 1037:0 1038:0 1039:0 1040:0 1041:0 1042:0 1043:0 1044:0 1045:0 1046:0 1047:0 1048:0 1049:0 1050:0 1051:0 1052:0 1053:1 1054:0 1055:0 1056:0 1057:0 1058:0 1059:0 1060:0 1061:0 1062:0 1063:1 1064:0 1065:0 1066:0 1067:0 1068:0 1069:0 1070:0 1071:0 1072:0 1073:0 1074:0 1075:0 1076:0 1077:0 1078:0 1079:0 1080:0 1081:0 1082:0 1083:0 1084:0 1085:0 1086:0 1087:0 1088:0 1089:0 1090:0 1091:0 1092:0 1093:0 1094:0 1095:0 1096:0 1097:0 1098:0 1099:0 1100:0 1101:0 1102:0 1103:0 1104:0 1105:0 1106:0 1107:0 1108:0 1109:0 1110:0 1111:0 1112:0 1113:0 1114:0 1115:0 1116:0 1117:0 1118:0 1119:0 1120:0 1121:0 1122:0 1123:0 1124:0 1125:0 1126:0 1127:0 1128:0 1129:0 1130:0 1131:0 1132:0 1133:0 1134:0 1135:0 1136:0 1137:0 1138:0 1139:1 1140:0 1141:0 1142:0 1143:0 1144:0 1145:0 1146:0 1147:0 1148:1 1149:0 1150:0 1151:0 1152:1 1153:0 1154:0 1155:0 1156:0 1157:0 1158:0 1159:0 1160:0 1161:0 1162:0 1163:0 1164:0 1165:0 1166:0 1167:0 1168:2 1169:0 1170:0 1171:1 1172:0 1173:0 1174:0 1175:1 1176:0 1177:0 1178:0 1179:0 1180:0 1181:0 1182:0 1183:0 1184:0 1185:0 1186:0 1187:0 1188:0 1189:0 1190:0 1191:0 1192:0 1193:0 1194:0 1195:0 1196:0 1197:0 1198:0 1199:0 1200:0 1201:0 1202:0 1203:0 1204:0 1205:0 1206:0 1207:0 1208:0 1209:0 1210:0 1211:1 1212:0 1213:1 1214:0 1215:0 1216:0 1217:0 1218:0 1219:0 1220:0 1221:0 1222:0 1223:0 1224:0 1225:0 1226:0 1227:0 1228:0 1229:0 1230:0 1231:0 1232:0 1233:0 1234:0 1235:0 1236:0 1237:0 1238:0 1239:0 1240:0 1241:0 1242:0 1243:0 1244:0 1245:0 1246:0 1247:0 1248:0 1249:0 1250:0 1251:0 1252:0 1253:0 1254:1 1255:0 1256:0 1257:0 1258:0 1259:0 1260:0 1261:0 1262:0 1263:0 1264:0 1265:0 1266:0 1267:0 1268:0 1269:0 1270:0 1271:0 1272:0 1273:0 1274:0 1275:0 1276:0 1277:0 1278:0 1279:0 1280:0 1281:0 1282:0 1283:0 1284:0 1285:0 1286:0 1287:0 1288:0 1289:0 1290:0 1291:0 1292:0 1293:0 1294:0 1295:0 1296:0 1297:0 1298:0 1299:0 1300:0 1301:0 1302:0 1303:0 1304:0 1305:0 1306:0 1307:0 1308:0 1309:0 1310:0 1311:0 1312:0 1313:0 1314:0 1315:0 1316:0 1317:0 1318:0 1319:0 1320:0 1321:0 1322:0 1323:0 1324:0 1325:0 1326:0 1327:0 1328:0 1329:0 1330:0 1331:0 1332:0 1333:0 1334:0 1335:0 1336:0 1337:0 1338:0 1339:0 1340:0 1341:0 1342:0 1343:0 1344:0 1345:0 1346:0 1347:0 1348:0 1349:0 1350:0 1351:0 1352:0 1353:0 1354:0 1355:0 1356:0 1357:0 1358:0 1359:0 1360:0 1361:0 1362:0 1363:0 1364:0 1365:0 1366:0 1367:0 1368:0 1369:0 1370:0 1371:0 1372:0 1373:0 1374:0 1375:0 1376:0 1377:0 1378:0 1379:2 1380:0 1381:0 1382:0 1383:0 1384:0 1385:1 1386:0 1387:0 1388:0 1389:0 1390:0 1391:0 1392:0 1393:0 1394:0 1395:0 1396:0 1397:0 1398:0 1399:0 1400:0 1401:0 1402:0 1403:0 1404:0 1405:0 1406:0 1407:0 1408:0 1409:0 1410:0 1411:0 1412:0 1413:0 1414:0 1415:0 1416:0 1417:0 1418:0 1419:0 1420:0 1421:1 1422:0 1423:0 1424:0 1425:0 1426:0 1427:0 1428:0 1429:0 1430:0 1431:0 1432:0 1433:0 1434:0 1435:0 1436:0 1437:0 1438:0 1439:0 1440:0 1441:0 1442:0 1443:0 1444:0 1445:0 1446:0 1447:0 1448:0 1449:0 1450:0 1451:0 1452:0 1453:0 1454:0 1455:0 1456:0 1457:0 1458:0 1459:0 1460:0 1461:0 1462:0 1463:0 1464:0 1465:0 1466:0 1467:0 1468:0 1469:0 1470:0 1471:0 1472:0 1473:0 1474:0 1475:0 1476:0 1477:0 1478:0 1479:0 1480:0 1481:0 1482:0 1483:0 1484:0 1485:0 1486:0 1487:0 1488:0 1489:0 1490:0 1491:0 1492:0 1493:0 1494:0 1495:0 1496:0 1497:0 1498:0 1499:0 1500:0 1501:0 1502:0 1503:0 1504:1 1505:0 1506:0 1507:1 1508:0 1509:0 1510:0 1511:0 1512:0 1513:0 1514:0 1515:0 1516:0 1517:0 1518:0 1519:0 1520:0 1521:0 1522:0 1523:0 1524:0 1525:0 1526:0 1527:0 1528:0 1529:0 1530:0 1531:0 1532:0 1533:0 1534:0 1535:0 1536:0 1537:0 1538:0 1539:0 1540:0 1541:0 1542:0 1543:0 1544:0 1545:0 1546:0 1547:0 1548:0 1549:0 1550:0 1551:0 1552:0 1553:0 1554:0 1555:0 1556:0 1557:0 1558:0 1559:0 1560:0 1561:0 1562:0 1563:0 1564:0 1565:0 1566:0 1567:0 1568:0 1569:0 1570:0 1571:0 1572:0 1573:0 1574:0 1575:0 1576:0 1577:0 1578:1 1579:0 1580:0 1581:0 1582:0 1583:0 1584:0 1585:0 1586:0 1587:0 1588:1 1589:0 1590:0 1591:1 1592:0 1593:0 1594:0 1595:0 1596:0 1597:0 1598:0 1599:0 1600:0 1601:1 1602:0 1603:0 1604:0 1605:1 1606:0 1607:0 1608:0 1609:1 1610:0 1611:0 1612:0 1613:0 1614:0 1615:0 1616:0 1617:0 1618:0 1619:0 1620:0 1621:0 1622:0 1623:0 1624:0 1625:0 1626:0 1627:0 1628:0 1629:0 1630:0 1631:0 1632:0 1633:0 1634:0 1635:0 1636:0 1637:0 1638:0 1639:0 1640:0 1641:0 1642:0 1643:0 1644:0 1645:0 1646:0 1647:0 1648:0 1649:0 1650:0 1651:0 1652:0 1653:1 1654:0 1655:0 1656:1 1657:0 1658:0 1659:0 1660:0 1661:0 1662:0 1663:0 1664:0 1665:0 1666:0 1667:0 1668:0 1669:0 1670:0 1671:0 1672:0 1673:0 1674:0 1675:0 1676:0 1677:0 1678:0 1679:0 1680:0 1681:0 1682:0 1683:1 1684:0 1685:0 1686:0 1687:0 1688:0 1689:0 1690:0 1691:0 1692:0 1693:0 1694:0 1695:0 1696:0 1697:0 1698:0 1699:0 1700:0 1701:0 1702:0 1703:0 1704:0 1705:0 1706:0 1707:0 1708:0 1709:0 1710:0 1711:0 1712:0 1713:0 1714:0 1715:0 1716:0 1717:0 1718:0 1719:0 1720:0 1721:0 1722:0 1723:0 1724:0 1725:0 1726:0 1727:0 1728:0 1729:0 1730:0 1731:0 1732:0 1733:0 1734:0 1735:0 1736:0 1737:0 1738:0 1739:0 1740:0 1741:0 1742:0 1743:0 1744:0 1745:0 1746:0 1747:0 1748:0 1749:0 1750:0 1751:0 1752:0 1753:0 1754:0 1755:0 1756:0 1757:0 1758:0 1759:0 1760:0 1761:0 1762:0 1763:0 1764:0 1765:0 1766:0 1767:0 1768:0 1769:0 1770:0 1771:0 1772:0 1773:0 1774:0 1775:0 1776:0 1777:0 1778:0 1779:0 1780:0 1781:0 1782:0 1783:0 1784:0 1785:0 1786:0 1787:0 1788:0 1789:0 1790:0 1791:0 1792:0 1793:0 1794:0 1795:0 1796:0 1797:0 1798:0 1799:0 1800:0 1801:0 1802:0 1803:0 1804:0 1805:0 1806:0 1807:0 1808:0 1809:0 1810:0 1811:0 1812:0 1813:0 1814:0 1815:0 1816:0 1817:0 1818:0 1819:1 1820:1 1821:0 1822:0 1823:0 1824:0 1825:0 1826:0 1827:0 1828:0 1829:0 1830:0 1831:0 1832:0 1833:0 1834:0 1835:0 1836:0 1837:0 1838:0 1839:0 1840:0 1841:0 1842:0 1843:0 1844:0 1845:0 1846:0 1847:0 1848:0 1849:0 1850:0 1851:0 1852:0 1853:0 1854:0 1855:0 1856:0 1857:0 1858:0 1859:0 1860:0 1861:0 1862:0 1863:1 1864:0 1865:0 1866:0 1867:0 1868:0 1869:0 1870:0 1871:0 1872:0 1873:0 1874:0 1875:0 1876:0 1877:0 1878:0 1879:0 1880:0 1881:0 1882:0 1883:0 1884:0 1885:0 1886:0 1887:0 1888:0 1889:0 1890:0 1891:0 1892:0 1893:0 1894:0 1895:0 1896:0 1897:0 1898:0 1899:0 1900:0 1901:0 1902:0 1903:0 1904:0 1905:0 1906:0 1907:0 1908:0 1909:0 1910:0 1911:0 1912:0 1913:0 1914:0 1915:0 1916:0 1917:0 1918:0 1919:0 1920:0 1921:0 1922:0 1923:0 1924:0 1925:0 1926:0 1927:0 1928:0 1929:0 1930:0 1931:0 1932:0 1933:0 1934:0 1935:0 1936:0 1937:0 1938:0 1939:0 1940:0 1941:1 1942:0 1943:0 1944:0 1945:1 1946:0 1947:0 1948:0 1949:0 1950:0 1951:0 1952:0 1953:0 1954:0 1955:0 1956:0 1957:0 1958:0 1959:0 1960:0 1961:0 1962:0 1963:0 1964:0 1965:0 1966:0 1967:0 1968:0 1969:0 1970:0 1971:0 1972:0 1973:0 1974:0 1975:0 1976:0 1977:0 1978:0 1979:0 1980:0 1981:0 1982:0 1983:0 1984:0 1985:0 1986:0 1987:0 1988:0 1989:0 1990:0 1991:0 1992:0 1993:0 1994:0 1995:0 1996:0 1997:0 1998:0 1999:0 2000:0 2001:0 2002:0 2003:0 2004:0 2005:0 2006:0 2007:0 2008:0 2009:0 2010:0 2011:0 2012:0 2013:0 2014:0 2015:0 2016:0 2017:0 2018:0 2019:0 2020:0 2021:0 2022:0 2023:0 2024:0 2025:0 2026:0 2027:0 2028:0 2029:0 2030:1 2031:0 2032:1 2033:0 2034:1 2035:0 2036:0 2037:0 2038:0 2039:0 2040:0 2041:0 2042:1 2043:0 2044:0 2045:0 2046:0 2047:0 2048:0 2049:0 2050:0 2051:1 2052:0 2053:1 2054:0 2055:0 2056:0 2057:0 2058:0 2059:0 2060:0 2061:0 2062:0 2063:0 2064:0 2065:0 2066:0 2067:0 2068:0 2069:0 2070:0 2071:0 2072:0 2073:0 2074:0 2075:0 2076:0 2077:0 2078:0 2079:0 2080:0 2081:0 2082:2 2083:0 2084:0 2085:0 2086:0 2087:0 2088:0 2089:0 2090:0 2091:0 2092:0 2093:0 2094:0 2095:0 2096:0 2097:0 2098:0 2099:0 2100:0 2101:0 2102:0 2103:0 2104:0 2105:0 2106:0 2107:0 2108:0 2109:0 2110:0 2111:0 2112:0 2113:0 2114:0 2115:0 2116:0 2117:0 2118:0 2119:0 2120:0 2121:0 2122:0 2123:0 2124:0 2125:0 2126:0 2127:0 2128:0 2129:0 2130:0 2131:0 2132:0 2133:0 2134:0 2135:0 2136:0 2137:0 2138:0 2139:0 2140:0 2141:1 2142:0 2143:0 2144:0 2145:0 2146:0 2147:0 2148:0 2149:0 2150:0 2151:0 2152:0 2153:0 2154:0 2155:0 2156:0 2157:0 2158:0 2159:0 2160:0 2161:0 2162:0 2163:0 2164:0 2165:0 2166:0 2167:0 2168:0 2169:0 2170:0 2171:0 2172:0 2173:0 2174:0 2175:0 2176:0 2177:0 2178:0 2179:0 2180:0 2181:0 2182:0 2183:0 2184:0 2185:0 2186:0 2187:0 2188:0 2189:0 2190:0 2191:0 2192:0 2193:0 2194:0 2195:0 2196:0 2197:0 2198:0 2199:0 2200:0 2201:0 2202:0 2203:0 2204:0 2205:0 #
2.0827646594181894457165071798954 1:0 2:0 3:0 4:0 5:0 6:0 7:0 8:0 9:0 10:0 11:0 12:0 13:1 14:0 15:0 16:0 17:0 18:0 19:0 20:0 21:0 22:0 23:0 24:0 25:0 26:0 27:0 28:0 29:0 30:0 31:0 32:0 33:0 34:0 35:0 36:0 37:0 38:0 39:0 40:0 41:0 42:0 43:0 44:0 45:0 46:0 47:0 48:0 49:0 50:1 51:0 52:0 53:0 54:0 55:0 56:0 57:0 58:0 59:0 60:0 61:0 62:0 63:0 64:0 65:0 66:0 67:0 68:0 69:0 70:0 71:0 72:0 73:0 74:0 75:0 76:0 77:0 78:0 79:0 80:0 81:0 82:0 83:0 84:0 85:0 86:0 87:0 88:0 89:0 90:0 91:0 92:0 93:0 94:0 95:0 96:0 97:1 98:0 99:0 100:0 101:0 102:0 103:0 104:0 105:0 106:1 107:0 108:0 109:0 110:0 111:0 112:0 113:0 114:0 115:1 116:0 117:0 118:1 119:0 120:0 121:0 122:1 123:0 124:0 125:0 126:0 127:0 128:0 129:0 130:0 131:0 132:0 133:0 134:0 135:0 136:0 137:0 138:0 139:0 140:0 141:0 142:0 143:0 144:0 145:0 146:0 147:0 148:0 149:0 150:0 151:0 152:0 153:0 154:0 155:0 156:0 157:0 158:0 159:0 160:0 161:0 162:0 163:0 164:0 165:0 166:0 167:0 168:0 169:0 170:0 171:0 172:0 173:0 174:0 175:0 176:0 177:0 178:0 179:0 180:0 181:0 182:0 183:0 184:0 185:0 186:0 187:0 188:0 189:0 190:0 191:0 192:0 193:0 194:1 195:1 196:0 197:0 198:0 199:0 200:0 201:0 202:0 203:0 204:0 205:0 206:0 207:0 208:0 209:0 210:0 211:0 212:0 213:0 214:0 215:0 216:0 217:0 218:0 219:0 220:0 221:0 222:0 223:0 224:0 225:0 226:0 227:0 228:0 229:0 230:0 231:0 232:0 233:0 234:0 235:0 236:0 237:0 238:0 239:0 240:0 241:0 242:0 243:0 244:0 245:0 246:0 247:0 248:0 249:0 250:0 251:0 252:0 253:0 254:0 255:1 256:0 257:0 258:1 259:0 260:0 261:0 262:0 263:0 264:0 265:0 266:0 267:0 268:1 269:0 270:0 271:0 272:0 273:0 274:0 275:0 276:0 277:0 278:0 279:0 280:0 281:0 282:0 283:0 284:0 285:0 286:0 287:0 288:0 289:0 290:0 291:0 292:0 293:0 294:0 295:0 296:0 297:0 298:0 299:0 300:1 301:0 302:0 303:0 304:0 305:0 306:0 307:0 308:0 309:1 310:0 311:1 312:0 313:0 314:0 315:0 316:0 317:0 318:0 319:0 320:0 321:0 322:0 323:0 324:0 325:0 326:0 327:0 328:0 329:0 330:1 331:0 332:0 333:0 334:0 335:0 336:0 337:0 338:0 339:0 340:0 341:0 342:0 343:0 344:0 345:0 346:1 347:0 348:0 349:0 350:0 351:1 352:0 353:0 354:0 355:0 356:0 357:0 358:0 359:0 360:0 361:0 362:0 363:0 364:0 365:0 366:0 367:0 368:0 369:0 370:0 371:0 372:0 373:0 374:0 375:0 376:0 377:0 378:0 379:0 380:0 381:0 382:0 383:0 384:0 385:0 386:0 387:0 388:0 389:0 390:0 391:0 392:0 393:0 394:0 395:0 396:0 397:0 398:0 399:0 400:0 401:0 402:0 403:0 404:0 405:0 406:0 407:0 408:0 409:0 410:0 411:0 412:0 413:0 414:0 415:0 416:0 417:0 418:0 419:0 420:0 421:0 422:0 423:0 424:0 425:0 426:0 427:0 428:0 429:0 430:0 431:0 432:0 433:0 434:0 435:0 436:0 437:0 438:0 439:0 440:0 441:0 442:0 443:0 444:1 445:0 446:0 447:0 448:0 449:0 450:0 451:0 452:0 453:0 454:0 455:0 456:0 457:0 458:0 459:0 460:0 461:0 462:0 463:0 464:0 465:0 466:0 467:0 468:0 469:0 470:0 471:0 472:0 473:0 474:0 475:0 476:0 477:0 478:0 479:0 480:0 481:0 482:0 483:0 484:0 485:0 486:0 487:0 488:0 489:0 490:0 491:0 492:0 493:0 494:0 495:0 496:0 497:0 498:0 499:0 500:0 501:0 502:0 503:0 504:0 505:0 506:0 507:0 508:0 509:0 510:0 511:0 512:0 513:0 514:0 515:0 516:0 517:0 518:0 519:0 520:0 521:0 522:0 523:0 524:0 525:0 526:0 527:0 528:0 529:0 530:0 531:1 532:0 533:0 534:0 535:0 536:0 537:0 538:0 539:0 540:0 541:0 542:0 543:0 544:0 545:0 546:0 547:0 548:0 549:0 550:0 551:1 552:0 553:0 554:0 555:0 556:0 557:0 558:0 559:1 560:0 561:1 562:1 563:0 564:0 565:0 566:0 567:0 568:0 569:0 570:0 571:0 572:0 573:0 574:0 575:0 576:0 577:0 578:0 579:0 580:0 581:0 582:0 583:0 584:0 585:0 586:0 587:0 588:0 589:0 590:0 591:0 592:0 593:0 594:0 595:0 596:0 597:0 598:0 599:0 600:0 601:0 602:0 603:0 604:0 605:0 606:0 607:0 608:0 609:0 610:0 611:0 612:0 613:0 614:0 615:0 616:0 617:0 618:0 619:0 620:0 621:0 622:0 623:0 624:0 625:0 626:0 627:0 628:0 629:0 630:0 631:1 632:0 633:0 634:0 635:0 636:0 637:0 638:0 639:0 640:0 641:0 642:0 643:1 644:0 645:0 646:0 647:0 648:0 649:0 650:0 651:0 652:0 653:0 654:0 655:0 656:0 657:0 658:0 659:0 660:0 661:0 662:0 663:0 664:0 665:0 666:0 667:0 668:0 669:0 670:0 671:0 672:0 673:0 674:0 675:0 676:0 677:0 678:0 679:0 680:0 681:0 682:0 683:0 684:0 685:0 686:0 687:0 688:0 689:0 690:0 691:0 692:0 693:0 694:0 695:0 696:0 697:0 698:0 699:0 700:0 701:1 702:0 703:0 704:0 705:0 706:1 707:0 708:1 709:0 710:0 711:0 712:0 713:0 714:0 715:0 716:0 717:0 718:0 719:0 720:0 721:0 722:0 723:0 724:0 725:0 726:0 727:0 728:0 729:0 730:0 731:0 732:0 733:0 734:0 735:0 736:0 737:0 738:0 739:0 740:0 741:0 742:0 743:0 744:0 745:2 746:0 747:0 748:0 749:0 750:0 751:0 752:1 753:0 754:0 755:0 756:0 757:0 758:0 759:0 760:0 761:0 762:0 763:0 764:0 765:0 766:0 767:0 768:0 769:0 770:0 771:1 772:0 773:0 774:0 775:0 776:0 777:0 778:0 779:0 780:0 781:0 782:0 783:2 784:0 785:0 786:0 787:0 788:0 789:0 790:0 791:0 792:0 793:0 794:0 795:0 796:0 797:0 798:0 799:0 800:0 801:0 802:0 803:0 804:0 805:0 806:0 807:0 808:0 809:0 810:0 811:0 812:0 813:0 814:0 815:0 816:0 817:0 818:0 819:0 820:0 821:0 822:0 823:0 824:0 825:0 826:0 827:0 828:0 829:0 830:0 831:0 832:0 833:0 834:0 835:0 836:0 837:0 838:0 839:0 840:0 841:0 842:0 843:0 844:0 845:0 846:0 847:0 848:0 849:0 850:0 851:0 852:0 853:0 854:0 855:0 856:0 857:0 858:0 859:0 860:0 861:0 862:0 863:0 864:0 865:0 866:0 867:0 868:0 869:0 870:0 871:0 872:0 873:0 874:0 875:0 876:0 877:0 878:0 879:0 880:0 881:0 882:0 883:0 884:0 885:0 886:0 887:0 888:0 889:0 890:1 891:0 892:0 893:0 894:0 895:0 896:0 897:0 898:0 899:0 900:0 901:0 902:0 903:0 904:0 905:0 906:0 907:0 908:0 909:0 910:0 911:0 912:0 913:0 914:0 915:0 916:0 917:0 918:0 919:0 920:0 921:0 922:0 923:0 924:0 925:0 926:0 927:0 928:0 929:0 930:0 931:0 932:0 933:0 934:0 935:0 936:0 937:0 938:0 939:0 940:0 941:0 942:0 943:0 944:0 945:0 946:0 947:0 948:0 949:0 950:0 951:0 952:0 953:0 954:0 955:0 956:0 957:0 958:0 959:0 960:0 961:0 962:0 963:0 964:0 965:0 966:0 967:0 968:0 969:0 970:0 971:0 972:0 973:0 974:0 975:0 976:0 977:0 978:0 979:1 980:0 981:0 982:0 983:0 984:0 985:0 986:0 987:0 988:0 989:0 990:1 991:0 992:0 993:1 994:0 995:0 996:0 997:0 998:0 999:0 1000:1 1001:0 1002:1 1003:0 1004:0 1005:0 1006:0 1007:0 1008:0 1009:0 1010:0 1011:0 1012:0 1013:0 1014:0 1015:0 1016:0 1017:0 1018:0 1019:0 1020:0 1021:0 1022:0 1023:0 1024:0 1025:0 1026:0 1027:0 1028:0 1029:0 1030:0 1031:0 1032:0 1033:0 1034:0 1035:0 1036:0 1037:0 1038:0 1039:0 1040:0 1041:0 1042:0 1043:0 1044:0 1045:0 1046:0 1047:0 1048:0 1049:0 1050:0 1051:0 1052:0 1053:0 1054:0 1055:0 1056:0 1057:0 1058:0 1059:0 1060:0 1061:0 1062:0 1063:0 1064:0 1065:0 1066:0 1067:0 1068:0 1069:0 1070:0 1071:0 1072:0 1073:0 1074:0 1075:0 1076:0 1077:1 1078:0 1079:0 1080:0 1081:0 1082:0 1083:0 1084:1 1085:0 1086:0 1087:0 1088:0 1089:0 1090:0 1091:0 1092:0 1093:0 1094:0 1095:0 1096:0 1097:0 1098:0 1099:0 1100:0 1101:0 1102:0 1103:0 1104:0 1105:0 1106:0 1107:0 1108:0 1109:0 1110:0 1111:0 1112:0 1113:0 1114:0 1115:0 1116:0 1117:0 1118:0 1119:0 1120:0 1121:0 1122:0 1123:0 1124:0 1125:0 1126:0 1127:0 1128:0 1129:0 1130:0 1131:0 1132:0 1133:0 1134:0 1135:0 1136:0 1137:0 1138:0 1139:0 1140:0 1141:0 1142:0 1143:0 1144:0 1145:0 1146:0 1147:0 1148:0 1149:1 1150:1 1151:0 1152:0 1153:0 1154:0 1155:0 1156:0 1157:0 1158:0 1159:0 1160:0 1161:0 1162:0 1163:0 1164:0 1165:0 1166:0 1167:0 1168:0 1169:0 1170:0 1171:0 1172:0 1173:0 1174:0 1175:0 1176:0 1177:0 1178:0 1179:0 1180:0 1181:1 1182:1 1183:0 1184:0 1185:0 1186:1 1187:0 1188:0 1189:0 1190:0 1191:0 1192:0 1193:0 1194:0 1195:0 1196:0 1197:0 1198:0 1199:0 1200:0 1201:0 1202:0 1203:0 1204:0 1205:0 1206:0 1207:0 1208:0 1209:0 1210:0 1211:0 1212:0 1213:0 1214:1 1215:0 1216:0 1217:0 1218:0 1219:1 1220:0 1221:0 1222:0 1223:0 1224:0 1225:0 1226:0 1227:0 1228:1 1229:0 1230:0 1231:0 1232:0 1233:0 1234:0 1235:0 1236:0 1237:0 1238:0 1239:0 1240:0 1241:0 1242:0 1243:0 1244:0 1245:0 1246:0 1247:0 1248:0 1249:0 1250:0 1251:0 1252:0 1253:0 1254:0 1255:0 1256:0 1257:0 1258:0 1259:0 1260:0 1261:0 1262:0 1263:0 1264:0 1265:0 1266:0 1267:0 1268:0 1269:0 1270:0 1271:0 1272:0 1273:0 1274:0 1275:0 1276:0 1277:0 1278:0 1279:0 1280:0 1281:0 1282:0 1283:0 1284:0 1285:0 1286:0 1287:0 1288:0 1289:0 1290:0 1291:0 1292:0 1293:0 1294:0 1295:0 1296:0 1297:0 1298:0 1299:0 1300:0 1301:0 1302:0 1303:0 1304:0 1305:0 1306:0 1307:0 1308:0 1309:0 1310:0 1311:0 1312:0 1313:0 1314:0 1315:0 1316:0 1317:0 1318:0 1319:0 1320:0 1321:0 1322:0 1323:0 1324:0 1325:0 1326:0 1327:0 1328:0 1329:0 1330:0 1331:0 1332:0 1333:0 1334:0 1335:0 1336:0 1337:0 1338:0 1339:0 1340:0 1341:0 1342:0 1343:0 1344:0 1345:0 1346:0 1347:0 1348:0 1349:0 1350:0 1351:0 1352:0 1353:0 1354:0 1355:0 1356:0 1357:0 1358:0 1359:0 1360:0 1361:0 1362:0 1363:0 1364:0 1365:0 1366:0 1367:0 1368:0 1369:0 1370:0 1371:0 1372:0 1373:0 1374:0 1375:0 1376:0 1377:0 1378:0 1379:0 1380:0 1381:0 1382:0 1383:0 1384:0 1385:0 1386:0 1387:0 1388:0 1389:0 1390:0 1391:0 1392:0 1393:0 1394:0 1395:0 1396:0 1397:0 1398:0 1399:0 1400:0 1401:0 1402:0 1403:0 1404:0 1405:0 1406:0 1407:0 1408:0 1409:0 1410:0 1411:0 1412:0 1413:0 1414:0 1415:0 1416:0 1417:0 1418:0 1419:0 1420:0 1421:0 1422:0 1423:1 1424:0 1425:0 1426:0 1427:0 1428:0 1429:0 1430:0 1431:0 1432:0 1433:0 1434:1 1435:0 1436:1 1437:0 1438:1 1439:0 1440:0 1441:0 1442:0 1443:1 1444:0 1445:0 1446:0 1447:0 1448:0 1449:0 1450:0 1451:0 1452:0 1453:0 1454:0 1455:0 1456:0 1457:0 1458:0 1459:0 1460:0 1461:0 1462:0 1463:0 1464:0 1465:0 1466:0 1467:0 1468:0 1469:0 1470:0 1471:0 1472:0 1473:0 1474:0 1475:0 1476:0 1477:0 1478:0 1479:0 1480:0 1481:0 1482:0 1483:0 1484:0 1485:0 1486:0 1487:0 1488:0 1489:0 1490:0 1491:0 1492:0 1493:0 1494:0 1495:0 1496:0 1497:0 1498:0 1499:0 1500:0 1501:0 1502:0 1503:0 1504:0 1505:0 1506:0 1507:0 1508:0 1509:0 1510:0 1511:0 1512:0 1513:0 1514:0 1515:1 1516:0 1517:0 1518:0 1519:0 1520:0 1521:0 1522:0 1523:0 1524:0 1525:1 1526:0 1527:0 1528:0 1529:0 1530:0 1531:0 1532:0 1533:0 1534:0 1535:0 1536:0 1537:0 1538:0 1539:0 1540:0 1541:0 1542:0 1543:0 1544:0 1545:0 1546:0 1547:0 1548:0 1549:0 1550:0 1551:0 1552:0 1553:0 1554:0 1555:0 1556:0 1557:0 1558:0 1559:0 1560:0 1561:0 1562:0 1563:0 1564:0 1565:0 1566:0 1567:0 1568:0 1569:0 1570:0 1571:0 1572:0 1573:0 1574:0 1575:0 1576:0 1577:0 1578:0 1579:0 1580:0 1581:0 1582:0 1583:0 1584:0 1585:0 1586:0 1587:0 1588:0 1589:0 1590:1 1591:0 1592:1 1593:0 1594:0 1595:0 1596:0 1597:0 1598:0 1599:0 1600:0 1601:0 1602:0 1603:0 1604:0 1605:0 1606:0 1607:0 1608:0 1609:0 1610:0 1611:0 1612:0 1613:0 1614:0 1615:0 1616:0 1617:0 1618:1 1619:0 1620:0 1621:0 1622:0 1623:1 1624:0 1625:0 1626:0 1627:0 1628:0 1629:0 1630:1 1631:0 1632:0 1633:0 1634:0 1635:0 1636:0 1637:0 1638:0 1639:0 1640:0 1641:0 1642:0 1643:0 1644:0 1645:0 1646:0 1647:0 1648:1 1649:0 1650:0 1651:0 1652:0 1653:0 1654:0 1655:0 1656:0 1657:0 1658:0 1659:0 1660:0 1661:0 1662:0 1663:0 1664:1 1665:0 1666:0 1667:0 1668:0 1669:0 1670:0 1671:0 1672:1 1673:0 1674:0 1675:0 1676:0 1677:0 1678:0 1679:0 1680:0 1681:0 1682:0 1683:0 1684:0 1685:0 1686:0 1687:0 1688:0 1689:0 1690:0 1691:0 1692:0 1693:0 1694:0 1695:0 1696:0 1697:0 1698:0 1699:0 1700:0 1701:0 1702:0 1703:0 1704:0 1705:0 1706:0 1707:0 1708:0 1709:0 1710:0 1711:0 1712:0 1713:0 1714:0 1715:0 1716:0 1717:0 1718:0 1719:0 1720:0 1721:0 1722:0 1723:0 1724:0 1725:0 1726:0 1727:0 1728:0 1729:0 1730:0 1731:0 1732:0 1733:0 1734:0 1735:0 1736:0 1737:0 1738:0 1739:0 1740:0 1741:0 1742:0 1743:0 1744:0 1745:0 1746:0 1747:0 1748:0 1749:0 1750:0 1751:0 1752:0 1753:0 1754:0 1755:0 1756:0 1757:0 1758:0 1759:0 1760:0 1761:0 1762:0 1763:0 1764:0 1765:0 1766:0 1767:0 1768:0 1769:0 1770:0 1771:0 1772:0 1773:0 1774:0 1775:0 1776:0 1777:0 1778:0 1779:0 1780:0 1781:0 1782:0 1783:0 1784:0 1785:0 1786:0 1787:0 1788:0 1789:0 1790:0 1791:0 1792:0 1793:0 1794:0 1795:0 1796:0 1797:0 1798:0 1799:0 1800:0 1801:0 1802:0 1803:0 1804:0 1805:0 1806:0 1807:0 1808:0 1809:0 1810:0 1811:0 1812:0 1813:0 1814:0 1815:0 1816:0 1817:0 1818:0 1819:0 1820:0 1821:0 1822:0 1823:0 1824:0 1825:0 1826:0 1827:0 1828:0 1829:0 1830:0 1831:0 1832:0 1833:0 1834:0 1835:0 1836:0 1837:0 1838:0 1839:0 1840:0 1841:0 1842:0 1843:0 1844:0 1845:0 1846:0 1847:0 1848:0 1849:0 1850:0 1851:0 1852:0 1853:0 1854:0 1855:0 1856:0 1857:0 1858:0 1859:0 1860:0 1861:0 1862:0 1863:1 1864:0 1865:0 1866:0 1867:0 1868:0 1869:0 1870:0 1871:0 1872:0 1873:0 1874:1 1875:0 1876:0 1877:0 1878:0 1879:0 1880:0 1881:0 1882:1 1883:0 1884:0 1885:0 1886:1 1887:0 1888:0 1889:0 1890:0 1891:0 1892:0 1893:0 1894:0 1895:0 1896:0 1897:0 1898:0 1899:0 1900:0 1901:0 1902:0 1903:0 1904:0 1905:0 1906:0 1907:0 1908:0 1909:0 1910:0 1911:0 1912:0 1913:0 1914:0 1915:0 1916:0 1917:0 1918:0 1919:0 1920:0 1921:0 1922:0 1923:0 1924:0 1925:0 1926:0 1927:0 1928:0 1929:0 1930:0 1931:0 1932:0 1933:0 1934:0 1935:0 1936:0 1937:0 1938:0 1939:0 1940:0 1941:0 1942:0 1943:0 1944:0 1945:0 1946:0 1947:0 1948:0 1949:0 1950:0 1951:0 1952:0 1953:0 1954:0 1955:0 1956:0 1957:0 1958:0 1959:0 1960:0 1961:1 1962:0 1963:0 1964:0 1965:0 1966:0 1967:0 1968:0 1969:1 1970:0 1971:0 1972:0 1973:0 1974:0 1975:0 1976:0 1977:0 1978:0 1979:0 1980:0 1981:0 1982:0 1983:0 1984:0 1985:0 1986:0 1987:0 1988:0 1989:0 1990:0 1991:0 1992:0 1993:0 1994:0 1995:0 1996:0 1997:0 1998:0 1999:0 2000:0 2001:0 2002:0 2003:0 2004:0 2005:0 2006:0 2007:0 2008:0 2009:0 2010:0 2011:0 2012:0 2013:0 2014:0 2015:0 2016:0 2017:0 2018:0 2019:0 2020:0 2021:0 2022:0 2023:0 2024:0 2025:0 2026:1 2027:0 2028:0 2029:0 2030:0 2031:1 2032:0 2033:0 2034:0 2035:0 2036:0 2037:0 2038:0 2039:0 2040:0 2041:0 2042:0 2043:0 2044:0 2045:0 2046:0 2047:0 2048:0 2049:0 2050:0 2051:0 2052:0 2053:0 2054:0 2055:0 2056:0 2057:0 2058:0 2059:1 2060:0 2061:0 2062:0 2063:0 2064:1 2065:0 2066:0 2067:0 2068:0 2069:0 2070:0 2071:1 2072:0 2073:0 2074:0 2075:0 2076:0 2077:0 2078:0 2079:0 2080:0 2081:0 2082:0 2083:0 2084:0 2085:1 2086:0 2087:0 2088:0 2089:0 2090:0 2091:0 2092:0 2093:0 2094:0 2095:0 2096:0 2097:0 2098:0 2099:0 2100:0 2101:0 2102:0 2103:1 2104:0 2105:0 2106:0 2107:0 2108:0 2109:0 2110:0 2111:0 2112:0 2113:1 2114:0 2115:0 2116:0 2117:0 2118:0 2119:0 2120:0 2121:0 2122:0 2123:0 2124:0 2125:0 2126:0 2127:0 2128:0 2129:0 2130:0 2131:0 2132:0 2133:0 2134:0 2135:0 2136:0 2137:0 2138:0 2139:0 2140:0 2141:0 2142:0 2143:0 2144:0 2145:0 2146:0 2147:0 2148:0 2149:0 2150:0 2151:0 2152:0 2153:0 2154:0 2155:0 2156:0 2157:0 2158:0 2159:0 2160:0 2161:0 2162:0 2163:0 2164:0 2165:0 2166:0 2167:0 2168:0 2169:0 2170:0 2171:0 2172:0 2173:0 2174:0 2175:0 2176:0 2177:0 2178:0 2179:0 2180:0 2181:0 2182:0 2183:0 2184:0 2185:0 2186:0 2187:0 2188:0 2189:0 2190:0 2191:0 2192:0 2193:0 2194:0 2195:0 2196:0 2197:0 2198:0 2199:0 2200:0 2201:0 2202:0 2203:0 2204:0 2205:0 #
-0.0094344711670383916285453906880321 1:0 2:0 3:0 4:0 5:0 6:0 7:0 8:0 9:0 10:0 11:0 12:0 13:0 14:0 15:0 16:0 17:0 18:0 19:0 20:0 21:0 22:0 23:0 24:0 25:0 26:0 27:0 28:0 29:0 30:0 31:0 32:0 33:0 34:0 35:1 36:0 37:0 38:0 39:2 40:0 41:0 42:0 43:0 44:0 45:0 46:0 47:0 48:1 49:0 50:0 51:0 52:0 53:0 54:0 55:0 56:0 57:0 58:0 59:0 60:0 61:0 62:0 63:0 64:0 65:0 66:0 67:0 68:0 69:0 70:0 71:0 72:0 73:0 74:0 75:0 76:0 77:0 78:0 79:0 80:0 81:0 82:0 83:0 84:0 85:0 86:0 87:0 88:0 89:0 90:0 91:0 92:0 93:0 94:0 95:0 96:0 97:0 98:0 99:0 100:0 101:0 102:0 103:0 104:0 105:0 106:0 107:0 108:0 109:0 110:0 111:1 112:0 113:0 114:0 115:0 116:0 117:0 118:1 119:0 120:0 121:1 122:1 123:0 124:0 125:0 126:0 127:0 128:0 129:0 130:0 131:0 132:1 133:0 134:0 135:0 136:0 137:0 138:0 139:0 140:0 141:0 142:0 143:0 144:0 145:0 146:0 147:0 148:0 149:0 150:0 151:0 152:0 153:0 154:0 155:0 156:0 157:0 158:0 159:1 160:0 161:0 162:0 163:0 164:0 165:0 166:0 167:0 168:0 169:0 170:0 171:1 172:0 173:0 174:0 175:0 176:0 177:0 178:0 179:0 180:0 181:0 182:0 183:0 184:0 185:0 186:0 187:0 188:0 189:0 190:0 191:0 192:0 193:0 194:0 195:0 196:0 197:0 198:0 199:0 200:0 201:0 202:0 203:0 204:0 205:0 206:0 207:0 208:0 209:0 210:0 211:0 212:0 213:0 214:0 215:0 216:0 217:0 218:0 219:0 220:0 221:0 222:0 223:0 224:0 225:0 226:0 227:0 228:0 229:0 230:0 231:0 232:0 233:0 234:0 235:0 236:0 237:1 238:0 239:0 240:0 241:0 242:0 243:0 244:0 245:0 246:0 247:0 248:0 249:0 250:0 251:0 252:0 253:0 254:2 255:0 256:0 257:0 258:0 259:0 260:0 261:0 262:0 263:0 264:0 265:0 266:0 267:0 268:0 269:0 270:0 271:0 272:0 273:0 274:0 275:0 276:0 277:0 278:0 279:0 280:1 281:0 282:0 283:0 284:0 285:0 286:0 287:0 288:0 289:0 290:0 291:0 292:0 293:0 294:0 295:0 296:0 297:0 298:0 299:0 300:0 301:0 302:0 303:0 304:0 305:0 306:0 307:0 308:0 309:0 310:0 311:0 312:0 313:0 314:0 315:0 316:0 317:0 318:0 319:0 320:0 321:0 322:0 323:0 324:0 325:0 326:0 327:0 328:1 329:0 330:0 331:0 332:0 333:0 334:0 335:0 336:0 337:0 338:1 339:0 340:0 341:0 342:0 343:0 344:0 345:0 346:0 347:0 348:0 349:0 350:0 351:0 352:0 353:0 354:0 355:0 356:0 357:0 358:0 359:0 360:0 361:0 362:0 363:0 364:0 365:1 366:0 367:0 368:0 369:0 370:0 371:0 372:0 373:0 374:0 375:0 376:0 377:0 378:0 379:0 380:0 381:0 382:0 383:0 384:0 385:0 386:0 387:0 388:0 389:0 390:0 391:0 392:0 393:0 394:0 395:0 396:0 397:0 398:0 399:0 400:0 401:0 402:0 403:0 404:0 405:0 406:0 407:0 408:0 409:0 410:0 411:0 412:0 413:0 414:0 415:0 416:0 417:0 418:0 419:0 420:0 421:0 422:0 423:0 424:0 425:0 426:0 427:0 428:0 429:0 430:0 431:0 432:0 433:0 434:0 435:0 436:0 437:0 438:0 439:0 440:0 441:0 442:0 443:0 444:0 445:0 446:0 447:0 448:0 449:0 450:0 451:0 452:0 453:0 454:0 455:0 456:0 457:0 458:0 459:0 460:0 461:0 462:0 463:0 464:0 465:0 466:0 467:0 468:0 469:1 470:1 471:0 472:0 473:0 474:0 475:0 476:0 477:0 478:0 479:0 480:0 481:0 482:0 483:0 484:0 485:0 486:0 487:0 488:0 489:0 490:0 491:0 492:0 493:0 494:0 495:0 496:1 497:0 498:0 499:0 500:0 501:0 502:0 503:0 504:0 505:0 506:0 507:0 508:0 509:0 510:0 511:0 512:0 513:0 514:0 515:0 516:0 517:0 518:0 519:0 520:0 521:0 522:0 523:0 524:0 525:0 526:0 527:0 528:0 529:0 530:0 531:0 532:0 533:0 534:0 535:0 536:0 537:0 538:0 539:0 540:0 541:0 542:0 543:0 544:0 545:0 546:0 547:0 548:2 549:0 550:0 551:0 552:0 553:0 554:0 555:0 556:0 557:0 558:0 559:1 560:0 561:0 562:0 563:1 564:0 565:0 566:0 567:0 568:0 569:0 570:0 571:0 572:0 573:1 574:0 575:0 576:0 577:0 578:0 579:0 580:0 581:0 582:0 583:0 584:0 585:0 586:0 587:0 588:0 589:0 590:0 591:0 592:0 593:0 594:1 595:0 596:0 597:0 598:0 599:0 600:0 601:0 602:0 603:0 604:0 605:0 606:0 607:0 608:0 609:0 610:0 611:0 612:0 613:0 614:0 615:1 616:0 617:0 618:0 619:0 620:0 621:0 622:0 623:0 624:0 625:0 626:0 627:0 628:0 629:0 630:0 631:0 632:0 633:0 634:0 635:0 636:0 637:0 638:0 639:0 640:0 641:0 642:0 643:0 644:0 645:0 646:0 647:0 648:0 649:0 650:0 651:0 652:0 653:0 654:0 655:0 656:0 657:0 658:0 659:0 660:0 661:0 662:0 663:0 664:0 665:0 666:0 667:0 668:0 669:0 670:0 671:0 672:0 673:0 674:0 675:0 676:0 677:0 678:0 679:0 680:0 681:0 682:0 683:0 684:0 685:0 686:0 687:0 688:1 689:0 690:0 691:0 692:0 693:0 694:0 695:0 696:0 697:0 698:0 699:0 700:0 701:0 702:0 703:0 704:0 705:0 706:0 707:1 708:0 709:0 710:0 711:1 712:0 713:0 714:0 715:0 716:0 717:0 718:0 719:0 720:1 721:0 722:0 723:0 724:0 725:0 726:0 727:0 728:0 729:0 730:0 731:0 732:0 733:0 734:0 735:0 736:0 737:0 738:0 739:0 740:0 741:0 742:0 743:0 744:0 745:0 746:0 747:0 748:0 749:0 750:0 751:0 752:0 753:0 754:0 755:0 756:0 757:0 758:1 759:0 760:0 761:0 762:0 763:0 764:0 765:0 766:0 767:0 768:0 769:0 770:0 771:0 772:0 773:0 774:0 775:0 776:0 777:0 778:0 779:0 780:0 781:0 782:0 783:0 784:0 785:0 786:0 787:0 788:0 789:0 790:0 791:0 792:0 793:0 794:0 795:1 796:0 797:0 798:0 799:0 800:0 801:0 802:0 803:0 804:0 805:0 806:0 807:0 808:0 809:0 810:1 811:0 812:0 813:0 814:0 815:0 816:0 817:0 818:0 819:0 820:0 821:0 822:0 823:0 824:0 825:0 826:0 827:0 828:0 829:0 830:0 831:0 832:0 833:0 834:0 835:0 836:0 837:0 838:0 839:0 840:0 841:0 842:0 843:0 844:0 845:0 846:0 847:0 848:0 849:0 850:0 851:0 852:0 853:0 854:0 855:0 856:0 857:0 858:0 859:0 860:0 861:0 862:0 863:0 864:0 865:0 866:0 867:0 868:0 869:0 870:0 871:0 872:0 873:0 874:0 875:0 876:0 877:0 878:0 879:0 880:0 881:0 882:0 883:0 884:0 885:0 886:0 887:0 888:0 889:0 890:0 891:0 892:0 893:0 894:0 895:0 896:0 897:0 898:0 899:0 900:0 901:0 902:0 903:0 904:0 905:0 906:0 907:0 908:0 909:1 910:0 911:0 912:0 913:0 914:0 915:1 916:0 917:0 918:0 919:0 920:0 921:0 922:0 923:0 924:0 925:0 926:1 927:0 928:0 929:0 930:0 931:0 932:0 933:0 934:0 935:0 936:0 937:0 938:0 939:0 940:0 941:0 942:0 943:0 944:0 945:0 946:0 947:0 948:0 949:0 950:0 951:0 952:0 953:0 954:0 955:0 956:0 957:0 958:0 959:0 960:0 961:0 962:0 963:0 964:0 965:0 966:0 967:0 968:0 969:0 970:0 971:0 972:0 973:0 974:0 975:0 976:0 977:0 978:0 979:0 980:0 981:0 982:0 983:0 984:0 985:0 986:0 987:0 988:0 989:2 990:0 991:0 992:0 993:0 994:0 995:0 996:0 997:0 998:0 999:0 1000:0 1001:0 1002:0 1003:0 1004:0 1005:2 1006:0 1007:0 1008:0 1009:0 1010:0 1011:0 1012:0 1013:0 1014:0 1015:0 1016:0 1017:0 1018:0 1019:0 1020:0 1021:0 1022:0 1023:0 1024:0 1025:1 1026:0 1027:0 1028:0 1029:0 1030:0 1031:0 1032:0 1033:0 1034:0 1035:0 1036:0 1037:0 1038:0 1039:0 1040:0 1041:0 1042:0 1043:0 1044:0 1045:1 1046:0 1047:0 1048:0 1049:0 1050:0 1051:0 1052:0 1053:0 1054:0 1055:0 1056:0 1057:0 1058:0 1059:0 1060:0 1061:0 1062:0 1063:1 1064:0 1065:0 1066:0 1067:0 1068:0 1069:0 1070:0 1071:0 1072:0 1073:0 1074:0 1075:0 1076:0 1077:0 1078:0 1079:0 1080:0 1081:0 1082:0 1083:0 1084:0 1085:0 1086:0 1087:0 1088:0 1089:0 1090:0 1091:0 1092:0 1093:0 1094:0 1095:0 1096:0 1097:0 1098:0 1099:0 1100:0 1101:0 1102:0 1103:0 1104:0 1105:0 1106:0 1107:0 1108:0 1109:0 1110:0 1111:0 1112:0 1113:0 1114:0 1115:0 1116:0 1117:0 1118:0 1119:0 1120:0 1121:0 1122:0 1123:0 1124:0 1125:0 1126:1 1127:0 1128:0 1129:0 1130:0 1131:0 1132:0 1133:0 1134:0 1135:0 1136:0 1137:0 1138:0 1139:0 1140:0 1141:1 1142:1 1143:0 1144:0 1145:0 1146:0 1147:0 1148:0 1149:0 1150:0 1151:0 1152:0 1153:0 1154:0 1155:0 1156:0 1157:0 1158:0 1159:0 1160:0 1161:1 1162:0 1163:0 1164:0 1165:0 1166:0 1167:0 1168:0 1169:0 1170:0 1171:0 1172:0 1173:0 1174:0 1175:0 1176:0 1177:0 1178:0 1179:0 1180:0 1181:0 1182:0 1183:0 1184:0 1185:0 1186:0 1187:0 1188:0 1189:0 1190:0 1191:0 1192:0 1193:0 1194:0 1195:0 1196:0 1197:0 1198:0 1199:0 1200:0 1201:0 1202:0 1203:0 1204:0 1205:0 1206:0 1207:0 1208:0 1209:0 1210:0 1211:1 1212:0 1213:0 1214:0 1215:0 1216:0 1217:0 1218:0 1219:0 1220:0 1221:0 1222:0 1223:0 1224:0 1225:0 1226:0 1227:0 1228:0 1229:0 1230:0 1231:0 1232:0 1233:0 1234:0 1235:0 1236:0 1237:0 1238:0 1239:0 1240:0 1241:0 1242:0 1243:0 1244:0 1245:1 1246:0 1247:0 1248:0 1249:0 1250:0 1251:0 1252:0 1253:0 1254:0 1255:0 1256:0 1257:0 1258:0 1259:0 1260:0 1261:0 1262:0 1263:0 1264:0 1265:0 1266:0 1267:0 1268:0 1269:0 1270:0 1271:0 1272:0 1273:0 1274:0 1275:0 1276:0 1277:0 1278:0 1279:0 1280:0 1281:0 1282:0 1283:0 1284:0 1285:0 1286:0 1287:0 1288:0 1289:0 1290:0 1291:0 1292:0 1293:0 1294:0 1295:0 1296:0 1297:0 1298:0 1299:0 1300:0 1301:0 1302:0 1303:0 1304:0 1305:0 1306:0 1307:0 1308:0 1309:0 1310:0 1311:0 1312:0 1313:0 1314:0 1315:0 1316:0 1317:0 1318:0 1319:0 1320:0 1321:0 1322:0 1323:0 1324:0 1325:0 1326:0 1327:0 1328:0 1329:0 1330:0 1331:0 1332:0 1333:0 1334:0 1335:0 1336:0 1337:0 1338:0 1339:0 1340:0 1341:0 1342:0 1343:0 1344:0 1345:0 1346:0 1347:0 1348:0 1349:0 1350:2 1351:0 1352:0 1353:0 1354:0 1355:0 1356:0 1357:0 1358:0 1359:0 1360:0 1361:0 1362:0 1363:0 1364:0 1365:0 1366:0 1367:0 1368:0 1369:0 1370:0 1371:0 1372:0 1373:0 1374:0 1375:0 1376:0 1377:0 1378:0 1379:0 1380:0 1381:0 1382:0 1383:1 1384:0 1385:0 1386:0 1387:0 1388:0 1389:0 1390:0 1391:0 1392:0 1393:0 1394:0 1395:0 1396:0 1397:0 1398:0 1399:0 1400:0 1401:0 1402:0 1403:0 1404:0 1405:0 1406:0 1407:0 1408:0 1409:0 1410:0 1411:0 1412:0 1413:0 1414:0 1415:0 1416:0 1417:0 1418:0 1419:0 1420:0 1421:0 1422:0 1423:0 1424:0 1425:0 1426:0 1427:0 1428:0 1429:0 1430:0 1431:0 1432:0 1433:0 1434:0 1435:0 1436:1 1437:0 1438:0 1439:0 1440:0 1441:0 1442:1 1443:0 1444:0 1445:0 1446:1 1447:0 1448:0 1449:0 1450:0 1451:1 1452:0 1453:0 1454:0 1455:0 1456:0 1457:0 1458:0 1459:0 1460:0 1461:0 1462:0 1463:0 1464:0 1465:0 1466:0 1467:0 1468:0 1469:0 1470:0 1471:0 1472:0 1473:0 1474:0 1475:0 1476:0 1477:0 1478:0 1479:0 1480:0 1481:0 1482:0 1483:1 1484:0 1485:0 1486:0 1487:0 1488:0 1489:0 1490:0 1491:0 1492:0 1493:1 1494:0 1495:0 1496:0 1497:0 1498:0 1499:0 1500:0 1501:0 1502:0 1503:0 1504:0 1505:0 1506:0 1507:0 1508:0 1509:0 1510:0 1511:0 1512:0 1513:0 1514:0 1515:0 1516:0 1517:0 1518:0 1519:0 1520:0 1521:0 1522:0 1523:0 1524:0 1525:0 1526:0 1527:0 1528:0 1529:0 1530:0 1531:0 1532:0 1533:0 1534:0 1535:0 1536:0 1537:0 1538:0 1539:0 1540:0 1541:0 1542:0 1543:0 1544:0 1545:0 1546:0 1547:0 1548:0 1549:0 1550:0 1551:0 1552:0 1553:0 1554:0 1555:0 1556:1 1557:0 1558:0 1559:0 1560:0 1561:0 1562:0 1563:0 1564:0 1565:0 1566:0 1567:0 1568:0 1569:0 1570:0 1571:0 1572:0 1573:0 1574:0 1575:0 1576:0 1577:0 1578:0 1579:0 1580:0 1581:1 1582:0 1583:0 1584:0 1585:0 1586:0 1587:1 1588:0 1589:0 1590:0 1591:0 1592:0 1593:0 1594:0 1595:0 1596:0 1597:0 1598:0 1599:0 1600:0 1601:0 1602:0 1603:0 1604:0 1605:0 1606:0 1607:0 1608:0 1609:0 1610:0 1611:0 1612:0 1613:1 1614:0 1615:0 1616:0 1617:0 1618:0 1619:0 1620:0 1621:0 1622:0 1623:0 1624:0 1625:0 1626:0 1627:0 1628:0 1629:0 1630:0 1631:0 1632:0 1633:0 1634:0 1635:0 1636:0 1637:0 1638:0 1639:0 1640:0 1641:0 1642:0 1643:0 1644:0 1645:1 1646:0 1647:0 1648:0 1649:0 1650:0 1651:0 1652:0 1653:0 1654:0 1655:0 1656:0 1657:0 1658:0 1659:0 1660:0 1661:0 1662:0 1663:0 1664:0 1665:0 1666:0 1667:0 1668:0 1669:0 1670:0 1671:0 1672:0 1673:0 1674:0 1675:0 1676:0 1677:0 1678:0 1679:0 1680:0 1681:0 1682:0 1683:0 1684:0 1685:0 1686:0 1687:0 1688:0 1689:0 1690:0 1691:0 1692:0 1693:0 1694:0 1695:0 1696:1 1697:0 1698:0 1699:0 1700:0 1701:0 1702:0 1703:0 1704:0 1705:0 1706:0 1707:0 1708:0 1709:0 1710:0 1711:0 1712:0 1713:0 1714:0 1715:0 1716:0 1717:0 1718:0 1719:0 1720:0 1721:0 1722:0 1723:0 1724:0 1725:0 1726:0 1727:0 1728:0 1729:0 1730:0 1731:0 1732:0 1733:0 1734:0 1735:0 1736:0 1737:0 1738:0 1739:0 1740:0 1741:0 1742:0 1743:0 1744:0 1745:0 1746:0 1747:0 1748:0 1749:0 1750:0 1751:0 1752:0 1753:0 1754:0 1755:0 1756:0 1757:0 1758:0 1759:0 1760:0 1761:0 1762:0 1763:0 1764:0 1765:0 1766:0 1767:0 1768:0 1769:0 1770:0 1771:0 1772:0 1773:0 1774:0 1775:0 1776:0 1777:0 1778:0 1779:0 1780:0 1781:0 1782:0 1783:0 1784:0 1785:0 1786:0 1787:0 1788:0 1789:0 1790:0 1791:0 1792:0 1793:0 1794:0 1795:0 1796:0 1797:0 1798:0 1799:0 1800:0 1801:1 1802:1 1803:0 1804:0 1805:0 1806:0 1807:0 1808:0 1809:0 1810:0 1811:0 1812:0 1813:0 1814:1 1815:0 1816:0 1817:0 1818:0 1819:0 1820:0 1821:0 1822:0 1823:0 1824:0 1825:0 1826:0 1827:0 1828:0 1829:0 1830:0 1831:0 1832:0 1833:0 1834:0 1835:0 1836:0 1837:0 1838:0 1839:0 1840:0 1841:0 1842:0 1843:0 1844:0 1845:0 1846:0 1847:0 1848:0 1849:0 1850:0 1851:0 1852:0 1853:0 1854:0 1855:0 1856:0 1857:0 1858:0 1859:0 1860:0 1861:0 1862:0 1863:0 1864:0 1865:0 1866:0 1867:0 1868:0 1869:0 1870:0 1871:0 1872:0 1873:0 1874:0 1875:0 1876:1 1877:0 1878:0 1879:0 1880:0 1881:1 1882:0 1883:0 1884:0 1885:0 1886:0 1887:0 1888:0 1889:0 1890:0 1891:0 1892:0 1893:0 1894:0 1895:0 1896:0 1897:0 1898:0 1899:0 1900:0 1901:0 1902:0 1903:0 1904:0 1905:0 1906:0 1907:0 1908:1 1909:0 1910:0 1911:0 1912:0 1913:1 1914:0 1915:0 1916:0 1917:0 1918:0 1919:0 1920:0 1921:0 1922:0 1923:0 1924:0 1925:0 1926:0 1927:0 1928:0 1929:0 1930:0 1931:0 1932:0 1933:0 1934:0 1935:0 1936:0 1937:0 1938:0 1939:0 1940:0 1941:0 1942:0 1943:0 1944:0 1945:0 1946:0 1947:0 1948:0 1949:0 1950:1 1951:0 1952:0 1953:0 1954:0 1955:0 1956:0 1957:0 1958:0 1959:0 1960:0 1961:0 1962:0 1963:0 1964:0 1965:0 1966:0 1967:0 1968:0 1969:0 1970:0 1971:0 1972:0 1973:0 1974:0 1975:0 1976:0 1977:0 1978:0 1979:0 1980:0 1981:0 1982:0 1983:0 1984:0 1985:0 1986:0 1987:0 1988:0 1989:0 1990:0 1991:0 1992:0 1993:0 1994:0 1995:0 1996:0 1997:0 1998:0 1999:0 2000:0 2001:0 2002:0 2003:0 2004:0 2005:0 2006:0 2007:0 2008:0 2009:1 2010:0 2011:0 2012:0 2013:0 2014:0 2015:0 2016:0 2017:0 2018:0 2019:0 2020:0 2021:0 2022:2 2023:0 2024:0 2025:0 2026:0 2027:0 2028:0 2029:0 2030:0 2031:0 2032:0 2033:0 2034:0 2035:0 2036:0 2037:0 2038:0 2039:1 2040:0 2041:0 2042:0 2043:0 2044:0 2045:0 2046:0 2047:0 2048:0 2049:0 2050:0 2051:0 2052:0 2053:0 2054:0 2055:0 2056:0 2057:0 2058:0 2059:0 2060:0 2061:0 2062:0 2063:0 2064:0 2065:0 2066:0 2067:0 2068:0 2069:0 2070:0 2071:0 2072:0 2073:0 2074:0 2075:0 2076:0 2077:0 2078:0 2079:0 2080:0 2081:0 2082:0 2083:0 2084:0 2085:1 2086:0 2087:0 2088:0 2089:0 2090:0 2091:0 2092:0 2093:0 2094:0 2095:0 2096:0 2097:0 2098:0 2099:0 2100:0 2101:0 2102:0 2103:0 2104:0 2105:0 2106:0 2107:0 2108:0 2109:0 2110:0 2111:0 2112:0 2113:0 2114:0 2115:0 2116:0 2117:0 2118:0 2119:0 2120:0 2121:0 2122:0 2123:0 2124:0 2125:0 2126:0 2127:0 2128:0 2129:0 2130:0 2131:0 2132:0 2133:0 2134:1 2135:0 2136:0 2137:0 2138:0 2139:0 2140:0 2141:0 2142:0 2143:0 2144:0 2145:0 2146:0 2147:0 2148:0 2149:0 2150:0 2151:0 2152:0 2153:0 2154:0 2155:0 2156:0 2157:0 2158:0 2159:0 2160:0 2161:0 2162:0 2163:0 2164:0 2165:0 2166:0 2167:0 2168:0 2169:0 2170:0 2171:0 2172:0 2173:0 2174:0 2175:0 2176:0 2177:0 2178:0 2179:0 2180:0 2181:0 2182:0 2183:0 2184:0 2185:0 2186:0 2187:0 2188:0 2189:0 2190:0 2191:0 2192:0 2193:0 2194:0 2195:0 2196:0 2197:0 2198:0 2199:0 2200:0 2201:0 2202:0 2203:0 2204:0 2205:0 #
1.3670529907033832639484671744867 1:0 2:0 3:0 4:0 5:0 6:0 7:0 8:0 9:0 10:1 11:0 12:0 13:0 14:0 15:0 16:0 17:1 18:0 19:0 20:0 21:0 22:0 23:0 24:0 25:0 26:0 27:0 28:0 29:0 30:0 31:0 32:0 33:0 34:0 35:0 36:0 37:0 38:0 39:0 40:0 41:0 42:0 43:0 44:0 45:0 46:0 47:0 48:0 49:0 50:0 51:0 52:0 53:0 54:0 55:0 56:0 57:0 58:0 59:0 60:0 61:0 62:0 63:0 64:1 65:0 66:1 67:0 68:0 69:0 70:0 71:0 72:0 73:0 74:0 75:0 76:0 77:0 78:0 79:0 80:0 81:0 82:0 83:0 84:0 85:0 86:0 87:0 88:0 89:0 90:0 91:0 92:0 93:0 94:0 95:0 96:0 97:0 98:0 99:0 100:0 101:0 102:0 103:0 104:0 105:0 106:0 107:0 108:0 109:0 110:0 111:0 112:0 113:0 114:0 115:0 116:0 117:0 118:0 119:0 120:0 121:0 122:0 123:0 124:0 125:0 126:0 127:0 128:0 129:0 130:0 131:0 132:0 133:0 134:0 135:0 136:0 137:0 138:0 139:0 140:0 141:0 142:0 143:0 144:0 145:0 146:0 147:0 148:1 149:0 150:0 151:0 152:0 153:0 154:0 155:0 156:0 157:0 158:0 159:0 160:0 161:0 162:0 163:0 164:0 165:0 166:0 167:0 168:0 169:0 170:0 171:0 172:0 173:0 174:0 175:0 176:0 177:0 178:0 179:0 180:0 181:0 182:0 183:0 184:0 185:0 186:0 187:0 188:0 189:0 190:0 191:0 192:0 193:0 194:0 195:0 196:0 197:0 198:0 199:0 200:0 201:0 202:0 203:0 204:0 205:1 206:0 207:0 208:0 209:0 210:0 211:0 212:0 213:0 214:0 215:0 216:0 217:0 218:0 219:0 220:0 221:0 222:0 223:0 224:0 225:0 226:0 227:0 228:0 229:0 230:0 231:0 232:0 233:0 234:0 235:0 236:0 237:0 238:0 239:0 240:0 241:0 242:0 243:0 244:0 245:0 246:0 247:0 248:0 249:0 250:0 251:0 252:0 253:0 254:0 255:0 256:0 257:0 258:0 259:0 260:0 261:0 262:0 263:0 264:0 265:0 266:0 267:0 268:0 269:0 270:1 271:0 272:0 273:0 274:0 275:0 276:0 277:0 278:0 279:0 280:0 281:0 282:0 283:0 284:0 285:0 286:0 287:0 288:0 289:0 290:0 291:0 292:0 293:0 294:0 295:0 296:0 297:0 298:0 299:0 300:0 301:0 302:0 303:0 304:0 305:0 306:0 307:0 308:0 309:0 310:0 311:0 312:0 313:0 314:0 315:0 316:0 317:0 318:0 319:1 320:0 321:0 322:0 323:1 324:0 325:0 326:0 327:0 328:0 329:0 330:0 331:1 332:1 333:0 334:0 335:0 336:0 337:0 338:0 339:0 340:1 341:0 342:0 343:0 344:0 345:0 346:0 347:0 348:0 349:0 350:0 351:0 352:1 353:0 354:1 355:0 356:1 357:0 358:0 359:0 360:0 361:0 362:0 363:0 364:0 365:0 366:0 367:0 368:0 369:0 370:1 371:0 372:0 373:0 374:1 375:0 376:0 377:0 378:0 379:0 380:0 381:0 382:0 383:0 384:0 385:0 386:0 387:0 388:0 389:0 390:0 391:0 392:0 393:0 394:0 395:0 396:0 397:0 398:0 399:0 400:0 401:0 402:0 403:0 404:0 405:0 406:0 407:0 408:0 409:0 410:0 411:0 412:0 413:0 414:0 415:1 416:0 417:0 418:0 419:0 420:0 421:0 422:0 423:0 424:0 425:0 426:0 427:0 428:0 429:0 430:0 431:0 432:0 433:0 434:0 435:0 436:0 437:0 438:0 439:0 440:0 441:0 442:0 443:0 444:0 445:0 446:0 447:0 448:0 449:0 450:0 451:0 452:0 453:0 454:0 455:0 456:0 457:1 458:0 459:1 460:0 461:0 462:0 463:0 464:0 465:0 466:0 467:0 468:0 469:0 470:0 471:0 472:0 473:0 474:0 475:0 476:0 477:0 478:0 479:0 480:0 481:0 482:0 483:0 484:0 485:0 486:0 487:0 488:0 489:0 490:0 491:0 492:0 493:0 494:0 495:0 496:0 497:0 498:0 499:0 500:0 501:0 502:0 503:0 504:0 505:0 506:0 507:0 508:0 509:0 510:0 511:0 512:0 513:0 514:1 515:0 516:0 517:0 518:0 519:0 520:0 521:0 522:0 523:0 524:0 525:0 526:0 527:0 528:0 529:0 530:0 531:0 532:0 533:0 534:0 535:0 536:0 537:0 538:0 539:0 540:0 541:0 542:0 543:0 544:0 545:0 546:0 547:0 548:0 549:0 550:0 551:0 552:0 553:0 554:0 555:0 556:0 557:0 558:0 559:0 560:0 561:0 562:0 563:0 564:0 565:0 566:0 567:0 568:0 569:0 570:0 571:0 572:0 573:0 574:0 575:0 576:0 577:0 578:0 579:0 580:0 581:0 582:0 583:0 584:0 585:0 586:0 587:0 588:0 589:0 590:0 591:0 592:0 593:0 594:0 595:0 596:0 597:0 598:0 599:0 600:0 601:0 602:0 603:0 604:0 605:1 606:0 607:0 608:0 609:0 610:0 611:0 612:0 613:0 614:0 615:0 616:0 617:0 618:0 619:0 620:0 621:0 622:0 623:0 624:0 625:0 626:0 627:0 628:0 629:0 630:0 631:0 632:0 633:0 634:0 635:0 636:0 637:0 638:0 639:0 640:0 641:0 642:0 643:0 644:0 645:0 646:0 647:1 648:0 649:0 650:0 651:0 652:0 653:0 654:0 655:0 656:0 657:0 658:0 659:0 660:0 661:0 662:0 663:0 664:0 665:0 666:0 667:0 668:0 669:0 670:0 671:0 672:0 673:0 674:0 675:0 676:0 677:0 678:0 679:0 680:0 681:0 682:0 683:0 684:0 685:0 686:0 687:0 688:0 689:0 690:0 691:0 692:0 693:0 694:0 695:0 696:0 697:0 698:0 699:0 700:0 701:0 702:0 703:0 704:0 705:0 706:0 707:0 708:0 709:0 710:1 711:0 712:0 713:0 714:0 715:0 716:0 717:0 718:0 719:0 720:0 721:0 722:0 723:0 724:0 725:0 726:0 727:0 728:0 729:0 730:0 731:0 732:0 733:0 734:0 735:0 736:0 737:0 738:0 739:0 740:0 741:0 742:0 743:0 744:0 745:0 746:0 747:0 748:0 749:0 750:0 751:0 752:0 753:0 754:0 755:0 756:0 757:2 758:0 759:0 760:0 761:0 762:0 763:0 764:1 765:0 766:0 767:0 768:0 769:0 770:0 771:0 772:0 773:0 774:0 775:0 776:1 777:0 778:0 779:0 780:1 781:1 782:0 783:0 784:0 785:0 786:0 787:0 788:0 789:0 790:1 791:0 792:0 793:1 794:0 795:0 796:0 797:0 798:0 799:0 800:0 801:0 802:1 803:0 804:0 805:0 806:0 807:0 808:0 809:0 810:0 811:0 812:0 813:0 814:0 815:0 816:1 817:0 818:0 819:0 820:0 821:0 822:0 823:0 824:0 825:0 826:0 827:0 828:0 829:0 830:0 831:0 832:0 833:0 834:0 835:0 836:0 837:0 838:0 839:0 840:0 841:0 842:0 843:0 844:0 845:0 846:0 847:0 848:0 849:0 850:0 851:0 852:0 853:0 854:0 855:0 856:1 857:0 858:0 859:0 860:0 861:0 862:0 863:0 864:0 865:0 866:0 867:0 868:0 869:0 870:0 871:0 872:0 873:0 874:0 875:0 876:0 877:0 878:0 879:0 880:0 881:0 882:0 883:0 884:0 885:0 886:0 887:0 888:0 889:0 890:0 891:0 892:0 893:0 894:0 895:1 896:0 897:0 898:0 899:1 900:0 901:0 902:0 903:0 904:0 905:0 906:0 907:0 908:0 909:0 910:0 911:0 912:0 913:0 914:0 915:0 916:0 917:0 918:0 919:0 920:0 921:0 922:0 923:0 924:0 925:0 926:0 927:0 928:0 929:0 930:0 931:0 932:0 933:0 934:0 935:0 936:0 937:0 938:0 939:0 940:0 941:0 942:0 943:0 944:0 945:0 946:0 947:0 948:0 949:0 950:0 951:0 952:0 953:0 954:0 955:0 956:0 957:0 958:0 959:0 960:0 961:1 962:0 963:0 964:0 965:0 966:0 967:0 968:0 969:0 970:0 971:0 972:0 973:0 974:0 975:0 976:0 977:0 978:0 979:0 980:0 981:0 982:0 983:0 984:0 985:0 986:0 987:0 988:0 989:0 990:0 991:0 992:0 993:0 994:0 995:0 996:0 997:0 998:0 999:0 1000:0 1001:0 1002:0 1003:0 1004:0 1005:0 1006:0 1007:0 1008:0 1009:0 1010:0 1011:0 1012:0 1013:0 1014:0 1015:0 1016:0 1017:0 1018:0 1019:0 1020:0 1021:0 1022:0 1023:0 1024:0 1025:0 1026:0 1027:0 1028:0 1029:0 1030:0 1031:0 1032:0 1033:0 1034:0 1035:0 1036:0 1037:0 1038:0 1039:0 1040:0 1041:0 1042:0 1043:0 1044:0 1045:0 1046:0 1047:1 1048:0 1049:0 1050:0 1051:0 1052:0 1053:0 1054:0 1055:0 1056:0 1057:0 1058:0 1059:0 1060:0 1061:0 1062:0 1063:0 1064:0 1065:0 1066:0 1067:0 1068:0 1069:0 1070:0 1071:0 1072:0 1073:0 1074:0 1075:0 1076:0 1077:0 1078:0 1079:0 1080:0 1081:0 1082:0 1083:0 1084:0 1085:0 1086:0 1087:0 1088:0 1089:0 1090:0 1091:1 1092:0 1093:0 1094:0 1095:0 1096:0 1097:0 1098:0 1099:0 1100:0 1101:0 1102:0 1103:0 1104:0 1105:0 1106:0 1107:0 1108:0 1109:0 1110:0 1111:0 1112:0 1113:0 1114:0 1115:0 1116:0 1117:0 1118:0 1119:0 1120:0 1121:0 1122:0 1123:0 1124:0 1125:0 1126:0 1127:0 1128:0 1129:0 1130:0 1131:0 1132:0 1133:0 1134:0 1135:0 1136:0 1137:0 1138:1 1139:0 1140:0 1141:0 1142:0 1143:0 1144:0 1145:0 1146:0 1147:0 1148:0 1149:0 1150:0 1151:0 1152:0 1153:0 1154:0 1155:0 1156:0 1157:0 1158:0 1159:0 1160:0 1161:0 1162:0 1163:0 1164:0 1165:0 1166:0 1167:0 1168:0 1169:0 1170:0 1171:0 1172:0 1173:0 1174:0 1175:0 1176:0 1177:0 1178:0 1179:0 1180:0 1181:0 1182:0 1183:0 1184:0 1185:0 1186:0 1187:0 1188:0 1189:0 1190:0 1191:0 1192:0 1193:0 1194:0 1195:0 1196:0 1197:0 1198:1 1199:0 1200:0 1201:0 1202:0 1203:0 1204:0 1205:0 1206:0 1207:1 1208:0 1209:0 1210:0 1211:0 1212:0 1213:1 1214:1 1215:0 1216:0 1217:0 1218:0 1219:1 1220:0 1221:0 1222:0 1223:0 1224:0 1225:0 1226:0 1227:0 1228:0 1229:0 1230:0 1231:0 1232:0 1233:0 1234:1 1235:0 1236:1 1237:0 1238:0 1239:0 1240:0 1241:0 1242:1 1243:0 1244:0 1245:0 1246:0 1247:0 1248:0 1249:0 1250:0 1251:0 1252:0 1253:0 1254:0 1255:0 1256:1 1257:0 1258:0 1259:0 1260:0 1261:0 1262:0 1263:0 1264:0 1265:0 1266:0 1267:0 1268:0 1269:0 1270:0 1271:0 1272:0 1273:0 1274:0 1275:0 1276:0 1277:0 1278:0 1279:0 1280:0 1281:0 1282:0 1283:0 1284:0 1285:0 1286:0 1287:0 1288:0 1289:1 1290:0 1291:0 1292:0 1293:0 1294:0 1295:0 1296:0 1297:0 1298:0 1299:0 1300:0 1301:0 1302:0 1303:0 1304:0 1305:0 1306:0 1307:0 1308:0 1309:0 1310:0 1311:0 1312:0 1313:0 1314:0 1315:0 1316:0 1317:0 1318:0 1319:0 1320:0 1321:0 1322:0 1323:0 1324:0 1325:0 1326:0 1327:0 1328:0 1329:0 1330:0 1331:0 1332:0 1333:0 1334:0 1335:0 1336:0 1337:0 1338:0 1339:0 1340:0 1341:1 1342:0 1343:1 1344:0 1345:0 1346:0 1347:0 1348:0 1349:0 1350:0 1351:0 1352:0 1353:0 1354:0 1355:0 1356:0 1357:0 1358:0 1359:0 1360:0 1361:0 1362:0 1363:0 1364:0 1365:0 1366:0 1367:0 1368:0 1369:0 1370:0 1371:0 1372:0 1373:0 1374:0 1375:0 1376:0 1377:0 1378:0 1379:0 1380:0 1381:0 1382:0 1383:0 1384:0 1385:0 1386:0 1387:0 1388:0 1389:0 1390:0 1391:0 1392:0 1393:0 1394:0 1395:0 1396:0 1397:0 1398:0 1399:0 1400:0 1401:0 1402:0 1403:1 1404:0 1405:0 1406:0 1407:0 1408:0 1409:0 1410:0 1411:0 1412:0 1413:0 1414:0 1415:0 1416:0 1417:0 1418:0 1419:0 1420:0 1421:0 1422:0 1423:0 1424:0 1425:0 1426:0 1427:0 1428:0 1429:0 1430:0 1431:0 1432:0 1433:0 1434:0 1435:0 1436:0 1437:0 1438:0 1439:0 1440:0 1441:0 1442:0 1443:0 1444:0 1445:0 1446:0 1447:0 1448:0 1449:0 1450:0 1451:0 1452:0 1453:0 1454:0 1455:0 1456:0 1457:0 1458:0 1459:0 1460:0 1461:0 1462:0 1463:0 1464:0 1465:0 1466:0 1467:0 1468:0 1469:0 1470:0 1471:0 1472:0 1473:0 1474:0 1475:0 1476:0 1477:0 1478:0 1479:0 1480:0 1481:0 1482:0 1483:1 1484:0 1485:0 1486:0 1487:0 1488:0 1489:0 1490:0 1491:0 1492:0 1493:0 1494:0 1495:0 1496:0 1497:0 1498:0 1499:0 1500:0 1501:0 1502:0 1503:0 1504:0 1505:0 1506:0 1507:0 1508:0 1509:0 1510:0 1511:0 1512:0 1513:0 1514:0 1515:0 1516:0 1517:0 1518:0 1519:0 1520:0 1521:0 1522:0 1523:0 1524:0 1525:0 1526:0 1527:0 1528:1 1529:0 1530:0 1531:0 1532:0 1533:0 1534:0 1535:0 1536:0 1537:0 1538:0 1539:0 1540:0 1541:0 1542:0 1543:0 1544:0 1545:0 1546:0 1547:0 1548:0 1549:0 1550:0 1551:0 1552:0 1553:0 1554:0 1555:0 1556:0 1557:0 1558:0 1559:0 1560:0 1561:0 1562:0 1563:0 1564:0 1565:0 1566:0 1567:0 1568:0 1569:0 1570:0 1571:0 1572:0 1573:0 1574:0 1575:0 1576:0 1577:0 1578:1 1579:0 1580:0 1581:0 1582:0 1583:0 1584:0 1585:0 1586:0 1587:0 1588:0 1589:0 1590:0 1591:0 1592:0 1593:0 1594:0 1595:0 1596:0 1597:0 1598:0 1599:0 1600:0 1601:0 1602:0 1603:0 1604:0 1605:0 1606:0 1607:0 1608:0 1609:0 1610:0 1611:0 1612:0 1613:0 1614:0 1615:0 1616:0 1617:0 1618:0 1619:0 1620:0 1621:0 1622:0 1623:0 1624:0 1625:0 1626:0 1627:0 1628:0 1629:0 1630:0 1631:0 1632:0 1633:0 1634:0 1635:0 1636:0 1637:0 1638:0 1639:0 1640:0 1641:0 1642:0 1643:0 1644:0 1645:0 1646:0 1647:0 1648:0 1649:0 1650:0 1651:0 1652:0 1653:0 1654:2 1655:1 1656:1 1657:0 1658:0 1659:0 1660:0 1661:0 1662:0 1663:0 1664:0 1665:0 1666:0 1667:1 1668:0 1669:1 1670:0 1671:0 1672:0 1673:0 1674:0 1675:0 1676:1 1677:0 1678:0 1679:0 1680:0 1681:0 1682:0 1683:0 1684:1 1685:0 1686:0 1687:0 1688:0 1689:0 1690:0 1691:0 1692:0 1693:0 1694:0 1695:0 1696:0 1697:0 1698:0 1699:0 1700:0 1701:0 1702:0 1703:0 1704:0 1705:0 1706:0 1707:0 1708:0 1709:0 1710:0 1711:0 1712:0 1713:0 1714:0 1715:0 1716:0 1717:0 1718:0 1719:0 1720:0 1721:0 1722:0 1723:1 1724:0 1725:0 1726:0 1727:0 1728:0 1729:0 1730:0 1731:0 1732:0 1733:0 1734:0 1735:0 1736:0 1737:0 1738:0 1739:0 1740:0 1741:0 1742:0 1743:0 1744:0 1745:0 1746:0 1747:0 1748:0 1749:0 1750:0 1751:0 1752:0 1753:0 1754:0 1755:0 1756:0 1757:0 1758:0 1759:0 1760:0 1761:0 1762:0 1763:0 1764:0 1765:0 1766:0 1767:0 1768:0 1769:0 1770:0 1771:0 1772:0 1773:0 1774:0 1775:0 1776:0 1777:0 1778:0 1779:0 1780:1 1781:1 1782:0 1783:0 1784:0 1785:0 1786:0 1787:0 1788:0 1789:0 1790:0 1791:0 1792:0 1793:0 1794:0 1795:0 1796:0 1797:0 1798:0 1799:0 1800:0 1801:0 1802:0 1803:0 1804:0 1805:0 1806:0 1807:0 1808:0 1809:0 1810:0 1811:0 1812:0 1813:0 1814:0 1815:0 1816:0 1817:0 1818:0 1819:0 1820:0 1821:0 1822:0 1823:0 1824:0 1825:0 1826:0 1827:0 1828:0 1829:0 1830:0 1831:0 1832:0 1833:0 1834:0 1835:0 1836:0 1837:0 1838:0 1839:0 1840:0 1841:0 1842:0 1843:0 1844:0 1845:0 1846:0 1847:1 1848:0 1849:0 1850:0 1851:0 1852:0 1853:0 1854:0 1855:0 1856:0 1857:0 1858:0 1859:0 1860:0 1861:0 1862:0 1863:0 1864:0 1865:0 1866:0 1867:0 1868:0 1869:0 1870:0 1871:0 1872:0 1873:0 1874:0 1875:0 1876:0 1877:0 1878:0 1879:0 1880:0 1881:0 1882:0 1883:0 1884:0 1885:0 1886:0 1887:0 1888:0 1889:0 1890:0 1891:0 1892:0 1893:0 1894:0 1895:0 1896:0 1897:0 1898:0 1899:0 1900:0 1901:0 1902:0 1903:0 1904:0 1905:0 1906:0 1907:0 1908:0 1909:0 1910:0 1911:0 1912:0 1913:0 1914:0 1915:0 1916:0 1917:0 1918:0 1919:0 1920:0 1921:0 1922:0 1923:0 1924:0 1925:0 1926:0 1927:0 1928:0 1929:1 1930:0 1931:0 1932:0 1933:0 1934:0 1935:0 1936:0 1937:0 1938:0 1939:0 1940:0 1941:0 1942:0 1943:0 1944:0 1945:0 1946:0 1947:0 1948:0 1949:0 1950:0 1951:0 1952:0 1953:0 1954:0 1955:0 1956:0 1957:0 1958:0 1959:0 1960:0 1961:0 1962:0 1963:0 1964:0 1965:0 1966:0 1967:0 1968:0 1969:1 1970:0 1971:0 1972:0 1973:0 1974:0 1975:0 1976:0 1977:0 1978:0 1979:0 1980:0 1981:0 1982:0 1983:0 1984:0 1985:0 1986:0 1987:0 1988:0 1989:0 1990:0 1991:0 1992:0 1993:0 1994:0 1995:0 1996:0 1997:0 1998:0 1999:0 2000:0 2001:0 2002:0 2003:0 2004:0 2005:0 2006:0 2007:0 2008:0 2009:0 2010:0 2011:0 2012:0 2013:0 2014:0 2015:0 2016:0 2017:0 2018:0 2019:0 2020:0 2021:0 2022:0 2023:0 2024:0 2025:0 2026:0 2027:0 2028:0 2029:0 2030:0 2031:0 2032:0 2033:0 2034:0 2035:0 2036:0 2037:0 2038:0 2039:0 2040:0 2041:0 2042:0 2043:0 2044:0 2045:0 2046:0 2047:0 2048:0 2049:0 2050:0 2051:0 2052:0 2053:0 2054:0 2055:0 2056:0 2057:0 2058:0 2059:0 2060:0 2061:0 2062:0 2063:0 2064:0 2065:0 2066:0 2067:0 2068:0 2069:0 2070:0 2071:0 2072:0 2073:0 2074:0 2075:0 2076:0 2077:0 2078:0 2079:0 2080:0 2081:0 2082:0 2083:0 2084:0 2085:0 2086:0 2087:1 2088:0 2089:0 2090:0 2091:0 2092:1 2093:0 2094:0 2095:0 2096:1 2097:1 2098:0 2099:0 2100:0 2101:1 2102:0 2103:0 2104:1 2105:0 2106:0 2107:0 2108:0 2109:0 2110:0 2111:0 2112:0 2113:0 2114:0 2115:0 2116:1 2117:0 2118:0 2119:0 2120:0 2121:0 2122:0 2123:0 2124:1 2125:0 2126:0 2127:0 2128:0 2129:0 2130:0 2131:0 2132:0 2133:0 2134:0 2135:0 2136:0 2137:0 2138:0 2139:0 2140:0 2141:0 2142:0 2143:0 2144:0 2145:0 2146:0 2147:0 2148:0 2149:0 2150:0 2151:0 2152:0 2153:0 2154:0 2155:0 2156:0 2157:0 2158:0 2159:0 2160:0 2161:0 2162:0 2163:0 2164:0 2165:0 2166:0 2167:0 2168:0 2169:0 2170:0 2171:0 2172:0 2173:0 2174:0 2175:0 2176:0 2177:0 2178:0 2179:0 2180:1 2181:0 2182:0 2183:0 2184:0 2185:0 2186:0 2187:0 2188:0 2189:0 2190:0 2191:0 2192:0 2193:0 2194:0 2195:0 2196:0 2197:0 2198:0 2199:0 2200:0 2201:0 2202:0 2203:0 2204:0 2205:0 #
-0.80000000000000004440892098500626 1:0 2:0 3:0 4:0 5:0 6:0 7:0 8:0 9:0 10:0 11:0 12:0 13:1 14:0 15:0 16:0 17:0 18:0 19:0 20:0 21:0 22:0 23:0 24:0 25:0 26:0 27:0 28:0 29:0 30:0 31:0 32:0 33:0 34:0 35:0 36:0 37:0 38:0 39:0 40:0 41:0 42:0 43:0 44:0 45:0 46:0 47:0 48:0 49:0 50:1 51:0 52:0 53:0 54:0 55:0 56:0 57:0 58:0 59:1 60:0 61:0 62:0 63:0 64:0 65:0 66:0 67:0 68:0 69:0 70:0 71:0 72:0 73:0 74:0 75:0 76:0 77:0 78:0 79:0 80:0 81:0 82:0 83:0 84:0 85:0 86:0 87:0 88:0 89:0 90:0 91:0 92:0 93:0 94:0 95:0 96:0 97:0 98:0 99:0 100:0 101:0 102:0 103:0 104:0 105:0 106:1 107:0 108:0 109:0 110:0 111:0 112:0 113:0 114:0 115:0 116:0 117:0 118:0 119:0 120:0 121:1 122:1 123:0 124:0 125:0 126:0 127:0 128:0 129:0 130:0 131:0 132:0 133:0 134:0 135:0 136:0 137:0 138:0 139:0 140:0 141:0 142:0 143:0 144:0 145:0 146:0 147:0 148:0 149:0 150:0 151:0 152:0 153:0 154:0 155:0 156:0 157:0 158:0 159:0 160:0 161:0 162:0 163:1 164:0 165:0 166:0 167:0 168:0 169:0 170:0 171:0 172:0 173:0 174:0 175:0 176:0 177:0 178:0 179:0 180:0 181:0 182:0 183:0 184:0 185:0 186:0 187:0 188:0 189:0 190:0 191:0 192:0 193:0 194:0 195:1 196:0 197:0 198:0 199:0 200:0 201:0 202:1 203:0 204:0 205:0 206:0 207:0 208:0 209:0 210:0 211:0 212:0 213:0 214:0 215:0 216:0 217:0 218:0 219:0 220:0 221:0 222:0 223:0 224:0 225:0 226:0 227:0 228:0 229:0 230:0 231:0 232:0 233:0 234:0 235:0 236:0 237:0 238:0 239:0 240:0 241:0 242:0 243:0 244:0 245:0 246:0 247:0 248:0 249:0 250:0 251:0 252:0 253:0 254:0 255:1 256:0 257:0 258:0 259:0 260:0 261:0 262:0 263:0 264:0 265:0 266:0 267:0 268:0 269:0 270:0 271:0 272:0 273:0 274:0 275:0 276:0 277:0 278:0 279:0 280:0 281:0 282:0 283:0 284:0 285:0 286:0 287:0 288:0 289:0 290:0 291:0 292:0 293:0 294:0 295:0 296:0 297:0 298:0 299:0 300:0 301:0 302:0 303:0 304:0 305:0 306:0 307:0 308:0 309:0 310:0 311:1 312:0 313:0 314:0 315:0 316:0 317:0 318:1 319:0 320:0 321:1 322:0 323:0 324:0 325:1 326:0 327:0 328:0 329:0 330:0 331:1 332:0 333:0 334:0 335:0 336:0 337:0 338:0 339:0 340:0 341:0 342:1 343:0 344:0 345:0 346:1 347:0 348:0 349:0 350:0 351:0 352:1 353:0 354:0 355:0 356:0 357:0 358:0 359:0 360:0 361:0 362:0 363:0 364:0 365:0 366:0 367:0 368:0 369:0 370:0 371:0 372:0 373:0 374:0 375:0 376:0 377:0 378:0 379:0 380:0 381:0 382:0 383:0 384:0 385:0 386:0 387:0 388:0 389:0 390:0 391:0 392:0 393:0 394:0 395:0 396:0 397:0 398:0 399:0 400:0 401:0 402:0 403:0 404:0 405:0 406:0 407:0 408:0 409:0 410:0 411:0 412:0 413:0 414:0 415:0 416:0 417:0 418:0 419:0 420:0 421:0 422:0 423:0 424:0 425:0 426:0 427:0 428:0 429:0 430:0 431:0 432:0 433:0 434:0 435:0 436:0 437:0 438:0 439:0 440:0 441:0 442:0 443:0 444:1 445:0 446:0 447:0 448:0 449:0 450:0 451:0 452:0 453:0 454:0 455:0 456:0 457:0 458:0 459:0 460:0 461:0 462:0 463:0 464:0 465:0 466:0 467:0 468:0 469:0 470:0 471:0 472:0 473:0 474:0 475:0 476:0 477:0 478:0 479:0 480:0 481:0 482:0 483:0 484:0 485:0 486:0 487:0 488:0 489:1 490:0 491:0 492:0 493:0 494:0 495:0 496:0 497:0 498:0 499:1 500:0 501:0 502:0 503:0 504:0 505:0 506:0 507:0 508:0 509:0 510:0 511:0 512:0 513:0 514:0 515:0 516:0 517:0 518:0 519:0 520:0 521:0 522:0 523:0 524:0 525:0 526:0 527:0 528:0 529:0 530:0 531:0 532:0 533:0 534:0 535:0 536:0 537:0 538:0 539:0 540:0 541:0 542:0 543:0 544:0 545:0 546:0 547:0 548:0 549:0 550:0 551:0 552:0 553:0 554:0 555:0 556:1 557:0 558:0 559:1 560:0 561:0 562:1 563:0 564:0 565:0 566:0 567:0 568:0 569:0 570:0 571:0 572:0 573:0 574:0 575:0 576:0 577:0 578:0 579:0 580:0 581:0 582:0 583:0 584:0 585:0 586:0 587:0 588:0 589:0 590:0 591:0 592:0 593:0 594:0 595:0 596:0 597:0 598:0 599:0 600:0 601:0 602:0 603:0 604:1 605:0 606:0 607:0 608:0 609:0 610:0 611:0 612:0 613:0 614:0 615:0 616:0 617:0 618:0 619:0 620:0 621:0 622:0 623:0 624:0 625:0 626:0 627:0 628:0 629:0 630:0 631:1 632:0 633:0 634:0 635:0 636:0 637:0 638:0 639:0 640:0 641:0 642:0 643:0 644:0 645:0 646:0 647:0 648:0 649:0 650:0 651:0 652:0 653:0 654:0 655:0 656:0 657:0 658:0 659:0 660:0 661:0 662:0 663:0 664:0 665:0 666:0 667:0 668:0 669:0 670:0 671:0 672:0 673:0 674:0 675:0 676:0 677:0 678:0 679:0 680:0 681:0 682:0 683:0 684:0 685:0 686:0 687:0 688:0 689:0 690:0 691:0 692:0 693:0 694:0 695:0 696:0 697:0 698:0 699:0 700:0 701:1 702:0 703:0 704:0 705:0 706:0 707:0 708:0 709:0 710:0 711:0 712:0 713:0 714:0 715:0 716:0 717:0 718:0 719:0 720:0 721:0 722:0 723:0 724:0 725:0 726:0 727:0 728:0 729:0 730:0 731:0 732:0 733:0 734:0 735:0 736:0 737:0 738:0 739:0 740:0 741:0 742:0 743:0 744:0 745:1 746:0 747:0 748:0 749:0 750:0 751:0 752:0 753:0 754:0 755:0 756:0 757:0 758:0 759:0 760:0 761:0 762:1 763:0 764:0 765:0 766:0 767:0 768:0 769:1 770:0 771:0 772:0 773:2 774:0 775:0 776:0 777:0 778:0 779:0 780:1 781:0 782:0 783:1 784:0 785:0 786:0 787:0 788:0 789:0 790:0 791:0 792:0 793:1 794:0 795:0 796:0 797:0 798:0 799:0 800:0 801:0 802:0 803:0 804:0 805:0 806:0 807:0 808:0 809:0 810:0 811:0 812:0 813:0 814:0 815:0 816:0 817:0 818:0 819:0 820:0 821:0 822:0 823:0 824:0 825:0 826:0 827:0 828:0 829:0 830:0 831:0 832:0 833:0 834:0 835:0 836:0 837:0 838:0 839:0 840:0 841:0 842:0 843:0 844:0 845:0 846:0 847:0 848:0 849:0 850:0 851:0 852:0 853:0 854:0 855:0 856:0 857:0 858:0 859:0 860:0 861:0 862:0 863:0 864:0 865:0 866:0 867:0 868:0 869:0 870:0 871:0 872:0 873:0 874:0 875:0 876:0 877:0 878:0 879:0 880:0 881:0 882:0 883:0 884:0 885:0 886:0 887:0 888:0 889:0 890:1 891:0 892:0 893:0 894:0 895:0 896:0 897:0 898:0 899:0 900:0 901:0 902:0 903:0 904:0 905:0 906:0 907:0 908:0 909:0 910:0 911:0 912:0 913:0 914:0 915:0 916:0 917:0 918:0 919:0 920:0 921:0 922:0 923:0 924:0 925:0 926:0 927:0 928:0 929:0 930:0 931:0 932:0 933:0 934:0 935:0 936:0 937:0 938:0 939:0 940:2 941:0 942:0 943:0 944:0 945:0 946:0 947:0 948:0 949:0 950:0 951:0 952:0 953:0 954:0 955:0 956:0 957:0 958:0 959:0 960:0 961:0 962:0 963:0 964:0 965:0 966:0 967:0 968:0 969:0 970:0 971:0 972:0 973:0 974:0 975:0 976:0 977:0 978:0 979:0 980:0 981:0 982:0 983:0 984:0 985:0 986:0 987:0 988:0 989:0 990:2 991:0 992:0 993:0 994:0 995:0 996:0 997:0 998:0 999:0 1000:1 1001:0 1002:0 1003:0 1004:0 1005:0 1006:0 1007:0 1008:0 1009:0 1010:0 1011:0 1012:0 1013:0 1014:0 1015:0 1016:0 1017:0 1018:0 1019:0 1020:0 1021:0 1022:0 1023:0 1024:0 1025:0 1026:0 1027:0 1028:0 1029:0 1030:0 1031:0 1032:0 1033:0 1034:0 1035:1 1036:0 1037:0 1038:0 1039:0 1040:0 1041:0 1042:0 1043:0 1044:0 1045:0 1046:0 1047:0 1048:0 1049:0 1050:0 1051:0 1052:0 1053:0 1054:0 1055:0 1056:0 1057:0 1058:0 1059:0 1060:0 1061:0 1062:0 1063:0 1064:0 1065:0 1066:0 1067:0 1068:0 1069:0 1070:0 1071:0 1072:0 1073:0 1074:0 1075:0 1076:0 1077:0 1078:0 1079:0 1080:0 1081:0 1082:0 1083:0 1084:1 1085:0 1086:0 1087:0 1088:0 1089:0 1090:0 1091:0 1092:0 1093:0 1094:0 1095:0 1096:0 1097:0 1098:0 1099:0 1100:0 1101:0 1102:0 1103:0 1104:0 1105:0 1106:0 1107:0 1108:0 1109:0 1110:0 1111:0 1112:0 1113:0 1114:0 1115:0 1116:0 1117:0 1118:0 1119:0 1120:0 1121:0 1122:0 1123:0 1124:0 1125:0 1126:0 1127:0 1128:0 1129:0 1130:0 1131:0 1132:0 1133:0 1134:0 1135:0 1136:0 1137:0 1138:0 1139:0 1140:0 1141:0 1142:0 1143:0 1144:0 1145:0 1146:0 1147:0 1148:0 1149:0 1150:1 1151:0 1152:0 1153:0 1154:0 1155:0 1156:0 1157:0 1158:0 1159:0 1160:0 1161:0 1162:0 1163:0 1164:0 1165:0 1166:0 1167:0 1168:0 1169:0 1170:0 1171:0 1172:0 1173:0 1174:0 1175:0 1176:0 1177:0 1178:0 1179:0 1180:0 1181:0 1182:1 1183:0 1184:0 1185:0 1186:0 1187:0 1188:0 1189:0 1190:0 1191:0 1192:0 1193:0 1194:0 1195:0 1196:0 1197:0 1198:0 1199:0 1200:0 1201:0 1202:0 1203:1 1204:0 1205:0 1206:0 1207:0 1208:0 1209:0 1210:0 1211:0 1212:0 1213:1 1214:1 1215:0 1216:0 1217:0 1218:0 1219:1 1220:0 1221:0 1222:0 1223:0 1224:0 1225:0 1226:0 1227:0 1228:1 1229:0 1230:0 1231:0 1232:0 1233:0 1234:0 1235:1 1236:0 1237:0 1238:0 1239:0 1240:0 1241:0 1242:0 1243:0 1244:0 1245:0 1246:0 1247:0 1248:0 1249:0 1250:0 1251:0 1252:0 1253:0 1254:0 1255:0 1256:0 1257:0 1258:0 1259:0 1260:0 1261:0 1262:0 1263:0 1264:0 1265:0 1266:0 1267:0 1268:0 1269:0 1270:0 1271:0 1272:0 1273:0 1274:0 1275:0 1276:0 1277:0 1278:0 1279:0 1280:0 1281:0 1282:0 1283:0 1284:0 1285:0 1286:0 1287:0 1288:0 1289:0 1290:0 1291:0 1292:0 1293:0 1294:0 1295:0 1296:0 1297:0 1298:0 1299:0 1300:0 1301:0 1302:0 1303:0 1304:0 1305:0 1306:0 1307:0 1308:0 1309:0 1310:0 1311:0 1312:0 1313:0 1314:0 1315:0 1316:0 1317:0 1318:0 1319:0 1320:0 1321:0 1322:0 1323:0 1324:0 1325:0 1326:0 1327:0 1328:0 1329:0 1330:0 1331:0 1332:0 1333:0 1334:0 1335:0 1336:0 1337:0 1338:0 1339:1 1340:0 1341:0 1342:0 1343:0 1344:0 1345:0 1346:0 1347:0 1348:0 1349:0 1350:0 1351:0 1352:0 1353:0 1354:0 1355:0 1356:0 1357:0 1358:0 1359:0 1360:0 1361:0 1362:0 1363:0 1364:0 1365:0 1366:0 1367:0 1368:0 1369:0 1370:0 1371:1 1372:0 1373:0 1374:0 1375:1 1376:0 1377:0 1378:0 1379:0 1380:0 1381:0 1382:0 1383:0 1384:0 1385:0 1386:0 1387:0 1388:0 1389:0 1390:0 1391:0 1392:0 1393:0 1394:0 1395:0 1396:0 1397:0 1398:0 1399:0 1400:0 1401:0 1402:0 1403:0 1404:0 1405:0 1406:0 1407:0 1408:0 1409:0 1410:0 1411:0 1412:0 1413:0 1414:0 1415:0 1416:0 1417:0 1418:0 1419:0 1420:0 1421:0 1422:0 1423:0 1424:0 1425:0 1426:0 1427:0 1428:0 1429:0 1430:0 1431:0 1432:0 1433:0 1434:0 1435:0 1436:1 1437:0 1438:0 1439:0 1440:0 1441:0 1442:0 1443:0 1444:0 1445:1 1446:0 1447:0 1448:0 1449:0 1450:0 1451:0 1452:0 1453:0 1454:0 1455:0 1456:0 1457:0 1458:0 1459:0 1460:0 1461:0 1462:0 1463:0 1464:0 1465:0 1466:0 1467:0 1468:0 1469:0 1470:0 1471:0 1472:0 1473:0 1474:0 1475:0 1476:0 1477:0 1478:0 1479:0 1480:0 1481:0 1482:0 1483:0 1484:0 1485:0 1486:0 1487:1 1488:0 1489:0 1490:0 1491:0 1492:0 1493:0 1494:0 1495:0 1496:0 1497:0 1498:0 1499:0 1500:0 1501:0 1502:0 1503:0 1504:0 1505:0 1506:0 1507:0 1508:0 1509:0 1510:0 1511:0 1512:0 1513:0 1514:0 1515:1 1516:0 1517:0 1518:0 1519:0 1520:0 1521:0 1522:0 1523:0 1524:0 1525:0 1526:0 1527:0 1528:0 1529:0 1530:0 1531:0 1532:0 1533:0 1534:0 1535:0 1536:0 1537:0 1538:0 1539:0 1540:0 1541:0 1542:0 1543:0 1544:0 1545:0 1546:0 1547:0 1548:0 1549:0 1550:0 1551:0 1552:0 1553:0 1554:0 1555:0 1556:0 1557:0 1558:0 1559:0 1560:0 1561:0 1562:0 1563:0 1564:0 1565:0 1566:0 1567:0 1568:0 1569:0 1570:0 1571:0 1572:0 1573:0 1574:0 1575:0 1576:0 1577:0 1578:0 1579:0 1580:0 1581:0 1582:0 1583:0 1584:0 1585:0 1586:0 1587:0 1588:0 1589:0 1590:0 1591:1 1592:0 1593:0 1594:0 1595:0 1596:0 1597:0 1598:0 1599:0 1600:0 1601:0 1602:0 1603:0 1604:0 1605:0 1606:0 1607:0 1608:0 1609:0 1610:0 1611:0 1612:0 1613:0 1614:0 1615:0 1616:0 1617:0 1618:1 1619:0 1620:0 1621:0 1622:0 1623:0 1624:0 1625:0 1626:0 1627:0 1628:0 1629:0 1630:0 1631:0 1632:0 1633:0 1634:0 1635:0 1636:0 1637:0 1638:0 1639:0 1640:0 1641:1 1642:0 1643:0 1644:0 1645:0 1646:0 1647:0 1648:0 1649:0 1650:0 1651:0 1652:0 1653:0 1654:2 1655:0 1656:0 1657:0 1658:0 1659:0 1660:0 1661:0 1662:0 1663:0 1664:0 1665:1 1666:0 1667:0 1668:0 1669:0 1670:0 1671:0 1672:2 1673:0 1674:0 1675:0 1676:0 1677:0 1678:0 1679:0 1680:0 1681:0 1682:0 1683:0 1684:0 1685:0 1686:0 1687:0 1688:0 1689:0 1690:0 1691:0 1692:0 1693:0 1694:0 1695:0 1696:0 1697:0 1698:0 1699:0 1700:0 1701:0 1702:0 1703:0 1704:0 1705:0 1706:0 1707:0 1708:0 1709:0 1710:0 1711:0 1712:0 1713:0 1714:0 1715:0 1716:0 1717:0 1718:0 1719:0 1720:0 1721:0 1722:0 1723:0 1724:0 1725:0 1726:0 1727:0 1728:0 1729:0 1730:0 1731:0 1732:0 1733:0 1734:0 1735:0 1736:0 1737:0 1738:0 1739:0 1740:0 1741:0 1742:0 1743:0 1744:0 1745:0 1746:0 1747:0 1748:0 1749:0 1750:0 1751:0 1752:0 1753:0 1754:0 1755:0 1756:0 1757:0 1758:0 1759:0 1760:0 1761:0 1762:0 1763:0 1764:0 1765:0 1766:0 1767:0 1768:0 1769:0 1770:0 1771:0 1772:0 1773:0 1774:0 1775:0 1776:0 1777:0 1778:0 1779:0 1780:1 1781:0 1782:0 1783:0 1784:0 1785:0 1786:0 1787:0 1788:0 1789:0 1790:0 1791:0 1792:0 1793:0 1794:0 1795:0 1796:0 1797:0 1798:0 1799:0 1800:0 1801:0 1802:0 1803:0 1804:0 1805:0 1806:0 1807:0 1808:0 1809:0 1810:0 1811:0 1812:0 1813:0 1814:0 1815:0 1816:0 1817:0 1818:0 1819:1 1820:0 1821:0 1822:0 1823:1 1824:0 1825:0 1826:0 1827:0 1828:0 1829:0 1830:0 1831:0 1832:0 1833:0 1834:0 1835:0 1836:0 1837:0 1838:0 1839:0 1840:0 1841:0 1842:0 1843:0 1844:0 1845:0 1846:0 1847:0 1848:0 1849:0 1850:0 1851:0 1852:0 1853:0 1854:0 1855:0 1856:0 1857:0 1858:0 1859:0 1860:0 1861:0 1862:0 1863:0 1864:0 1865:0 1866:0 1867:0 1868:0 1869:0 1870:0 1871:0 1872:0 1873:0 1874:0 1875:1 1876:0 1877:0 1878:0 1879:0 1880:0 1881:0 1882:0 1883:0 1884:0 1885:1 1886:0 1887:0 1888:0 1889:0 1890:0 1891:0 1892:0 1893:0 1894:0 1895:0 1896:0 1897:0 1898:0 1899:0 1900:0 1901:0 1902:0 1903:0 1904:0 1905:0 1906:0 1907:0 1908:0 1909:0 1910:0 1911:0 1912:0 1913:0 1914:0 1915:0 1916:0 1917:0 1918:0 1919:0 1920:0 1921:0 1922:0 1923:0 1924:0 1925:0 1926:0 1927:1 1928:0 1929:0 1930:0 1931:0 1932:0 1933:0 1934:0 1935:0 1936:0 1937:0 1938:0 1939:0 1940:0 1941:0 1942:0 1943:0 1944:0 1945:0 1946:0 1947:0 1948:0 1949:0 1950:0 1951:0 1952:0 1953:0 1954:0 1955:0 1956:0 1957:0 1958:0 1959:0 1960:0 1961:1 1962:0 1963:0 1964:0 1965:0 1966:0 1967:0 1968:0 1969:0 1970:0 1971:0 1972:0 1973:0 1974:0 1975:0 1976:0 1977:0 1978:0 1979:0 1980:0 1981:0 1982:0 1983:0 1984:0 1985:0 1986:0 1987:0 1988:0 1989:0 1990:0 1991:0 1992:0 1993:0 1994:0 1995:0 1996:0 1997:0 1998:0 1999:0 2000:0 2001:0 2002:0 2003:0 2004:0 2005:0 2006:0 2007:0 2008:0 2009:0 2010:0 2011:0 2012:0 2013:0 2014:0 2015:0 2016:0 2017:0 2018:0 2019:0 2020:0 2021:0 2022:1 2023:0 2024:0 2025:0 2026:0 2027:0 2028:0 2029:0 2030:0 2031:0 2032:0 2033:0 2034:0 2035:0 2036:0 2037:0 2038:0 2039:0 2040:0 2041:0 2042:0 2043:0 2044:0 2045:0 2046:0 2047:0 2048:0 2049:0 2050:0 2051:0 2052:0 2053:0 2054:0 2055:0 2056:0 2057:0 2058:0 2059:0 2060:0 2061:0 2062:0 2063:0 2064:0 2065:0 2066:0 2067:0 2068:0 2069:0 2070:0 2071:1 2072:0 2073:0 2074:0 2075:0 2076:0 2077:0 2078:0 2079:0 2080:0 2081:0 2082:1 2083:0 2084:0 2085:0 2086:0 2087:0 2088:0 2089:1 2090:0 2091:0 2092:0 2093:0 2094:0 2095:0 2096:1 2097:0 2098:0 2099:0 2100:0 2101:0 2102:0 2103:1 2104:0 2105:0 2106:0 2107:0 2108:0 2109:0 2110:0 2111:0 2112:0 2113:0 2114:0 2115:0 2116:1 2117:0 2118:0 2119:0 2120:0 2121:0 2122:0 2123:0 2124:0 2125:0 2126:0 2127:0 2128:0 2129:0 2130:0 2131:0 2132:0 2133:0 2134:0 2135:0 2136:0 2137:0 2138:0 2139:0 2140:0 2141:0 2142:0 2143:0 2144:0 2145:0 2146:0 2147:0 2148:0 2149:0 2150:0 2151:0 2152:0 2153:0 2154:0 2155:0 2156:0 2157:0 2158:0 2159:0 2160:0 2161:0 2162:0 2163:0 2164:0 2165:0 2166:0 2167:0 2168:0 2169:0 2170:0 2171:0 2172:0 2173:0 2174:0 2175:0 2176:0 2177:0 2178:0 2179:0 2180:0 2181:0 2182:0 2183:0 2184:0 2185:0 2186:0 2187:0 2188:0 2189:0 2190:0 2191:0 2192:0 2193:0 2194:0 2195:0 2196:0 2197:0 2198:0 2199:0 2200:0 2201:0 2202:0 2203:0 2204:0 2205:0 #
-0.80000000000000004440892098500626 1:1 2:0 3:0 4:0 5:0 6:0 7:0 8:0 9:0 10:0 11:0 12:0 13:1 14:0 15:0 16:1 17:0 18:0 19:0 20:0 21:0 22:0 23:0 24:0 25:0 26:0 27:0 28:0 29:0 30:0 31:0 32:0 33:0 34:0 35:0 36:0 37:0 38:0 39:0 40:0 41:0 42:0 43:0 44:0 45:0 46:0 47:0 48:0 49:0 50:0 51:0 52:0 53:0 54:0 55:0 56:0 57:0 58:0 59:0 60:0 61:0 62:0 63:0 64:0 65:0 66:0 67:0 68:0 69:0 70:0 71:0 72:0 73:0 74:0 75:0 76:0 77:0 78:0 79:0 80:1 81:0 82:0 83:0 84:0 85:0 86:0 87:0 88:0 89:0 90:0 91:0 92:0 93:0 94:0 95:0 96:0 97:0 98:0 99:0 100:0 101:0 102:0 103:0 104:0 105:0 106:1 107:0 108:0 109:0 110:0 111:0 112:0 113:0 114:0 115:0 116:0 117:0 118:0 119:0 120:0 121:0 122:0 123:0 124:0 125:0 126:0 127:0 128:0 129:0 130:0 131:0 132:0 133:0 134:0 135:0 136:0 137:0 138:0 139:0 140:0 141:0 142:0 143:0 144:0 145:0 146:0 147:0 148:0 149:0 150:0 151:0 152:0 153:0 154:0 155:0 156:0 157:0 158:0 159:0 160:0 161:0 162:0 163:0 164:0 165:0 166:0 167:0 168:0 169:0 170:0 171:0 172:0 173:0 174:0 175:0 176:0 177:0 178:0 179:0 180:0 181:0 182:0 183:0 184:0 185:0 186:0 187:0 188:0 189:0 190:0 191:0 192:0 193:0 194:0 195:0 196:0 197:0 198:0 199:0 200:0 201:0 202:0 203:0 204:0 205:0 206:0 207:0 208:0 209:0 210:0 211:0 212:0 213:0 214:0 215:0 216:0 217:0 218:0 219:0 220:0 221:0 222:0 223:0 224:0 225:0 226:0 227:0 228:0 229:0 230:0 231:0 232:0 233:0 234:0 235:0 236:0 237:0 238:0 239:0 240:0 241:0 242:0 243:0 244:0 245:0 246:0 247:1 248:0 249:0 250:0 251:0 252:0 253:0 254:0 255:0 256:1 257:0 258:0 259:0 260:0 261:0 262:0 263:0 264:0 265:0 266:0 267:0 268:0 269:0 270:1 271:0 272:0 273:0 274:0 275:0 276:0 277:0 278:0 279:0 280:0 281:0 282:0 283:0 284:0 285:0 286:0 287:0 288:0 289:0 290:0 291:0 292:0 293:0 294:0 295:0 296:0 297:0 298:0 299:0 300:0 301:0 302:0 303:0 304:0 305:0 306:0 307:0 308:0 309:0 310:0 311:1 312:0 313:0 314:0 315:0 316:0 317:0 318:0 319:0 320:0 321:1 322:0 323:0 324:0 325:0 326:0 327:0 328:1 329:0 330:1 331:1 332:0 333:0 334:0 335:0 336:0 337:1 338:0 339:0 340:0 341:0 342:0 343:0 344:0 345:0 346:0 347:0 348:0 349:0 350:0 351:0 352:2 353:1 354:0 355:0 356:0 357:0 358:0 359:0 360:0 361:0 362:0 363:0 364:0 365:0 366:0 367:0 368:0 369:0 370:0 371:0 372:0 373:0 374:1 375:0 376:0 377:0 378:0 379:0 380:0 381:0 382:0 383:0 384:0 385:0 386:0 387:0 388:0 389:0 390:0 391:0 392:0 393:0 394:0 395:0 396:0 397:0 398:0 399:0 400:0 401:0 402:0 403:0 404:0 405:0 406:0 407:0 408:0 409:0 410:0 411:0 412:0 413:0 414:0 415:0 416:0 417:0 418:0 419:0 420:0 421:0 422:0 423:0 424:0 425:0 426:0 427:0 428:0 429:0 430:0 431:0 432:0 433:0 434:0 435:0 436:0 437:0 438:0 439:0 440:0 441:0 442:0 443:0 444:0 445:0 446:0 447:0 448:0 449:0 450:0 451:0 452:0 453:0 454:0 455:0 456:0 457:1 458:0 459:1 460:0 461:0 462:0 463:0 464:0 465:0 466:0 467:0 468:0 469:0 470:0 471:0 472:0 473:0 474:0 475:0 476:0 477:0 478:0 479:0 480:0 481:0 482:0 483:0 484:0 485:0 486:0 487:0 488:0 489:0 490:0 491:0 492:0 493:0 494:0 495:0 496:0 497:0 498:0 499:0 500:0 501:0 502:0 503:0 504:0 505:0 506:0 507:0 508:0 509:0 510:0 511:0 512:0 513:0 514:0 515:0 516:0 517:0 518:0 519:0 520:1 521:0 522:0 523:0 524:0 525:0 526:0 527:0 528:0 529:0 530:0 531:0 532:0 533:0 534:0 535:0 536:0 537:0 538:0 539:0 540:0 541:0 542:0 543:0 544:0 545:0 546:0 547:0 548:0 549:0 550:0 551:0 552:0 553:0 554:0 555:0 556:0 557:0 558:0 559:1 560:0 561:0 562:0 563:0 564:0 565:0 566:0 567:0 568:0 569:0 570:0 571:0 572:0 573:0 574:0 575:0 576:0 577:0 578:0 579:0 580:0 581:0 582:0 583:0 584:0 585:0 586:0 587:0 588:0 589:0 590:0 591:0 592:0 593:0 594:0 595:0 596:0 597:0 598:0 599:0 600:0 601:0 602:0 603:0 604:0 605:0 606:0 607:0 608:0 609:0 610:0 611:0 612:0 613:0 614:0 615:0 616:0 617:0 618:0 619:0 620:0 621:0 622:0 623:0 624:0 625:0 626:0 627:0 628:0 629:0 630:0 631:0 632:0 633:0 634:0 635:0 636:0 637:0 638:0 639:0 640:0 641:0 642:0 643:0 644:0 645:0 646:0 647:0 648:0 649:0 650:0 651:0 652:0 653:0 654:0 655:0 656:0 657:0 658:0 659:0 660:0 661:0 662:0 663:0 664:0 665:0 666:0 667:0 668:0 669:0 670:0 671:0 672:0 673:0 674:0 675:0 676:0 677:0 678:0 679:0 680:0 681:0 682:0 683:0 684:0 685:1 686:0 687:0 688:0 689:0 690:0 691:0 692:0 693:0 694:0 695:0 696:0 697:0 698:0 699:0 700:0 701:0 702:0 703:0 704:0 705:0 706:0 707:0 708:0 709:0 710:2 711:0 712:0 713:0 714:0 715:0 716:0 717:0 718:0 719:0 720:0 721:0 722:0 723:0 724:0 725:0 726:0 727:0 728:0 729:0 730:0 731:0 732:0 733:0 734:0 735:0 736:0 737:0 738:0 739:0 740:0 741:0 742:0 743:0 744:0 745:0 746:0 747:0 748:0 749:0 750:0 751:1 752:0 753:0 754:0 755:0 756:0 757:1 758:0 759:0 760:1 761:0 762:0 763:0 764:0 765:0 766:0 767:0 768:0 769:0 770:0 771:1 772:0 773:1 774:0 775:0 776:0 777:0 778:2 779:0 780:0 781:0 782:0 783:1 784:0 785:0 786:0 787:0 788:0 789:0 790:0 791:0 792:0 793:1 794:0 795:0 796:0 797:0 798:0 799:0 800:0 801:0 802:0 803:0 804:0 805:0 806:0 807:0 808:0 809:0 810:0 811:0 812:0 813:0 814:0 815:1 816:0 817:0 818:0 819:0 820:0 821:0 822:0 823:0 824:0 825:0 826:0 827:0 828:0 829:0 830:0 831:0 832:0 833:0 834:0 835:0 836:0 837:0 838:0 839:0 840:0 841:0 842:0 843:0 844:0 845:0 846:0 847:0 848:0 849:0 850:0 851:0 852:0 853:0 854:0 855:0 856:0 857:0 858:0 859:0 860:0 861:0 862:0 863:0 864:0 865:0 866:0 867:0 868:0 869:0 870:0 871:0 872:0 873:0 874:0 875:0 876:0 877:0 878:0 879:0 880:0 881:0 882:0 883:0 884:0 885:0 886:0 887:0 888:0 889:0 890:0 891:0 892:0 893:0 894:0 895:0 896:0 897:0 898:0 899:1 900:0 901:0 902:0 903:0 904:0 905:0 906:0 907:0 908:0 909:0 910:0 911:0 912:0 913:0 914:0 915:0 916:0 917:0 918:0 919:0 920:0 921:0 922:0 923:0 924:0 925:0 926:0 927:0 928:0 929:0 930:0 931:0 932:0 933:0 934:0 935:0 936:0 937:0 938:0 939:0 940:0 941:0 942:0 943:0 944:0 945:0 946:0 947:0 948:0 949:0 950:0 951:0 952:0 953:0 954:0 955:0 956:0 957:0 958:0 959:0 960:0 961:1 962:0 963:0 964:0 965:0 966:0 967:0 968:0 969:0 970:0 971:0 972:0 973:0 974:0 975:0 976:0 977:0 978:0 979:0 980:0 981:0 982:0 983:0 984:0 985:0 986:0 987:0 988:0 989:0 990:0 991:0 992:0 993:0 994:0 995:0 996:0 997:0 998:0 999:0 1000:0 1001:0 1002:0 1003:0 1004:0 1005:1 1006:0 1007:0 1008:0 1009:0 1010:0 1011:0 1012:0 1013:0 1014:0 1015:0 1016:0 1017:0 1018:0 1019:0 1020:0 1021:0 1022:0 1023:0 1024:0 1025:0 1026:0 1027:0 1028:0 1029:0 1030:0 1031:0 1032:0 1033:0 1034:0 1035:0 1036:0 1037:0 1038:0 1039:0 1040:0 1041:0 1042:0 1043:0 1044:0 1045:0 1046:0 1047:0 1048:0 1049:0 1050:0 1051:0 1052:0 1053:0 1054:0 1055:0 1056:0 1057:0 1058:0 1059:0 1060:0 1061:0 1062:0 1063:0 1064:0 1065:0 1066:0 1067:0 1068:0 1069:0 1070:0 1071:0 1072:0 1073:0 1074:0 1075:0 1076:0 1077:0 1078:0 1079:0 1080:0 1081:0 1082:0 1083:0 1084:0 1085:0 1086:0 1087:0 1088:0 1089:0 1090:0 1091:0 1092:0 1093:0 1094:0 1095:0 1096:0 1097:0 1098:0 1099:0 1100:0 1101:0 1102:0 1103:0 1104:0 1105:0 1106:0 1107:0 1108:0 1109:0 1110:0 1111:0 1112:0 1113:0 1114:0 1115:0 1116:0 1117:1 1118:0 1119:0 1120:0 1121:0 1122:0 1123:0 1124:0 1125:0 1126:0 1127:0 1128:0 1129:0 1130:0 1131:0 1132:0 1133:0 1134:0 1135:0 1136:0 1137:0 1138:0 1139:0 1140:0 1141:0 1142:0 1143:0 1144:0 1145:0 1146:0 1147:0 1148:0 1149:0 1150:1 1151:1 1152:0 1153:0 1154:0 1155:0 1156:0 1157:0 1158:0 1159:0 1160:0 1161:0 1162:0 1163:0 1164:0 1165:0 1166:0 1167:0 1168:0 1169:0 1170:0 1171:0 1172:0 1173:0 1174:0 1175:0 1176:0 1177:0 1178:0 1179:0 1180:0 1181:0 1182:1 1183:0 1184:0 1185:0 1186:0 1187:0 1188:0 1189:0 1190:0 1191:0 1192:0 1193:0 1194:0 1195:0 1196:0 1197:0 1198:0 1199:0 1200:0 1201:0 1202:0 1203:0 1204:0 1205:0 1206:0 1207:0 1208:0 1209:0 1210:1 1211:0 1212:0 1213:1 1214:2 1215:0 1216:0 1217:0 1218:0 1219:2 1220:0 1221:0 1222:0 1223:0 1224:0 1225:0 1226:0 1227:0 1228:0 1229:0 1230:0 1231:0 1232:0 1233:1 1234:1 1235:0 1236:0 1237:0 1238:0 1239:0 1240:1 1241:0 1242:0 1243:0 1244:0 1245:0 1246:0 1247:0 1248:0 1249:0 1250:0 1251:0 1252:0 1253:0 1254:0 1255:0 1256:0 1257:0 1258:0 1259:0 1260:0 1261:0 1262:0 1263:0 1264:0 1265:0 1266:0 1267:0 1268:0 1269:0 1270:0 1271:0 1272:0 1273:0 1274:0 1275:0 1276:0 1277:0 1278:0 1279:0 1280:0 1281:0 1282:0 1283:0 1284:0 1285:0 1286:0 1287:0 1288:0 1289:0 1290:0 1291:0 1292:0 1293:0 1294:0 1295:0 1296:0 1297:0 1298:0 1299:0 1300:0 1301:0 1302:0 1303:0 1304:0 1305:0 1306:0 1307:0 1308:0 1309:0 1310:0 1311:0 1312:0 1313:0 1314:0 1315:0 1316:0 1317:0 1318:0 1319:0 1320:0 1321:0 1322:0 1323:0 1324:0 1325:0 1326:0 1327:0 1328:0 1329:0 1330:0 1331:0 1332:0 1333:0 1334:0 1335:0 1336:0 1337:0 1338:0 1339:0 1340:1 1341:0 1342:0 1343:0 1344:0 1345:0 1346:0 1347:0 1348:0 1349:0 1350:0 1351:0 1352:0 1353:0 1354:0 1355:0 1356:0 1357:0 1358:0 1359:0 1360:0 1361:0 1362:0 1363:0 1364:0 1365:0 1366:0 1367:0 1368:0 1369:0 1370:0 1371:0 1372:0 1373:0 1374:0 1375:0 1376:0 1377:0 1378:0 1379:0 1380:0 1381:0 1382:0 1383:0 1384:0 1385:0 1386:0 1387:0 1388:0 1389:0 1390:0 1391:0 1392:0 1393:0 1394:0 1395:0 1396:0 1397:0 1398:0 1399:0 1400:0 1401:1 1402:0 1403:0 1404:0 1405:0 1406:0 1407:0 1408:0 1409:0 1410:0 1411:0 1412:0 1413:0 1414:0 1415:0 1416:0 1417:0 1418:0 1419:0 1420:0 1421:0 1422:0 1423:0 1424:0 1425:0 1426:0 1427:0 1428:0 1429:0 1430:0 1431:0 1432:0 1433:0 1434:0 1435:0 1436:0 1437:0 1438:0 1439:0 1440:0 1441:0 1442:0 1443:0 1444:0 1445:1 1446:0 1447:0 1448:0 1449:0 1450:0 1451:0 1452:0 1453:0 1454:0 1455:0 1456:0 1457:0 1458:0 1459:0 1460:0 1461:0 1462:0 1463:0 1464:0 1465:0 1466:0 1467:0 1468:0 1469:0 1470:0 1471:0 1472:0 1473:0 1474:0 1475:0 1476:0 1477:0 1478:0 1479:0 1480:0 1481:0 1482:0 1483:0 1484:0 1485:0 1486:0 1487:0 1488:0 1489:0 1490:0 1491:0 1492:0 1493:0 1494:0 1495:0 1496:0 1497:0 1498:0 1499:0 1500:0 1501:0 1502:0 1503:0 1504:0 1505:0 1506:0 1507:0 1508:0 1509:0 1510:0 1511:0 1512:0 1513:0 1514:0 1515:0 1516:0 1517:0 1518:0 1519:0 1520:0 1521:0 1522:0 1523:0 1524:0 1525:0 1526:0 1527:0 1528:0 1529:0 1530:0 1531:0 1532:0 1533:0 1534:0 1535:0 1536:0 1537:0 1538:0 1539:0 1540:0 1541:0 1542:0 1543:0 1544:0 1545:0 1546:0 1547:0 1548:0 1549:0 1550:0 1551:0 1552:0 1553:0 1554:0 1555:0 1556:0 1557:0 1558:0 1559:0 1560:0 1561:0 1562:0 1563:0 1564:0 1565:0 1566:0 1567:0 1568:0 1569:0 1570:0 1571:1 1572:0 1573:0 1574:0 1575:0 1576:1 1577:0 1578:0 1579:0 1580:0 1581:0 1582:0 1583:0 1584:0 1585:0 1586:0 1587:0 1588:0 1589:0 1590:0 1591:1 1592:0 1593:0 1594:0 1595:0 1596:0 1597:0 1598:0 1599:0 1600:0 1601:0 1602:0 1603:0 1604:0 1605:0 1606:0 1607:0 1608:0 1609:0 1610:0 1611:0 1612:0 1613:0 1614:0 1615:0 1616:0 1617:0 1618:1 1619:0 1620:0 1621:0 1622:0 1623:0 1624:0 1625:0 1626:0 1627:0 1628:0 1629:0 1630:0 1631:0 1632:0 1633:0 1634:0 1635:0 1636:0 1637:0 1638:0 1639:0 1640:0 1641:0 1642:0 1643:0 1644:1 1645:0 1646:0 1647:0 1648:0 1649:0 1650:0 1651:0 1652:0 1653:0 1654:2 1655:0 1656:1 1657:0 1658:0 1659:0 1660:0 1661:0 1662:0 1663:0 1664:0 1665:0 1666:0 1667:0 1668:0 1669:0 1670:0 1671:0 1672:1 1673:0 1674:0 1675:1 1676:1 1677:0 1678:0 1679:0 1680:0 1681:1 1682:0 1683:0 1684:0 1685:0 1686:0 1687:0 1688:0 1689:0 1690:0 1691:0 1692:0 1693:0 1694:0 1695:0 1696:0 1697:0 1698:0 1699:0 1700:0 1701:0 1702:0 1703:0 1704:0 1705:0 1706:0 1707:0 1708:0 1709:0 1710:0 1711:0 1712:0 1713:0 1714:0 1715:0 1716:0 1717:0 1718:0 1719:0 1720:0 1721:0 1722:0 1723:0 1724:0 1725:0 1726:0 1727:0 1728:0 1729:0 1730:0 1731:0 1732:0 1733:0 1734:0 1735:0 1736:0 1737:0 1738:0 1739:0 1740:0 1741:0 1742:0 1743:0 1744:0 1745:0 1746:0 1747:0 1748:0 1749:0 1750:0 1751:0 1752:0 1753:0 1754:0 1755:0 1756:0 1757:0 1758:0 1759:0 1760:0 1761:0 1762:0 1763:0 1764:0 1765:1 1766:0 1767:0 1768:0 1769:0 1770:0 1771:0 1772:0 1773:0 1774:0 1775:0 1776:0 1777:0 1778:0 1779:0 1780:0 1781:0 1782:0 1783:0 1784:0 1785:0 1786:0 1787:0 1788:0 1789:0 1790:0 1791:0 1792:0 1793:0 1794:0 1795:0 1796:0 1797:0 1798:0 1799:0 1800:0 1801:0 1802:0 1803:0 1804:0 1805:0 1806:0 1807:0 1808:0 1809:0 1810:0 1811:0 1812:0 1813:0 1814:0 1815:0 1816:0 1817:0 1818:0 1819:0 1820:0 1821:0 1822:0 1823:0 1824:0 1825:0 1826:0 1827:0 1828:0 1829:0 1830:0 1831:0 1832:0 1833:0 1834:0 1835:0 1836:0 1837:0 1838:0 1839:0 1840:0 1841:0 1842:0 1843:0 1844:1 1845:0 1846:0 1847:0 1848:0 1849:0 1850:0 1851:0 1852:0 1853:0 1854:0 1855:0 1856:0 1857:0 1858:0 1859:0 1860:0 1861:0 1862:0 1863:0 1864:0 1865:0 1866:0 1867:0 1868:0 1869:0 1870:0 1871:0 1872:0 1873:0 1874:0 1875:0 1876:0 1877:0 1878:0 1879:0 1880:0 1881:0 1882:0 1883:0 1884:0 1885:0 1886:1 1887:0 1888:0 1889:0 1890:0 1891:0 1892:0 1893:0 1894:0 1895:0 1896:0 1897:0 1898:0 1899:0 1900:0 1901:0 1902:0 1903:0 1904:0 1905:0 1906:0 1907:0 1908:0 1909:0 1910:0 1911:0 1912:0 1913:0 1914:0 1915:0 1916:0 1917:0 1918:0 1919:0 1920:0 1921:0 1922:0 1923:0 1924:0 1925:0 1926:0 1927:0 1928:0 1929:0 1930:0 1931:0 1932:0 1933:0 1934:0 1935:0 1936:0 1937:0 1938:0 1939:0 1940:0 1941:0 1942:0 1943:0 1944:0 1945:0 1946:0 1947:0 1948:0 1949:0 1950:0 1951:0 1952:0 1953:0 1954:0 1955:0 1956:0 1957:0 1958:0 1959:0 1960:0 1961:0 1962:0 1963:0 1964:0 1965:0 1966:0 1967:0 1968:0 1969:0 1970:0 1971:0 1972:0 1973:0 1974:0 1975:0 1976:0 1977:0 1978:0 1979:0 1980:0 1981:0 1982:0 1983:0 1984:0 1985:0 1986:0 1987:0 1988:0 1989:0 1990:0 1991:0 1992:0 1993:0 1994:0 1995:0 1996:0 1997:0 1998:0 1999:0 2000:0 2001:0 2002:0 2003:0 2004:0 2005:0 2006:0 2007:0 2008:0 2009:0 2010:0 2011:1 2012:0 2013:0 2014:0 2015:0 2016:0 2017:1 2018:0 2019:0 2020:0 2021:0 2022:0 2023:0 2024:0 2025:0 2026:0 2027:0 2028:0 2029:0 2030:0 2031:1 2032:0 2033:0 2034:0 2035:0 2036:0 2037:0 2038:0 2039:0 2040:0 2041:0 2042:0 2043:0 2044:0 2045:0 2046:0 2047:0 2048:0 2049:0 2050:0 2051:0 2052:0 2053:0 2054:0 2055:0 2056:0 2057:0 2058:0 2059:0 2060:0 2061:0 2062:0 2063:0 2064:0 2065:0 2066:0 2067:0 2068:0 2069:0 2070:0 2071:1 2072:0 2073:0 2074:0 2075:0 2076:0 2077:0 2078:0 2079:0 2080:1 2081:0 2082:0 2083:0 2084:0 2085:1 2086:0 2087:0 2088:0 2089:0 2090:0 2091:0 2092:0 2093:0 2094:0 2095:1 2096:1 2097:0 2098:0 2099:0 2100:0 2101:0 2102:0 2103:0 2104:0 2105:0 2106:0 2107:0 2108:0 2109:0 2110:0 2111:0 2112:0 2113:0 2114:0 2115:0 2116:1 2117:0 2118:1 2119:0 2120:0 2121:0 2122:0 2123:0 2124:0 2125:0 2126:0 2127:0 2128:0 2129:0 2130:0 2131:0 2132:0 2133:0 2134:0 2135:0 2136:0 2137:1 2138:0 2139:0 2140:0 2141:0 2142:0 2143:0 2144:0 2145:0 2146:0 2147:0 2148:0 2149:0 2150:0 2151:0 2152:0 2153:0 2154:0 2155:0 2156:0 2157:0 2158:0 2159:0 2160:0 2161:0 2162:0 2163:0 2164:0 2165:0 2166:0 2167:0 2168:0 2169:0 2170:0 2171:0 2172:0 2173:0 2174:0 2175:0 2176:0 2177:0 2178:0 2179:0 2180:0 2181:0 2182:0 2183:0 2184:0 2185:0 2186:0 2187:0 2188:0 2189:0 2190:0 2191:0 2192:0 2193:0 2194:0 2195:0 2196:0 2197:0 2198:0 2199:0 2200:0 2201:0 2202:0 2203:0 2204:0 2205:0 #
-0.80000000000000004440892098500626 1:0 2:0 3:0 4:1 5:0 6:0 7:0 8:0 9:0 10:0 11:0 12:0 13:0 14:0 15:0 16:0 17:0 18:0 19:0 20:0 21:0 22:0 23:0 24:0 25:0 26:0 27:0 28:0 29:0 30:0 31:0 32:0 33:0 34:0 35:0 36:0 37:0 38:0 39:0 40:0 41:0 42:0 43:0 44:0 45:0 46:0 47:0 48:0 49:0 50:0 51:0 52:0 53:0 54:0 55:0 56:0 57:0 58:0 59:1 60:0 61:0 62:0 63:0 64:0 65:0 66:1 67:0 68:0 69:0 70:0 71:0 72:0 73:0 74:0 75:1 76:0 77:0 78:0 79:0 80:0 81:0 82:0 83:0 84:0 85:0 86:0 87:0 88:0 89:0 90:0 91:0 92:0 93:0 94:0 95:0 96:0 97:0 98:0 99:0 100:0 101:0 102:0 103:0 104:0 105:0 106:0 107:0 108:0 109:0 110:0 111:0 112:0 113:0 114:0 115:0 116:0 117:0 118:0 119:0 120:0 121:0 122:0 123:0 124:0 125:0 126:0 127:0 128:0 129:0 130:0 131:0 132:0 133:0 134:0 135:0 136:0 137:0 138:0 139:0 140:0 141:0 142:0 143:0 144:0 145:0 146:0 147:0 148:1 149:0 150:0 151:1 152:0 153:0 154:0 155:0 156:0 157:0 158:0 159:0 160:0 161:0 162:0 163:0 164:0 165:0 166:0 167:0 168:0 169:0 170:0 171:0 172:0 173:0 174:0 175:0 176:0 177:0 178:0 179:0 180:0 181:0 182:0 183:0 184:0 185:0 186:0 187:0 188:0 189:0 190:0 191:0 192:0 193:0 194:0 195:0 196:0 197:0 198:0 199:0 200:0 201:0 202:0 203:0 204:0 205:0 206:0 207:0 208:0 209:0 210:0 211:0 212:0 213:0 214:0 215:0 216:0 217:0 218:0 219:0 220:0 221:0 222:0 223:0 224:0 225:0 226:0 227:0 228:0 229:0 230:0 231:0 232:0 233:0 234:0 235:0 236:0 237:0 238:0 239:0 240:0 241:0 242:0 243:0 244:0 245:0 246:0 247:1 248:0 249:0 250:0 251:0 252:0 253:0 254:0 255:0 256:0 257:0 258:0 259:0 260:0 261:0 262:0 263:0 264:0 265:0 266:0 267:0 268:0 269:0 270:0 271:0 272:0 273:0 274:0 275:0 276:0 277:0 278:0 279:0 280:0 281:0 282:0 283:0 284:0 285:0 286:0 287:0 288:0 289:0 290:0 291:0 292:0 293:0 294:0 295:0 296:0 297:0 298:0 299:0 300:0 301:0 302:0 303:0 304:0 305:0 306:0 307:0 308:0 309:0 310:0 311:0 312:0 313:0 314:0 315:0 316:0 317:0 318:0 319:0 320:0 321:0 322:0 323:0 324:0 325:0 326:0 327:0 328:0 329:0 330:0 331:0 332:0 333:0 334:0 335:0 336:1 337:0 338:0 339:0 340:0 341:0 342:0 343:0 344:1 345:0 346:0 347:0 348:0 349:0 350:0 351:0 352:0 353:0 354:0 355:0 356:0 357:0 358:0 359:0 360:0 361:0 362:0 363:0 364:0 365:0 366:0 367:0 368:0 369:0 370:0 371:0 372:0 373:0 374:0 375:0 376:0 377:0 378:0 379:0 380:0 381:0 382:0 383:0 384:0 385:0 386:1 387:0 388:0 389:0 390:0 391:0 392:0 393:0 394:0 395:0 396:0 397:0 398:0 399:0 400:0 401:0 402:0 403:0 404:0 405:0 406:0 407:0 408:0 409:0 410:0 411:0 412:0 413:0 414:0 415:0 416:0 417:0 418:0 419:0 420:0 421:0 422:0 423:0 424:0 425:0 426:0 427:0 428:0 429:0 430:0 431:0 432:0 433:0 434:0 435:0 436:0 437:0 438:0 439:0 440:0 441:8 442:0 443:0 444:0 445:0 446:0 447:0 448:0 449:0 450:0 451:0 452:0 453:1 454:0 455:0 456:0 457:0 458:0 459:0 460:0 461:0 462:0 463:0 464:0 465:0 466:0 467:0 468:0 469:0 470:0 471:0 472:0 473:0 474:0 475:0 476:0 477:0 478:0 479:0 480:0 481:0 482:0 483:0 484:0 485:0 486:0 487:0 488:0 489:0 490:0 491:1 492:0 493:0 494:0 495:0 496:0 497:0 498:0 499:0 500:0 501:0 502:0 503:0 504:0 505:0 506:0 507:0 508:0 509:0 510:0 511:0 512:0 513:0 514:0 515:0 516:0 517:0 518:0 519:0 520:1 521:1 522:0 523:0 524:0 525:0 526:0 527:0 528:0 529:0 530:0 531:0 532:0 533:0 534:0 535:0 536:0 537:0 538:0 539:0 540:0 541:0 542:0 543:0 544:0 545:0 546:0 547:0 548:0 549:0 550:0 551:0 552:0 553:0 554:0 555:0 556:0 557:0 558:0 559:0 560:0 561:0 562:0 563:0 564:0 565:0 566:0 567:0 568:0 569:0 570:0 571:0 572:0 573:0 574:0 575:0 576:0 577:0 578:0 579:0 580:0 581:0 582:0 583:0 584:0 585:0 586:0 587:0 588:0 589:0 590:0 591:1 592:1 593:0 594:0 595:0 596:0 597:0 598:0 599:0 600:0 601:0 602:0 603:0 604:0 605:0 606:0 607:0 608:0 609:0 610:0 611:0 612:0 613:0 614:0 615:0 616:0 617:0 618:0 619:0 620:0 621:0 622:0 623:0 624:0 625:0 626:0 627:0 628:0 629:0 630:0 631:0 632:0 633:0 634:0 635:0 636:0 637:0 638:0 639:0 640:0 641:0 642:0 643:0 644:0 645:0 646:0 647:0 648:0 649:0 650:0 651:0 652:0 653:0 654:0 655:0 656:0 657:0 658:0 659:0 660:0 661:0 662:0 663:0 664:0 665:0 666:0 667:0 668:0 669:0 670:0 671:0 672:0 673:0 674:0 675:0 676:0 677:0 678:0 679:0 680:0 681:0 682:0 683:0 684:0 685:0 686:0 687:0 688:0 689:0 690:0 691:0 692:0 693:1 694:0 695:0 696:0 697:0 698:0 699:0 700:0 701:0 702:0 703:0 704:0 705:0 706:0 707:0 708:0 709:0 710:0 711:0 712:0 713:0 714:0 715:0 716:0 717:0 718:0 719:0 720:0 721:0 722:0 723:0 724:0 725:0 726:0 727:0 728:0 729:0 730:0 731:0 732:0 733:0 734:0 735:0 736:0 737:0 738:0 739:0 740:0 741:0 742:0 743:0 744:0 745:0 746:0 747:0 748:0 749:0 750:0 751:0 752:0 753:0 754:0 755:0 756:0 757:0 758:0 759:0 760:0 761:0 762:0 763:0 764:0 765:0 766:0 767:0 768:0 769:0 770:0 771:0 772:0 773:0 774:0 775:0 776:0 777:1 778:1 779:0 780:0 781:0 782:0 783:0 784:0 785:0 786:0 787:0 788:0 789:0 790:0 791:0 792:0 793:0 794:0 795:0 796:0 797:0 798:0 799:0 800:0 801:0 802:0 803:0 804:0 805:0 806:0 807:0 808:0 809:0 810:0 811:0 812:0 813:0 814:0 815:0 816:0 817:0 818:0 819:0 820:0 821:0 822:0 823:1 824:0 825:0 826:0 827:0 828:0 829:0 830:0 831:0 832:0 833:0 834:0 835:0 836:0 837:0 838:0 839:0 840:0 841:0 842:0 843:0 844:0 845:0 846:0 847:0 848:0 849:0 850:0 851:0 852:0 853:0 854:0 855:0 856:0 857:0 858:0 859:0 860:0 861:0 862:0 863:0 864:0 865:0 866:0 867:0 868:0 869:0 870:0 871:0 872:0 873:0 874:0 875:0 876:0 877:0 878:0 879:0 880:0 881:0 882:7 883:0 884:0 885:0 886:0 887:0 888:0 889:0 890:0 891:0 892:0 893:0 894:0 895:0 896:0 897:0 898:1 899:0 900:0 901:0 902:0 903:0 904:0 905:0 906:0 907:0 908:0 909:0 910:0 911:0 912:0 913:0 914:0 915:0 916:0 917:0 918:0 919:0 920:0 921:0 922:0 923:0 924:0 925:1 926:0 927:0 928:0 929:0 930:0 931:0 932:0 933:0 934:0 935:0 936:0 937:0 938:0 939:0 940:0 941:0 942:0 943:0 944:0 945:0 946:0 947:0 948:0 949:0 950:0 951:0 952:0 953:1 954:0 955:0 956:0 957:0 958:0 959:0 960:0 961:0 962:0 963:0 964:0 965:0 966:1 967:0 968:0 969:0 970:0 971:0 972:0 973:0 974:0 975:0 976:0 977:0 978:0 979:0 980:0 981:0 982:0 983:0 984:0 985:0 986:0 987:0 988:0 989:0 990:0 991:0 992:0 993:0 994:0 995:0 996:0 997:0 998:0 999:0 1000:0 1001:0 1002:0 1003:0 1004:0 1005:0 1006:0 1007:0 1008:0 1009:0 1010:0 1011:0 1012:0 1013:0 1014:0 1015:0 1016:0 1017:0 1018:0 1019:0 1020:0 1021:0 1022:0 1023:0 1024:0 1025:0 1026:0 1027:0 1028:0 1029:0 1030:0 1031:0 1032:0 1033:0 1034:0 1035:0 1036:0 1037:0 1038:0 1039:0 1040:0 1041:1 1042:0 1043:0 1044:0 1045:0 1046:1 1047:0 1048:0 1049:0 1050:0 1051:0 1052:0 1053:0 1054:0 1055:0 1056:0 1057:0 1058:0 1059:0 1060:0 1061:0 1062:0 1063:0 1064:0 1065:0 1066:0 1067:0 1068:0 1069:0 1070:0 1071:0 1072:0 1073:0 1074:0 1075:0 1076:0 1077:0 1078:0 1079:0 1080:0 1081:0 1082:0 1083:0 1084:0 1085:0 1086:0 1087:0 1088:0 1089:0 1090:0 1091:0 1092:0 1093:0 1094:0 1095:0 1096:0 1097:0 1098:0 1099:0 1100:0 1101:0 1102:0 1103:0 1104:0 1105:0 1106:0 1107:0 1108:0 1109:0 1110:0 1111:0 1112:0 1113:0 1114:0 1115:0 1116:0 1117:0 1118:0 1119:0 1120:0 1121:0 1122:0 1123:0 1124:0 1125:0 1126:0 1127:0 1128:0 1129:0 1130:0 1131:0 1132:0 1133:0 1134:1 1135:0 1136:0 1137:0 1138:0 1139:0 1140:0 1141:0 1142:0 1143:0 1144:0 1145:0 1146:0 1147:0 1148:0 1149:0 1150:0 1151:0 1152:0 1153:0 1154:0 1155:0 1156:0 1157:0 1158:0 1159:0 1160:0 1161:0 1162:0 1163:0 1164:0 1165:0 1166:0 1167:0 1168:0 1169:0 1170:0 1171:0 1172:0 1173:0 1174:0 1175:0 1176:0 1177:0 1178:0 1179:0 1180:0 1181:0 1182:0 1183:0 1184:0 1185:0 1186:0 1187:0 1188:0 1189:0 1190:0 1191:0 1192:0 1193:0 1194:0 1195:0 1196:0 1197:0 1198:0 1199:0 1200:0 1201:0 1202:0 1203:0 1204:0 1205:0 1206:0 1207:0 1208:0 1209:0 1210:0 1211:0 1212:0 1213:0 1214:0 1215:0 1216:0 1217:0 1218:1 1219:0 1220:0 1221:0 1222:1 1223:0 1224:0 1225:0 1226:0 1227:0 1228:0 1229:0 1230:0 1231:0 1232:0 1233:0 1234:0 1235:0 1236:0 1237:0 1238:0 1239:0 1240:0 1241:0 1242:0 1243:0 1244:0 1245:0 1246:0 1247:0 1248:0 1249:0 1250:0 1251:0 1252:0 1253:0 1254:0 1255:0 1256:0 1257:0 1258:0 1259:0 1260:0 1261:0 1262:0 1263:1 1264:0 1265:0 1266:0 1267:0 1268:0 1269:0 1270:0 1271:0 1272:0 1273:0 1274:0 1275:0 1276:0 1277:0 1278:0 1279:0 1280:0 1281:0 1282:0 1283:0 1284:0 1285:0 1286:0 1287:0 1288:0 1289:0 1290:0 1291:0 1292:0 1293:0 1294:0 1295:0 1296:0 1297:0 1298:0 1299:0 1300:0 1301:0 1302:0 1303:0 1304:0 1305:0 1306:0 1307:0 1308:0 1309:0 1310:0 1311:0 1312:0 1313:0 1314:0 1315:0 1316:0 1317:0 1318:0 1319:0 1320:0 1321:0 1322:0 1323:6 1324:0 1325:0 1326:0 1327:0 1328:0 1329:0 1330:0 1331:0 1332:0 1333:0 1334:0 1335:0 1336:0 1337:0 1338:0 1339:0 1340:0 1341:0 1342:0 1343:0 1344:1 1345:0 1346:0 1347:0 1348:0 1349:0 1350:0 1351:0 1352:0 1353:0 1354:0 1355:0 1356:0 1357:0 1358:0 1359:0 1360:0 1361:0 1362:0 1363:0 1364:0 1365:0 1366:0 1367:0 1368:0 1369:1 1370:0 1371:0 1372:0 1373:0 1374:0 1375:0 1376:0 1377:0 1378:0 1379:0 1380:0 1381:0 1382:0 1383:0 1384:0 1385:0 1386:0 1387:1 1388:0 1389:0 1390:0 1391:0 1392:0 1393:0 1394:0 1395:0 1396:0 1397:0 1398:0 1399:0 1400:0 1401:0 1402:0 1403:0 1404:0 1405:0 1406:0 1407:1 1408:0 1409:0 1410:0 1411:0 1412:0 1413:0 1414:0 1415:0 1416:0 1417:0 1418:0 1419:0 1420:0 1421:0 1422:0 1423:0 1424:0 1425:0 1426:0 1427:0 1428:0 1429:0 1430:0 1431:0 1432:0 1433:0 1434:0 1435:0 1436:0 1437:0 1438:0 1439:0 1440:0 1441:0 1442:0 1443:0 1444:0 1445:0 1446:0 1447:0 1448:0 1449:0 1450:0 1451:0 1452:0 1453:0 1454:0 1455:0 1456:0 1457:0 1458:0 1459:0 1460:0 1461:0 1462:0 1463:0 1464:0 1465:0 1466:0 1467:0 1468:0 1469:0 1470:0 1471:0 1472:0 1473:0 1474:0 1475:0 1476:0 1477:0 1478:1 1479:0 1480:0 1481:0 1482:0 1483:0 1484:0 1485:0 1486:1 1487:0 1488:0 1489:0 1490:0 1491:0 1492:0 1493:0 1494:0 1495:0 1496:0 1497:0 1498:0 1499:0 1500:0 1501:0 1502:0 1503:0 1504:0 1505:0 1506:0 1507:0 1508:0 1509:0 1510:0 1511:0 1512:0 1513:0 1514:0 1515:0 1516:0 1517:0 1518:0 1519:0 1520:0 1521:0 1522:0 1523:0 1524:0 1525:0 1526:0 1527:0 1528:0 1529:0 1530:0 1531:0 1532:0 1533:0 1534:0 1535:0 1536:0 1537:0 1538:0 1539:0 1540:0 1541:0 1542:0 1543:0 1544:0 1545:0 1546:0 1547:0 1548:0 1549:0 1550:0 1551:0 1552:0 1553:0 1554:0 1555:0 1556:0 1557:0 1558:0 1559:0 1560:0 1561:0 1562:0 1563:0 1564:0 1565:0 1566:0 1567:0 1568:0 1569:0 1570:0 1571:0 1572:0 1573:0 1574:0 1575:1 1576:0 1577:0 1578:0 1579:0 1580:0 1581:0 1582:0 1583:0 1584:0 1585:0 1586:0 1587:0 1588:0 1589:0 1590:0 1591:0 1592:0 1593:0 1594:0 1595:0 1596:0 1597:0 1598:0 1599:0 1600:0 1601:0 1602:0 1603:0 1604:0 1605:0 1606:0 1607:0 1608:0 1609:0 1610:0 1611:0 1612:0 1613:0 1614:0 1615:0 1616:0 1617:0 1618:0 1619:0 1620:0 1621:0 1622:0 1623:0 1624:0 1625:0 1626:0 1627:0 1628:0 1629:0 1630:0 1631:0 1632:0 1633:0 1634:0 1635:0 1636:0 1637:0 1638:0 1639:0 1640:0 1641:0 1642:0 1643:0 1644:0 1645:0 1646:0 1647:0 1648:0 1649:0 1650:0 1651:0 1652:0 1653:0 1654:0 1655:0 1656:0 1657:0 1658:0 1659:1 1660:0 1661:0 1662:0 1663:0 1664:0 1665:0 1666:0 1667:0 1668:0 1669:0 1670:0 1671:1 1672:0 1673:0 1674:0 1675:0 1676:0 1677:0 1678:0 1679:0 1680:0 1681:0 1682:0 1683:0 1684:0 1685:0 1686:0 1687:0 1688:0 1689:0 1690:0 1691:0 1692:0 1693:0 1694:0 1695:0 1696:0 1697:0 1698:0 1699:0 1700:0 1701:0 1702:0 1703:0 1704:0 1705:0 1706:0 1707:0 1708:0 1709:0 1710:0 1711:0 1712:0 1713:0 1714:0 1715:0 1716:0 1717:0 1718:1 1719:0 1720:0 1721:0 1722:0 1723:0 1724:0 1725:0 1726:0 1727:0 1728:0 1729:0 1730:0 1731:0 1732:0 1733:0 1734:0 1735:0 1736:0 1737:0 1738:0 1739:0 1740:0 1741:0 1742:0 1743:0 1744:0 1745:0 1746:0 1747:0 1748:0 1749:0 1750:0 1751:0 1752:0 1753:0 1754:0 1755:0 1756:0 1757:0 1758:0 1759:0 1760:0 1761:0 1762:0 1763:0 1764:5 1765:0 1766:0 1767:0 1768:0 1769:0 1770:0 1771:0 1772:0 1773:0 1774:0 1775:0 1776:0 1777:0 1778:0 1779:0 1780:0 1781:0 1782:0 1783:0 1784:0 1785:1 1786:0 1787:0 1788:0 1789:0 1790:0 1791:0 1792:0 1793:0 1794:0 1795:0 1796:0 1797:0 1798:0 1799:0 1800:0 1801:0 1802:0 1803:0 1804:0 1805:0 1806:0 1807:0 1808:0 1809:0 1810:0 1811:0 1812:0 1813:0 1814:0 1815:0 1816:0 1817:0 1818:1 1819:0 1820:0 1821:0 1822:0 1823:0 1824:0 1825:0 1826:0 1827:0 1828:0 1829:0 1830:0 1831:1 1832:0 1833:0 1834:0 1835:0 1836:0 1837:0 1838:0 1839:0 1840:0 1841:0 1842:0 1843:0 1844:0 1845:0 1846:0 1847:0 1848:1 1849:0 1850:0 1851:0 1852:0 1853:0 1854:0 1855:0 1856:0 1857:0 1858:0 1859:0 1860:0 1861:0 1862:0 1863:0 1864:0 1865:0 1866:0 1867:0 1868:0 1869:0 1870:0 1871:0 1872:0 1873:0 1874:0 1875:0 1876:0 1877:0 1878:0 1879:0 1880:0 1881:0 1882:0 1883:0 1884:0 1885:0 1886:0 1887:0 1888:0 1889:0 1890:0 1891:0 1892:0 1893:0 1894:0 1895:0 1896:0 1897:0 1898:0 1899:0 1900:0 1901:0 1902:0 1903:0 1904:0 1905:0 1906:0 1907:0 1908:0 1909:0 1910:0 1911:0 1912:1 1913:0 1914:0 1915:0 1916:0 1917:0 1918:0 1919:0 1920:0 1921:0 1922:0 1923:0 1924:0 1925:0 1926:0 1927:0 1928:0 1929:0 1930:0 1931:0 1932:1 1933:0 1934:0 1935:0 1936:0 1937:0 1938:0 1939:0 1940:0 1941:0 1942:0 1943:0 1944:0 1945:0 1946:0 1947:0 1948:0 1949:0 1950:0 1951:0 1952:0 1953:0 1954:0 1955:0 1956:0 1957:0 1958:0 1959:0 1960:0 1961:0 1962:0 1963:0 1964:0 1965:0 1966:0 1967:0 1968:0 1969:0 1970:0 1971:0 1972:0 1973:0 1974:0 1975:0 1976:0 1977:0 1978:0 1979:0 1980:0 1981:0 1982:0 1983:0 1984:0 1985:0 1986:0 1987:0 1988:0 1989:0 1990:0 1991:0 1992:0 1993:0 1994:0 1995:0 1996:0 1997:0 1998:0 1999:0 2000:0 2001:0 2002:0 2003:0 2004:0 2005:0 2006:0 2007:0 2008:0 2009:0 2010:0 2011:0 2012:0 2013:0 2014:0 2015:0 2016:1 2017:0 2018:0 2019:0 2020:0 2021:0 2022:0 2023:0 2024:0 2025:0 2026:0 2027:0 2028:0 2029:0 2030:0 2031:0 2032:0 2033:0 2034:0 2035:0 2036:0 2037:0 2038:0 2039:0 2040:0 2041:0 2042:0 2043:0 2044:0 2045:0 2046:0 2047:0 2048:0 2049:0 2050:0 2051:0 2052:0 2053:0 2054:0 2055:0 2056:0 2057:0 2058:0 2059:0 2060:0 2061:0 2062:0 2063:0 2064:0 2065:0 2066:0 2067:0 2068:0 2069:0 2070:0 2071:0 2072:0 2073:0 2074:0 2075:0 2076:0 2077:0 2078:0 2079:0 2080:0 2081:0 2082:0 2083:0 2084:0 2085:0 2086:0 2087:0 2088:0 2089:0 2090:0 2091:0 2092:0 2093:0 2094:0 2095:0 2096:0 2097:0 2098:0 2099:0 2100:1 2101:0 2102:0 2103:0 2104:0 2105:0 2106:0 2107:0 2108:0 2109:0 2110:0 2111:0 2112:0 2113:0 2114:0 2115:0 2116:1 2117:0 2118:0 2119:0 2120:0 2121:0 2122:0 2123:0 2124:0 2125:0 2126:0 2127:0 2128:0 2129:0 2130:0 2131:0 2132:0 2133:0 2134:0 2135:0 2136:0 2137:0 2138:0 2139:0 2140:0 2141:0 2142:0 2143:0 2144:0 2145:0 2146:0 2147:0 2148:0 2149:0 2150:1 2151:0 2152:0 2153:0 2154:0 2155:0 2156:0 2157:0 2158:0 2159:0 2160:0 2161:0 2162:0 2163:0 2164:0 2165:0 2166:0 2167:0 2168:0 2169:0 2170:0 2171:0 2172:0 2173:0 2174:0 2175:0 2176:0 2177:0 2178:0 2179:0 2180:0 2181:0 2182:0 2183:0 2184:0 2185:0 2186:0 2187:0 2188:0 2189:0 2190:0 2191:0 2192:0 2193:0 2194:0 2195:0 2196:0 2197:0 2198:0 2199:0 2200:0 2201:0 2202:0 2203:0 2204:0 2205:4 #
2.7379295281462923128401598660275 1:0 2:0 3:0 4:0 5:0 6:0 7:0 8:0 9:0 10:0 11:0 12:0 13:0 14:0 15:0 16:0 17:0 18:0 19:0 20:0 21:0 22:0 23:0 24:0 25:0 26:0 27:0 28:0 29:0 30:0 31:0 32:0 33:1 34:0 35:0 36:0 37:0 38:1 39:0 40:0 41:0 42:0 43:0 44:0 45:0 46:0 47:0 48:0 49:0 50:0 51:0 52:0 53:0 54:0 55:0 56:0 57:0 58:0 59:0 60:0 61:0 62:0 63:0 64:0 65:0 66:0 67:0 68:0 69:0 70:0 71:0 72:0 73:0 74:0 75:0 76:0 77:0 78:0 79:0 80:0 81:0 82:0 83:0 84:0 85:0 86:1 87:0 88:0 89:1 90:0 91:0 92:0 93:0 94:0 95:0 96:0 97:0 98:0 99:0 100:0 101:0 102:0 103:0 104:0 105:0 106:0 107:0 108:0 109:0 110:0 111:0 112:0 113:0 114:0 115:0 116:0 117:0 118:0 119:0 120:0 121:0 122:0 123:0 124:0 125:0 126:0 127:0 128:0 129:0 130:0 131:0 132:0 133:0 134:0 135:0 136:1 137:0 138:0 139:0 140:0 141:0 142:0 143:0 144:0 145:0 146:0 147:0 148:0 149:0 150:0 151:0 152:0 153:0 154:0 155:0 156:0 157:0 158:0 159:0 160:0 161:0 162:0 163:0 164:0 165:0 166:0 167:0 168:0 169:0 170:0 171:0 172:0 173:0 174:0 175:0 176:0 177:0 178:0 179:0 180:0 181:0 182:1 183:0 184:0 185:0 186:0 187:0 188:0 189:0 190:0 191:0 192:0 193:0 194:1 195:0 196:0 197:0 198:0 199:0 200:0 201:0 202:0 203:0 204:0 205:0 206:0 207:0 208:0 209:0 210:0 211:0 212:0 213:0 214:0 215:0 216:0 217:0 218:0 219:0 220:0 221:0 222:0 223:0 224:0 225:0 226:0 227:0 228:0 229:0 230:0 231:0 232:0 233:1 234:0 235:0 236:0 237:0 238:0 239:0 240:0 241:0 242:0 243:0 244:0 245:0 246:0 247:0 248:0 249:1 250:0 251:0 252:0 253:0 254:0 255:0 256:0 257:0 258:0 259:0 260:0 261:0 262:0 263:0 264:1 265:0 266:0 267:0 268:0 269:0 270:0 271:0 272:0 273:0 274:0 275:0 276:0 277:0 278:0 279:0 280:0 281:0 282:0 283:0 284:1 285:0 286:1 287:0 288:0 289:0 290:0 291:0 292:0 293:0 294:0 295:0 296:0 297:0 298:0 299:0 300:0 301:0 302:0 303:0 304:0 305:0 306:0 307:0 308:1 309:0 310:1 311:0 312:0 313:0 314:0 315:0 316:0 317:0 318:0 319:0 320:0 321:0 322:1 323:0 324:0 325:0 326:0 327:0 328:0 329:0 330:0 331:0 332:0 333:0 334:0 335:0 336:0 337:0 338:0 339:0 340:0 341:0 342:0 343:0 344:0 345:0 346:0 347:0 348:0 349:0 350:0 351:1 352:0 353:0 354:0 355:0 356:0 357:0 358:0 359:0 360:0 361:0 362:0 363:0 364:0 365:0 366:0 367:0 368:0 369:0 370:0 371:0 372:0 373:0 374:0 375:0 376:0 377:1 378:0 379:0 380:0 381:0 382:0 383:0 384:0 385:0 386:0 387:0 388:0 389:0 390:0 391:0 392:0 393:0 394:0 395:0 396:0 397:0 398:0 399:0 400:0 401:0 402:0 403:0 404:0 405:0 406:0 407:0 408:0 409:0 410:0 411:0 412:0 413:0 414:1 415:0 416:0 417:0 418:0 419:0 420:0 421:0 422:0 423:0 424:0 425:0 426:0 427:0 428:0 429:0 430:0 431:0 432:0 433:0 434:0 435:0 436:0 437:0 438:0 439:0 440:0 441:0 442:0 443:0 444:0 445:0 446:0 447:0 448:0 449:0 450:0 451:0 452:0 453:0 454:0 455:0 456:0 457:0 458:0 459:0 460:0 461:0 462:0 463:0 464:0 465:0 466:0 467:0 468:0 469:0 470:0 471:0 472:0 473:0 474:0 475:0 476:0 477:1 478:0 479:0 480:1 481:0 482:0 483:0 484:0 485:0 486:0 487:0 488:0 489:0 490:0 491:0 492:0 493:0 494:0 495:0 496:0 497:0 498:0 499:0 500:0 501:0 502:0 503:0 504:0 505:0 506:0 507:0 508:0 509:0 510:0 511:0 512:0 513:0 514:0 515:0 516:0 517:0 518:0 519:0 520:0 521:0 522:0 523:0 524:0 525:0 526:0 527:1 528:0 529:0 530:0 531:0 532:0 533:0 534:0 535:0 536:0 537:0 538:0 539:0 540:0 541:0 542:1 543:0 544:0 545:0 546:0 547:0 548:0 549:0 550:0 551:0 552:0 553:0 554:0 555:0 556:0 557:0 558:0 559:0 560:0 561:0 562:0 563:0 564:0 565:0 566:0 567:0 568:0 569:0 570:0 571:0 572:1 573:0 574:0 575:0 576:0 577:0 578:0 579:0 580:0 581:0 582:0 583:0 584:0 585:0 586:0 587:0 588:0 589:0 590:0 591:0 592:0 593:0 594:0 595:0 596:0 597:0 598:0 599:0 600:0 601:0 602:0 603:0 604:0 605:0 606:0 607:0 608:0 609:0 610:0 611:0 612:0 613:0 614:0 615:0 616:0 617:0 618:0 619:0 620:0 621:0 622:1 623:0 624:0 625:0 626:0 627:0 628:0 629:0 630:0 631:0 632:0 633:0 634:0 635:1 636:0 637:0 638:0 639:0 640:0 641:0 642:0 643:0 644:0 645:0 646:0 647:0 648:0 649:0 650:0 651:0 652:0 653:0 654:0 655:0 656:0 657:0 658:0 659:0 660:0 661:0 662:0 663:0 664:0 665:0 666:0 667:0 668:0 669:0 670:0 671:0 672:0 673:0 674:0 675:0 676:0 677:0 678:0 679:0 680:0 681:0 682:0 683:0 684:1 685:0 686:0 687:0 688:0 689:0 690:0 691:0 692:1 693:0 694:0 695:1 696:0 697:0 698:0 699:0 700:0 701:0 702:0 703:0 704:0 705:0 706:0 707:0 708:0 709:0 710:0 711:0 712:0 713:0 714:0 715:0 716:0 717:0 718:0 719:0 720:0 721:0 722:0 723:0 724:0 725:0 726:1 727:0 728:0 729:0 730:0 731:0 732:0 733:0 734:0 735:0 736:0 737:0 738:0 739:0 740:0 741:0 742:1 743:0 744:0 745:0 746:1 747:0 748:0 749:0 750:0 751:0 752:0 753:0 754:0 755:0 756:0 757:0 758:0 759:0 760:0 761:0 762:0 763:0 764:0 765:0 766:1 767:0 768:0 769:0 770:0 771:0 772:0 773:0 774:0 775:0 776:0 777:0 778:0 779:0 780:0 781:0 782:0 783:0 784:0 785:0 786:0 787:0 788:0 789:0 790:0 791:1 792:0 793:0 794:0 795:0 796:0 797:0 798:0 799:0 800:0 801:0 802:0 803:0 804:0 805:0 806:0 807:0 808:0 809:0 810:0 811:0 812:0 813:1 814:0 815:0 816:0 817:0 818:0 819:0 820:0 821:0 822:0 823:0 824:0 825:0 826:0 827:0 828:0 829:0 830:0 831:0 832:0 833:0 834:0 835:0 836:0 837:0 838:0 839:0 840:0 841:0 842:0 843:0 844:0 845:0 846:0 847:0 848:0 849:0 850:0 851:0 852:0 853:0 854:0 855:0 856:1 857:0 858:0 859:0 860:0 861:0 862:0 863:0 864:0 865:0 866:0 867:0 868:0 869:0 870:0 871:0 872:0 873:0 874:0 875:0 876:0 877:0 878:0 879:0 880:0 881:0 882:0 883:0 884:0 885:0 886:0 887:0 888:0 889:0 890:0 891:0 892:0 893:0 894:0 895:0 896:0 897:0 898:0 899:0 900:0 901:0 902:0 903:0 904:0 905:0 906:0 907:0 908:0 909:0 910:0 911:0 912:0 913:0 914:0 915:0 916:0 917:1 918:0 919:0 920:0 921:0 922:0 923:1 924:0 925:0 926:0 927:0 928:0 929:0 930:0 931:0 932:0 933:0 934:0 935:0 936:0 937:0 938:0 939:0 940:0 941:0 942:0 943:0 944:0 945:0 946:0 947:0 948:0 949:0 950:0 951:0 952:0 953:0 954:0 955:0 956:0 957:0 958:0 959:0 960:0 961:0 962:0 963:0 964:0 965:0 966:0 967:0 968:0 969:0 970:0 971:0 972:0 973:0 974:0 975:0 976:0 977:0 978:0 979:0 980:0 981:1 982:0 983:1 984:0 985:0 986:0 987:0 988:0 989:0 990:0 991:0 992:0 993:0 994:0 995:0 996:0 997:0 998:0 999:0 1000:0 1001:0 1002:0 1003:0 1004:0 1005:0 1006:0 1007:0 1008:0 1009:0 1010:0 1011:0 1012:0 1013:1 1014:0 1015:0 1016:0 1017:0 1018:0 1019:0 1020:0 1021:0 1022:0 1023:0 1024:0 1025:0 1026:0 1027:0 1028:0 1029:0 1030:0 1031:0 1032:0 1033:0 1034:0 1035:0 1036:0 1037:0 1038:0 1039:0 1040:0 1041:0 1042:0 1043:0 1044:0 1045:0 1046:0 1047:0 1048:0 1049:0 1050:0 1051:0 1052:0 1053:0 1054:0 1055:0 1056:0 1057:0 1058:0 1059:0 1060:0 1061:0 1062:1 1063:0 1064:0 1065:0 1066:0 1067:0 1068:0 1069:0 1070:0 1071:0 1072:0 1073:1 1074:0 1075:0 1076:0 1077:0 1078:0 1079:0 1080:0 1081:0 1082:0 1083:0 1084:0 1085:0 1086:0 1087:0 1088:0 1089:0 1090:0 1091:0 1092:0 1093:0 1094:0 1095:0 1096:0 1097:0 1098:0 1099:0 1100:0 1101:0 1102:0 1103:0 1104:0 1105:0 1106:0 1107:0 1108:0 1109:0 1110:0 1111:0 1112:0 1113:0 1114:0 1115:0 1116:0 1117:0 1118:0 1119:0 1120:0 1121:0 1122:0 1123:0 1124:0 1125:0 1126:0 1127:0 1128:1 1129:0 1130:0 1131:1 1132:0 1133:0 1134:0 1135:0 1136:0 1137:0 1138:0 1139:0 1140:0 1141:0 1142:0 1143:0 1144:0 1145:0 1146:1 1147:0 1148:0 1149:0 1150:0 1151:0 1152:0 1153:0 1154:0 1155:0 1156:0 1157:1 1158:0 1159:0 1160:0 1161:0 1162:0 1163:0 1164:0 1165:0 1166:0 1167:0 1168:0 1169:0 1170:0 1171:0 1172:0 1173:0 1174:0 1175:0 1176:0 1177:0 1178:0 1179:0 1180:0 1181:0 1182:0 1183:0 1184:0 1185:0 1186:1 1187:0 1188:0 1189:0 1190:0 1191:0 1192:0 1193:0 1194:0 1195:0 1196:0 1197:0 1198:0 1199:0 1200:0 1201:0 1202:1 1203:0 1204:0 1205:0 1206:0 1207:0 1208:0 1209:0 1210:0 1211:0 1212:0 1213:0 1214:0 1215:0 1216:0 1217:0 1218:0 1219:0 1220:0 1221:0 1222:0 1223:0 1224:0 1225:0 1226:0 1227:0 1228:0 1229:1 1230:0 1231:0 1232:0 1233:0 1234:0 1235:0 1236:0 1237:0 1238:0 1239:0 1240:0 1241:0 1242:0 1243:0 1244:0 1245:0 1246:0 1247:0 1248:0 1249:0 1250:0 1251:0 1252:0 1253:0 1254:0 1255:1 1256:0 1257:0 1258:0 1259:0 1260:0 1261:0 1262:0 1263:0 1264:0 1265:0 1266:0 1267:0 1268:0 1269:0 1270:0 1271:0 1272:0 1273:0 1274:0 1275:0 1276:0 1277:0 1278:0 1279:0 1280:0 1281:0 1282:0 1283:0 1284:0 1285:0 1286:0 1287:0 1288:1 1289:0 1290:0 1291:0 1292:0 1293:0 1294:0 1295:0 1296:0 1297:0 1298:0 1299:0 1300:0 1301:0 1302:0 1303:0 1304:0 1305:0 1306:0 1307:0 1308:0 1309:0 1310:0 1311:0 1312:0 1313:0 1314:0 1315:0 1316:0 1317:0 1318:0 1319:0 1320:0 1321:0 1322:0 1323:0 1324:0 1325:0 1326:0 1327:0 1328:0 1329:0 1330:0 1331:0 1332:0 1333:0 1334:0 1335:0 1336:0 1337:0 1338:0 1339:0 1340:0 1341:0 1342:0 1343:0 1344:0 1345:0 1346:0 1347:0 1348:0 1349:0 1350:0 1351:0 1352:0 1353:0 1354:0 1355:1 1356:0 1357:0 1358:0 1359:1 1360:0 1361:0 1362:0 1363:0 1364:0 1365:0 1366:0 1367:0 1368:0 1369:0 1370:0 1371:0 1372:0 1373:0 1374:0 1375:0 1376:0 1377:0 1378:0 1379:0 1380:0 1381:0 1382:0 1383:0 1384:0 1385:0 1386:0 1387:0 1388:0 1389:0 1390:0 1391:0 1392:0 1393:0 1394:0 1395:0 1396:0 1397:0 1398:0 1399:0 1400:0 1401:0 1402:0 1403:0 1404:0 1405:0 1406:0 1407:0 1408:0 1409:0 1410:0 1411:0 1412:0 1413:0 1414:0 1415:0 1416:0 1417:0 1418:0 1419:0 1420:0 1421:1 1422:1 1423:0 1424:0 1425:0 1426:0 1427:0 1428:0 1429:0 1430:0 1431:0 1432:0 1433:0 1434:0 1435:0 1436:0 1437:0 1438:0 1439:0 1440:0 1441:0 1442:0 1443:0 1444:0 1445:0 1446:0 1447:0 1448:0 1449:0 1450:0 1451:1 1452:0 1453:0 1454:0 1455:0 1456:0 1457:0 1458:0 1459:0 1460:0 1461:0 1462:0 1463:0 1464:0 1465:0 1466:0 1467:0 1468:0 1469:0 1470:0 1471:0 1472:0 1473:0 1474:0 1475:0 1476:0 1477:0 1478:0 1479:0 1480:0 1481:0 1482:0 1483:0 1484:0 1485:0 1486:0 1487:0 1488:0 1489:0 1490:0 1491:0 1492:0 1493:1 1494:0 1495:0 1496:0 1497:0 1498:0 1499:0 1500:0 1501:0 1502:0 1503:0 1504:0 1505:0 1506:0 1507:0 1508:0 1509:0 1510:0 1511:0 1512:0 1513:0 1514:0 1515:0 1516:0 1517:0 1518:0 1519:0 1520:0 1521:0 1522:0 1523:0 1524:0 1525:0 1526:0 1527:0 1528:0 1529:1 1530:0 1531:0 1532:0 1533:0 1534:0 1535:0 1536:0 1537:0 1538:0 1539:0 1540:0 1541:0 1542:0 1543:0 1544:0 1545:0 1546:0 1547:0 1548:0 1549:0 1550:0 1551:0 1552:0 1553:0 1554:0 1555:0 1556:0 1557:0 1558:0 1559:0 1560:0 1561:0 1562:0 1563:0 1564:0 1565:0 1566:0 1567:0 1568:0 1569:0 1570:1 1571:0 1572:0 1573:0 1574:1 1575:0 1576:0 1577:0 1578:0 1579:0 1580:0 1581:0 1582:0 1583:0 1584:0 1585:0 1586:0 1587:0 1588:0 1589:0 1590:0 1591:0 1592:0 1593:1 1594:0 1595:0 1596:0 1597:0 1598:0 1599:0 1600:0 1601:0 1602:0 1603:0 1604:0 1605:0 1606:0 1607:0 1608:1 1609:0 1610:0 1611:0 1612:0 1613:0 1614:0 1615:0 1616:0 1617:0 1618:0 1619:0 1620:0 1621:0 1622:1 1623:0 1624:0 1625:0 1626:0 1627:0 1628:0 1629:0 1630:0 1631:0 1632:0 1633:0 1634:0 1635:0 1636:0 1637:0 1638:0 1639:0 1640:0 1641:0 1642:0 1643:1 1644:0 1645:0 1646:0 1647:0 1648:0 1649:0 1650:0 1651:0 1652:0 1653:0 1654:0 1655:0 1656:0 1657:0 1658:0 1659:0 1660:0 1661:0 1662:0 1663:0 1664:0 1665:0 1666:0 1667:0 1668:0 1669:0 1670:0 1671:0 1672:0 1673:0 1674:0 1675:0 1676:0 1677:0 1678:0 1679:0 1680:0 1681:0 1682:0 1683:0 1684:0 1685:0 1686:0 1687:1 1688:0 1689:0 1690:0 1691:0 1692:0 1693:0 1694:0 1695:0 1696:0 1697:0 1698:0 1699:0 1700:0 1701:0 1702:0 1703:0 1704:0 1705:0 1706:0 1707:0 1708:0 1709:0 1710:0 1711:0 1712:0 1713:0 1714:0 1715:0 1716:0 1717:0 1718:0 1719:0 1720:0 1721:0 1722:0 1723:0 1724:0 1725:0 1726:0 1727:0 1728:0 1729:0 1730:0 1731:0 1732:1 1733:0 1734:0 1735:0 1736:0 1737:0 1738:0 1739:0 1740:0 1741:0 1742:0 1743:0 1744:0 1745:0 1746:0 1747:0 1748:0 1749:0 1750:0 1751:0 1752:0 1753:0 1754:0 1755:0 1756:0 1757:0 1758:0 1759:0 1760:0 1761:0 1762:0 1763:0 1764:0 1765:0 1766:0 1767:0 1768:0 1769:0 1770:0 1771:0 1772:0 1773:0 1774:0 1775:0 1776:0 1777:0 1778:0 1779:0 1780:0 1781:0 1782:0 1783:0 1784:0 1785:0 1786:0 1787:0 1788:0 1789:0 1790:0 1791:0 1792:0 1793:0 1794:0 1795:0 1796:0 1797:0 1798:0 1799:0 1800:0 1801:1 1802:0 1803:0 1804:0 1805:0 1806:0 1807:0 1808:0 1809:0 1810:0 1811:0 1812:0 1813:0 1814:0 1815:0 1816:0 1817:0 1818:0 1819:0 1820:0 1821:0 1822:0 1823:0 1824:0 1825:0 1826:0 1827:0 1828:0 1829:0 1830:0 1831:0 1832:0 1833:0 1834:0 1835:0 1836:0 1837:0 1838:0 1839:0 1840:0 1841:0 1842:0 1843:0 1844:0 1845:0 1846:0 1847:0 1848:0 1849:0 1850:0 1851:0 1852:0 1853:0 1854:0 1855:0 1856:0 1857:0 1858:0 1859:1 1860:0 1861:0 1862:1 1863:0 1864:0 1865:0 1866:0 1867:0 1868:0 1869:0 1870:0 1871:0 1872:0 1873:0 1874:0 1875:0 1876:0 1877:0 1878:0 1879:0 1880:0 1881:0 1882:0 1883:0 1884:0 1885:0 1886:0 1887:0 1888:0 1889:0 1890:0 1891:0 1892:0 1893:0 1894:0 1895:0 1896:0 1897:0 1898:0 1899:0 1900:0 1901:0 1902:0 1903:0 1904:0 1905:0 1906:0 1907:1 1908:0 1909:0 1910:0 1911:0 1912:0 1913:0 1914:0 1915:0 1916:0 1917:0 1918:0 1919:0 1920:0 1921:0 1922:0 1923:0 1924:0 1925:0 1926:0 1927:0 1928:0 1929:0 1930:0 1931:0 1932:0 1933:0 1934:0 1935:0 1936:0 1937:0 1938:0 1939:0 1940:0 1941:0 1942:0 1943:0 1944:1 1945:0 1946:0 1947:0 1948:0 1949:0 1950:0 1951:0 1952:0 1953:0 1954:0 1955:0 1956:0 1957:0 1958:0 1959:0 1960:0 1961:0 1962:0 1963:0 1964:0 1965:0 1966:0 1967:0 1968:1 1969:0 1970:0 1971:0 1972:0 1973:0 1974:0 1975:0 1976:0 1977:0 1978:0 1979:0 1980:0 1981:0 1982:0 1983:0 1984:0 1985:0 1986:0 1987:0 1988:0 1989:0 1990:0 1991:0 1992:0 1993:0 1994:0 1995:0 1996:0 1997:0 1998:0 1999:0 2000:0 2001:0 2002:1 2003:0 2004:0 2005:0 2006:0 2007:0 2008:0 2009:0 2010:1 2011:0 2012:0 2013:0 2014:0 2015:0 2016:0 2017:0 2018:0 2019:0 2020:0 2021:0 2022:0 2023:0 2024:0 2025:0 2026:0 2027:0 2028:0 2029:0 2030:0 2031:0 2032:0 2033:0 2034:0 2035:0 2036:1 2037:0 2038:0 2039:0 2040:0 2041:0 2042:0 2043:0 2044:0 2045:0 2046:0 2047:0 2048:0 2049:0 2050:0 2051:0 2052:0 2053:0 2054:0 2055:1 2056:0 2057:0 2058:0 2059:0 2060:0 2061:0 2062:0 2063:1 2064:0 2065:0 2066:0 2067:0 2068:0 2069:0 2070:0 2071:0 2072:0 2073:0 2074:0 2075:0 2076:0 2077:0 2078:0 2079:0 2080:0 2081:1 2082:0 2083:0 2084:0 2085:0 2086:0 2087:0 2088:0 2089:0 2090:0 2091:0 2092:0 2093:0 2094:0 2095:0 2096:0 2097:0 2098:0 2099:0 2100:0 2101:0 2102:0 2103:0 2104:0 2105:0 2106:0 2107:0 2108:0 2109:0 2110:0 2111:0 2112:0 2113:0 2114:0 2115:0 2116:0 2117:0 2118:0 2119:0 2120:0 2121:0 2122:0 2123:0 2124:0 2125:0 2126:0 2127:0 2128:0 2129:0 2130:0 2131:1 2132:0 2133:0 2134:0 2135:0 2136:0 2137:0 2138:0 2139:0 2140:0 2141:0 2142:0 2143:0 2144:0 2145:0 2146:0 2147:0 2148:0 2149:0 2150:0 2151:0 2152:0 2153:0 2154:0 2155:0 2156:0 2157:0 2158:0 2159:0 2160:0 2161:0 2162:0 2163:0 2164:0 2165:0 2166:0 2167:0 2168:1 2169:0 2170:0 2171:0 2172:0 2173:0 2174:0 2175:0 2176:0 2177:0 2178:0 2179:0 2180:0 2181:0 2182:0 2183:0 2184:0 2185:0 2186:0 2187:0 2188:0 2189:0 2190:0 2191:0 2192:0 2193:0 2194:0 2195:0 2196:0 2197:0 2198:0 2199:0 2200:0 2201:0 2202:0 2203:0 2204:0 2205:0 #
3.28705842012420035302966425661 1:0 2:1 3:0 4:0 5:0 6:0 7:0 8:0 9:0 10:0 11:0 12:1 13:1 14:0 15:0 16:0 17:0 18:0 19:0 20:0 21:0 22:1 23:0 24:1 25:0 26:0 27:0 28:0 29:0 30:0 31:0 32:0 33:0 34:0 35:0 36:0 37:1 38:0 39:0 40:0 41:0 42:0 43:0 44:0 45:0 46:0 47:0 48:0 49:0 50:0 51:0 52:0 53:0 54:0 55:0 56:0 57:1 58:0 59:0 60:1 61:0 62:0 63:0 64:0 65:0 66:0 67:0 68:0 69:0 70:0 71:0 72:0 73:0 74:0 75:0 76:0 77:0 78:0 79:0 80:0 81:0 82:0 83:0 84:0 85:0 86:0 87:0 88:0 89:0 90:0 91:0 92:0 93:0 94:0 95:0 96:0 97:0 98:0 99:0 100:0 101:0 102:0 103:0 104:0 105:0 106:0 107:0 108:0 109:0 110:0 111:0 112:0 113:0 114:0 115:0 116:0 117:0 118:0 119:0 120:0 121:0 122:1 123:0 124:0 125:0 126:0 127:0 128:0 129:0 130:0 131:0 132:0 133:0 134:0 135:0 136:0 137:0 138:0 139:0 140:0 141:0 142:0 143:0 144:0 145:0 146:0 147:0 148:0 149:0 150:0 151:0 152:0 153:0 154:0 155:0 156:0 157:0 158:0 159:0 160:0 161:0 162:0 163:0 164:0 165:0 166:0 167:0 168:0 169:0 170:0 171:0 172:0 173:0 174:0 175:0 176:0 177:0 178:0 179:0 180:0 181:0 182:0 183:0 184:0 185:0 186:0 187:0 188:0 189:0 190:0 191:0 192:0 193:0 194:0 195:0 196:0 197:0 198:0 199:0 200:0 201:0 202:0 203:0 204:0 205:0 206:0 207:0 208:0 209:0 210:0 211:0 212:0 213:0 214:0 215:0 216:0 217:0 218:0 219:0 220:0 221:0 222:0 223:0 224:0 225:0 226:0 227:0 228:0 229:0 230:0 231:0 232:0 233:0 234:0 235:0 236:0 237:1 238:0 239:0 240:0 241:0 242:0 243:1 244:0 245:0 246:0 247:0 248:0 249:0 250:0 251:0 252:0 253:0 254:1 255:0 256:0 257:0 258:0 259:0 260:0 261:0 262:0 263:0 264:0 265:0 266:0 267:0 268:0 269:0 270:0 271:0 272:0 273:0 274:0 275:0 276:0 277:0 278:0 279:0 280:0 281:0 282:0 283:0 284:0 285:0 286:0 287:0 288:0 289:0 290:0 291:0 292:0 293:0 294:0 295:1 296:0 297:1 298:0 299:0 300:0 301:0 302:0 303:0 304:0 305:0 306:0 307:0 308:0 309:0 310:0 311:0 312:0 313:0 314:0 315:0 316:1 317:0 318:0 319:0 320:0 321:0 322:0 323:0 324:0 325:0 326:0 327:0 328:0 329:0 330:0 331:1 332:0 333:0 334:0 335:0 336:0 337:0 338:1 339:0 340:0 341:0 342:0 343:0 344:0 345:0 346:0 347:0 348:0 349:0 350:0 351:0 352:0 353:0 354:0 355:0 356:0 357:0 358:0 359:0 360:0 361:0 362:0 363:0 364:0 365:0 366:0 367:0 368:0 369:0 370:0 371:0 372:1 373:0 374:0 375:0 376:0 377:0 378:0 379:0 380:0 381:0 382:0 383:0 384:0 385:0 386:0 387:0 388:0 389:0 390:0 391:0 392:0 393:0 394:0 395:0 396:0 397:0 398:0 399:0 400:0 401:0 402:0 403:0 404:0 405:0 406:0 407:0 408:0 409:0 410:0 411:0 412:0 413:0 414:0 415:0 416:0 417:0 418:0 419:0 420:0 421:0 422:0 423:0 424:0 425:0 426:0 427:0 428:0 429:0 430:0 431:0 432:0 433:0 434:0 435:0 436:0 437:0 438:0 439:0 440:0 441:0 442:0 443:1 444:0 445:0 446:0 447:0 448:0 449:0 450:0 451:0 452:0 453:1 454:0 455:0 456:0 457:1 458:0 459:0 460:0 461:0 462:0 463:0 464:0 465:0 466:0 467:0 468:0 469:0 470:0 471:0 472:0 473:0 474:1 475:0 476:0 477:1 478:1 479:0 480:0 481:0 482:0 483:0 484:0 485:0 486:1 487:0 488:0 489:0 490:0 491:0 492:0 493:0 494:0 495:0 496:0 497:0 498:1 499:0 500:0 501:0 502:0 503:0 504:0 505:0 506:0 507:0 508:0 509:0 510:0 511:0 512:0 513:0 514:0 515:0 516:0 517:0 518:0 519:0 520:0 521:0 522:0 523:0 524:0 525:0 526:0 527:0 528:0 529:0 530:0 531:0 532:0 533:0 534:0 535:0 536:0 537:0 538:0 539:0 540:0 541:0 542:0 543:0 544:0 545:0 546:0 547:0 548:1 549:0 550:0 551:0 552:0 553:0 554:0 555:0 556:0 557:0 558:0 559:0 560:0 561:0 562:0 563:0 564:0 565:0 566:0 567:0 568:0 569:0 570:0 571:0 572:0 573:0 574:0 575:0 576:0 577:0 578:0 579:0 580:0 581:0 582:0 583:0 584:0 585:0 586:0 587:0 588:0 589:0 590:0 591:0 592:0 593:0 594:0 595:0 596:0 597:0 598:0 599:0 600:0 601:0 602:0 603:0 604:0 605:0 606:0 607:0 608:0 609:0 610:0 611:0 612:0 613:0 614:0 615:0 616:0 617:0 618:0 619:0 620:0 621:0 622:0 623:0 624:0 625:0 626:0 627:0 628:0 629:0 630:0 631:0 632:0 633:0 634:0 635:0 636:0 637:0 638:0 639:0 640:0 641:0 642:0 643:0 644:0 645:0 646:0 647:0 648:0 649:0 650:0 651:0 652:0 653:0 654:0 655:0 656:0 657:0 658:0 659:0 660:0 661:0 662:0 663:0 664:0 665:0 666:0 667:0 668:0 669:0 670:0 671:0 672:0 673:0 674:0 675:0 676:0 677:0 678:1 679:0 680:0 681:0 682:0 683:0 684:0 685:0 686:0 687:0 688:0 689:1 690:0 691:0 692:0 693:0 694:1 695:0 696:0 697:0 698:0 699:0 700:0 701:0 702:0 703:0 704:0 705:0 706:0 707:0 708:0 709:0 710:0 711:0 712:0 713:0 714:0 715:0 716:0 717:0 718:0 719:0 720:0 721:0 722:0 723:0 724:0 725:0 726:0 727:0 728:0 729:0 730:0 731:0 732:0 733:0 734:0 735:0 736:0 737:1 738:0 739:0 740:0 741:0 742:0 743:0 744:0 745:0 746:0 747:0 748:0 749:0 750:0 751:0 752:0 753:1 754:0 755:0 756:0 757:1 758:0 759:0 760:0 761:0 762:0 763:0 764:0 765:0 766:0 767:0 768:0 769:1 770:0 771:0 772:0 773:0 774:0 775:0 776:0 777:0 778:0 779:0 780:0 781:0 782:0 783:0 784:0 785:0 786:0 787:0 788:0 789:0 790:0 791:0 792:0 793:0 794:0 795:0 796:0 797:0 798:0 799:1 800:0 801:0 802:0 803:0 804:0 805:0 806:0 807:0 808:0 809:0 810:0 811:0 812:0 813:0 814:0 815:0 816:0 817:0 818:0 819:0 820:0 821:0 822:0 823:0 824:0 825:0 826:0 827:0 828:0 829:0 830:0 831:0 832:0 833:0 834:0 835:0 836:0 837:0 838:0 839:0 840:0 841:0 842:0 843:0 844:0 845:0 846:0 847:0 848:0 849:0 850:0 851:0 852:0 853:0 854:0 855:0 856:0 857:0 858:0 859:0 860:0 861:0 862:0 863:0 864:0 865:0 866:0 867:0 868:0 869:0 870:0 871:0 872:0 873:0 874:0 875:0 876:0 877:0 878:0 879:0 880:0 881:0 882:0 883:1 884:0 885:0 886:0 887:0 888:1 889:0 890:0 891:0 892:0 893:0 894:0 895:0 896:0 897:0 898:1 899:0 900:0 901:0 902:0 903:0 904:1 905:0 906:1 907:0 908:0 909:0 910:0 911:0 912:0 913:0 914:0 915:1 916:0 917:0 918:0 919:0 920:0 921:0 922:0 923:0 924:0 925:1 926:0 927:0 928:0 929:0 930:0 931:0 932:0 933:0 934:0 935:0 936:0 937:0 938:0 939:0 940:0 941:0 942:1 943:0 944:0 945:0 946:0 947:0 948:0 949:0 950:0 951:0 952:0 953:0 954:0 955:0 956:0 957:0 958:0 959:0 960:0 961:0 962:0 963:0 964:0 965:0 966:0 967:0 968:0 969:0 970:0 971:0 972:0 973:0 974:0 975:0 976:0 977:0 978:0 979:0 980:0 981:0 982:0 983:0 984:0 985:0 986:0 987:0 988:0 989:0 990:0 991:0 992:0 993:0 994:0 995:0 996:0 997:0 998:0 999:0 1000:0 1001:0 1002:0 1003:0 1004:0 1005:0 1006:0 1007:0 1008:0 1009:0 1010:0 1011:0 1012:0 1013:0 1014:0 1015:0 1016:0 1017:0 1018:0 1019:0 1020:0 1021:0 1022:0 1023:0 1024:0 1025:0 1026:0 1027:0 1028:0 1029:0 1030:0 1031:0 1032:0 1033:0 1034:0 1035:0 1036:0 1037:0 1038:0 1039:0 1040:0 1041:0 1042:0 1043:0 1044:0 1045:0 1046:0 1047:0 1048:0 1049:0 1050:0 1051:0 1052:0 1053:0 1054:0 1055:0 1056:0 1057:0 1058:0 1059:0 1060:0 1061:0 1062:0 1063:0 1064:0 1065:0 1066:0 1067:0 1068:0 1069:0 1070:0 1071:0 1072:0 1073:0 1074:0 1075:0 1076:0 1077:0 1078:0 1079:0 1080:0 1081:0 1082:0 1083:0 1084:0 1085:0 1086:0 1087:0 1088:0 1089:0 1090:0 1091:0 1092:0 1093:0 1094:0 1095:0 1096:0 1097:0 1098:0 1099:0 1100:0 1101:0 1102:0 1103:0 1104:0 1105:0 1106:0 1107:0 1108:0 1109:0 1110:0 1111:0 1112:0 1113:0 1114:0 1115:1 1116:0 1117:0 1118:0 1119:0 1120:0 1121:0 1122:0 1123:0 1124:0 1125:0 1126:0 1127:0 1128:0 1129:0 1130:1 1131:0 1132:0 1133:0 1134:0 1135:0 1136:0 1137:0 1138:0 1139:0 1140:0 1141:0 1142:0 1143:0 1144:0 1145:0 1146:1 1147:0 1148:0 1149:0 1150:0 1151:0 1152:0 1153:0 1154:0 1155:0 1156:0 1157:0 1158:0 1159:0 1160:0 1161:0 1162:0 1163:0 1164:0 1165:0 1166:0 1167:0 1168:0 1169:0 1170:0 1171:0 1172:0 1173:0 1174:0 1175:0 1176:0 1177:0 1178:0 1179:0 1180:0 1181:0 1182:0 1183:0 1184:0 1185:0 1186:0 1187:0 1188:0 1189:0 1190:0 1191:1 1192:1 1193:0 1194:0 1195:0 1196:0 1197:0 1198:0 1199:1 1200:0 1201:0 1202:0 1203:0 1204:0 1205:0 1206:0 1207:0 1208:0 1209:0 1210:1 1211:0 1212:0 1213:0 1214:0 1215:0 1216:0 1217:0 1218:0 1219:0 1220:0 1221:0 1222:0 1223:0 1224:0 1225:0 1226:0 1227:0 1228:0 1229:0 1230:0 1231:0 1232:0 1233:0 1234:0 1235:0 1236:0 1237:0 1238:0 1239:0 1240:0 1241:1 1242:0 1243:0 1244:0 1245:0 1246:0 1247:0 1248:0 1249:0 1250:0 1251:0 1252:0 1253:0 1254:0 1255:0 1256:0 1257:0 1258:0 1259:0 1260:0 1261:0 1262:0 1263:0 1264:0 1265:0 1266:0 1267:0 1268:0 1269:0 1270:0 1271:0 1272:0 1273:0 1274:0 1275:0 1276:0 1277:0 1278:0 1279:0 1280:0 1281:0 1282:0 1283:0 1284:0 1285:0 1286:0 1287:0 1288:0 1289:0 1290:0 1291:0 1292:0 1293:0 1294:0 1295:0 1296:0 1297:0 1298:0 1299:0 1300:0 1301:0 1302:0 1303:0 1304:0 1305:0 1306:0 1307:0 1308:0 1309:0 1310:0 1311:0 1312:0 1313:0 1314:0 1315:0 1316:0 1317:0 1318:0 1319:0 1320:0 1321:0 1322:0 1323:0 1324:1 1325:0 1326:0 1327:0 1328:0 1329:0 1330:0 1331:0 1332:0 1333:0 1334:0 1335:1 1336:0 1337:0 1338:0 1339:0 1340:1 1341:0 1342:0 1343:0 1344:0 1345:0 1346:0 1347:0 1348:0 1349:0 1350:1 1351:0 1352:0 1353:0 1354:0 1355:0 1356:0 1357:1 1358:0 1359:0 1360:0 1361:0 1362:1 1363:0 1364:0 1365:0 1366:0 1367:1 1368:0 1369:0 1370:0 1371:0 1372:0 1373:0 1374:0 1375:0 1376:0 1377:0 1378:0 1379:0 1380:1 1381:0 1382:0 1383:0 1384:0 1385:0 1386:0 1387:0 1388:0 1389:0 1390:0 1391:0 1392:0 1393:0 1394:0 1395:0 1396:0 1397:0 1398:0 1399:0 1400:0 1401:0 1402:0 1403:0 1404:0 1405:0 1406:0 1407:0 1408:0 1409:0 1410:0 1411:0 1412:0 1413:0 1414:0 1415:0 1416:0 1417:0 1418:0 1419:0 1420:0 1421:0 1422:0 1423:0 1424:0 1425:0 1426:0 1427:0 1428:0 1429:0 1430:0 1431:0 1432:0 1433:0 1434:0 1435:0 1436:0 1437:0 1438:0 1439:0 1440:0 1441:0 1442:0 1443:0 1444:0 1445:0 1446:0 1447:0 1448:0 1449:0 1450:0 1451:0 1452:0 1453:0 1454:0 1455:0 1456:0 1457:0 1458:0 1459:0 1460:0 1461:0 1462:0 1463:0 1464:0 1465:0 1466:0 1467:0 1468:0 1469:0 1470:0 1471:0 1472:0 1473:0 1474:0 1475:0 1476:0 1477:0 1478:0 1479:0 1480:0 1481:0 1482:0 1483:0 1484:0 1485:0 1486:0 1487:0 1488:0 1489:0 1490:0 1491:0 1492:0 1493:0 1494:0 1495:0 1496:0 1497:0 1498:0 1499:0 1500:0 1501:0 1502:0 1503:0 1504:0 1505:0 1506:0 1507:0 1508:0 1509:0 1510:0 1511:0 1512:0 1513:0 1514:0 1515:0 1516:0 1517:0 1518:0 1519:0 1520:0 1521:0 1522:0 1523:0 1524:0 1525:0 1526:0 1527:0 1528:0 1529:0 1530:0 1531:0 1532:0 1533:0 1534:0 1535:0 1536:0 1537:0 1538:0 1539:0 1540:0 1541:0 1542:0 1543:0 1544:0 1545:0 1546:0 1547:0 1548:0 1549:0 1550:0 1551:0 1552:0 1553:0 1554:0 1555:0 1556:1 1557:0 1558:0 1559:0 1560:0 1561:0 1562:0 1563:0 1564:0 1565:0 1566:0 1567:0 1568:0 1569:0 1570:0 1571:0 1572:0 1573:0 1574:0 1575:0 1576:0 1577:0 1578:0 1579:0 1580:0 1581:0 1582:0 1583:0 1584:0 1585:0 1586:0 1587:1 1588:0 1589:0 1590:0 1591:0 1592:0 1593:0 1594:0 1595:0 1596:0 1597:0 1598:0 1599:0 1600:0 1601:0 1602:0 1603:0 1604:0 1605:0 1606:0 1607:0 1608:0 1609:0 1610:0 1611:0 1612:0 1613:0 1614:0 1615:0 1616:0 1617:0 1618:1 1619:0 1620:0 1621:0 1622:0 1623:0 1624:0 1625:0 1626:0 1627:0 1628:0 1629:0 1630:0 1631:0 1632:0 1633:1 1634:0 1635:0 1636:0 1637:0 1638:0 1639:1 1640:1 1641:0 1642:0 1643:0 1644:0 1645:0 1646:0 1647:0 1648:0 1649:0 1650:0 1651:0 1652:0 1653:0 1654:0 1655:0 1656:0 1657:0 1658:0 1659:0 1660:0 1661:0 1662:0 1663:0 1664:0 1665:0 1666:0 1667:0 1668:0 1669:0 1670:0 1671:0 1672:0 1673:0 1674:0 1675:0 1676:0 1677:0 1678:0 1679:0 1680:0 1681:0 1682:0 1683:0 1684:0 1685:0 1686:0 1687:0 1688:0 1689:0 1690:0 1691:0 1692:0 1693:0 1694:0 1695:0 1696:1 1697:0 1698:0 1699:0 1700:0 1701:0 1702:0 1703:0 1704:0 1705:0 1706:0 1707:0 1708:0 1709:0 1710:0 1711:0 1712:0 1713:0 1714:0 1715:0 1716:0 1717:0 1718:0 1719:0 1720:0 1721:0 1722:0 1723:0 1724:0 1725:0 1726:0 1727:0 1728:0 1729:0 1730:0 1731:0 1732:0 1733:0 1734:0 1735:0 1736:0 1737:0 1738:0 1739:0 1740:0 1741:0 1742:0 1743:0 1744:0 1745:0 1746:0 1747:0 1748:0 1749:0 1750:0 1751:0 1752:0 1753:0 1754:0 1755:0 1756:0 1757:0 1758:0 1759:0 1760:0 1761:0 1762:0 1763:0 1764:0 1765:0 1766:1 1767:0 1768:0 1769:0 1770:0 1771:0 1772:0 1773:0 1774:0 1775:0 1776:1 1777:1 1778:0 1779:0 1780:0 1781:0 1782:0 1783:0 1784:0 1785:0 1786:0 1787:1 1788:0 1789:0 1790:0 1791:0 1792:0 1793:0 1794:0 1795:0 1796:0 1797:0 1798:0 1799:0 1800:1 1801:0 1802:1 1803:0 1804:0 1805:0 1806:0 1807:1 1808:0 1809:0 1810:0 1811:0 1812:0 1813:0 1814:0 1815:0 1816:0 1817:0 1818:0 1819:0 1820:0 1821:0 1822:1 1823:0 1824:0 1825:0 1826:0 1827:0 1828:0 1829:0 1830:0 1831:0 1832:0 1833:0 1834:0 1835:0 1836:0 1837:0 1838:0 1839:0 1840:0 1841:0 1842:0 1843:0 1844:0 1845:0 1846:0 1847:0 1848:0 1849:0 1850:0 1851:0 1852:0 1853:0 1854:0 1855:0 1856:0 1857:0 1858:0 1859:0 1860:0 1861:0 1862:0 1863:0 1864:0 1865:0 1866:0 1867:0 1868:0 1869:0 1870:0 1871:0 1872:0 1873:0 1874:0 1875:0 1876:0 1877:0 1878:0 1879:0 1880:0 1881:0 1882:0 1883:0 1884:0 1885:0 1886:0 1887:0 1888:0 1889:0 1890:0 1891:0 1892:0 1893:0 1894:0 1895:0 1896:0 1897:0 1898:0 1899:0 1900:0 1901:0 1902:0 1903:0 1904:0 1905:0 1906:0 1907:0 1908:0 1909:0 1910:0 1911:0 1912:0 1913:0 1914:0 1915:0 1916:0 1917:0 1918:0 1919:0 1920:0 1921:0 1922:0 1923:0 1924:0 1925:0 1926:0 1927:0 1928:0 1929:0 1930:0 1931:0 1932:0 1933:0 1934:0 1935:0 1936:0 1937:0 1938:0 1939:0 1940:0 1941:0 1942:0 1943:0 1944:0 1945:0 1946:0 1947:0 1948:0 1949:0 1950:0 1951:0 1952:0 1953:0 1954:0 1955:0 1956:0 1957:0 1958:0 1959:0 1960:0 1961:0 1962:0 1963:0 1964:0 1965:0 1966:0 1967:0 1968:0 1969:0 1970:0 1971:0 1972:0 1973:0 1974:0 1975:0 1976:0 1977:0 1978:0 1979:0 1980:0 1981:0 1982:0 1983:0 1984:0 1985:0 1986:0 1987:0 1988:0 1989:0 1990:0 1991:0 1992:0 1993:0 1994:0 1995:0 1996:0 1997:0 1998:0 1999:0 2000:0 2001:0 2002:0 2003:0 2004:0 2005:0 2006:0 2007:0 2008:0 2009:0 2010:0 2011:0 2012:0 2013:0 2014:0 2015:0 2016:0 2017:0 2018:0 2019:0 2020:0 2021:0 2022:1 2023:0 2024:0 2025:0 2026:0 2027:0 2028:0 2029:0 2030:0 2031:0 2032:0 2033:0 2034:0 2035:0 2036:0 2037:0 2038:0 2039:0 2040:0 2041:0 2042:0 2043:0 2044:0 2045:0 2046:0 2047:0 2048:0 2049:0 2050:0 2051:0 2052:0 2053:0 2054:0 2055:0 2056:0 2057:0 2058:0 2059:1 2060:1 2061:0 2062:0 2063:0 2064:0 2065:0 2066:0 2067:0 2068:0 2069:0 2070:0 2071:0 2072:0 2073:0 2074:0 2075:0 2076:0 2077:0 2078:0 2079:0 2080:1 2081:0 2082:0 2083:0 2084:0 2085:0 2086:0 2087:0 2088:0 2089:0 2090:0 2091:1 2092:0 2093:0 2094:0 2095:0 2096:0 2097:0 2098:0 2099:0 2100:0 2101:0 2102:0 2103:0 2104:0 2105:0 2106:0 2107:0 2108:0 2109:0 2110:0 2111:0 2112:0 2113:0 2114:0 2115:0 2116:0 2117:0 2118:0 2119:0 2120:0 2121:0 2122:0 2123:0 2124:0 2125:0 2126:0 2127:0 2128:0 2129:0 2130:0 2131:0 2132:0 2133:0 2134:0 2135:0 2136:0 2137:1 2138:0 2139:0 2140:0 2141:0 2142:0 2143:0 2144:0 2145:0 2146:0 2147:0 2148:0 2149:0 2150:0 2151:0 2152:0 2153:0 2154:0 2155:0 2156:0 2157:0 2158:0 2159:0 2160:0 2161:0 2162:0 2163:0 2164:0 2165:0 2166:0 2167:0 2168:0 2169:0 2170:0 2171:0 2172:0 2173:0 2174:0 2175:0 2176:0 2177:0 2178:0 2179:0 2180:0 2181:0 2182:0 2183:0 2184:0 2185:0 2186:0 2187:0 2188:0 2189:0 2190:0 2191:0 2192:0 2193:0 2194:0 2195:0 2196:0 2197:0 2198:0 2199:0 2200:0 2201:0 2202:0 2203:0 2204:0 2205:0 #
2.9465261423561637244006305991206 1:0 2:0 3:0 4:0 5:0 6:0 7:0 8:0 9:0 10:0 11:0 12:0 13:0 14:0 15:0 16:0 17:0 18:0 19:0 20:0 21:0 22:0 23:0 24:0 25:0 26:0 27:0 28:0 29:0 30:0 31:0 32:0 33:0 34:0 35:0 36:0 37:0 38:0 39:1 40:0 41:0 42:0 43:0 44:0 45:1 46:0 47:0 48:0 49:0 50:0 51:0 52:1 53:0 54:0 55:0 56:0 57:0 58:0 59:0 60:0 61:0 62:0 63:0 64:0 65:0 66:0 67:0 68:0 69:0 70:0 71:0 72:0 73:0 74:0 75:1 76:1 77:0 78:0 79:0 80:0 81:0 82:0 83:0 84:0 85:0 86:0 87:0 88:0 89:0 90:0 91:0 92:0 93:0 94:0 95:0 96:0 97:1 98:0 99:0 100:1 101:0 102:0 103:0 104:0 105:0 106:0 107:0 108:0 109:0 110:0 111:0 112:0 113:0 114:0 115:0 116:0 117:0 118:0 119:0 120:0 121:1 122:0 123:0 124:0 125:0 126:0 127:0 128:0 129:0 130:0 131:0 132:0 133:0 134:0 135:0 136:0 137:0 138:0 139:0 140:0 141:0 142:0 143:0 144:0 145:0 146:0 147:0 148:0 149:0 150:0 151:1 152:0 153:0 154:0 155:0 156:0 157:0 158:0 159:0 160:0 161:0 162:0 163:0 164:0 165:0 166:0 167:0 168:0 169:0 170:0 171:0 172:0 173:0 174:0 175:0 176:0 177:0 178:0 179:0 180:0 181:0 182:0 183:0 184:0 185:0 186:0 187:0 188:0 189:0 190:0 191:0 192:0 193:0 194:0 195:0 196:0 197:0 198:0 199:0 200:0 201:0 202:0 203:1 204:0 205:0 206:0 207:0 208:0 209:0 210:0 211:0 212:0 213:0 214:0 215:0 216:0 217:0 218:0 219:0 220:0 221:0 222:0 223:0 224:0 225:0 226:0 227:0 228:0 229:0 230:0 231:0 232:0 233:0 234:0 235:0 236:1 237:0 238:0 239:0 240:0 241:0 242:0 243:0 244:0 245:0 246:0 247:0 248:0 249:0 250:0 251:0 252:0 253:0 254:0 255:1 256:1 257:0 258:0 259:0 260:0 261:0 262:0 263:0 264:0 265:0 266:0 267:0 268:0 269:0 270:0 271:0 272:0 273:0 274:0 275:1 276:0 277:0 278:0 279:0 280:0 281:0 282:0 283:0 284:0 285:0 286:0 287:0 288:0 289:0 290:0 291:0 292:0 293:0 294:0 295:0 296:0 297:0 298:0 299:0 300:0 301:0 302:0 303:0 304:0 305:0 306:0 307:0 308:0 309:0 310:0 311:0 312:0 313:0 314:0 315:0 316:0 317:0 318:0 319:0 320:1 321:0 322:0 323:1 324:0 325:0 326:0 327:0 328:0 329:0 330:0 331:0 332:0 333:0 334:0 335:0 336:0 337:0 338:0 339:0 340:0 341:0 342:0 343:0 344:0 345:0 346:0 347:0 348:0 349:0 350:0 351:0 352:0 353:0 354:0 355:0 356:0 357:0 358:0 359:0 360:1 361:0 362:0 363:0 364:0 365:0 366:0 367:0 368:0 369:0 370:0 371:0 372:0 373:0 374:0 375:0 376:0 377:0 378:0 379:0 380:0 381:0 382:0 383:0 384:1 385:0 386:0 387:0 388:0 389:0 390:0 391:0 392:0 393:0 394:0 395:0 396:0 397:0 398:0 399:0 400:0 401:0 402:0 403:0 404:0 405:0 406:0 407:0 408:0 409:0 410:0 411:0 412:0 413:0 414:0 415:0 416:0 417:0 418:0 419:0 420:0 421:0 422:0 423:0 424:0 425:0 426:0 427:0 428:0 429:0 430:0 431:0 432:0 433:0 434:0 435:0 436:0 437:0 438:0 439:0 440:0 441:0 442:0 443:0 444:0 445:0 446:0 447:0 448:0 449:0 450:0 451:0 452:0 453:0 454:0 455:0 456:0 457:0 458:0 459:0 460:0 461:0 462:0 463:0 464:0 465:1 466:0 467:0 468:0 469:0 470:0 471:0 472:0 473:0 474:0 475:0 476:0 477:0 478:0 479:0 480:0 481:0 482:0 483:0 484:0 485:0 486:0 487:0 488:0 489:0 490:0 491:0 492:0 493:1 494:0 495:0 496:0 497:1 498:0 499:0 500:0 501:0 502:0 503:0 504:0 505:0 506:0 507:0 508:1 509:1 510:0 511:0 512:0 513:0 514:0 515:0 516:0 517:0 518:0 519:0 520:0 521:0 522:0 523:0 524:0 525:0 526:0 527:0 528:1 529:0 530:1 531:0 532:0 533:0 534:0 535:0 536:0 537:0 538:0 539:0 540:0 541:0 542:0 543:0 544:0 545:0 546:0 547:0 548:0 549:0 550:0 551:0 552:0 553:0 554:1 555:0 556:0 557:0 558:0 559:0 560:0 561:0 562:0 563:0 564:0 565:0 566:0 567:0 568:0 569:0 570:0 571:0 572:0 573:0 574:0 575:0 576:0 577:0 578:0 579:0 580:0 581:0 582:0 583:0 584:0 585:0 586:0 587:0 588:0 589:0 590:0 591:0 592:0 593:0 594:0 595:0 596:0 597:0 598:0 599:0 600:0 601:1 602:0 603:0 604:0 605:0 606:0 607:0 608:0 609:0 610:0 611:0 612:0 613:0 614:0 615:0 616:0 617:0 618:0 619:0 620:0 621:0 622:0 623:0 624:0 625:0 626:0 627:0 628:0 629:0 630:0 631:0 632:1 633:0 634:0 635:0 636:0 637:0 638:0 639:0 640:0 641:0 642:0 643:0 644:0 645:0 646:0 647:0 648:0 649:0 650:0 651:0 652:0 653:0 654:0 655:0 656:0 657:0 658:0 659:0 660:0 661:0 662:0 663:0 664:0 665:0 666:0 667:0 668:0 669:0 670:0 671:0 672:0 673:0 674:0 675:0 676:0 677:0 678:0 679:0 680:0 681:0 682:0 683:0 684:0 685:0 686:0 687:0 688:1 689:0 690:0 691:0 692:0 693:0 694:0 695:0 696:1 697:0 698:0 699:0 700:0 701:0 702:0 703:0 704:0 705:1 706:0 707:0 708:0 709:0 710:0 711:0 712:0 713:0 714:0 715:0 716:0 717:0 718:0 719:0 720:0 721:0 722:0 723:0 724:0 725:0 726:0 727:0 728:0 729:0 730:0 731:0 732:1 733:0 734:0 735:0 736:0 737:0 738:0 739:0 740:0 741:0 742:0 743:0 744:0 745:0 746:0 747:0 748:0 749:0 750:0 751:0 752:0 753:0 754:0 755:0 756:0 757:0 758:0 759:0 760:1 761:0 762:0 763:0 764:0 765:0 766:0 767:0 768:0 769:1 770:0 771:0 772:0 773:0 774:0 775:0 776:0 777:0 778:0 779:0 780:0 781:0 782:0 783:0 784:0 785:0 786:0 787:0 788:0 789:0 790:0 791:0 792:0 793:0 794:0 795:0 796:0 797:0 798:0 799:0 800:0 801:0 802:0 803:0 804:0 805:0 806:0 807:0 808:0 809:0 810:0 811:0 812:0 813:0 814:0 815:0 816:0 817:0 818:0 819:0 820:0 821:0 822:0 823:0 824:0 825:0 826:0 827:0 828:0 829:0 830:0 831:0 832:0 833:0 834:0 835:1 836:0 837:0 838:0 839:0 840:0 841:0 842:0 843:0 844:0 845:0 846:0 847:0 848:0 849:0 850:0 851:0 852:0 853:0 854:0 855:0 856:0 857:0 858:0 859:0 860:0 861:0 862:0 863:0 864:0 865:0 866:0 867:0 868:0 869:0 870:0 871:0 872:0 873:0 874:0 875:0 876:0 877:0 878:0 879:0 880:0 881:0 882:0 883:0 884:0 885:0 886:0 887:0 888:0 889:0 890:0 891:0 892:0 893:0 894:0 895:0 896:0 897:0 898:0 899:0 900:0 901:0 902:0 903:0 904:0 905:0 906:0 907:0 908:0 909:0 910:0 911:0 912:0 913:0 914:0 915:0 916:0 917:0 918:0 919:0 920:0 921:0 922:0 923:0 924:0 925:0 926:1 927:0 928:0 929:0 930:0 931:0 932:0 933:0 934:0 935:0 936:0 937:0 938:1 939:0 940:0 941:0 942:0 943:0 944:0 945:0 946:0 947:0 948:0 949:0 950:0 951:0 952:0 953:0 954:0 955:0 956:0 957:1 958:0 959:0 960:0 961:1 962:0 963:0 964:0 965:0 966:0 967:0 968:0 969:1 970:0 971:0 972:0 973:0 974:0 975:0 976:0 977:0 978:0 979:1 980:0 981:0 982:0 983:0 984:0 985:0 986:0 987:0 988:0 989:0 990:0 991:1 992:0 993:0 994:0 995:0 996:0 997:0 998:0 999:0 1000:0 1001:0 1002:0 1003:0 1004:0 1005:0 1006:0 1007:0 1008:0 1009:0 1010:0 1011:0 1012:0 1013:0 1014:0 1015:0 1016:0 1017:0 1018:0 1019:0 1020:0 1021:0 1022:0 1023:0 1024:0 1025:0 1026:0 1027:0 1028:0 1029:0 1030:0 1031:0 1032:0 1033:1 1034:0 1035:0 1036:0 1037:0 1038:0 1039:0 1040:0 1041:0 1042:0 1043:0 1044:0 1045:0 1046:0 1047:0 1048:0 1049:0 1050:0 1051:0 1052:0 1053:0 1054:0 1055:0 1056:0 1057:0 1058:0 1059:0 1060:0 1061:0 1062:0 1063:0 1064:0 1065:0 1066:0 1067:0 1068:0 1069:0 1070:0 1071:0 1072:0 1073:0 1074:0 1075:0 1076:0 1077:0 1078:0 1079:0 1080:0 1081:0 1082:0 1083:0 1084:0 1085:0 1086:0 1087:0 1088:0 1089:1 1090:0 1091:0 1092:0 1093:0 1094:0 1095:0 1096:0 1097:0 1098:0 1099:0 1100:0 1101:0 1102:0 1103:0 1104:0 1105:0 1106:0 1107:0 1108:0 1109:0 1110:0 1111:0 1112:0 1113:0 1114:0 1115:0 1116:0 1117:0 1118:1 1119:0 1120:0 1121:0 1122:0 1123:0 1124:0 1125:0 1126:0 1127:0 1128:0 1129:0 1130:0 1131:0 1132:0 1133:0 1134:0 1135:0 1136:0 1137:0 1138:0 1139:1 1140:0 1141:0 1142:0 1143:0 1144:1 1145:0 1146:0 1147:0 1148:0 1149:0 1150:0 1151:0 1152:0 1153:0 1154:0 1155:0 1156:0 1157:0 1158:1 1159:0 1160:0 1161:0 1162:0 1163:0 1164:0 1165:0 1166:0 1167:0 1168:0 1169:0 1170:0 1171:0 1172:0 1173:0 1174:0 1175:0 1176:0 1177:0 1178:0 1179:0 1180:0 1181:0 1182:0 1183:0 1184:0 1185:0 1186:0 1187:0 1188:0 1189:0 1190:0 1191:0 1192:0 1193:0 1194:0 1195:0 1196:0 1197:0 1198:0 1199:0 1200:1 1201:0 1202:0 1203:0 1204:0 1205:0 1206:0 1207:0 1208:0 1209:0 1210:1 1211:0 1212:0 1213:0 1214:0 1215:0 1216:0 1217:0 1218:0 1219:0 1220:0 1221:0 1222:0 1223:0 1224:0 1225:0 1226:0 1227:0 1228:0 1229:0 1230:0 1231:0 1232:0 1233:0 1234:0 1235:0 1236:0 1237:0 1238:0 1239:0 1240:0 1241:0 1242:0 1243:0 1244:0 1245:0 1246:0 1247:0 1248:0 1249:0 1250:0 1251:0 1252:0 1253:0 1254:0 1255:0 1256:0 1257:0 1258:0 1259:0 1260:0 1261:0 1262:0 1263:0 1264:0 1265:0 1266:0 1267:0 1268:1 1269:0 1270:0 1271:0 1272:0 1273:0 1274:0 1275:0 1276:0 1277:0 1278:0 1279:0 1280:0 1281:0 1282:0 1283:0 1284:0 1285:0 1286:0 1287:0 1288:0 1289:0 1290:0 1291:0 1292:0 1293:0 1294:0 1295:0 1296:0 1297:0 1298:0 1299:0 1300:0 1301:0 1302:0 1303:0 1304:0 1305:0 1306:0 1307:0 1308:0 1309:0 1310:0 1311:0 1312:0 1313:0 1314:0 1315:0 1316:0 1317:0 1318:0 1319:0 1320:0 1321:0 1322:0 1323:0 1324:0 1325:0 1326:0 1327:0 1328:0 1329:0 1330:0 1331:0 1332:0 1333:0 1334:0 1335:0 1336:0 1337:0 1338:0 1339:0 1340:0 1341:0 1342:0 1343:0 1344:0 1345:0 1346:0 1347:0 1348:0 1349:0 1350:0 1351:0 1352:0 1353:0 1354:0 1355:0 1356:0 1357:0 1358:0 1359:0 1360:0 1361:0 1362:0 1363:0 1364:0 1365:0 1366:0 1367:1 1368:0 1369:0 1370:0 1371:0 1372:0 1373:0 1374:0 1375:0 1376:0 1377:0 1378:0 1379:0 1380:0 1381:0 1382:0 1383:1 1384:0 1385:0 1386:0 1387:0 1388:0 1389:0 1390:0 1391:2 1392:0 1393:0 1394:0 1395:0 1396:0 1397:0 1398:0 1399:0 1400:0 1401:0 1402:0 1403:0 1404:0 1405:0 1406:0 1407:0 1408:0 1409:0 1410:1 1411:0 1412:0 1413:0 1414:0 1415:0 1416:0 1417:1 1418:0 1419:0 1420:0 1421:0 1422:0 1423:0 1424:0 1425:0 1426:0 1427:0 1428:0 1429:0 1430:0 1431:0 1432:0 1433:0 1434:0 1435:0 1436:0 1437:0 1438:0 1439:0 1440:0 1441:1 1442:0 1443:0 1444:0 1445:0 1446:0 1447:0 1448:0 1449:0 1450:0 1451:0 1452:0 1453:0 1454:0 1455:0 1456:0 1457:0 1458:0 1459:0 1460:0 1461:0 1462:0 1463:0 1464:0 1465:0 1466:0 1467:0 1468:0 1469:0 1470:0 1471:0 1472:0 1473:0 1474:0 1475:0 1476:0 1477:0 1478:0 1479:0 1480:0 1481:0 1482:1 1483:0 1484:0 1485:0 1486:0 1487:0 1488:0 1489:0 1490:0 1491:0 1492:0 1493:0 1494:0 1495:0 1496:0 1497:0 1498:0 1499:0 1500:0 1501:0 1502:0 1503:0 1504:0 1505:0 1506:0 1507:0 1508:0 1509:0 1510:0 1511:0 1512:0 1513:0 1514:0 1515:1 1516:0 1517:0 1518:0 1519:0 1520:0 1521:0 1522:0 1523:0 1524:0 1525:0 1526:0 1527:0 1528:0 1529:0 1530:0 1531:0 1532:0 1533:0 1534:0 1535:0 1536:0 1537:0 1538:0 1539:0 1540:0 1541:0 1542:0 1543:0 1544:0 1545:0 1546:0 1547:0 1548:0 1549:0 1550:0 1551:0 1552:0 1553:0 1554:0 1555:0 1556:0 1557:0 1558:0 1559:0 1560:0 1561:0 1562:0 1563:0 1564:0 1565:0 1566:0 1567:1 1568:0 1569:0 1570:0 1571:0 1572:0 1573:0 1574:0 1575:0 1576:0 1577:0 1578:0 1579:0 1580:0 1581:0 1582:0 1583:0 1584:0 1585:0 1586:0 1587:0 1588:0 1589:1 1590:0 1591:1 1592:0 1593:0 1594:0 1595:0 1596:0 1597:0 1598:0 1599:0 1600:0 1601:0 1602:0 1603:0 1604:0 1605:0 1606:0 1607:0 1608:0 1609:0 1610:0 1611:0 1612:0 1613:0 1614:0 1615:0 1616:0 1617:0 1618:0 1619:0 1620:0 1621:0 1622:0 1623:0 1624:0 1625:0 1626:0 1627:0 1628:0 1629:0 1630:0 1631:0 1632:0 1633:0 1634:0 1635:0 1636:0 1637:0 1638:0 1639:0 1640:0 1641:1 1642:1 1643:0 1644:0 1645:0 1646:0 1647:0 1648:0 1649:0 1650:0 1651:0 1652:0 1653:0 1654:0 1655:0 1656:0 1657:0 1658:0 1659:0 1660:0 1661:0 1662:0 1663:0 1664:0 1665:0 1666:0 1667:0 1668:0 1669:0 1670:0 1671:0 1672:0 1673:0 1674:0 1675:0 1676:0 1677:0 1678:0 1679:0 1680:0 1681:0 1682:0 1683:0 1684:0 1685:0 1686:0 1687:0 1688:0 1689:0 1690:0 1691:0 1692:0 1693:0 1694:0 1695:0 1696:0 1697:0 1698:0 1699:0 1700:0 1701:0 1702:0 1703:0 1704:0 1705:1 1706:0 1707:0 1708:0 1709:0 1710:0 1711:0 1712:0 1713:0 1714:0 1715:0 1716:0 1717:0 1718:0 1719:0 1720:0 1721:0 1722:0 1723:0 1724:0 1725:0 1726:0 1727:0 1728:0 1729:0 1730:0 1731:0 1732:0 1733:0 1734:0 1735:0 1736:0 1737:0 1738:0 1739:0 1740:0 1741:0 1742:0 1743:0 1744:0 1745:0 1746:0 1747:0 1748:0 1749:0 1750:0 1751:0 1752:0 1753:0 1754:0 1755:0 1756:0 1757:0 1758:0 1759:0 1760:0 1761:0 1762:0 1763:0 1764:0 1765:0 1766:0 1767:0 1768:0 1769:0 1770:0 1771:0 1772:0 1773:0 1774:0 1775:0 1776:0 1777:0 1778:0 1779:0 1780:0 1781:0 1782:0 1783:0 1784:0 1785:0 1786:0 1787:0 1788:0 1789:0 1790:0 1791:0 1792:0 1793:0 1794:0 1795:0 1796:0 1797:0 1798:0 1799:0 1800:0 1801:0 1802:0 1803:0 1804:0 1805:0 1806:0 1807:0 1808:0 1809:1 1810:0 1811:0 1812:0 1813:0 1814:0 1815:0 1816:0 1817:0 1818:0 1819:0 1820:0 1821:0 1822:0 1823:0 1824:1 1825:0 1826:0 1827:0 1828:0 1829:0 1830:0 1831:0 1832:0 1833:0 1834:0 1835:0 1836:0 1837:0 1838:0 1839:0 1840:1 1841:0 1842:0 1843:1 1844:0 1845:0 1846:0 1847:0 1848:0 1849:0 1850:0 1851:1 1852:0 1853:0 1854:0 1855:0 1856:0 1857:0 1858:0 1859:0 1860:0 1861:0 1862:1 1863:0 1864:0 1865:0 1866:0 1867:0 1868:0 1869:0 1870:0 1871:0 1872:0 1873:1 1874:0 1875:0 1876:0 1877:0 1878:0 1879:0 1880:0 1881:0 1882:0 1883:0 1884:0 1885:0 1886:0 1887:0 1888:0 1889:0 1890:0 1891:0 1892:0 1893:0 1894:0 1895:0 1896:0 1897:0 1898:0 1899:0 1900:0 1901:0 1902:0 1903:0 1904:0 1905:0 1906:0 1907:0 1908:0 1909:0 1910:0 1911:0 1912:0 1913:0 1914:0 1915:0 1916:1 1917:0 1918:0 1919:0 1920:0 1921:0 1922:0 1923:0 1924:0 1925:0 1926:0 1927:0 1928:0 1929:0 1930:0 1931:0 1932:0 1933:0 1934:0 1935:0 1936:0 1937:0 1938:0 1939:0 1940:0 1941:0 1942:0 1943:0 1944:0 1945:0 1946:0 1947:0 1948:0 1949:0 1950:0 1951:0 1952:0 1953:0 1954:0 1955:0 1956:0 1957:0 1958:0 1959:0 1960:0 1961:0 1962:0 1963:0 1964:0 1965:0 1966:0 1967:0 1968:0 1969:0 1970:0 1971:0 1972:0 1973:0 1974:0 1975:0 1976:0 1977:0 1978:0 1979:0 1980:0 1981:0 1982:0 1983:0 1984:0 1985:0 1986:0 1987:0 1988:0 1989:0 1990:0 1991:0 1992:0 1993:0 1994:0 1995:0 1996:0 1997:0 1998:1 1999:0 2000:0 2001:0 2002:0 2003:0 2004:0 2005:0 2006:0 2007:0 2008:0 2009:0 2010:0 2011:0 2012:0 2013:0 2014:0 2015:0 2016:0 2017:0 2018:1 2019:0 2020:0 2021:1 2022:0 2023:0 2024:0 2025:0 2026:0 2027:0 2028:0 2029:0 2030:0 2031:0 2032:0 2033:0 2034:0 2035:0 2036:0 2037:0 2038:0 2039:0 2040:0 2041:0 2042:0 2043:0 2044:0 2045:0 2046:0 2047:0 2048:0 2049:0 2050:0 2051:0 2052:0 2053:0 2054:0 2055:0 2056:0 2057:0 2058:0 2059:0 2060:0 2061:0 2062:0 2063:0 2064:0 2065:0 2066:0 2067:0 2068:0 2069:0 2070:0 2071:0 2072:0 2073:0 2074:0 2075:0 2076:0 2077:0 2078:0 2079:0 2080:0 2081:0 2082:0 2083:0 2084:0 2085:0 2086:0 2087:0 2088:0 2089:1 2090:0 2091:1 2092:0 2093:0 2094:0 2095:0 2096:0 2097:0 2098:0 2099:0 2100:0 2101:0 2102:0 2103:0 2104:0 2105:0 2106:0 2107:0 2108:0 2109:0 2110:0 2111:0 2112:0 2113:0 2114:0 2115:0 2116:0 2117:0 2118:0 2119:0 2120:0 2121:0 2122:0 2123:0 2124:0 2125:0 2126:0 2127:0 2128:0 2129:0 2130:0 2131:0 2132:0 2133:0 2134:0 2135:0 2136:0 2137:0 2138:0 2139:0 2140:0 2141:0 2142:0 2143:0 2144:0 2145:0 2146:0 2147:0 2148:0 2149:0 2150:0 2151:0 2152:0 2153:0 2154:0 2155:1 2156:0 2157:0 2158:0 2159:0 2160:0 2161:0 2162:0 2163:0 2164:0 2165:0 2166:0 2167:0 2168:0 2169:0 2170:0 2171:0 2172:0 2173:0 2174:0 2175:0 2176:0 2177:0 2178:0 2179:0 2180:0 2181:0 2182:0 2183:0 2184:0 2185:0 2186:0 2187:0 2188:0 2189:0 2190:0 2191:0 2192:0 2193:0 2194:0 2195:0 2196:0 2197:0 2198:0 2199:0 2200:0 2201:0 2202:0 2203:0 2204:0 2205:0 #
-0.80000000000000004440892098500626 1:0 2:1 3:0 4:0 5:0 6:0 7:0 8:0 9:0 10:0 11:0 12:1 13:1 14:0 15:0 16:0 17:0 18:0 19:0 20:0 21:0 22:1 23:0 24:1 25:0 26:0 27:0 28:0 29:0 30:0 31:0 32:0 33:0 34:0 35:0 36:0 37:1 38:0 39:0 40:0 41:0 42:0 43:0 44:0 45:0 46:0 47:0 48:0 49:0 50:0 51:0 52:0 53:0 54:0 55:0 56:0 57:1 58:0 59:0 60:1 61:0 62:0 63:0 64:0 65:0 66:0 67:0 68:0 69:0 70:0 71:0 72:0 73:0 74:0 75:0 76:0 77:0 78:0 79:0 80:0 81:0 82:0 83:0 84:0 85:0 86:0 87:0 88:0 89:0 90:0 91:0 92:0 93:0 94:0 95:0 96:0 97:0 98:0 99:0 100:0 101:0 102:0 103:0 104:0 105:0 106:0 107:0 108:0 109:0 110:0 111:0 112:0 113:0 114:0 115:0 116:0 117:0 118:0 119:0 120:0 121:0 122:1 123:0 124:0 125:0 126:0 127:0 128:0 129:0 130:0 131:0 132:0 133:0 134:0 135:0 136:0 137:0 138:0 139:0 140:0 141:0 142:0 143:0 144:0 145:0 146:0 147:0 148:0 149:0 150:0 151:0 152:0 153:0 154:0 155:0 156:0 157:0 158:0 159:0 160:0 161:0 162:0 163:0 164:0 165:0 166:0 167:0 168:0 169:0 170:0 171:0 172:0 173:0 174:0 175:0 176:0 177:0 178:0 179:0 180:0 181:0 182:0 183:0 184:0 185:0 186:0 187:0 188:0 189:0 190:0 191:1 192:0 193:0 194:0 195:0 196:0 197:0 198:0 199:0 200:0 201:0 202:0 203:0 204:0 205:0 206:0 207:0 208:0 209:0 210:0 211:0 212:0 213:0 214:0 215:0 216:0 217:0 218:0 219:0 220:0 221:0 222:0 223:0 224:0 225:0 226:0 227:0 228:0 229:0 230:0 231:0 232:0 233:0 234:0 235:0 236:0 237:1 238:0 239:0 240:0 241:0 242:0 243:1 244:0 245:0 246:0 247:0 248:0 249:0 250:0 251:0 252:0 253:0 254:1 255:0 256:0 257:0 258:0 259:0 260:0 261:0 262:0 263:0 264:0 265:0 266:0 267:0 268:0 269:0 270:0 271:0 272:0 273:0 274:0 275:0 276:0 277:0 278:0 279:0 280:0 281:0 282:0 283:0 284:0 285:0 286:0 287:0 288:0 289:0 290:0 291:0 292:0 293:0 294:0 295:1 296:0 297:1 298:0 299:0 300:0 301:0 302:0 303:0 304:0 305:0 306:0 307:0 308:0 309:0 310:0 311:0 312:0 313:0 314:0 315:0 316:1 317:0 318:0 319:0 320:0 321:0 322:0 323:0 324:0 325:0 326:0 327:0 328:0 329:0 330:0 331:1 332:0 333:0 334:0 335:0 336:0 337:0 338:0 339:0 340:0 341:0 342:0 343:0 344:0 345:0 346:0 347:0 348:0 349:0 350:0 351:0 352:0 353:0 354:0 355:0 356:0 357:0 358:0 359:0 360:0 361:0 362:0 363:0 364:0 365:0 366:0 367:0 368:0 369:0 370:0 371:0 372:1 373:0 374:0 375:0 376:0 377:0 378:0 379:0 380:0 381:0 382:0 383:0 384:0 385:0 386:0 387:0 388:0 389:0 390:0 391:0 392:0 393:0 394:0 395:0 396:0 397:0 398:0 399:0 400:0 401:0 402:0 403:0 404:0 405:0 406:0 407:0 408:0 409:0 410:0 411:0 412:0 413:0 414:0 415:0 416:0 417:0 418:0 419:0 420:0 421:0 422:0 423:0 424:0 425:0 426:0 427:0 428:0 429:0 430:0 431:0 432:0 433:0 434:0 435:0 436:0 437:0 438:0 439:0 440:0 441:0 442:0 443:1 444:0 445:0 446:0 447:0 448:0 449:0 450:0 451:0 452:0 453:1 454:0 455:0 456:0 457:1 458:0 459:0 460:0 461:0 462:0 463:0 464:0 465:0 466:0 467:0 468:0 469:0 470:0 471:0 472:0 473:0 474:1 475:0 476:0 477:1 478:1 479:0 480:0 481:0 482:0 483:0 484:0 485:0 486:1 487:0 488:0 489:0 490:0 491:0 492:0 493:0 494:0 495:0 496:0 497:0 498:1 499:0 500:0 501:0 502:0 503:0 504:0 505:0 506:0 507:0 508:0 509:0 510:0 511:0 512:0 513:0 514:0 515:0 516:0 517:0 518:0 519:0 520:0 521:0 522:0 523:0 524:0 525:0 526:0 527:0 528:0 529:0 530:0 531:0 532:0 533:0 534:0 535:0 536:0 537:0 538:0 539:0 540:0 541:0 542:0 543:0 544:0 545:0 546:0 547:0 548:0 549:0 550:0 551:0 552:0 553:0 554:0 555:0 556:0 557:0 558:0 559:0 560:0 561:0 562:0 563:0 564:0 565:0 566:0 567:0 568:0 569:0 570:0 571:0 572:0 573:0 574:0 575:0 576:0 577:0 578:0 579:0 580:0 581:0 582:0 583:0 584:0 585:0 586:0 587:0 588:0 589:0 590:0 591:0 592:0 593:0 594:0 595:0 596:0 597:0 598:0 599:0 600:0 601:0 602:0 603:0 604:0 605:0 606:0 607:0 608:0 609:0 610:0 611:0 612:0 613:0 614:0 615:0 616:0 617:0 618:0 619:0 620:0 621:0 622:0 623:0 624:0 625:0 626:0 627:0 628:0 629:0 630:0 631:0 632:0 633:1 634:0 635:0 636:0 637:0 638:0 639:0 640:0 641:0 642:0 643:0 644:0 645:0 646:0 647:0 648:0 649:0 650:0 651:0 652:0 653:0 654:0 655:0 656:0 657:0 658:0 659:0 660:0 661:0 662:0 663:0 664:0 665:0 666:0 667:0 668:0 669:0 670:0 671:0 672:0 673:0 674:0 675:0 676:0 677:0 678:1 679:0 680:0 681:0 682:0 683:0 684:0 685:0 686:0 687:0 688:0 689:1 690:0 691:0 692:0 693:0 694:1 695:0 696:0 697:0 698:0 699:0 700:0 701:0 702:0 703:0 704:0 705:0 706:0 707:0 708:0 709:0 710:0 711:0 712:0 713:0 714:0 715:0 716:0 717:0 718:0 719:0 720:0 721:0 722:0 723:0 724:0 725:0 726:0 727:0 728:0 729:0 730:0 731:0 732:0 733:0 734:0 735:0 736:0 737:1 738:0 739:0 740:0 741:0 742:0 743:0 744:0 745:0 746:0 747:0 748:0 749:0 750:0 751:0 752:0 753:1 754:0 755:0 756:0 757:1 758:0 759:0 760:0 761:0 762:0 763:0 764:0 765:0 766:0 767:0 768:0 769:1 770:0 771:0 772:0 773:0 774:0 775:0 776:0 777:0 778:0 779:0 780:0 781:0 782:0 783:0 784:0 785:0 786:0 787:0 788:0 789:0 790:0 791:0 792:0 793:0 794:0 795:0 796:0 797:0 798:0 799:1 800:0 801:0 802:0 803:0 804:0 805:0 806:0 807:0 808:0 809:0 810:0 811:0 812:0 813:0 814:0 815:0 816:0 817:0 818:0 819:0 820:0 821:0 822:0 823:0 824:0 825:0 826:0 827:0 828:0 829:0 830:0 831:0 832:0 833:0 834:0 835:0 836:0 837:0 838:0 839:0 840:0 841:0 842:0 843:0 844:0 845:0 846:0 847:0 848:0 849:0 850:0 851:0 852:0 853:0 854:0 855:0 856:0 857:0 858:0 859:0 860:0 861:0 862:0 863:0 864:0 865:0 866:0 867:0 868:0 869:0 870:0 871:0 872:0 873:0 874:0 875:0 876:0 877:0 878:0 879:0 880:0 881:0 882:0 883:1 884:0 885:0 886:0 887:0 888:1 889:0 890:0 891:0 892:0 893:0 894:0 895:0 896:0 897:0 898:1 899:0 900:0 901:0 902:0 903:0 904:1 905:0 906:1 907:0 908:0 909:0 910:0 911:0 912:0 913:0 914:0 915:1 916:0 917:0 918:0 919:0 920:0 921:0 922:0 923:0 924:0 925:1 926:0 927:0 928:0 929:0 930:0 931:0 932:0 933:0 934:0 935:0 936:0 937:0 938:0 939:0 940:0 941:0 942:1 943:0 944:0 945:0 946:0 947:0 948:0 949:0 950:0 951:0 952:0 953:0 954:0 955:0 956:0 957:0 958:0 959:0 960:0 961:0 962:0 963:0 964:0 965:0 966:0 967:0 968:0 969:0 970:0 971:0 972:0 973:0 974:0 975:0 976:0 977:0 978:0 979:0 980:0 981:0 982:0 983:0 984:0 985:0 986:0 987:0 988:0 989:0 990:0 991:0 992:0 993:0 994:0 995:0 996:0 997:0 998:0 999:0 1000:0 1001:0 1002:0 1003:0 1004:0 1005:0 1006:0 1007:0 1008:0 1009:0 1010:0 1011:0 1012:0 1013:0 1014:0 1015:0 1016:0 1017:0 1018:0 1019:0 1020:0 1021:0 1022:0 1023:0 1024:0 1025:0 1026:0 1027:0 1028:0 1029:0 1030:0 1031:0 1032:0 1033:0 1034:0 1035:0 1036:0 1037:0 1038:0 1039:0 1040:0 1041:0 1042:0 1043:0 1044:0 1045:0 1046:0 1047:0 1048:0 1049:0 1050:0 1051:0 1052:0 1053:0 1054:0 1055:0 1056:0 1057:0 1058:0 1059:0 1060:0 1061:0 1062:0 1063:0 1064:0 1065:0 1066:0 1067:0 1068:0 1069:0 1070:0 1071:0 1072:0 1073:0 1074:0 1075:0 1076:0 1077:0 1078:0 1079:0 1080:0 1081:0 1082:0 1083:0 1084:0 1085:0 1086:1 1087:0 1088:0 1089:0 1090:0 1091:0 1092:0 1093:0 1094:0 1095:0 1096:0 1097:0 1098:0 1099:0 1100:0 1101:0 1102:0 1103:0 1104:0 1105:0 1106:0 1107:0 1108:0 1109:0 1110:0 1111:0 1112:0 1113:0 1114:0 1115:0 1116:0 1117:0 1118:0 1119:0 1120:0 1121:0 1122:0 1123:0 1124:0 1125:0 1126:0 1127:0 1128:0 1129:0 1130:1 1131:0 1132:0 1133:0 1134:0 1135:0 1136:0 1137:0 1138:0 1139:0 1140:0 1141:0 1142:0 1143:0 1144:0 1145:0 1146:1 1147:0 1148:0 1149:0 1150:0 1151:0 1152:0 1153:0 1154:0 1155:0 1156:0 1157:0 1158:0 1159:0 1160:0 1161:0 1162:0 1163:0 1164:0 1165:0 1166:0 1167:0 1168:0 1169:0 1170:0 1171:0 1172:0 1173:0 1174:0 1175:0 1176:0 1177:0 1178:0 1179:0 1180:0 1181:0 1182:0 1183:0 1184:0 1185:0 1186:0 1187:0 1188:0 1189:0 1190:0 1191:1 1192:1 1193:0 1194:0 1195:0 1196:0 1197:0 1198:0 1199:1 1200:0 1201:0 1202:0 1203:0 1204:0 1205:0 1206:0 1207:0 1208:0 1209:0 1210:1 1211:0 1212:0 1213:0 1214:0 1215:0 1216:0 1217:0 1218:0 1219:0 1220:0 1221:0 1222:0 1223:0 1224:0 1225:0 1226:0 1227:0 1228:0 1229:0 1230:0 1231:0 1232:0 1233:0 1234:0 1235:0 1236:0 1237:0 1238:0 1239:0 1240:0 1241:1 1242:0 1243:0 1244:0 1245:0 1246:0 1247:0 1248:0 1249:0 1250:0 1251:0 1252:0 1253:0 1254:0 1255:0 1256:0 1257:0 1258:0 1259:0 1260:0 1261:0 1262:0 1263:0 1264:0 1265:0 1266:0 1267:0 1268:0 1269:0 1270:0 1271:0 1272:0 1273:0 1274:0 1275:0 1276:0 1277:0 1278:0 1279:0 1280:0 1281:0 1282:0 1283:0 1284:0 1285:0 1286:0 1287:0 1288:0 1289:0 1290:0 1291:0 1292:0 1293:0 1294:0 1295:0 1296:0 1297:0 1298:0 1299:0 1300:0 1301:0 1302:0 1303:0 1304:0 1305:0 1306:0 1307:0 1308:0 1309:0 1310:0 1311:0 1312:0 1313:0 1314:0 1315:0 1316:0 1317:0 1318:0 1319:0 1320:0 1321:0 1322:0 1323:0 1324:1 1325:0 1326:0 1327:0 1328:0 1329:0 1330:0 1331:0 1332:0 1333:0 1334:0 1335:1 1336:0 1337:0 1338:0 1339:0 1340:1 1341:0 1342:0 1343:0 1344:0 1345:0 1346:0 1347:0 1348:0 1349:0 1350:1 1351:0 1352:0 1353:0 1354:0 1355:0 1356:0 1357:1 1358:0 1359:0 1360:0 1361:0 1362:1 1363:0 1364:0 1365:0 1366:0 1367:1 1368:0 1369:0 1370:0 1371:0 1372:0 1373:0 1374:0 1375:0 1376:0 1377:0 1378:0 1379:0 1380:1 1381:0 1382:0 1383:0 1384:0 1385:0 1386:0 1387:0 1388:0 1389:0 1390:0 1391:0 1392:0 1393:0 1394:0 1395:0 1396:0 1397:0 1398:0 1399:0 1400:0 1401:0 1402:0 1403:0 1404:0 1405:0 1406:0 1407:0 1408:0 1409:0 1410:0 1411:0 1412:0 1413:0 1414:0 1415:0 1416:0 1417:0 1418:0 1419:0 1420:0 1421:0 1422:0 1423:0 1424:0 1425:0 1426:0 1427:0 1428:0 1429:0 1430:0 1431:0 1432:0 1433:0 1434:0 1435:0 1436:0 1437:0 1438:0 1439:0 1440:0 1441:0 1442:0 1443:0 1444:0 1445:0 1446:0 1447:0 1448:0 1449:0 1450:0 1451:0 1452:0 1453:0 1454:0 1455:0 1456:0 1457:0 1458:0 1459:0 1460:0 1461:0 1462:0 1463:0 1464:0 1465:0 1466:0 1467:0 1468:0 1469:0 1470:0 1471:0 1472:0 1473:0 1474:0 1475:0 1476:0 1477:0 1478:0 1479:0 1480:0 1481:0 1482:0 1483:0 1484:0 1485:0 1486:0 1487:0 1488:0 1489:0 1490:0 1491:0 1492:0 1493:0 1494:0 1495:0 1496:0 1497:0 1498:0 1499:0 1500:0 1501:0 1502:0 1503:0 1504:0 1505:0 1506:0 1507:0 1508:0 1509:0 1510:0 1511:0 1512:0 1513:0 1514:0 1515:1 1516:0 1517:0 1518:0 1519:0 1520:0 1521:0 1522:0 1523:0 1524:0 1525:0 1526:0 1527:0 1528:0 1529:0 1530:0 1531:0 1532:0 1533:0 1534:0 1535:0 1536:0 1537:0 1538:0 1539:0 1540:0 1541:0 1542:0 1543:0 1544:0 1545:0 1546:0 1547:0 1548:0 1549:0 1550:0 1551:0 1552:0 1553:0 1554:0 1555:0 1556:0 1557:0 1558:0 1559:0 1560:0 1561:0 1562:0 1563:0 1564:0 1565:0 1566:0 1567:0 1568:0 1569:0 1570:0 1571:0 1572:0 1573:0 1574:0 1575:0 1576:0 1577:0 1578:0 1579:0 1580:0 1581:0 1582:0 1583:0 1584:0 1585:0 1586:0 1587:1 1588:0 1589:0 1590:0 1591:0 1592:0 1593:0 1594:0 1595:0 1596:0 1597:0 1598:0 1599:0 1600:0 1601:0 1602:0 1603:0 1604:0 1605:0 1606:0 1607:0 1608:0 1609:0 1610:0 1611:0 1612:0 1613:0 1614:0 1615:0 1616:0 1617:0 1618:1 1619:0 1620:0 1621:0 1622:0 1623:0 1624:0 1625:0 1626:0 1627:0 1628:0 1629:0 1630:0 1631:0 1632:0 1633:1 1634:0 1635:0 1636:0 1637:0 1638:0 1639:1 1640:1 1641:0 1642:0 1643:0 1644:0 1645:0 1646:0 1647:0 1648:0 1649:0 1650:0 1651:0 1652:0 1653:0 1654:0 1655:0 1656:0 1657:0 1658:0 1659:0 1660:0 1661:0 1662:0 1663:0 1664:0 1665:0 1666:0 1667:0 1668:0 1669:0 1670:0 1671:0 1672:0 1673:0 1674:0 1675:0 1676:0 1677:0 1678:0 1679:0 1680:0 1681:0 1682:0 1683:0 1684:0 1685:0 1686:0 1687:0 1688:0 1689:0 1690:0 1691:0 1692:0 1693:0 1694:0 1695:0 1696:1 1697:0 1698:0 1699:0 1700:0 1701:0 1702:0 1703:0 1704:0 1705:0 1706:0 1707:0 1708:0 1709:0 1710:0 1711:0 1712:0 1713:0 1714:0 1715:0 1716:0 1717:0 1718:0 1719:0 1720:0 1721:0 1722:0 1723:0 1724:0 1725:0 1726:0 1727:0 1728:0 1729:0 1730:0 1731:0 1732:0 1733:0 1734:0 1735:0 1736:0 1737:0 1738:0 1739:0 1740:0 1741:0 1742:0 1743:0 1744:0 1745:0 1746:0 1747:0 1748:0 1749:0 1750:0 1751:0 1752:0 1753:0 1754:0 1755:0 1756:0 1757:0 1758:0 1759:0 1760:0 1761:0 1762:0 1763:0 1764:0 1765:0 1766:0 1767:0 1768:0 1769:0 1770:0 1771:0 1772:0 1773:0 1774:0 1775:0 1776:1 1777:1 1778:0 1779:0 1780:0 1781:0 1782:0 1783:0 1784:0 1785:0 1786:0 1787:1 1788:0 1789:0 1790:0 1791:0 1792:0 1793:0 1794:0 1795:0 1796:0 1797:0 1798:0 1799:0 1800:1 1801:0 1802:1 1803:0 1804:0 1805:0 1806:0 1807:1 1808:0 1809:0 1810:0 1811:0 1812:0 1813:0 1814:0 1815:0 1816:0 1817:0 1818:0 1819:0 1820:0 1821:0 1822:1 1823:0 1824:0 1825:0 1826:0 1827:0 1828:0 1829:0 1830:0 1831:0 1832:0 1833:0 1834:0 1835:0 1836:0 1837:0 1838:0 1839:0 1840:0 1841:0 1842:0 1843:0 1844:0 1845:0 1846:0 1847:0 1848:0 1849:0 1850:0 1851:0 1852:0 1853:0 1854:0 1855:0 1856:0 1857:0 1858:0 1859:0 1860:0 1861:0 1862:0 1863:0 1864:0 1865:0 1866:0 1867:0 1868:0 1869:0 1870:0 1871:0 1872:0 1873:0 1874:0 1875:0 1876:0 1877:0 1878:0 1879:0 1880:0 1881:0 1882:0 1883:0 1884:0 1885:0 1886:0 1887:0 1888:0 1889:0 1890:0 1891:0 1892:0 1893:0 1894:0 1895:0 1896:0 1897:0 1898:0 1899:0 1900:0 1901:0 1902:0 1903:0 1904:0 1905:0 1906:0 1907:0 1908:0 1909:0 1910:0 1911:0 1912:0 1913:0 1914:0 1915:0 1916:0 1917:0 1918:0 1919:0 1920:0 1921:0 1922:0 1923:0 1924:0 1925:0 1926:0 1927:0 1928:0 1929:0 1930:0 1931:0 1932:0 1933:0 1934:0 1935:0 1936:0 1937:0 1938:0 1939:0 1940:0 1941:0 1942:0 1943:0 1944:0 1945:0 1946:0 1947:0 1948:0 1949:0 1950:0 1951:0 1952:0 1953:0 1954:0 1955:0 1956:0 1957:0 1958:0 1959:0 1960:0 1961:0 1962:0 1963:0 1964:0 1965:0 1966:0 1967:0 1968:0 1969:0 1970:0 1971:1 1972:0 1973:0 1974:0 1975:0 1976:0 1977:0 1978:0 1979:0 1980:0 1981:0 1982:0 1983:0 1984:0 1985:0 1986:0 1987:0 1988:0 1989:0 1990:0 1991:0 1992:0 1993:0 1994:0 1995:0 1996:0 1997:0 1998:0 1999:0 2000:0 2001:0 2002:0 2003:0 2004:0 2005:0 2006:0 2007:0 2008:0 2009:0 2010:0 2011:0 2012:0 2013:0 2014:0 2015:0 2016:0 2017:0 2018:0 2019:0 2020:0 2021:0 2022:1 2023:0 2024:0 2025:0 2026:0 2027:0 2028:0 2029:0 2030:0 2031:0 2032:0 2033:0 2034:0 2035:0 2036:0 2037:0 2038:0 2039:0 2040:0 2041:0 2042:0 2043:0 2044:0 2045:0 2046:0 2047:0 2048:0 2049:0 2050:0 2051:0 2052:0 2053:0 2054:0 2055:0 2056:0 2057:0 2058:0 2059:1 2060:1 2061:0 2062:0 2063:0 2064:0 2065:0 2066:0 2067:0 2068:0 2069:0 2070:0 2071:0 2072:0 2073:0 2074:0 2075:0 2076:0 2077:0 2078:0 2079:0 2080:1 2081:0 2082:0 2083:0 2084:0 2085:0 2086:0 2087:0 2088:0 2089:0 2090:0 2091:1 2092:0 2093:0 2094:0 2095:0 2096:0 2097:0 2098:0 2099:0 2100:0 2101:0 2102:0 2103:0 2104:0 2105:0 2106:0 2107:0 2108:0 2109:0 2110:0 2111:0 2112:0 2113:0 2114:0 2115:0 2116:0 2117:0 2118:0 2119:0 2120:0 2121:0 2122:0 2123:0 2124:0 2125:0 2126:0 2127:0 2128:0 2129:0 2130:0 2131:0 2132:0 2133:0 2134:0 2135:0 2136:0 2137:1 2138:0 2139:0 2140:0 2141:0 2142:0 2143:0 2144:0 2145:0 2146:0 2147:0 2148:0 2149:0 2150:0 2151:0 2152:0 2153:0 2154:0 2155:0 2156:0 2157:0 2158:0 2159:0 2160:0 2161:0 2162:0 2163:0 2164:0 2165:0 2166:0 2167:0 2168:0 2169:0 2170:0 2171:0 2172:0 2173:0 2174:0 2175:0 2176:0 2177:0 2178:0 2179:0 2180:0 2181:0 2182:0 2183:0 2184:0 2185:0 2186:0 2187:0 2188:0 2189:0 2190:0 2191:0 2192:0 2193:0 2194:0 2195:0 2196:0 2197:0 2198:0 2199:0 2200:0 2201:0 2202:0 2203:0 2204:0 2205:0 #
-0.80000000000000004440892098500626 1:0 2:0 3:0 4:0 5:0 6:0 7:0 8:0 9:0 10:0 11:0 12:0 13:0 14:0 15:0 16:1 17:0 18:0 19:0 20:0 21:0 22:0 23:0 24:0 25:0 26:0 27:0 28:0 29:0 30:0 31:1 32:0 33:0 34:0 35:0 36:0 37:0 38:0 39:0 40:0 41:0 42:0 43:0 44:0 45:0 46:0 47:0 48:0 49:0 50:0 51:0 52:0 53:0 54:0 55:0 56:0 57:0 58:0 59:0 60:0 61:0 62:0 63:0 64:0 65:0 66:0 67:0 68:0 69:0 70:0 71:0 72:0 73:0 74:0 75:1 76:1 77:0 78:0 79:0 80:0 81:0 82:0 83:0 84:0 85:0 86:0 87:0 88:0 89:0 90:0 91:0 92:0 93:0 94:0 95:0 96:0 97:1 98:0 99:0 100:1 101:0 102:0 103:0 104:0 105:0 106:0 107:0 108:0 109:0 110:0 111:0 112:0 113:0 114:0 115:0 116:0 117:0 118:0 119:0 120:0 121:1 122:0 123:0 124:1 125:0 126:0 127:0 128:0 129:0 130:0 131:0 132:0 133:0 134:0 135:0 136:0 137:0 138:0 139:0 140:0 141:0 142:0 143:0 144:0 145:0 146:0 147:0 148:0 149:0 150:0 151:1 152:0 153:0 154:0 155:0 156:0 157:0 158:0 159:0 160:0 161:0 162:0 163:0 164:0 165:0 166:0 167:0 168:0 169:0 170:0 171:0 172:0 173:0 174:0 175:0 176:0 177:0 178:0 179:0 180:0 181:0 182:0 183:0 184:0 185:0 186:0 187:0 188:0 189:0 190:1 191:0 192:0 193:0 194:0 195:0 196:0 197:0 198:0 199:0 200:0 201:0 202:0 203:0 204:0 205:0 206:0 207:0 208:0 209:0 210:0 211:0 212:0 213:0 214:0 215:0 216:0 217:0 218:0 219:0 220:0 221:0 222:0 223:0 224:0 225:0 226:0 227:0 228:0 229:0 230:0 231:0 232:0 233:0 234:0 235:0 236:1 237:0 238:0 239:0 240:0 241:0 242:0 243:0 244:0 245:0 246:0 247:0 248:0 249:0 250:0 251:0 252:0 253:0 254:0 255:0 256:1 257:0 258:0 259:0 260:0 261:0 262:0 263:0 264:0 265:0 266:0 267:0 268:0 269:0 270:0 271:0 272:0 273:0 274:0 275:0 276:0 277:0 278:0 279:0 280:0 281:0 282:0 283:0 284:0 285:0 286:0 287:0 288:0 289:0 290:0 291:0 292:0 293:0 294:0 295:0 296:0 297:0 298:0 299:0 300:0 301:0 302:0 303:0 304:0 305:0 306:0 307:0 308:0 309:0 310:0 311:0 312:0 313:0 314:0 315:0 316:0 317:0 318:0 319:0 320:1 321:1 322:0 323:1 324:0 325:0 326:0 327:0 328:0 329:0 330:0 331:0 332:1 333:0 334:0 335:0 336:0 337:0 338:1 339:0 340:0 341:0 342:0 343:0 344:0 345:0 346:0 347:0 348:0 349:0 350:0 351:0 352:0 353:0 354:0 355:0 356:0 357:0 358:0 359:0 360:0 361:0 362:0 363:0 364:0 365:0 366:0 367:0 368:0 369:0 370:0 371:0 372:0 373:0 374:0 375:0 376:0 377:0 378:0 379:0 380:0 381:0 382:0 383:0 384:1 385:0 386:0 387:0 388:0 389:0 390:0 391:0 392:0 393:0 394:0 395:0 396:0 397:0 398:0 399:0 400:0 401:0 402:0 403:0 404:0 405:0 406:0 407:0 408:0 409:0 410:0 411:0 412:0 413:0 414:0 415:0 416:0 417:0 418:0 419:0 420:0 421:0 422:0 423:0 424:0 425:0 426:0 427:0 428:0 429:0 430:0 431:0 432:0 433:0 434:0 435:0 436:0 437:0 438:0 439:0 440:0 441:0 442:0 443:0 444:0 445:0 446:0 447:1 448:0 449:0 450:0 451:0 452:0 453:0 454:0 455:0 456:0 457:0 458:0 459:0 460:0 461:0 462:0 463:1 464:0 465:0 466:0 467:0 468:0 469:0 470:0 471:0 472:0 473:0 474:0 475:0 476:0 477:0 478:0 479:0 480:0 481:0 482:0 483:0 484:0 485:0 486:0 487:0 488:0 489:0 490:0 491:0 492:0 493:0 494:0 495:0 496:0 497:0 498:0 499:0 500:0 501:0 502:0 503:0 504:0 505:0 506:0 507:0 508:1 509:1 510:0 511:0 512:0 513:0 514:0 515:0 516:0 517:0 518:0 519:0 520:0 521:0 522:0 523:0 524:0 525:0 526:0 527:0 528:0 529:0 530:1 531:0 532:0 533:0 534:0 535:0 536:0 537:0 538:0 539:0 540:0 541:0 542:0 543:0 544:0 545:0 546:0 547:0 548:0 549:0 550:0 551:0 552:1 553:0 554:1 555:0 556:0 557:0 558:0 559:0 560:0 561:0 562:0 563:0 564:0 565:0 566:0 567:0 568:0 569:0 570:0 571:0 572:0 573:0 574:0 575:0 576:0 577:0 578:0 579:0 580:0 581:0 582:0 583:0 584:0 585:0 586:0 587:0 588:0 589:0 590:0 591:0 592:0 593:0 594:0 595:0 596:0 597:0 598:0 599:0 600:0 601:1 602:0 603:0 604:0 605:0 606:0 607:0 608:0 609:0 610:0 611:0 612:0 613:0 614:0 615:0 616:0 617:0 618:0 619:0 620:0 621:0 622:0 623:0 624:0 625:0 626:0 627:0 628:0 629:0 630:0 631:0 632:0 633:0 634:0 635:0 636:0 637:0 638:0 639:0 640:0 641:0 642:0 643:0 644:0 645:0 646:1 647:0 648:0 649:0 650:0 651:0 652:0 653:0 654:0 655:0 656:0 657:0 658:0 659:0 660:0 661:0 662:0 663:0 664:0 665:0 666:0 667:0 668:0 669:0 670:0 671:0 672:0 673:0 674:0 675:0 676:0 677:0 678:0 679:0 680:0 681:0 682:0 683:0 684:0 685:0 686:0 687:0 688:1 689:0 690:0 691:0 692:0 693:0 694:0 695:0 696:0 697:0 698:0 699:0 700:0 701:0 702:0 703:0 704:0 705:1 706:0 707:0 708:0 709:0 710:0 711:0 712:0 713:0 714:0 715:0 716:0 717:0 718:0 719:0 720:0 721:0 722:0 723:0 724:0 725:0 726:0 727:0 728:0 729:0 730:0 731:0 732:0 733:0 734:0 735:0 736:0 737:0 738:0 739:0 740:0 741:0 742:0 743:0 744:0 745:0 746:0 747:0 748:0 749:0 750:0 751:0 752:0 753:0 754:0 755:0 756:0 757:0 758:1 759:0 760:1 761:0 762:0 763:0 764:0 765:0 766:0 767:0 768:0 769:1 770:0 771:0 772:0 773:0 774:0 775:1 776:0 777:0 778:0 779:0 780:0 781:0 782:0 783:0 784:0 785:0 786:0 787:1 788:0 789:0 790:0 791:0 792:0 793:0 794:0 795:0 796:0 797:0 798:0 799:0 800:0 801:0 802:0 803:0 804:0 805:0 806:0 807:0 808:0 809:0 810:0 811:0 812:0 813:0 814:0 815:0 816:0 817:0 818:0 819:0 820:0 821:0 822:0 823:0 824:0 825:0 826:0 827:0 828:0 829:0 830:0 831:0 832:0 833:0 834:0 835:1 836:0 837:0 838:0 839:0 840:0 841:0 842:0 843:0 844:0 845:0 846:0 847:0 848:0 849:0 850:0 851:0 852:0 853:0 854:0 855:0 856:0 857:0 858:0 859:0 860:0 861:0 862:0 863:0 864:0 865:0 866:0 867:0 868:0 869:0 870:0 871:0 872:0 873:0 874:0 875:0 876:0 877:0 878:0 879:0 880:0 881:0 882:0 883:0 884:0 885:0 886:0 887:0 888:0 889:0 890:0 891:0 892:0 893:0 894:0 895:0 896:0 897:0 898:0 899:0 900:0 901:1 902:0 903:0 904:0 905:0 906:0 907:0 908:0 909:0 910:0 911:0 912:0 913:0 914:0 915:0 916:0 917:0 918:0 919:1 920:0 921:0 922:0 923:0 924:0 925:0 926:0 927:0 928:0 929:0 930:0 931:0 932:0 933:0 934:0 935:0 936:0 937:0 938:0 939:0 940:0 941:0 942:0 943:0 944:0 945:0 946:0 947:0 948:0 949:0 950:0 951:0 952:0 953:0 954:0 955:0 956:0 957:1 958:0 959:0 960:0 961:1 962:0 963:0 964:0 965:0 966:0 967:0 968:0 969:0 970:0 971:0 972:0 973:0 974:0 975:0 976:0 977:0 978:0 979:1 980:0 981:0 982:0 983:0 984:0 985:0 986:0 987:0 988:0 989:0 990:0 991:1 992:0 993:0 994:0 995:0 996:0 997:0 998:0 999:0 1000:0 1001:0 1002:0 1003:1 1004:0 1005:0 1006:0 1007:0 1008:0 1009:0 1010:0 1011:0 1012:0 1013:0 1014:0 1015:0 1016:0 1017:0 1018:0 1019:0 1020:0 1021:0 1022:0 1023:0 1024:0 1025:0 1026:0 1027:0 1028:0 1029:0 1030:0 1031:0 1032:0 1033:1 1034:0 1035:0 1036:0 1037:0 1038:0 1039:0 1040:0 1041:0 1042:0 1043:0 1044:0 1045:0 1046:0 1047:0 1048:0 1049:0 1050:0 1051:0 1052:0 1053:0 1054:0 1055:0 1056:0 1057:0 1058:0 1059:0 1060:0 1061:0 1062:0 1063:0 1064:0 1065:0 1066:0 1067:0 1068:0 1069:0 1070:0 1071:0 1072:0 1073:0 1074:0 1075:0 1076:0 1077:1 1078:0 1079:0 1080:0 1081:0 1082:0 1083:0 1084:0 1085:0 1086:0 1087:0 1088:0 1089:0 1090:0 1091:0 1092:0 1093:0 1094:0 1095:0 1096:0 1097:0 1098:0 1099:0 1100:0 1101:0 1102:0 1103:0 1104:0 1105:0 1106:0 1107:0 1108:0 1109:0 1110:0 1111:0 1112:0 1113:0 1114:0 1115:0 1116:0 1117:0 1118:1 1119:0 1120:0 1121:0 1122:0 1123:0 1124:0 1125:0 1126:0 1127:0 1128:0 1129:0 1130:0 1131:0 1132:0 1133:0 1134:0 1135:0 1136:0 1137:0 1138:0 1139:1 1140:0 1141:0 1142:0 1143:0 1144:0 1145:0 1146:0 1147:0 1148:0 1149:0 1150:0 1151:0 1152:0 1153:0 1154:0 1155:0 1156:0 1157:0 1158:0 1159:0 1160:0 1161:0 1162:0 1163:0 1164:0 1165:0 1166:0 1167:0 1168:0 1169:0 1170:0 1171:0 1172:0 1173:0 1174:0 1175:0 1176:0 1177:0 1178:0 1179:0 1180:0 1181:0 1182:0 1183:0 1184:0 1185:0 1186:0 1187:0 1188:0 1189:0 1190:0 1191:0 1192:0 1193:0 1194:0 1195:0 1196:0 1197:0 1198:0 1199:0 1200:0 1201:0 1202:0 1203:1 1204:0 1205:0 1206:0 1207:1 1208:0 1209:0 1210:1 1211:0 1212:0 1213:0 1214:0 1215:0 1216:0 1217:0 1218:0 1219:1 1220:0 1221:0 1222:0 1223:0 1224:0 1225:0 1226:0 1227:0 1228:0 1229:0 1230:0 1231:0 1232:0 1233:0 1234:0 1235:0 1236:0 1237:0 1238:0 1239:0 1240:0 1241:0 1242:0 1243:0 1244:0 1245:0 1246:0 1247:0 1248:0 1249:0 1250:0 1251:0 1252:0 1253:0 1254:0 1255:0 1256:0 1257:0 1258:0 1259:0 1260:0 1261:0 1262:0 1263:0 1264:0 1265:0 1266:0 1267:0 1268:1 1269:0 1270:0 1271:0 1272:0 1273:0 1274:0 1275:0 1276:0 1277:0 1278:0 1279:0 1280:0 1281:0 1282:0 1283:0 1284:0 1285:0 1286:0 1287:0 1288:0 1289:0 1290:0 1291:0 1292:0 1293:0 1294:0 1295:0 1296:0 1297:0 1298:0 1299:0 1300:0 1301:0 1302:0 1303:0 1304:0 1305:0 1306:0 1307:0 1308:0 1309:0 1310:0 1311:0 1312:0 1313:0 1314:0 1315:0 1316:0 1317:0 1318:0 1319:0 1320:0 1321:0 1322:0 1323:0 1324:0 1325:0 1326:0 1327:0 1328:0 1329:1 1330:0 1331:0 1332:0 1333:0 1334:0 1335:0 1336:0 1337:0 1338:0 1339:0 1340:0 1341:0 1342:0 1343:0 1344:0 1345:0 1346:0 1347:0 1348:0 1349:0 1350:1 1351:0 1352:0 1353:0 1354:0 1355:0 1356:0 1357:0 1358:0 1359:0 1360:0 1361:0 1362:0 1363:0 1364:0 1365:0 1366:0 1367:0 1368:0 1369:0 1370:0 1371:0 1372:0 1373:0 1374:0 1375:0 1376:0 1377:0 1378:0 1379:0 1380:0 1381:0 1382:0 1383:0 1384:0 1385:0 1386:0 1387:0 1388:0 1389:0 1390:0 1391:2 1392:0 1393:0 1394:0 1395:0 1396:0 1397:0 1398:0 1399:0 1400:0 1401:0 1402:0 1403:0 1404:0 1405:0 1406:0 1407:0 1408:0 1409:0 1410:0 1411:0 1412:0 1413:0 1414:0 1415:0 1416:0 1417:0 1418:0 1419:0 1420:0 1421:0 1422:0 1423:0 1424:0 1425:0 1426:0 1427:0 1428:0 1429:0 1430:0 1431:0 1432:0 1433:0 1434:0 1435:0 1436:1 1437:0 1438:0 1439:0 1440:0 1441:1 1442:0 1443:0 1444:0 1445:0 1446:0 1447:0 1448:0 1449:0 1450:0 1451:0 1452:0 1453:0 1454:0 1455:0 1456:0 1457:0 1458:0 1459:0 1460:0 1461:0 1462:0 1463:0 1464:0 1465:0 1466:0 1467:0 1468:0 1469:0 1470:0 1471:0 1472:0 1473:0 1474:0 1475:0 1476:0 1477:0 1478:0 1479:0 1480:0 1481:0 1482:1 1483:0 1484:0 1485:0 1486:0 1487:0 1488:0 1489:0 1490:0 1491:0 1492:0 1493:0 1494:0 1495:0 1496:0 1497:0 1498:0 1499:0 1500:0 1501:0 1502:0 1503:0 1504:0 1505:0 1506:0 1507:0 1508:0 1509:0 1510:0 1511:0 1512:0 1513:0 1514:0 1515:0 1516:0 1517:0 1518:0 1519:0 1520:0 1521:0 1522:0 1523:0 1524:0 1525:0 1526:0 1527:0 1528:0 1529:0 1530:0 1531:1 1532:0 1533:0 1534:0 1535:0 1536:0 1537:0 1538:0 1539:0 1540:0 1541:0 1542:0 1543:0 1544:0 1545:0 1546:0 1547:0 1548:0 1549:0 1550:0 1551:0 1552:0 1553:0 1554:0 1555:0 1556:0 1557:0 1558:0 1559:0 1560:0 1561:0 1562:0 1563:0 1564:0 1565:0 1566:0 1567:1 1568:0 1569:0 1570:0 1571:0 1572:0 1573:0 1574:0 1575:0 1576:0 1577:0 1578:0 1579:0 1580:0 1581:0 1582:0 1583:0 1584:0 1585:0 1586:0 1587:0 1588:0 1589:0 1590:0 1591:1 1592:0 1593:0 1594:0 1595:0 1596:0 1597:0 1598:0 1599:0 1600:0 1601:0 1602:0 1603:0 1604:0 1605:0 1606:0 1607:0 1608:0 1609:0 1610:0 1611:0 1612:0 1613:0 1614:0 1615:0 1616:0 1617:0 1618:0 1619:0 1620:0 1621:0 1622:0 1623:0 1624:0 1625:0 1626:0 1627:0 1628:0 1629:0 1630:0 1631:0 1632:0 1633:0 1634:0 1635:0 1636:0 1637:0 1638:0 1639:1 1640:0 1641:0 1642:1 1643:0 1644:0 1645:0 1646:0 1647:0 1648:0 1649:0 1650:0 1651:0 1652:0 1653:0 1654:1 1655:0 1656:0 1657:0 1658:0 1659:0 1660:0 1661:0 1662:0 1663:0 1664:0 1665:0 1666:0 1667:0 1668:0 1669:0 1670:0 1671:0 1672:0 1673:0 1674:0 1675:1 1676:0 1677:0 1678:0 1679:0 1680:0 1681:0 1682:0 1683:0 1684:0 1685:0 1686:0 1687:0 1688:0 1689:0 1690:0 1691:0 1692:0 1693:0 1694:0 1695:0 1696:0 1697:0 1698:0 1699:0 1700:0 1701:0 1702:0 1703:0 1704:0 1705:1 1706:0 1707:0 1708:0 1709:0 1710:0 1711:0 1712:0 1713:0 1714:0 1715:0 1716:0 1717:0 1718:0 1719:0 1720:0 1721:0 1722:0 1723:0 1724:0 1725:0 1726:0 1727:0 1728:0 1729:0 1730:0 1731:0 1732:0 1733:0 1734:0 1735:0 1736:0 1737:0 1738:0 1739:0 1740:0 1741:0 1742:0 1743:0 1744:0 1745:0 1746:0 1747:0 1748:0 1749:0 1750:0 1751:0 1752:0 1753:0 1754:0 1755:0 1756:0 1757:0 1758:0 1759:0 1760:0 1761:0 1762:0 1763:0 1764:0 1765:0 1766:0 1767:0 1768:0 1769:0 1770:0 1771:0 1772:0 1773:0 1774:0 1775:0 1776:0 1777:0 1778:0 1779:0 1780:1 1781:0 1782:0 1783:0 1784:0 1785:0 1786:0 1787:0 1788:0 1789:0 1790:0 1791:0 1792:0 1793:0 1794:0 1795:0 1796:0 1797:0 1798:0 1799:0 1800:0 1801:0 1802:0 1803:0 1804:1 1805:0 1806:0 1807:0 1808:0 1809:0 1810:0 1811:0 1812:0 1813:0 1814:0 1815:0 1816:0 1817:0 1818:0 1819:0 1820:0 1821:0 1822:0 1823:0 1824:0 1825:0 1826:0 1827:0 1828:0 1829:0 1830:0 1831:0 1832:0 1833:0 1834:0 1835:0 1836:0 1837:0 1838:0 1839:0 1840:1 1841:0 1842:0 1843:1 1844:0 1845:0 1846:0 1847:0 1848:0 1849:0 1850:0 1851:0 1852:0 1853:0 1854:0 1855:0 1856:0 1857:0 1858:0 1859:0 1860:0 1861:0 1862:0 1863:0 1864:0 1865:0 1866:0 1867:0 1868:0 1869:0 1870:0 1871:0 1872:0 1873:2 1874:0 1875:0 1876:0 1877:0 1878:0 1879:0 1880:0 1881:0 1882:0 1883:0 1884:0 1885:0 1886:0 1887:0 1888:0 1889:0 1890:0 1891:0 1892:0 1893:0 1894:0 1895:0 1896:0 1897:0 1898:0 1899:0 1900:0 1901:0 1902:0 1903:0 1904:0 1905:0 1906:0 1907:0 1908:0 1909:0 1910:0 1911:0 1912:0 1913:0 1914:0 1915:0 1916:1 1917:0 1918:0 1919:0 1920:0 1921:0 1922:0 1923:0 1924:0 1925:0 1926:0 1927:0 1928:0 1929:0 1930:0 1931:0 1932:0 1933:0 1934:0 1935:0 1936:0 1937:0 1938:0 1939:0 1940:0 1941:0 1942:0 1943:0 1944:0 1945:0 1946:0 1947:0 1948:0 1949:0 1950:0 1951:0 1952:0 1953:0 1954:0 1955:0 1956:0 1957:0 1958:0 1959:1 1960:0 1961:0 1962:0 1963:0 1964:0 1965:0 1966:0 1967:0 1968:0 1969:0 1970:0 1971:0 1972:0 1973:0 1974:0 1975:0 1976:0 1977:0 1978:0 1979:0 1980:0 1981:0 1982:0 1983:0 1984:0 1985:0 1986:0 1987:0 1988:0 1989:0 1990:0 1991:0 1992:0 1993:0 1994:0 1995:0 1996:0 1997:0 1998:0 1999:0 2000:0 2001:0 2002:0 2003:0 2004:0 2005:0 2006:0 2007:0 2008:0 2009:0 2010:0 2011:0 2012:0 2013:0 2014:0 2015:0 2016:0 2017:0 2018:0 2019:0 2020:0 2021:1 2022:0 2023:0 2024:0 2025:0 2026:0 2027:0 2028:0 2029:0 2030:0 2031:0 2032:0 2033:0 2034:0 2035:0 2036:0 2037:0 2038:0 2039:0 2040:0 2041:0 2042:0 2043:0 2044:0 2045:0 2046:0 2047:0 2048:0 2049:0 2050:0 2051:0 2052:0 2053:0 2054:0 2055:0 2056:0 2057:0 2058:0 2059:0 2060:0 2061:0 2062:0 2063:0 2064:0 2065:0 2066:0 2067:0 2068:0 2069:0 2070:0 2071:0 2072:0 2073:0 2074:0 2075:0 2076:0 2077:0 2078:0 2079:0 2080:0 2081:0 2082:0 2083:0 2084:0 2085:0 2086:0 2087:1 2088:0 2089:0 2090:0 2091:1 2092:0 2093:0 2094:0 2095:1 2096:0 2097:0 2098:0 2099:0 2100:0 2101:0 2102:0 2103:0 2104:0 2105:0 2106:1 2107:0 2108:0 2109:0 2110:0 2111:0 2112:0 2113:0 2114:0 2115:0 2116:0 2117:0 2118:0 2119:0 2120:0 2121:0 2122:0 2123:0 2124:0 2125:0 2126:0 2127:0 2128:0 2129:0 2130:0 2131:0 2132:0 2133:0 2134:0 2135:0 2136:0 2137:0 2138:0 2139:0 2140:0 2141:0 2142:0 2143:0 2144:0 2145:0 2146:0 2147:0 2148:0 2149:0 2150:0 2151:0 2152:0 2153:0 2154:0 2155:1 2156:0 2157:0 2158:0 2159:0 2160:0 2161:0 2162:0 2163:0 2164:0 2165:0 2166:0 2167:0 2168:0 2169:0 2170:0 2171:0 2172:0 2173:0 2174:0 2175:0 2176:0 2177:0 2178:0 2179:0 2180:0 2181:0 2182:0 2183:0 2184:0 2185:0 2186:0 2187:0 2188:0 2189:0 2190:0 2191:0 2192:0 2193:0 2194:0 2195:0 2196:0 2197:0 2198:0 2199:0 2200:0 2201:0 2202:0 2203:0 2204:0 2205:0 #
-0.80000000000000004440892098500626 1:0 2:0 3:1 4:0 5:0 6:0 7:0 8:0 9:0 10:0 11:0 12:0 13:0 14:0 15:0 16:0 17:0 18:0 19:0 20:0 21:0 22:0 23:0 24:0 25:0 26:0 27:0 28:0 29:0 30:0 31:0 32:0 33:0 34:0 35:0 36:0 37:0 38:0 39:0 40:0 41:0 42:0 43:0 44:0 45:0 46:0 47:0 48:0 49:0 50:0 51:0 52:0 53:0 54:0 55:1 56:0 57:0 58:1 59:0 60:0 61:0 62:0 63:0 64:0 65:0 66:0 67:0 68:0 69:0 70:0 71:0 72:0 73:0 74:0 75:0 76:0 77:0 78:0 79:0 80:0 81:0 82:0 83:0 84:0 85:0 86:0 87:0 88:0 89:0 90:0 91:0 92:0 93:0 94:0 95:0 96:0 97:0 98:0 99:0 100:0 101:0 102:0 103:0 104:0 105:0 106:0 107:0 108:1 109:0 110:0 111:0 112:0 113:0 114:0 115:0 116:0 117:0 118:0 119:0 120:0 121:0 122:0 123:0 124:0 125:0 126:0 127:0 128:0 129:0 130:0 131:0 132:0 133:0 134:0 135:0 136:0 137:0 138:0 139:0 140:0 141:0 142:0 143:0 144:0 145:0 146:0 147:0 148:0 149:0 150:0 151:0 152:0 153:0 154:0 155:0 156:0 157:0 158:0 159:0 160:0 161:0 162:0 163:0 164:1 165:0 166:0 167:0 168:0 169:1 170:0 171:0 172:0 173:0 174:0 175:0 176:0 177:0 178:0 179:1 180:0 181:0 182:0 183:0 184:0 185:0 186:0 187:0 188:0 189:0 190:0 191:0 192:0 193:0 194:0 195:0 196:0 197:0 198:0 199:0 200:0 201:0 202:0 203:0 204:0 205:0 206:0 207:0 208:0 209:0 210:0 211:0 212:0 213:0 214:0 215:0 216:0 217:0 218:0 219:0 220:0 221:0 222:0 223:0 224:0 225:0 226:0 227:0 228:0 229:0 230:1 231:0 232:0 233:0 234:0 235:0 236:0 237:0 238:0 239:0 240:0 241:0 242:0 243:0 244:0 245:0 246:0 247:0 248:0 249:0 250:0 251:0 252:0 253:0 254:0 255:0 256:0 257:0 258:0 259:0 260:0 261:1 262:0 263:0 264:0 265:0 266:0 267:0 268:0 269:0 270:0 271:0 272:0 273:0 274:0 275:0 276:0 277:0 278:0 279:0 280:0 281:0 282:0 283:0 284:0 285:0 286:0 287:0 288:0 289:0 290:0 291:0 292:0 293:0 294:0 295:0 296:0 297:0 298:0 299:0 300:0 301:0 302:0 303:0 304:0 305:0 306:0 307:0 308:0 309:0 310:0 311:0 312:0 313:0 314:0 315:0 316:0 317:0 318:1 319:0 320:0 321:0 322:0 323:1 324:1 325:0 326:0 327:0 328:0 329:0 330:0 331:0 332:1 333:0 334:0 335:0 336:0 337:0 338:0 339:0 340:0 341:0 342:1 343:0 344:0 345:0 346:0 347:0 348:0 349:0 350:0 351:0 352:2 353:1 354:0 355:0 356:0 357:0 358:0 359:0 360:0 361:0 362:0 363:0 364:0 365:0 366:0 367:0 368:0 369:0 370:0 371:0 372:0 373:0 374:0 375:0 376:0 377:0 378:0 379:0 380:0 381:0 382:0 383:0 384:0 385:0 386:0 387:0 388:0 389:0 390:0 391:0 392:0 393:0 394:0 395:0 396:0 397:0 398:0 399:0 400:0 401:0 402:0 403:0 404:0 405:0 406:0 407:0 408:0 409:0 410:0 411:0 412:0 413:0 414:0 415:0 416:1 417:0 418:0 419:0 420:0 421:0 422:0 423:0 424:0 425:0 426:0 427:0 428:0 429:0 430:0 431:0 432:0 433:0 434:0 435:0 436:0 437:0 438:0 439:0 440:0 441:0 442:0 443:0 444:0 445:0 446:0 447:0 448:0 449:0 450:0 451:0 452:0 453:0 454:0 455:0 456:0 457:1 458:0 459:0 460:0 461:0 462:0 463:0 464:0 465:0 466:0 467:0 468:0 469:0 470:0 471:0 472:0 473:0 474:0 475:0 476:0 477:0 478:0 479:0 480:0 481:0 482:0 483:0 484:0 485:0 486:0 487:0 488:0 489:0 490:0 491:0 492:1 493:0 494:0 495:0 496:0 497:0 498:0 499:0 500:1 501:0 502:0 503:0 504:0 505:0 506:0 507:0 508:0 509:0 510:0 511:0 512:0 513:0 514:0 515:0 516:0 517:0 518:0 519:0 520:0 521:0 522:0 523:0 524:0 525:0 526:0 527:0 528:0 529:0 530:0 531:0 532:0 533:0 534:0 535:0 536:0 537:0 538:0 539:0 540:0 541:0 542:0 543:0 544:0 545:0 546:0 547:0 548:0 549:0 550:0 551:0 552:0 553:0 554:0 555:0 556:0 557:0 558:0 559:0 560:0 561:0 562:0 563:0 564:0 565:0 566:0 567:0 568:0 569:0 570:0 571:0 572:0 573:0 574:0 575:0 576:0 577:0 578:0 579:0 580:0 581:0 582:0 583:0 584:0 585:0 586:0 587:0 588:0 589:0 590:0 591:0 592:0 593:0 594:0 595:0 596:0 597:0 598:0 599:0 600:0 601:0 602:0 603:0 604:1 605:0 606:0 607:0 608:0 609:0 610:0 611:0 612:1 613:0 614:0 615:0 616:0 617:0 618:0 619:0 620:0 621:0 622:0 623:0 624:0 625:0 626:0 627:0 628:0 629:1 630:0 631:0 632:0 633:0 634:0 635:0 636:0 637:0 638:0 639:0 640:0 641:0 642:0 643:0 644:0 645:0 646:0 647:0 648:0 649:0 650:0 651:0 652:0 653:0 654:0 655:0 656:0 657:0 658:0 659:0 660:0 661:0 662:0 663:0 664:0 665:0 666:0 667:0 668:1 669:0 670:0 671:0 672:0 673:0 674:0 675:0 676:0 677:0 678:0 679:0 680:0 681:0 682:0 683:0 684:0 685:0 686:0 687:0 688:0 689:0 690:0 691:0 692:0 693:0 694:1 695:0 696:0 697:0 698:0 699:0 700:0 701:0 702:0 703:0 704:0 705:0 706:0 707:0 708:0 709:0 710:0 711:0 712:0 713:0 714:0 715:0 716:0 717:0 718:0 719:0 720:0 721:0 722:0 723:0 724:0 725:0 726:0 727:0 728:0 729:0 730:0 731:0 732:0 733:0 734:0 735:0 736:0 737:0 738:0 739:0 740:0 741:0 742:0 743:0 744:0 745:0 746:0 747:0 748:0 749:0 750:0 751:0 752:0 753:0 754:0 755:0 756:0 757:0 758:0 759:0 760:0 761:0 762:1 763:0 764:0 765:0 766:0 767:1 768:0 769:1 770:0 771:0 772:0 773:1 774:0 775:0 776:0 777:0 778:0 779:0 780:2 781:0 782:0 783:0 784:0 785:1 786:0 787:0 788:0 789:0 790:0 791:0 792:0 793:1 794:0 795:0 796:0 797:0 798:0 799:0 800:0 801:0 802:0 803:0 804:0 805:0 806:0 807:0 808:0 809:0 810:0 811:0 812:0 813:0 814:0 815:0 816:0 817:0 818:0 819:0 820:0 821:0 822:0 823:0 824:0 825:0 826:0 827:0 828:0 829:0 830:0 831:0 832:0 833:0 834:0 835:0 836:0 837:0 838:0 839:0 840:0 841:0 842:0 843:0 844:0 845:0 846:0 847:0 848:0 849:0 850:0 851:0 852:0 853:0 854:0 855:0 856:0 857:1 858:0 859:0 860:0 861:0 862:0 863:0 864:0 865:0 866:0 867:0 868:0 869:0 870:0 871:0 872:0 873:0 874:0 875:0 876:0 877:0 878:0 879:0 880:0 881:0 882:0 883:0 884:0 885:0 886:0 887:0 888:0 889:0 890:0 891:0 892:0 893:0 894:0 895:0 896:0 897:0 898:0 899:1 900:0 901:0 902:0 903:0 904:0 905:0 906:0 907:0 908:0 909:0 910:0 911:0 912:0 913:0 914:0 915:0 916:0 917:0 918:0 919:0 920:0 921:0 922:0 923:0 924:0 925:1 926:0 927:0 928:0 929:0 930:1 931:0 932:0 933:0 934:0 935:0 936:0 937:0 938:0 939:0 940:0 941:0 942:0 943:0 944:0 945:0 946:0 947:0 948:0 949:0 950:0 951:0 952:0 953:0 954:0 955:0 956:0 957:0 958:0 959:0 960:0 961:0 962:0 963:0 964:0 965:0 966:0 967:0 968:0 969:0 970:0 971:0 972:0 973:0 974:0 975:0 976:0 977:0 978:0 979:0 980:0 981:0 982:0 983:0 984:0 985:0 986:0 987:0 988:0 989:0 990:0 991:0 992:0 993:0 994:0 995:0 996:0 997:0 998:0 999:0 1000:0 1001:0 1002:0 1003:0 1004:0 1005:0 1006:0 1007:0 1008:0 1009:0 1010:0 1011:0 1012:0 1013:0 1014:0 1015:0 1016:0 1017:0 1018:0 1019:0 1020:0 1021:0 1022:0 1023:0 1024:0 1025:0 1026:0 1027:0 1028:0 1029:0 1030:0 1031:0 1032:1 1033:0 1034:0 1035:0 1036:0 1037:0 1038:0 1039:0 1040:0 1041:0 1042:0 1043:0 1044:0 1045:0 1046:0 1047:0 1048:0 1049:0 1050:0 1051:0 1052:0 1053:0 1054:0 1055:0 1056:0 1057:0 1058:0 1059:0 1060:0 1061:0 1062:0 1063:0 1064:0 1065:0 1066:1 1067:1 1068:0 1069:0 1070:0 1071:0 1072:0 1073:0 1074:0 1075:0 1076:0 1077:0 1078:0 1079:0 1080:0 1081:0 1082:0 1083:0 1084:0 1085:0 1086:0 1087:0 1088:0 1089:0 1090:0 1091:0 1092:0 1093:0 1094:0 1095:0 1096:0 1097:0 1098:0 1099:0 1100:0 1101:0 1102:0 1103:0 1104:0 1105:0 1106:0 1107:0 1108:0 1109:1 1110:0 1111:0 1112:0 1113:0 1114:0 1115:0 1116:0 1117:0 1118:0 1119:0 1120:0 1121:0 1122:0 1123:0 1124:0 1125:0 1126:0 1127:0 1128:0 1129:0 1130:0 1131:0 1132:0 1133:0 1134:0 1135:0 1136:0 1137:1 1138:0 1139:0 1140:0 1141:0 1142:0 1143:0 1144:0 1145:0 1146:0 1147:0 1148:0 1149:0 1150:0 1151:0 1152:0 1153:0 1154:0 1155:0 1156:0 1157:0 1158:0 1159:0 1160:0 1161:0 1162:0 1163:0 1164:0 1165:0 1166:0 1167:0 1168:0 1169:0 1170:0 1171:0 1172:0 1173:0 1174:0 1175:0 1176:0 1177:0 1178:0 1179:0 1180:0 1181:0 1182:0 1183:0 1184:0 1185:0 1186:0 1187:0 1188:0 1189:0 1190:0 1191:0 1192:0 1193:0 1194:0 1195:0 1196:0 1197:0 1198:0 1199:0 1200:1 1201:0 1202:0 1203:0 1204:0 1205:0 1206:1 1207:0 1208:0 1209:0 1210:0 1211:0 1212:0 1213:1 1214:0 1215:0 1216:0 1217:1 1218:0 1219:0 1220:0 1221:0 1222:0 1223:0 1224:0 1225:0 1226:1 1227:0 1228:0 1229:0 1230:0 1231:1 1232:0 1233:0 1234:0 1235:1 1236:0 1237:0 1238:0 1239:0 1240:0 1241:0 1242:0 1243:0 1244:0 1245:0 1246:0 1247:0 1248:0 1249:0 1250:0 1251:0 1252:0 1253:0 1254:0 1255:0 1256:0 1257:0 1258:0 1259:0 1260:0 1261:0 1262:0 1263:0 1264:0 1265:0 1266:0 1267:0 1268:0 1269:0 1270:0 1271:0 1272:0 1273:0 1274:0 1275:0 1276:0 1277:0 1278:0 1279:0 1280:0 1281:0 1282:0 1283:0 1284:0 1285:0 1286:0 1287:0 1288:0 1289:0 1290:0 1291:0 1292:0 1293:0 1294:0 1295:0 1296:0 1297:1 1298:0 1299:0 1300:0 1301:0 1302:0 1303:0 1304:0 1305:0 1306:0 1307:0 1308:0 1309:0 1310:0 1311:0 1312:0 1313:0 1314:0 1315:0 1316:0 1317:0 1318:0 1319:0 1320:0 1321:0 1322:0 1323:0 1324:0 1325:0 1326:0 1327:0 1328:0 1329:1 1330:0 1331:0 1332:0 1333:0 1334:0 1335:0 1336:0 1337:0 1338:0 1339:0 1340:0 1341:0 1342:0 1343:0 1344:0 1345:0 1346:0 1347:0 1348:0 1349:0 1350:0 1351:0 1352:0 1353:0 1354:0 1355:0 1356:0 1357:0 1358:0 1359:0 1360:0 1361:0 1362:0 1363:0 1364:0 1365:0 1366:0 1367:0 1368:2 1369:0 1370:0 1371:0 1372:0 1373:0 1374:0 1375:0 1376:0 1377:0 1378:0 1379:0 1380:0 1381:0 1382:0 1383:0 1384:0 1385:0 1386:0 1387:0 1388:0 1389:0 1390:0 1391:0 1392:0 1393:0 1394:0 1395:0 1396:0 1397:0 1398:0 1399:0 1400:0 1401:0 1402:0 1403:0 1404:0 1405:0 1406:0 1407:0 1408:0 1409:0 1410:0 1411:0 1412:0 1413:0 1414:0 1415:0 1416:0 1417:0 1418:0 1419:0 1420:0 1421:0 1422:0 1423:0 1424:0 1425:0 1426:0 1427:0 1428:0 1429:0 1430:0 1431:0 1432:0 1433:0 1434:0 1435:0 1436:0 1437:0 1438:0 1439:0 1440:0 1441:0 1442:0 1443:0 1444:0 1445:0 1446:0 1447:0 1448:0 1449:0 1450:0 1451:0 1452:0 1453:0 1454:0 1455:0 1456:0 1457:0 1458:0 1459:0 1460:0 1461:0 1462:0 1463:0 1464:0 1465:0 1466:0 1467:0 1468:0 1469:0 1470:0 1471:0 1472:0 1473:0 1474:0 1475:0 1476:0 1477:0 1478:0 1479:0 1480:0 1481:0 1482:0 1483:1 1484:0 1485:0 1486:0 1487:0 1488:0 1489:0 1490:0 1491:0 1492:0 1493:0 1494:0 1495:0 1496:0 1497:0 1498:0 1499:0 1500:0 1501:0 1502:0 1503:0 1504:0 1505:0 1506:0 1507:0 1508:2 1509:0 1510:0 1511:0 1512:0 1513:0 1514:0 1515:0 1516:0 1517:0 1518:0 1519:0 1520:0 1521:0 1522:0 1523:0 1524:0 1525:0 1526:0 1527:0 1528:0 1529:0 1530:0 1531:0 1532:0 1533:0 1534:0 1535:0 1536:0 1537:0 1538:0 1539:0 1540:0 1541:0 1542:0 1543:0 1544:0 1545:0 1546:0 1547:0 1548:0 1549:1 1550:0 1551:0 1552:0 1553:0 1554:0 1555:0 1556:0 1557:0 1558:0 1559:0 1560:0 1561:0 1562:0 1563:0 1564:0 1565:0 1566:0 1567:0 1568:0 1569:0 1570:0 1571:0 1572:0 1573:0 1574:0 1575:0 1576:0 1577:0 1578:0 1579:0 1580:0 1581:0 1582:0 1583:0 1584:0 1585:0 1586:0 1587:0 1588:0 1589:0 1590:0 1591:1 1592:0 1593:0 1594:0 1595:0 1596:0 1597:0 1598:0 1599:0 1600:0 1601:0 1602:0 1603:0 1604:0 1605:0 1606:0 1607:0 1608:0 1609:0 1610:0 1611:0 1612:0 1613:0 1614:0 1615:0 1616:0 1617:0 1618:0 1619:0 1620:0 1621:0 1622:0 1623:0 1624:0 1625:0 1626:0 1627:0 1628:0 1629:0 1630:0 1631:0 1632:0 1633:0 1634:0 1635:0 1636:0 1637:0 1638:0 1639:1 1640:0 1641:1 1642:0 1643:0 1644:0 1645:0 1646:0 1647:0 1648:0 1649:0 1650:0 1651:0 1652:0 1653:0 1654:0 1655:1 1656:0 1657:0 1658:0 1659:0 1660:0 1661:0 1662:0 1663:0 1664:0 1665:0 1666:0 1667:0 1668:1 1669:0 1670:0 1671:0 1672:0 1673:0 1674:0 1675:1 1676:1 1677:0 1678:0 1679:0 1680:0 1681:0 1682:0 1683:0 1684:0 1685:0 1686:0 1687:0 1688:0 1689:0 1690:0 1691:0 1692:0 1693:0 1694:0 1695:0 1696:0 1697:0 1698:0 1699:0 1700:0 1701:0 1702:0 1703:0 1704:0 1705:0 1706:0 1707:0 1708:0 1709:0 1710:0 1711:0 1712:0 1713:0 1714:0 1715:0 1716:0 1717:0 1718:0 1719:0 1720:0 1721:0 1722:0 1723:0 1724:0 1725:0 1726:0 1727:0 1728:0 1729:0 1730:1 1731:0 1732:0 1733:0 1734:0 1735:0 1736:0 1737:0 1738:0 1739:0 1740:0 1741:0 1742:0 1743:0 1744:0 1745:0 1746:0 1747:0 1748:0 1749:0 1750:0 1751:0 1752:0 1753:0 1754:0 1755:0 1756:0 1757:0 1758:0 1759:0 1760:0 1761:0 1762:0 1763:0 1764:0 1765:0 1766:0 1767:1 1768:0 1769:0 1770:0 1771:0 1772:0 1773:0 1774:0 1775:0 1776:0 1777:0 1778:0 1779:0 1780:0 1781:0 1782:0 1783:0 1784:0 1785:0 1786:0 1787:0 1788:0 1789:0 1790:0 1791:0 1792:0 1793:0 1794:0 1795:0 1796:0 1797:0 1798:0 1799:0 1800:0 1801:0 1802:0 1803:0 1804:0 1805:0 1806:0 1807:0 1808:0 1809:0 1810:0 1811:0 1812:0 1813:0 1814:0 1815:0 1816:0 1817:0 1818:0 1819:0 1820:0 1821:0 1822:1 1823:0 1824:0 1825:0 1826:0 1827:0 1828:0 1829:0 1830:0 1831:0 1832:0 1833:0 1834:0 1835:0 1836:0 1837:0 1838:0 1839:0 1840:0 1841:0 1842:0 1843:0 1844:0 1845:0 1846:0 1847:0 1848:0 1849:0 1850:0 1851:0 1852:0 1853:0 1854:0 1855:0 1856:0 1857:0 1858:0 1859:0 1860:0 1861:0 1862:0 1863:0 1864:0 1865:0 1866:0 1867:0 1868:0 1869:0 1870:0 1871:0 1872:0 1873:0 1874:0 1875:0 1876:0 1877:0 1878:0 1879:0 1880:0 1881:0 1882:0 1883:0 1884:0 1885:0 1886:0 1887:0 1888:0 1889:0 1890:0 1891:0 1892:0 1893:0 1894:0 1895:0 1896:0 1897:0 1898:0 1899:0 1900:0 1901:0 1902:0 1903:0 1904:0 1905:0 1906:0 1907:0 1908:0 1909:0 1910:0 1911:0 1912:0 1913:0 1914:0 1915:0 1916:0 1917:0 1918:0 1919:0 1920:1 1921:0 1922:0 1923:0 1924:0 1925:0 1926:0 1927:0 1928:0 1929:0 1930:0 1931:0 1932:0 1933:0 1934:0 1935:0 1936:0 1937:0 1938:1 1939:0 1940:0 1941:0 1942:0 1943:0 1944:0 1945:0 1946:0 1947:0 1948:1 1949:0 1950:0 1951:0 1952:0 1953:0 1954:0 1955:0 1956:0 1957:0 1958:0 1959:0 1960:0 1961:0 1962:0 1963:0 1964:0 1965:0 1966:0 1967:0 1968:0 1969:0 1970:0 1971:0 1972:0 1973:0 1974:0 1975:0 1976:0 1977:0 1978:0 1979:0 1980:0 1981:0 1982:1 1983:0 1984:0 1985:0 1986:0 1987:0 1988:0 1989:0 1990:0 1991:0 1992:0 1993:0 1994:0 1995:0 1996:0 1997:0 1998:0 1999:0 2000:0 2001:0 2002:0 2003:0 2004:0 2005:0 2006:0 2007:0 2008:0 2009:0 2010:0 2011:0 2012:0 2013:0 2014:0 2015:0 2016:0 2017:0 2018:0 2019:0 2020:0 2021:0 2022:0 2023:0 2024:0 2025:0 2026:0 2027:0 2028:0 2029:0 2030:0 2031:0 2032:0 2033:1 2034:0 2035:0 2036:0 2037:0 2038:0 2039:0 2040:0 2041:0 2042:0 2043:0 2044:0 2045:0 2046:0 2047:0 2048:0 2049:0 2050:0 2051:0 2052:0 2053:0 2054:0 2055:0 2056:0 2057:0 2058:0 2059:0 2060:0 2061:0 2062:0 2063:0 2064:0 2065:0 2066:0 2067:0 2068:0 2069:0 2070:0 2071:0 2072:0 2073:0 2074:0 2075:0 2076:0 2077:0 2078:0 2079:0 2080:0 2081:0 2082:1 2083:0 2084:0 2085:0 2086:0 2087:0 2088:0 2089:0 2090:0 2091:0 2092:1 2093:0 2094:0 2095:0 2096:1 2097:0 2098:0 2099:0 2100:0 2101:1 2102:0 2103:1 2104:0 2105:0 2106:0 2107:0 2108:0 2109:0 2110:0 2111:0 2112:0 2113:0 2114:0 2115:0 2116:1 2117:0 2118:0 2119:0 2120:0 2121:0 2122:0 2123:0 2124:0 2125:0 2126:0 2127:0 2128:0 2129:0 2130:0 2131:0 2132:0 2133:0 2134:0 2135:0 2136:0 2137:0 2138:0 2139:0 2140:0 2141:0 2142:0 2143:0 2144:0 2145:0 2146:0 2147:0 2148:0 2149:0 2150:0 2151:0 2152:0 2153:0 2154:0 2155:0 2156:0 2157:0 2158:0 2159:0 2160:0 2161:0 2162:0 2163:0 2164:0 2165:0 2166:0 2167:0 2168:0 2169:0 2170:0 2171:0 2172:0 2173:0 2174:0 2175:0 2176:0 2177:0 2178:0 2179:0 2180:1 2181:0 2182:0 2183:0 2184:0 2185:0 2186:0 2187:0 2188:0 2189:0 2190:0 2191:0 2192:0 2193:0 2194:0 2195:0 2196:0 2197:0 2198:0 2199:0 2200:0 2201:0 2202:0 2203:0 2204:0 2205:0 #
2.389879376661867560471819160739 1:0 2:0 3:0 4:0 5:0 6:0 7:0 8:0 9:0 10:0 11:0 12:0 13:0 14:0 15:0 16:0 17:0 18:0 19:0 20:0 21:0 22:0 23:0 24:0 25:0 26:0 27:0 28:0 29:0 30:0 31:0 32:0 33:0 34:0 35:0 36:0 37:0 38:0 39:0 40:0 41:0 42:0 43:0 44:0 45:0 46:0 47:0 48:0 49:0 50:0 51:0 52:0 53:0 54:0 55:0 56:0 57:0 58:0 59:0 60:0 61:0 62:0 63:0 64:0 65:0 66:0 67:0 68:0 69:0 70:0 71:0 72:0 73:0 74:0 75:0 76:0 77:0 78:0 79:0 80:0 81:0 82:0 83:0 84:0 85:0 86:0 87:0 88:0 89:0 90:0 91:0 92:0 93:0 94:0 95:0 96:0 97:0 98:0 99:0 100:0 101:0 102:0 103:0 104:0 105:0 106:0 107:0 108:0 109:0 110:0 111:0 112:0 113:0 114:0 115:0 116:0 117:0 118:0 119:0 120:0 121:0 122:0 123:0 124:0 125:0 126:0 127:0 128:0 129:0 130:0 131:0 132:0 133:0 134:0 135:0 136:0 137:0 138:0 139:1 140:0 141:0 142:0 143:0 144:0 145:0 146:0 147:0 148:0 149:0 150:0 151:0 152:0 153:0 154:0 155:0 156:1 157:0 158:0 159:0 160:0 161:0 162:0 163:0 164:0 165:0 166:0 167:0 168:0 169:0 170:0 171:0 172:0 173:0 174:0 175:0 176:0 177:0 178:0 179:0 180:0 181:0 182:0 183:0 184:0 185:1 186:0 187:0 188:0 189:0 190:0 191:0 192:0 193:0 194:0 195:0 196:0 197:0 198:0 199:0 200:0 201:0 202:1 203:0 204:0 205:0 206:0 207:0 208:0 209:0 210:0 211:0 212:0 213:0 214:0 215:0 216:0 217:0 218:0 219:0 220:0 221:0 222:0 223:0 224:0 225:0 226:0 227:0 228:0 229:0 230:0 231:0 232:0 233:0 234:0 235:0 236:0 237:0 238:0 239:0 240:0 241:0 242:0 243:0 244:0 245:0 246:0 247:0 248:0 249:0 250:0 251:0 252:0 253:0 254:0 255:0 256:0 257:0 258:0 259:0 260:1 261:0 262:1 263:0 264:0 265:0 266:0 267:0 268:0 269:0 270:0 271:0 272:0 273:0 274:0 275:0 276:0 277:0 278:0 279:0 280:0 281:0 282:0 283:0 284:0 285:0 286:0 287:0 288:0 289:0 290:0 291:0 292:0 293:0 294:0 295:0 296:0 297:0 298:0 299:0 300:0 301:0 302:0 303:0 304:0 305:0 306:0 307:0 308:0 309:0 310:0 311:0 312:0 313:0 314:0 315:0 316:0 317:0 318:0 319:0 320:0 321:0 322:1 323:0 324:0 325:0 326:0 327:0 328:0 329:0 330:0 331:1 332:0 333:0 334:0 335:0 336:1 337:0 338:0 339:0 340:0 341:0 342:0 343:0 344:0 345:0 346:0 347:0 348:0 349:0 350:0 351:0 352:1 353:0 354:0 355:0 356:0 357:0 358:0 359:0 360:0 361:0 362:0 363:0 364:0 365:0 366:0 367:0 368:0 369:0 370:0 371:0 372:0 373:0 374:0 375:0 376:0 377:0 378:0 379:0 380:0 381:0 382:0 383:0 384:0 385:0 386:0 387:0 388:0 389:0 390:0 391:0 392:0 393:0 394:0 395:0 396:0 397:0 398:0 399:0 400:0 401:0 402:0 403:0 404:0 405:0 406:0 407:0 408:0 409:0 410:0 411:0 412:0 413:0 414:0 415:0 416:0 417:0 418:0 419:0 420:0 421:0 422:0 423:0 424:0 425:0 426:0 427:0 428:0 429:0 430:0 431:0 432:0 433:0 434:0 435:0 436:0 437:0 438:0 439:0 440:0 441:8 442:0 443:0 444:0 445:0 446:0 447:0 448:0 449:0 450:0 451:0 452:0 453:0 454:0 455:0 456:0 457:0 458:0 459:0 460:0 461:0 462:0 463:0 464:0 465:0 466:0 467:0 468:0 469:0 470:0 471:0 472:0 473:0 474:0 475:0 476:0 477:0 478:0 479:0 480:0 481:0 482:0 483:0 484:0 485:0 486:0 487:0 488:0 489:0 490:0 491:0 492:0 493:0 494:0 495:0 496:0 497:0 498:0 499:0 500:0 501:0 502:0 503:0 504:0 505:0 506:0 507:0 508:0 509:0 510:0 511:0 512:0 513:0 514:0 515:0 516:0 517:0 518:0 519:0 520:0 521:0 522:0 523:0 524:0 525:0 526:0 527:0 528:0 529:0 530:0 531:0 532:0 533:0 534:0 535:0 536:0 537:0 538:0 539:0 540:0 541:0 542:0 543:0 544:0 545:0 546:0 547:0 548:0 549:0 550:0 551:0 552:0 553:0 554:0 555:0 556:0 557:0 558:0 559:0 560:0 561:0 562:0 563:0 564:0 565:0 566:0 567:0 568:0 569:0 570:0 571:0 572:0 573:0 574:0 575:0 576:0 577:1 578:0 579:0 580:0 581:0 582:0 583:0 584:0 585:0 586:0 587:0 588:0 589:0 590:0 591:0 592:0 593:0 594:0 595:0 596:0 597:0 598:0 599:0 600:0 601:0 602:0 603:0 604:0 605:1 606:0 607:0 608:0 609:0 610:0 611:0 612:0 613:0 614:0 615:0 616:0 617:0 618:0 619:0 620:0 621:0 622:0 623:0 624:0 625:1 626:0 627:0 628:0 629:0 630:0 631:0 632:0 633:0 634:0 635:0 636:0 637:0 638:1 639:0 640:0 641:0 642:0 643:0 644:0 645:0 646:0 647:0 648:0 649:0 650:0 651:0 652:0 653:0 654:0 655:0 656:0 657:0 658:0 659:0 660:0 661:0 662:0 663:0 664:0 665:0 666:0 667:0 668:0 669:0 670:0 671:0 672:0 673:0 674:0 675:0 676:0 677:0 678:0 679:0 680:0 681:0 682:0 683:0 684:0 685:0 686:0 687:0 688:0 689:0 690:0 691:0 692:0 693:0 694:0 695:0 696:0 697:0 698:0 699:0 700:0 701:0 702:1 703:0 704:0 705:0 706:1 707:0 708:0 709:0 710:0 711:0 712:0 713:0 714:0 715:0 716:0 717:0 718:0 719:0 720:0 721:0 722:0 723:0 724:0 725:0 726:0 727:0 728:0 729:0 730:0 731:0 732:0 733:0 734:0 735:0 736:0 737:0 738:0 739:0 740:0 741:0 742:0 743:0 744:0 745:0 746:0 747:0 748:0 749:0 750:0 751:0 752:0 753:0 754:0 755:0 756:0 757:0 758:0 759:0 760:0 761:0 762:0 763:1 764:0 765:0 766:0 767:0 768:0 769:1 770:0 771:0 772:0 773:0 774:0 775:0 776:0 777:1 778:0 779:0 780:0 781:0 782:0 783:0 784:0 785:0 786:0 787:0 788:0 789:0 790:0 791:0 792:0 793:0 794:0 795:0 796:0 797:0 798:1 799:0 800:0 801:0 802:0 803:0 804:0 805:0 806:0 807:0 808:0 809:0 810:0 811:0 812:0 813:0 814:0 815:0 816:0 817:0 818:0 819:0 820:0 821:0 822:0 823:0 824:0 825:0 826:0 827:0 828:0 829:0 830:0 831:0 832:0 833:0 834:0 835:0 836:0 837:0 838:0 839:0 840:0 841:0 842:0 843:0 844:0 845:0 846:0 847:0 848:0 849:0 850:0 851:0 852:0 853:0 854:0 855:0 856:0 857:0 858:0 859:0 860:0 861:0 862:0 863:0 864:0 865:0 866:0 867:0 868:0 869:0 870:0 871:0 872:0 873:0 874:0 875:0 876:0 877:0 878:0 879:0 880:0 881:0 882:7 883:0 884:0 885:0 886:0 887:0 888:0 889:0 890:0 891:0 892:0 893:0 894:0 895:0 896:0 897:0 898:0 899:0 900:0 901:0 902:0 903:0 904:0 905:0 906:0 907:0 908:0 909:0 910:0 911:0 912:0 913:0 914:0 915:0 916:0 917:0 918:0 919:0 920:0 921:0 922:0 923:0 924:0 925:0 926:0 927:0 928:0 929:0 930:0 931:0 932:0 933:0 934:0 935:0 936:0 937:0 938:0 939:0 940:0 941:0 942:0 943:0 944:0 945:0 946:0 947:0 948:0 949:0 950:0 951:0 952:0 953:0 954:0 955:0 956:0 957:0 958:0 959:0 960:0 961:0 962:0 963:0 964:0 965:0 966:0 967:0 968:0 969:0 970:0 971:0 972:0 973:0 974:0 975:0 976:0 977:0 978:0 979:0 980:0 981:0 982:0 983:0 984:0 985:0 986:0 987:0 988:0 989:0 990:0 991:0 992:0 993:0 994:0 995:0 996:0 997:0 998:0 999:0 1000:0 1001:0 1002:0 1003:0 1004:0 1005:0 1006:0 1007:0 1008:0 1009:0 1010:0 1011:0 1012:0 1013:0 1014:0 1015:0 1016:0 1017:0 1018:0 1019:0 1020:0 1021:1 1022:0 1023:0 1024:0 1025:0 1026:0 1027:0 1028:0 1029:0 1030:0 1031:0 1032:0 1033:0 1034:0 1035:0 1036:0 1037:0 1038:0 1039:0 1040:0 1041:0 1042:0 1043:0 1044:0 1045:1 1046:0 1047:0 1048:0 1049:0 1050:0 1051:0 1052:0 1053:0 1054:0 1055:0 1056:0 1057:0 1058:0 1059:0 1060:0 1061:0 1062:0 1063:0 1064:0 1065:0 1066:0 1067:0 1068:0 1069:0 1070:0 1071:1 1072:0 1073:0 1074:0 1075:0 1076:0 1077:0 1078:0 1079:0 1080:1 1081:0 1082:0 1083:0 1084:0 1085:0 1086:0 1087:0 1088:0 1089:0 1090:0 1091:0 1092:0 1093:0 1094:0 1095:0 1096:0 1097:0 1098:0 1099:0 1100:0 1101:0 1102:0 1103:0 1104:0 1105:0 1106:0 1107:0 1108:0 1109:0 1110:0 1111:0 1112:0 1113:0 1114:0 1115:0 1116:0 1117:0 1118:0 1119:0 1120:0 1121:0 1122:0 1123:0 1124:0 1125:0 1126:0 1127:0 1128:0 1129:0 1130:0 1131:0 1132:0 1133:0 1134:0 1135:0 1136:0 1137:0 1138:0 1139:0 1140:0 1141:0 1142:1 1143:0 1144:0 1145:0 1146:0 1147:0 1148:0 1149:0 1150:0 1151:1 1152:0 1153:0 1154:0 1155:0 1156:0 1157:0 1158:0 1159:0 1160:0 1161:0 1162:0 1163:0 1164:0 1165:0 1166:0 1167:0 1168:0 1169:0 1170:0 1171:0 1172:0 1173:0 1174:0 1175:0 1176:0 1177:0 1178:0 1179:0 1180:0 1181:0 1182:0 1183:0 1184:0 1185:0 1186:0 1187:0 1188:0 1189:0 1190:0 1191:0 1192:0 1193:0 1194:0 1195:0 1196:0 1197:0 1198:0 1199:0 1200:0 1201:0 1202:0 1203:0 1204:0 1205:0 1206:0 1207:1 1208:0 1209:0 1210:1 1211:0 1212:0 1213:0 1214:0 1215:0 1216:0 1217:0 1218:1 1219:0 1220:0 1221:0 1222:0 1223:0 1224:0 1225:0 1226:0 1227:0 1228:0 1229:0 1230:0 1231:0 1232:0 1233:0 1234:0 1235:0 1236:0 1237:0 1238:0 1239:1 1240:0 1241:0 1242:0 1243:0 1244:0 1245:0 1246:0 1247:0 1248:0 1249:0 1250:0 1251:0 1252:0 1253:0 1254:0 1255:0 1256:0 1257:0 1258:0 1259:0 1260:0 1261:0 1262:0 1263:0 1264:0 1265:0 1266:0 1267:0 1268:0 1269:0 1270:0 1271:0 1272:0 1273:0 1274:0 1275:0 1276:0 1277:0 1278:0 1279:0 1280:0 1281:0 1282:0 1283:0 1284:0 1285:0 1286:0 1287:0 1288:0 1289:0 1290:0 1291:0 1292:0 1293:0 1294:0 1295:0 1296:0 1297:0 1298:0 1299:0 1300:0 1301:0 1302:0 1303:0 1304:0 1305:0 1306:0 1307:0 1308:0 1309:0 1310:0 1311:0 1312:0 1313:0 1314:0 1315:0 1316:0 1317:0 1318:0 1319:0 1320:0 1321:0 1322:0 1323:6 1324:0 1325:0 1326:0 1327:0 1328:0 1329:0 1330:0 1331:0 1332:0 1333:0 1334:0 1335:0 1336:0 1337:0 1338:0 1339:0 1340:0 1341:0 1342:0 1343:0 1344:0 1345:0 1346:0 1347:0 1348:0 1349:0 1350:0 1351:0 1352:0 1353:0 1354:0 1355:0 1356:0 1357:0 1358:0 1359:0 1360:0 1361:0 1362:0 1363:0 1364:0 1365:0 1366:0 1367:0 1368:0 1369:0 1370:0 1371:0 1372:0 1373:0 1374:0 1375:0 1376:0 1377:0 1378:0 1379:0 1380:0 1381:0 1382:0 1383:0 1384:0 1385:0 1386:0 1387:0 1388:0 1389:0 1390:0 1391:0 1392:0 1393:0 1394:0 1395:0 1396:0 1397:0 1398:0 1399:0 1400:0 1401:0 1402:0 1403:0 1404:0 1405:0 1406:0 1407:0 1408:0 1409:0 1410:0 1411:0 1412:0 1413:0 1414:0 1415:0 1416:0 1417:0 1418:0 1419:0 1420:0 1421:0 1422:0 1423:0 1424:0 1425:0 1426:0 1427:0 1428:0 1429:0 1430:0 1431:0 1432:0 1433:0 1434:0 1435:0 1436:0 1437:0 1438:0 1439:0 1440:0 1441:0 1442:0 1443:0 1444:0 1445:0 1446:0 1447:0 1448:0 1449:0 1450:0 1451:0 1452:0 1453:0 1454:0 1455:0 1456:0 1457:1 1458:0 1459:0 1460:0 1461:0 1462:0 1463:0 1464:0 1465:0 1466:0 1467:0 1468:0 1469:0 1470:0 1471:0 1472:0 1473:0 1474:0 1475:0 1476:0 1477:0 1478:0 1479:0 1480:0 1481:0 1482:0 1483:0 1484:0 1485:0 1486:0 1487:0 1488:0 1489:0 1490:0 1491:1 1492:0 1493:0 1494:0 1495:0 1496:0 1497:0 1498:0 1499:0 1500:0 1501:0 1502:0 1503:0 1504:0 1505:0 1506:0 1507:0 1508:0 1509:0 1510:0 1511:0 1512:1 1513:0 1514:0 1515:0 1516:0 1517:0 1518:0 1519:0 1520:0 1521:0 1522:0 1523:0 1524:0 1525:0 1526:0 1527:0 1528:0 1529:1 1530:0 1531:0 1532:0 1533:0 1534:0 1535:0 1536:0 1537:0 1538:0 1539:0 1540:0 1541:0 1542:0 1543:0 1544:0 1545:0 1546:0 1547:0 1548:0 1549:0 1550:0 1551:0 1552:0 1553:0 1554:0 1555:0 1556:0 1557:0 1558:0 1559:0 1560:0 1561:0 1562:0 1563:0 1564:0 1565:0 1566:0 1567:0 1568:0 1569:0 1570:0 1571:0 1572:0 1573:0 1574:0 1575:0 1576:0 1577:0 1578:0 1579:0 1580:0 1581:0 1582:0 1583:0 1584:1 1585:0 1586:0 1587:0 1588:0 1589:0 1590:0 1591:1 1592:0 1593:0 1594:0 1595:0 1596:0 1597:0 1598:0 1599:0 1600:0 1601:0 1602:0 1603:0 1604:0 1605:0 1606:0 1607:0 1608:0 1609:0 1610:0 1611:0 1612:0 1613:0 1614:0 1615:0 1616:0 1617:0 1618:0 1619:0 1620:0 1621:0 1622:0 1623:0 1624:0 1625:0 1626:0 1627:0 1628:0 1629:0 1630:0 1631:0 1632:0 1633:0 1634:0 1635:0 1636:0 1637:0 1638:0 1639:0 1640:0 1641:0 1642:0 1643:0 1644:0 1645:0 1646:0 1647:0 1648:1 1649:0 1650:0 1651:1 1652:0 1653:0 1654:0 1655:0 1656:0 1657:0 1658:0 1659:1 1660:0 1661:0 1662:0 1663:0 1664:0 1665:0 1666:0 1667:0 1668:0 1669:0 1670:0 1671:0 1672:0 1673:0 1674:0 1675:0 1676:0 1677:0 1678:0 1679:0 1680:1 1681:0 1682:0 1683:0 1684:0 1685:0 1686:0 1687:0 1688:0 1689:0 1690:0 1691:0 1692:0 1693:0 1694:0 1695:0 1696:0 1697:0 1698:0 1699:0 1700:0 1701:0 1702:0 1703:0 1704:0 1705:0 1706:0 1707:0 1708:0 1709:0 1710:0 1711:0 1712:0 1713:0 1714:0 1715:0 1716:0 1717:0 1718:0 1719:0 1720:0 1721:0 1722:0 1723:0 1724:0 1725:0 1726:0 1727:0 1728:0 1729:0 1730:0 1731:0 1732:0 1733:0 1734:0 1735:0 1736:0 1737:0 1738:0 1739:0 1740:0 1741:0 1742:0 1743:0 1744:0 1745:0 1746:0 1747:0 1748:0 1749:0 1750:0 1751:0 1752:0 1753:0 1754:0 1755:0 1756:0 1757:0 1758:0 1759:0 1760:0 1761:0 1762:0 1763:0 1764:5 1765:0 1766:0 1767:0 1768:0 1769:0 1770:0 1771:0 1772:0 1773:0 1774:0 1775:0 1776:0 1777:0 1778:0 1779:0 1780:0 1781:0 1782:0 1783:0 1784:0 1785:0 1786:0 1787:0 1788:0 1789:0 1790:0 1791:0 1792:0 1793:0 1794:0 1795:0 1796:0 1797:0 1798:0 1799:0 1800:0 1801:0 1802:0 1803:0 1804:0 1805:0 1806:0 1807:0 1808:0 1809:0 1810:0 1811:0 1812:0 1813:0 1814:0 1815:0 1816:0 1817:0 1818:0 1819:0 1820:0 1821:0 1822:0 1823:0 1824:0 1825:0 1826:0 1827:0 1828:0 1829:0 1830:0 1831:0 1832:0 1833:0 1834:0 1835:0 1836:0 1837:0 1838:0 1839:0 1840:0 1841:0 1842:0 1843:0 1844:0 1845:0 1846:0 1847:0 1848:0 1849:0 1850:0 1851:0 1852:0 1853:0 1854:0 1855:0 1856:0 1857:0 1858:0 1859:0 1860:0 1861:0 1862:0 1863:0 1864:0 1865:0 1866:0 1867:0 1868:0 1869:0 1870:0 1871:0 1872:0 1873:0 1874:0 1875:0 1876:0 1877:0 1878:0 1879:0 1880:0 1881:0 1882:0 1883:0 1884:0 1885:0 1886:0 1887:0 1888:0 1889:0 1890:0 1891:0 1892:0 1893:0 1894:0 1895:0 1896:0 1897:0 1898:0 1899:1 1900:0 1901:0 1902:0 1903:0 1904:0 1905:0 1906:0 1907:0 1908:0 1909:0 1910:0 1911:0 1912:0 1913:0 1914:0 1915:0 1916:0 1917:0 1918:0 1919:0 1920:0 1921:0 1922:0 1923:0 1924:0 1925:0 1926:0 1927:0 1928:0 1929:0 1930:0 1931:0 1932:1 1933:0 1934:0 1935:0 1936:0 1937:0 1938:0 1939:0 1940:0 1941:0 1942:0 1943:0 1944:0 1945:0 1946:0 1947:0 1948:0 1949:0 1950:0 1951:0 1952:0 1953:1 1954:0 1955:0 1956:0 1957:0 1958:0 1959:0 1960:0 1961:0 1962:0 1963:0 1964:0 1965:0 1966:0 1967:0 1968:0 1969:1 1970:0 1971:0 1972:0 1973:0 1974:0 1975:0 1976:0 1977:0 1978:0 1979:0 1980:0 1981:0 1982:0 1983:0 1984:0 1985:0 1986:0 1987:0 1988:0 1989:0 1990:0 1991:0 1992:0 1993:0 1994:0 1995:0 1996:0 1997:0 1998:0 1999:0 2000:0 2001:0 2002:0 2003:0 2004:0 2005:0 2006:0 2007:0 2008:0 2009:0 2010:0 2011:0 2012:0 2013:0 2014:0 2015:0 2016:0 2017:0 2018:0 2019:0 2020:0 2021:0 2022:0 2023:0 2024:0 2025:0 2026:0 2027:0 2028:0 2029:0 2030:0 2031:0 2032:0 2033:1 2034:0 2035:0 2036:0 2037:1 2038:0 2039:0 2040:0 2041:0 2042:0 2043:0 2044:0 2045:0 2046:0 2047:0 2048:0 2049:0 2050:0 2051:0 2052:0 2053:0 2054:0 2055:0 2056:0 2057:0 2058:0 2059:0 2060:0 2061:0 2062:0 2063:0 2064:0 2065:0 2066:0 2067:0 2068:0 2069:0 2070:0 2071:0 2072:0 2073:0 2074:0 2075:0 2076:0 2077:0 2078:0 2079:0 2080:0 2081:0 2082:0 2083:0 2084:0 2085:0 2086:0 2087:1 2088:0 2089:0 2090:0 2091:0 2092:1 2093:0 2094:0 2095:0 2096:0 2097:0 2098:0 2099:0 2100:1 2101:0 2102:0 2103:0 2104:0 2105:0 2106:0 2107:0 2108:0 2109:0 2110:0 2111:0 2112:0 2113:0 2114:0 2115:0 2116:0 2117:0 2118:0 2119:0 2120:0 2121:1 2122:0 2123:0 2124:0 2125:0 2126:0 2127:0 2128:0 2129:0 2130:0 2131:0 2132:0 2133:0 2134:0 2135:0 2136:0 2137:0 2138:0 2139:0 2140:0 2141:0 2142:0 2143:0 2144:0 2145:0 2146:0 2147:0 2148:0 2149:0 2150:0 2151:0 2152:0 2153:0 2154:0 2155:0 2156:0 2157:0 2158:0 2159:0 2160:0 2161:0 2162:0 2163:0 2164:0 2165:0 2166:0 2167:0 2168:0 2169:0 2170:0 2171:0 2172:0 2173:0 2174:0 2175:0 2176:0 2177:0 2178:0 2179:0 2180:0 2181:0 2182:0 2183:0 2184:0 2185:0 2186:0 2187:0 2188:0 2189:0 2190:0 2191:0 2192:0 2193:0 2194:0 2195:0 2196:0 2197:0 2198:0 2199:0 2200:0 2201:0 2202:0 2203:0 2204:0 2205:4 #
2.4976122818846082651589313172735 1:0 2:0 3:0 4:0 5:0 6:0 7:0 8:0 9:0 10:0 11:0 12:0 13:0 14:0 15:0 16:0 17:1 18:0 19:0 20:0 21:0 22:0 23:0 24:0 25:0 26:0 27:0 28:0 29:0 30:0 31:0 32:0 33:0 34:0 35:0 36:0 37:0 38:0 39:0 40:0 41:0 42:0 43:0 44:0 45:0 46:0 47:0 48:0 49:0 50:0 51:0 52:0 53:0 54:0 55:0 56:0 57:0 58:0 59:0 60:0 61:0 62:0 63:0 64:0 65:0 66:0 67:0 68:0 69:0 70:0 71:0 72:0 73:0 74:0 75:0 76:0 77:0 78:0 79:0 80:0 81:0 82:0 83:0 84:0 85:0 86:0 87:0 88:0 89:0 90:0 91:0 92:0 93:0 94:0 95:0 96:0 97:0 98:0 99:0 100:0 101:0 102:0 103:0 104:0 105:0 106:0 107:0 108:0 109:0 110:0 111:0 112:0 113:0 114:0 115:0 116:0 117:0 118:0 119:0 120:0 121:0 122:0 123:0 124:0 125:0 126:0 127:0 128:0 129:0 130:0 131:0 132:0 133:0 134:0 135:0 136:0 137:0 138:0 139:0 140:0 141:0 142:0 143:1 144:0 145:0 146:0 147:0 148:0 149:0 150:0 151:0 152:0 153:0 154:0 155:0 156:0 157:0 158:0 159:0 160:0 161:0 162:0 163:0 164:0 165:0 166:0 167:0 168:0 169:0 170:0 171:0 172:0 173:0 174:0 175:0 176:0 177:0 178:0 179:0 180:0 181:0 182:0 183:0 184:0 185:0 186:0 187:0 188:0 189:0 190:0 191:0 192:0 193:0 194:0 195:0 196:0 197:0 198:0 199:0 200:0 201:0 202:0 203:0 204:0 205:0 206:0 207:0 208:0 209:0 210:0 211:0 212:0 213:0 214:0 215:0 216:0 217:0 218:0 219:0 220:0 221:0 222:0 223:0 224:0 225:0 226:0 227:0 228:0 229:0 230:0 231:0 232:0 233:0 234:0 235:0 236:0 237:0 238:0 239:0 240:0 241:0 242:0 243:0 244:0 245:0 246:0 247:0 248:0 249:0 250:0 251:0 252:0 253:1 254:0 255:0 256:0 257:0 258:0 259:0 260:0 261:0 262:0 263:0 264:0 265:0 266:0 267:0 268:0 269:0 270:0 271:0 272:0 273:0 274:0 275:0 276:0 277:0 278:0 279:0 280:0 281:0 282:0 283:0 284:0 285:0 286:0 287:0 288:0 289:0 290:0 291:0 292:0 293:0 294:0 295:0 296:0 297:0 298:0 299:0 300:0 301:0 302:0 303:0 304:0 305:0 306:0 307:0 308:0 309:0 310:0 311:0 312:0 313:0 314:0 315:0 316:0 317:0 318:0 319:0 320:0 321:0 322:0 323:0 324:0 325:0 326:0 327:0 328:0 329:0 330:0 331:1 332:1 333:0 334:0 335:0 336:0 337:0 338:0 339:0 340:0 341:0 342:0 343:1 344:0 345:0 346:0 347:0 348:0 349:0 350:0 351:0 352:1 353:1 354:1 355:0 356:0 357:0 358:0 359:0 360:0 361:0 362:0 363:0 364:0 365:0 366:0 367:0 368:0 369:0 370:1 371:0 372:0 373:0 374:0 375:0 376:0 377:0 378:0 379:0 380:0 381:0 382:0 383:0 384:0 385:0 386:0 387:0 388:0 389:0 390:0 391:0 392:0 393:0 394:0 395:0 396:0 397:0 398:0 399:0 400:0 401:0 402:0 403:0 404:0 405:0 406:0 407:0 408:0 409:0 410:0 411:0 412:0 413:0 414:0 415:0 416:0 417:0 418:0 419:0 420:0 421:0 422:0 423:0 424:0 425:0 426:0 427:0 428:0 429:0 430:0 431:0 432:0 433:0 434:0 435:0 436:1 437:0 438:0 439:0 440:0 441:7 442:0 443:0 444:0 445:0 446:0 447:0 448:1 449:0 450:0 451:0 452:0 453:0 454:0 455:0 456:0 457:0 458:0 459:0 460:0 461:0 462:0 463:0 464:0 465:0 466:0 467:0 468:0 469:0 470:0 471:0 472:0 473:0 474:0 475:0 476:0 477:0 478:0 479:0 480:0 481:0 482:0 483:0 484:0 485:0 486:0 487:0 488:0 489:0 490:0 491:0 492:0 493:0 494:0 495:0 496:0 497:0 498:0 499:0 500:0 501:0 502:0 503:0 504:0 505:0 506:0 507:0 508:0 509:0 510:0 511:0 512:0 513:0 514:0 515:0 516:0 517:0 518:0 519:0 520:0 521:0 522:0 523:0 524:0 525:0 526:0 527:0 528:0 529:0 530:0 531:0 532:0 533:0 534:0 535:0 536:0 537:0 538:0 539:0 540:0 541:0 542:0 543:0 544:0 545:0 546:0 547:0 548:0 549:0 550:0 551:0 552:0 553:0 554:0 555:0 556:0 557:0 558:0 559:0 560:0 561:0 562:0 563:0 564:0 565:0 566:0 567:0 568:0 569:0 570:0 571:0 572:0 573:0 574:0 575:0 576:0 577:0 578:0 579:0 580:0 581:0 582:0 583:1 584:0 585:0 586:0 587:0 588:0 589:0 590:0 591:0 592:0 593:0 594:0 595:0 596:0 597:0 598:0 599:0 600:0 601:0 602:0 603:0 604:0 605:0 606:0 607:0 608:0 609:0 610:0 611:0 612:0 613:0 614:0 615:0 616:0 617:0 618:0 619:0 620:0 621:0 622:0 623:0 624:0 625:0 626:0 627:0 628:0 629:0 630:0 631:0 632:0 633:0 634:0 635:0 636:0 637:0 638:0 639:0 640:0 641:0 642:0 643:0 644:0 645:0 646:0 647:0 648:0 649:0 650:0 651:0 652:0 653:0 654:0 655:0 656:0 657:0 658:0 659:0 660:0 661:0 662:0 663:0 664:0 665:0 666:0 667:0 668:0 669:0 670:0 671:0 672:0 673:0 674:0 675:0 676:0 677:0 678:0 679:0 680:0 681:0 682:0 683:0 684:0 685:0 686:0 687:0 688:0 689:0 690:0 691:0 692:0 693:0 694:0 695:0 696:0 697:0 698:0 699:0 700:0 701:0 702:0 703:0 704:0 705:0 706:0 707:0 708:0 709:0 710:1 711:0 712:0 713:0 714:0 715:0 716:0 717:0 718:0 719:0 720:0 721:0 722:0 723:0 724:0 725:0 726:0 727:0 728:0 729:0 730:0 731:0 732:0 733:0 734:0 735:0 736:0 737:0 738:0 739:0 740:0 741:0 742:0 743:0 744:0 745:0 746:0 747:0 748:0 749:0 750:0 751:0 752:0 753:0 754:0 755:0 756:0 757:0 758:0 759:0 760:0 761:0 762:0 763:0 764:0 765:0 766:0 767:0 768:0 769:0 770:0 771:0 772:0 773:2 774:0 775:0 776:0 777:0 778:0 779:0 780:0 781:0 782:0 783:0 784:0 785:0 786:0 787:0 788:0 789:0 790:1 791:0 792:0 793:0 794:1 795:1 796:0 797:0 798:0 799:1 800:0 801:0 802:0 803:0 804:0 805:0 806:0 807:0 808:0 809:0 810:0 811:0 812:0 813:0 814:0 815:0 816:0 817:0 818:0 819:0 820:0 821:0 822:0 823:0 824:0 825:0 826:0 827:0 828:0 829:0 830:0 831:0 832:0 833:0 834:0 835:0 836:0 837:0 838:0 839:0 840:0 841:0 842:0 843:0 844:0 845:0 846:0 847:0 848:0 849:0 850:0 851:0 852:0 853:0 854:0 855:0 856:0 857:0 858:0 859:0 860:0 861:0 862:0 863:0 864:0 865:0 866:0 867:0 868:0 869:0 870:0 871:0 872:0 873:0 874:0 875:0 876:0 877:2 878:0 879:0 880:0 881:0 882:6 883:0 884:0 885:0 886:0 887:0 888:0 889:0 890:0 891:0 892:0 893:0 894:0 895:0 896:0 897:0 898:0 899:1 900:0 901:0 902:0 903:0 904:0 905:0 906:0 907:0 908:0 909:0 910:0 911:0 912:0 913:0 914:0 915:0 916:0 917:0 918:0 919:0 920:0 921:0 922:0 923:0 924:0 925:0 926:0 927:0 928:0 929:0 930:0 931:0 932:0 933:0 934:0 935:0 936:0 937:0 938:0 939:0 940:0 941:0 942:0 943:0 944:0 945:0 946:0 947:0 948:0 949:0 950:0 951:0 952:0 953:0 954:0 955:0 956:0 957:0 958:0 959:0 960:0 961:0 962:0 963:0 964:0 965:0 966:0 967:0 968:0 969:0 970:0 971:0 972:0 973:0 974:0 975:0 976:0 977:0 978:0 979:0 980:0 981:0 982:0 983:0 984:0 985:0 986:0 987:0 988:0 989:0 990:0 991:0 992:0 993:0 994:0 995:0 996:0 997:0 998:0 999:0 1000:0 1001:0 1002:0 1003:0 1004:0 1005:0 1006:0 1007:0 1008:0 1009:0 1010:0 1011:0 1012:0 1013:0 1014:0 1015:0 1016:0 1017:0 1018:0 1019:0 1020:0 1021:0 1022:0 1023:0 1024:0 1025:0 1026:0 1027:0 1028:0 1029:0 1030:0 1031:0 1032:0 1033:0 1034:0 1035:0 1036:0 1037:0 1038:0 1039:0 1040:0 1041:0 1042:0 1043:0 1044:0 1045:0 1046:0 1047:0 1048:0 1049:0 1050:0 1051:0 1052:0 1053:0 1054:0 1055:0 1056:0 1057:0 1058:0 1059:0 1060:0 1061:0 1062:0 1063:0 1064:0 1065:0 1066:0 1067:0 1068:0 1069:0 1070:0 1071:0 1072:0 1073:0 1074:0 1075:0 1076:0 1077:0 1078:0 1079:0 1080:0 1081:0 1082:0 1083:0 1084:0 1085:0 1086:0 1087:0 1088:0 1089:0 1090:0 1091:0 1092:0 1093:0 1094:0 1095:0 1096:0 1097:0 1098:0 1099:0 1100:0 1101:0 1102:0 1103:0 1104:0 1105:0 1106:0 1107:0 1108:0 1109:0 1110:0 1111:0 1112:0 1113:0 1114:0 1115:0 1116:0 1117:0 1118:0 1119:0 1120:0 1121:0 1122:0 1123:0 1124:0 1125:0 1126:0 1127:0 1128:0 1129:0 1130:0 1131:0 1132:0 1133:0 1134:0 1135:0 1136:0 1137:0 1138:0 1139:0 1140:0 1141:1 1142:0 1143:0 1144:0 1145:0 1146:0 1147:0 1148:0 1149:0 1150:0 1151:0 1152:0 1153:0 1154:0 1155:0 1156:0 1157:0 1158:0 1159:0 1160:0 1161:0 1162:0 1163:0 1164:0 1165:0 1166:0 1167:0 1168:0 1169:0 1170:0 1171:0 1172:0 1173:0 1174:0 1175:0 1176:0 1177:0 1178:0 1179:0 1180:0 1181:0 1182:0 1183:0 1184:0 1185:0 1186:0 1187:0 1188:0 1189:0 1190:0 1191:0 1192:0 1193:0 1194:0 1195:0 1196:0 1197:0 1198:0 1199:0 1200:0 1201:0 1202:0 1203:0 1204:0 1205:0 1206:0 1207:0 1208:0 1209:0 1210:0 1211:0 1212:0 1213:0 1214:1 1215:1 1216:0 1217:0 1218:0 1219:1 1220:0 1221:0 1222:0 1223:0 1224:0 1225:0 1226:0 1227:0 1228:0 1229:0 1230:0 1231:1 1232:0 1233:0 1234:1 1235:0 1236:0 1237:0 1238:0 1239:0 1240:0 1241:0 1242:0 1243:0 1244:0 1245:0 1246:0 1247:0 1248:0 1249:0 1250:0 1251:0 1252:0 1253:0 1254:0 1255:0 1256:1 1257:0 1258:0 1259:0 1260:0 1261:0 1262:0 1263:0 1264:0 1265:0 1266:0 1267:0 1268:0 1269:0 1270:0 1271:0 1272:0 1273:0 1274:0 1275:0 1276:0 1277:0 1278:0 1279:0 1280:0 1281:0 1282:0 1283:0 1284:0 1285:0 1286:0 1287:0 1288:0 1289:0 1290:0 1291:0 1292:0 1293:0 1294:0 1295:0 1296:0 1297:0 1298:0 1299:0 1300:0 1301:0 1302:0 1303:0 1304:0 1305:0 1306:0 1307:0 1308:0 1309:0 1310:0 1311:0 1312:0 1313:0 1314:0 1315:0 1316:0 1317:0 1318:2 1319:1 1320:0 1321:0 1322:0 1323:5 1324:0 1325:0 1326:0 1327:0 1328:0 1329:0 1330:0 1331:0 1332:0 1333:0 1334:0 1335:0 1336:0 1337:0 1338:0 1339:1 1340:0 1341:0 1342:0 1343:0 1344:0 1345:0 1346:0 1347:0 1348:0 1349:0 1350:0 1351:0 1352:0 1353:0 1354:0 1355:0 1356:0 1357:0 1358:0 1359:0 1360:0 1361:0 1362:0 1363:0 1364:0 1365:0 1366:0 1367:0 1368:0 1369:0 1370:0 1371:0 1372:0 1373:0 1374:0 1375:0 1376:0 1377:0 1378:0 1379:0 1380:0 1381:0 1382:0 1383:0 1384:0 1385:0 1386:0 1387:0 1388:0 1389:0 1390:0 1391:0 1392:0 1393:0 1394:0 1395:0 1396:0 1397:0 1398:0 1399:0 1400:0 1401:0 1402:0 1403:0 1404:0 1405:0 1406:0 1407:0 1408:0 1409:0 1410:0 1411:0 1412:0 1413:0 1414:0 1415:0 1416:0 1417:0 1418:0 1419:0 1420:0 1421:0 1422:0 1423:0 1424:0 1425:0 1426:0 1427:0 1428:0 1429:0 1430:0 1431:0 1432:0 1433:0 1434:0 1435:0 1436:0 1437:0 1438:0 1439:0 1440:0 1441:0 1442:0 1443:0 1444:0 1445:0 1446:0 1447:0 1448:0 1449:0 1450:0 1451:0 1452:0 1453:0 1454:0 1455:0 1456:0 1457:0 1458:0 1459:0 1460:0 1461:0 1462:0 1463:0 1464:0 1465:0 1466:0 1467:0 1468:0 1469:0 1470:0 1471:0 1472:0 1473:0 1474:0 1475:0 1476:0 1477:0 1478:0 1479:0 1480:0 1481:0 1482:0 1483:0 1484:0 1485:0 1486:0 1487:0 1488:0 1489:0 1490:0 1491:0 1492:0 1493:0 1494:0 1495:0 1496:0 1497:0 1498:0 1499:0 1500:0 1501:0 1502:0 1503:0 1504:0 1505:0 1506:0 1507:0 1508:0 1509:0 1510:0 1511:0 1512:0 1513:0 1514:0 1515:0 1516:0 1517:0 1518:0 1519:0 1520:0 1521:0 1522:0 1523:0 1524:0 1525:0 1526:0 1527:0 1528:0 1529:0 1530:0 1531:0 1532:0 1533:0 1534:0 1535:0 1536:0 1537:0 1538:0 1539:0 1540:0 1541:0 1542:0 1543:0 1544:0 1545:0 1546:0 1547:0 1548:0 1549:0 1550:0 1551:0 1552:0 1553:0 1554:0 1555:0 1556:0 1557:0 1558:0 1559:0 1560:0 1561:0 1562:0 1563:0 1564:0 1565:0 1566:0 1567:0 1568:0 1569:0 1570:0 1571:0 1572:0 1573:0 1574:0 1575:0 1576:0 1577:0 1578:0 1579:0 1580:0 1581:0 1582:0 1583:0 1584:0 1585:0 1586:0 1587:0 1588:0 1589:0 1590:0 1591:0 1592:1 1593:0 1594:0 1595:0 1596:0 1597:0 1598:0 1599:0 1600:0 1601:0 1602:0 1603:0 1604:0 1605:0 1606:0 1607:0 1608:0 1609:0 1610:0 1611:0 1612:0 1613:0 1614:0 1615:0 1616:0 1617:0 1618:0 1619:0 1620:0 1621:0 1622:0 1623:0 1624:0 1625:0 1626:0 1627:0 1628:0 1629:0 1630:0 1631:0 1632:0 1633:0 1634:0 1635:0 1636:0 1637:0 1638:0 1639:0 1640:0 1641:0 1642:0 1643:0 1644:0 1645:0 1646:0 1647:0 1648:0 1649:0 1650:0 1651:1 1652:0 1653:0 1654:0 1655:0 1656:1 1657:0 1658:0 1659:0 1660:1 1661:0 1662:0 1663:0 1664:0 1665:0 1666:0 1667:0 1668:0 1669:0 1670:0 1671:0 1672:0 1673:0 1674:0 1675:0 1676:1 1677:0 1678:0 1679:0 1680:0 1681:0 1682:0 1683:0 1684:0 1685:0 1686:0 1687:1 1688:0 1689:0 1690:0 1691:0 1692:0 1693:0 1694:0 1695:0 1696:0 1697:0 1698:0 1699:0 1700:0 1701:0 1702:0 1703:0 1704:0 1705:0 1706:0 1707:0 1708:0 1709:0 1710:0 1711:0 1712:0 1713:0 1714:0 1715:0 1716:0 1717:0 1718:0 1719:0 1720:0 1721:0 1722:0 1723:0 1724:0 1725:0 1726:0 1727:0 1728:0 1729:0 1730:0 1731:0 1732:0 1733:0 1734:0 1735:0 1736:0 1737:0 1738:0 1739:0 1740:0 1741:0 1742:0 1743:0 1744:0 1745:0 1746:0 1747:0 1748:0 1749:0 1750:0 1751:0 1752:0 1753:0 1754:0 1755:0 1756:0 1757:0 1758:0 1759:2 1760:2 1761:0 1762:0 1763:0 1764:4 1765:0 1766:0 1767:0 1768:0 1769:0 1770:0 1771:0 1772:0 1773:0 1774:0 1775:0 1776:0 1777:0 1778:0 1779:0 1780:0 1781:0 1782:0 1783:0 1784:0 1785:0 1786:0 1787:0 1788:0 1789:0 1790:0 1791:0 1792:0 1793:0 1794:0 1795:0 1796:0 1797:0 1798:0 1799:0 1800:0 1801:0 1802:0 1803:0 1804:0 1805:0 1806:0 1807:0 1808:0 1809:0 1810:0 1811:0 1812:0 1813:0 1814:0 1815:0 1816:0 1817:0 1818:0 1819:0 1820:0 1821:0 1822:0 1823:0 1824:0 1825:0 1826:0 1827:0 1828:0 1829:0 1830:0 1831:0 1832:0 1833:0 1834:0 1835:0 1836:0 1837:0 1838:0 1839:0 1840:0 1841:0 1842:0 1843:0 1844:0 1845:0 1846:0 1847:0 1848:0 1849:0 1850:0 1851:0 1852:0 1853:0 1854:0 1855:0 1856:0 1857:0 1858:0 1859:0 1860:0 1861:0 1862:0 1863:0 1864:0 1865:0 1866:0 1867:0 1868:0 1869:0 1870:0 1871:0 1872:0 1873:0 1874:0 1875:0 1876:0 1877:0 1878:0 1879:0 1880:0 1881:0 1882:0 1883:0 1884:0 1885:0 1886:0 1887:0 1888:0 1889:0 1890:0 1891:0 1892:0 1893:0 1894:0 1895:0 1896:0 1897:0 1898:0 1899:0 1900:0 1901:0 1902:0 1903:0 1904:0 1905:0 1906:0 1907:0 1908:0 1909:0 1910:0 1911:0 1912:0 1913:0 1914:0 1915:0 1916:0 1917:0 1918:0 1919:0 1920:0 1921:0 1922:0 1923:0 1924:0 1925:0 1926:0 1927:0 1928:0 1929:0 1930:0 1931:0 1932:0 1933:0 1934:0 1935:0 1936:0 1937:0 1938:0 1939:0 1940:0 1941:0 1942:0 1943:0 1944:0 1945:0 1946:0 1947:0 1948:0 1949:0 1950:0 1951:0 1952:0 1953:0 1954:0 1955:0 1956:0 1957:0 1958:0 1959:0 1960:0 1961:0 1962:0 1963:0 1964:0 1965:0 1966:0 1967:0 1968:0 1969:0 1970:0 1971:0 1972:0 1973:0 1974:0 1975:0 1976:0 1977:0 1978:0 1979:0 1980:0 1981:0 1982:0 1983:0 1984:0 1985:0 1986:0 1987:0 1988:0 1989:0 1990:0 1991:0 1992:0 1993:0 1994:0 1995:0 1996:0 1997:0 1998:0 1999:0 2000:0 2001:0 2002:0 2003:0 2004:0 2005:0 2006:0 2007:0 2008:0 2009:0 2010:0 2011:0 2012:0 2013:0 2014:0 2015:0 2016:0 2017:0 2018:0 2019:0 2020:0 2021:0 2022:0 2023:0 2024:0 2025:0 2026:0 2027:0 2028:0 2029:0 2030:0 2031:0 2032:1 2033:0 2034:0 2035:0 2036:0 2037:0 2038:0 2039:0 2040:0 2041:0 2042:0 2043:0 2044:0 2045:0 2046:0 2047:0 2048:0 2049:0 2050:0 2051:0 2052:0 2053:0 2054:0 2055:0 2056:0 2057:0 2058:0 2059:0 2060:0 2061:0 2062:0 2063:0 2064:0 2065:0 2066:0 2067:0 2068:0 2069:0 2070:0 2071:0 2072:0 2073:0 2074:0 2075:0 2076:0 2077:0 2078:0 2079:0 2080:1 2081:0 2082:0 2083:0 2084:0 2085:0 2086:0 2087:0 2088:0 2089:0 2090:0 2091:0 2092:1 2093:0 2094:0 2095:0 2096:0 2097:0 2098:0 2099:0 2100:0 2101:0 2102:0 2103:0 2104:0 2105:0 2106:0 2107:1 2108:0 2109:0 2110:0 2111:0 2112:0 2113:0 2114:0 2115:0 2116:0 2117:1 2118:0 2119:0 2120:0 2121:0 2122:0 2123:0 2124:0 2125:0 2126:0 2127:0 2128:0 2129:0 2130:0 2131:0 2132:0 2133:0 2134:0 2135:0 2136:0 2137:0 2138:1 2139:0 2140:0 2141:0 2142:0 2143:0 2144:0 2145:0 2146:0 2147:0 2148:0 2149:0 2150:0 2151:0 2152:0 2153:0 2154:0 2155:0 2156:0 2157:0 2158:0 2159:0 2160:0 2161:0 2162:0 2163:0 2164:0 2165:0 2166:0 2167:0 2168:0 2169:0 2170:0 2171:0 2172:0 2173:0 2174:0 2175:0 2176:0 2177:0 2178:0 2179:0 2180:0 2181:0 2182:0 2183:0 2184:0 2185:0 2186:0 2187:0 2188:0 2189:0 2190:0 2191:0 2192:0 2193:0 2194:0 2195:0 2196:0 2197:0 2198:0 2199:0 2200:2 2201:2 2202:1 2203:0 2204:0 2205:3 #
1.9607237771438676965374270366738 1:0 2:0 3:0 4:0 5:0 6:0 7:0 8:0 9:0 10:0 11:0 12:0 13:0 14:0 15:0 16:0 17:1 18:0 19:0 20:0 21:0 22:0 23:0 24:0 25:0 26:0 27:0 28:0 29:0 30:0 31:0 32:0 33:0 34:0 35:0 36:0 37:0 38:0 39:0 40:0 41:0 42:0 43:0 44:0 45:0 46:0 47:0 48:0 49:0 50:0 51:0 52:0 53:0 54:0 55:0 56:0 57:0 58:0 59:0 60:0 61:0 62:0 63:0 64:0 65:0 66:0 67:0 68:0 69:0 70:0 71:0 72:0 73:0 74:0 75:0 76:0 77:0 78:0 79:0 80:1 81:0 82:0 83:0 84:0 85:0 86:0 87:0 88:0 89:0 90:0 91:0 92:0 93:0 94:0 95:0 96:0 97:0 98:0 99:0 100:0 101:0 102:0 103:0 104:0 105:0 106:0 107:0 108:0 109:0 110:0 111:0 112:0 113:0 114:0 115:0 116:0 117:0 118:2 119:0 120:0 121:1 122:0 123:0 124:0 125:0 126:0 127:0 128:0 129:0 130:0 131:0 132:1 133:0 134:0 135:0 136:0 137:0 138:0 139:0 140:0 141:0 142:0 143:0 144:0 145:0 146:0 147:0 148:0 149:0 150:0 151:0 152:0 153:0 154:0 155:0 156:0 157:0 158:0 159:0 160:0 161:0 162:0 163:0 164:0 165:0 166:0 167:0 168:0 169:0 170:0 171:0 172:1 173:0 174:0 175:0 176:0 177:0 178:0 179:0 180:0 181:0 182:0 183:0 184:0 185:0 186:0 187:0 188:0 189:0 190:0 191:0 192:0 193:0 194:0 195:1 196:0 197:0 198:0 199:0 200:0 201:0 202:0 203:0 204:0 205:0 206:0 207:0 208:0 209:0 210:0 211:1 212:0 213:0 214:0 215:0 216:0 217:0 218:0 219:0 220:0 221:0 222:0 223:0 224:0 225:0 226:0 227:0 228:0 229:0 230:0 231:0 232:0 233:0 234:0 235:0 236:0 237:0 238:0 239:0 240:0 241:0 242:0 243:0 244:0 245:0 246:0 247:0 248:0 249:0 250:0 251:0 252:0 253:0 254:0 255:0 256:0 257:0 258:0 259:0 260:0 261:0 262:0 263:0 264:0 265:1 266:0 267:0 268:1 269:0 270:1 271:0 272:0 273:0 274:0 275:0 276:0 277:0 278:0 279:0 280:0 281:0 282:0 283:0 284:0 285:0 286:0 287:0 288:0 289:0 290:0 291:0 292:0 293:0 294:0 295:0 296:0 297:0 298:0 299:0 300:0 301:0 302:0 303:0 304:0 305:0 306:0 307:0 308:0 309:0 310:0 311:0 312:0 313:0 314:0 315:0 316:0 317:0 318:0 319:0 320:0 321:0 322:0 323:0 324:1 325:1 326:0 327:0 328:0 329:0 330:0 331:0 332:0 333:0 334:0 335:0 336:0 337:0 338:0 339:0 340:0 341:0 342:1 343:1 344:0 345:0 346:0 347:1 348:0 349:0 350:0 351:0 352:0 353:0 354:0 355:0 356:0 357:0 358:0 359:0 360:0 361:0 362:0 363:0 364:0 365:0 366:0 367:0 368:0 369:0 370:0 371:0 372:0 373:0 374:1 375:0 376:0 377:0 378:0 379:0 380:0 381:0 382:0 383:0 384:0 385:0 386:0 387:0 388:0 389:0 390:0 391:0 392:0 393:0 394:0 395:0 396:0 397:0 398:0 399:0 400:0 401:0 402:0 403:0 404:0 405:0 406:0 407:0 408:0 409:0 410:0 411:0 412:0 413:0 414:0 415:0 416:0 417:0 418:0 419:0 420:0 421:0 422:0 423:0 424:0 425:0 426:0 427:0 428:0 429:0 430:0 431:0 432:0 433:0 434:0 435:0 436:0 437:0 438:0 439:0 440:0 441:0 442:0 443:0 444:0 445:0 446:0 447:1 448:0 449:0 450:0 451:0 452:0 453:0 454:0 455:0 456:0 457:0 458:0 459:0 460:0 461:0 462:0 463:0 464:0 465:0 466:0 467:0 468:0 469:0 470:0 471:0 472:0 473:0 474:0 475:0 476:0 477:0 478:0 479:0 480:0 481:0 482:0 483:0 484:0 485:0 486:0 487:0 488:0 489:0 490:0 491:0 492:0 493:0 494:0 495:0 496:0 497:0 498:0 499:0 500:0 501:0 502:0 503:0 504:0 505:0 506:0 507:0 508:0 509:0 510:0 511:1 512:0 513:0 514:0 515:0 516:0 517:0 518:0 519:0 520:0 521:0 522:0 523:0 524:0 525:0 526:0 527:0 528:0 529:0 530:0 531:0 532:0 533:0 534:0 535:0 536:0 537:0 538:0 539:0 540:0 541:0 542:0 543:0 544:0 545:0 546:0 547:0 548:0 549:0 550:0 551:0 552:0 553:0 554:0 555:0 556:1 557:0 558:0 559:1 560:0 561:0 562:1 563:0 564:0 565:0 566:0 567:0 568:0 569:0 570:0 571:0 572:0 573:0 574:0 575:0 576:0 577:0 578:0 579:0 580:0 581:0 582:0 583:0 584:0 585:0 586:0 587:0 588:0 589:0 590:0 591:0 592:0 593:0 594:0 595:0 596:0 597:0 598:0 599:0 600:0 601:0 602:0 603:0 604:0 605:0 606:0 607:0 608:0 609:0 610:0 611:0 612:0 613:0 614:0 615:0 616:0 617:0 618:0 619:0 620:0 621:0 622:0 623:0 624:0 625:0 626:1 627:0 628:0 629:0 630:0 631:0 632:0 633:0 634:0 635:0 636:0 637:0 638:0 639:0 640:0 641:0 642:0 643:1 644:0 645:0 646:0 647:0 648:0 649:0 650:0 651:0 652:0 653:0 654:0 655:0 656:0 657:0 658:0 659:0 660:0 661:0 662:0 663:0 664:0 665:0 666:0 667:0 668:1 669:0 670:0 671:0 672:0 673:0 674:0 675:0 676:0 677:0 678:0 679:0 680:0 681:0 682:0 683:0 684:0 685:0 686:0 687:0 688:0 689:0 690:0 691:0 692:0 693:0 694:0 695:0 696:0 697:0 698:0 699:0 700:0 701:0 702:1 703:0 704:0 705:0 706:0 707:0 708:0 709:0 710:1 711:1 712:0 713:0 714:0 715:0 716:0 717:0 718:0 719:0 720:0 721:0 722:0 723:0 724:0 725:0 726:0 727:0 728:0 729:0 730:0 731:0 732:0 733:0 734:0 735:0 736:0 737:0 738:0 739:0 740:0 741:0 742:0 743:0 744:0 745:0 746:0 747:0 748:0 749:0 750:0 751:0 752:0 753:0 754:0 755:0 756:0 757:0 758:0 759:0 760:1 761:0 762:1 763:0 764:0 765:0 766:0 767:0 768:0 769:0 770:0 771:0 772:0 773:0 774:0 775:0 776:0 777:0 778:1 779:0 780:0 781:0 782:0 783:1 784:0 785:0 786:0 787:0 788:0 789:0 790:0 791:0 792:0 793:1 794:0 795:0 796:0 797:0 798:0 799:0 800:0 801:0 802:0 803:0 804:0 805:0 806:0 807:0 808:0 809:1 810:0 811:0 812:0 813:0 814:0 815:0 816:0 817:0 818:0 819:0 820:0 821:0 822:0 823:0 824:0 825:0 826:0 827:0 828:0 829:0 830:0 831:0 832:0 833:0 834:0 835:0 836:0 837:0 838:0 839:0 840:0 841:0 842:0 843:0 844:0 845:0 846:0 847:0 848:0 849:0 850:0 851:0 852:0 853:0 854:0 855:0 856:0 857:0 858:0 859:0 860:0 861:0 862:0 863:0 864:0 865:0 866:0 867:0 868:0 869:0 870:0 871:0 872:0 873:0 874:0 875:0 876:0 877:0 878:0 879:0 880:0 881:0 882:0 883:0 884:0 885:0 886:0 887:0 888:0 889:0 890:0 891:0 892:0 893:0 894:0 895:0 896:0 897:0 898:1 899:0 900:0 901:0 902:0 903:0 904:0 905:0 906:0 907:0 908:0 909:0 910:0 911:0 912:0 913:0 914:0 915:0 916:0 917:0 918:0 919:0 920:0 921:0 922:0 923:0 924:0 925:0 926:0 927:0 928:0 929:0 930:0 931:0 932:0 933:0 934:0 935:0 936:0 937:0 938:0 939:0 940:0 941:0 942:0 943:0 944:0 945:0 946:0 947:0 948:0 949:0 950:0 951:1 952:0 953:0 954:0 955:0 956:0 957:0 958:0 959:0 960:0 961:0 962:0 963:0 964:0 965:0 966:0 967:0 968:0 969:0 970:0 971:0 972:0 973:0 974:0 975:0 976:0 977:0 978:0 979:0 980:0 981:0 982:0 983:0 984:0 985:0 986:0 987:0 988:0 989:0 990:0 991:0 992:0 993:1 994:0 995:0 996:1 997:0 998:0 999:0 1000:0 1001:0 1002:0 1003:0 1004:0 1005:1 1006:0 1007:0 1008:0 1009:0 1010:0 1011:0 1012:0 1013:0 1014:0 1015:0 1016:0 1017:0 1018:0 1019:0 1020:0 1021:0 1022:0 1023:0 1024:0 1025:0 1026:0 1027:0 1028:0 1029:0 1030:0 1031:0 1032:0 1033:0 1034:0 1035:0 1036:0 1037:0 1038:0 1039:0 1040:0 1041:0 1042:0 1043:0 1044:0 1045:0 1046:0 1047:0 1048:0 1049:0 1050:0 1051:0 1052:0 1053:0 1054:0 1055:0 1056:0 1057:1 1058:0 1059:0 1060:0 1061:0 1062:0 1063:0 1064:0 1065:0 1066:0 1067:0 1068:0 1069:0 1070:0 1071:0 1072:0 1073:0 1074:0 1075:0 1076:0 1077:0 1078:0 1079:0 1080:0 1081:0 1082:0 1083:0 1084:0 1085:0 1086:0 1087:1 1088:0 1089:0 1090:0 1091:0 1092:0 1093:0 1094:0 1095:0 1096:0 1097:0 1098:1 1099:0 1100:0 1101:0 1102:0 1103:0 1104:0 1105:0 1106:0 1107:0 1108:0 1109:0 1110:0 1111:0 1112:0 1113:0 1114:0 1115:0 1116:0 1117:0 1118:0 1119:0 1120:0 1121:0 1122:0 1123:0 1124:0 1125:0 1126:0 1127:0 1128:0 1129:0 1130:0 1131:0 1132:0 1133:0 1134:0 1135:0 1136:0 1137:0 1138:1 1139:0 1140:0 1141:0 1142:0 1143:0 1144:0 1145:1 1146:0 1147:0 1148:0 1149:0 1150:0 1151:1 1152:0 1153:0 1154:0 1155:0 1156:0 1157:0 1158:0 1159:0 1160:0 1161:0 1162:0 1163:0 1164:0 1165:0 1166:0 1167:0 1168:0 1169:0 1170:0 1171:0 1172:0 1173:0 1174:0 1175:0 1176:0 1177:0 1178:0 1179:0 1180:0 1181:0 1182:0 1183:0 1184:0 1185:0 1186:0 1187:0 1188:0 1189:0 1190:0 1191:0 1192:0 1193:0 1194:0 1195:0 1196:0 1197:0 1198:0 1199:0 1200:0 1201:0 1202:0 1203:0 1204:0 1205:0 1206:0 1207:0 1208:0 1209:0 1210:1 1211:0 1212:0 1213:0 1214:1 1215:0 1216:0 1217:0 1218:0 1219:0 1220:0 1221:0 1222:0 1223:0 1224:0 1225:0 1226:0 1227:0 1228:1 1229:0 1230:0 1231:0 1232:0 1233:0 1234:0 1235:1 1236:0 1237:0 1238:0 1239:0 1240:1 1241:0 1242:0 1243:0 1244:0 1245:0 1246:0 1247:0 1248:0 1249:0 1250:0 1251:0 1252:0 1253:0 1254:0 1255:0 1256:0 1257:0 1258:0 1259:0 1260:0 1261:0 1262:0 1263:0 1264:0 1265:0 1266:0 1267:0 1268:0 1269:0 1270:0 1271:0 1272:0 1273:0 1274:0 1275:0 1276:0 1277:0 1278:0 1279:0 1280:0 1281:0 1282:0 1283:0 1284:0 1285:0 1286:0 1287:0 1288:0 1289:0 1290:0 1291:0 1292:0 1293:0 1294:0 1295:0 1296:0 1297:0 1298:0 1299:0 1300:0 1301:0 1302:0 1303:0 1304:0 1305:0 1306:0 1307:0 1308:0 1309:0 1310:0 1311:0 1312:0 1313:0 1314:0 1315:0 1316:0 1317:0 1318:0 1319:0 1320:0 1321:0 1322:0 1323:0 1324:0 1325:0 1326:0 1327:0 1328:0 1329:0 1330:0 1331:0 1332:0 1333:1 1334:0 1335:0 1336:0 1337:0 1338:0 1339:0 1340:0 1341:0 1342:0 1343:0 1344:0 1345:0 1346:0 1347:0 1348:0 1349:0 1350:0 1351:0 1352:0 1353:0 1354:0 1355:0 1356:0 1357:0 1358:0 1359:0 1360:0 1361:0 1362:0 1363:0 1364:0 1365:0 1366:0 1367:0 1368:0 1369:0 1370:0 1371:0 1372:0 1373:0 1374:0 1375:0 1376:0 1377:0 1378:0 1379:0 1380:0 1381:0 1382:0 1383:0 1384:0 1385:0 1386:0 1387:0 1388:0 1389:0 1390:0 1391:0 1392:0 1393:0 1394:0 1395:0 1396:0 1397:0 1398:0 1399:0 1400:0 1401:0 1402:0 1403:0 1404:0 1405:0 1406:0 1407:0 1408:0 1409:0 1410:0 1411:0 1412:0 1413:0 1414:0 1415:0 1416:0 1417:0 1418:0 1419:0 1420:0 1421:0 1422:0 1423:0 1424:0 1425:0 1426:0 1427:0 1428:0 1429:0 1430:0 1431:0 1432:1 1433:0 1434:0 1435:0 1436:0 1437:0 1438:0 1439:0 1440:0 1441:1 1442:0 1443:0 1444:0 1445:1 1446:0 1447:0 1448:0 1449:0 1450:0 1451:0 1452:0 1453:0 1454:0 1455:0 1456:0 1457:0 1458:0 1459:0 1460:0 1461:0 1462:0 1463:0 1464:0 1465:0 1466:0 1467:0 1468:0 1469:0 1470:0 1471:0 1472:0 1473:0 1474:0 1475:0 1476:0 1477:0 1478:0 1479:0 1480:0 1481:0 1482:0 1483:0 1484:0 1485:0 1486:0 1487:0 1488:0 1489:0 1490:0 1491:0 1492:0 1493:0 1494:0 1495:0 1496:0 1497:1 1498:0 1499:0 1500:0 1501:0 1502:0 1503:0 1504:0 1505:0 1506:0 1507:0 1508:0 1509:0 1510:0 1511:0 1512:0 1513:0 1514:0 1515:0 1516:0 1517:0 1518:0 1519:0 1520:0 1521:1 1522:0 1523:0 1524:0 1525:0 1526:0 1527:0 1528:0 1529:0 1530:0 1531:0 1532:0 1533:0 1534:0 1535:0 1536:0 1537:0 1538:0 1539:0 1540:0 1541:0 1542:0 1543:0 1544:0 1545:0 1546:0 1547:0 1548:0 1549:1 1550:0 1551:0 1552:0 1553:0 1554:0 1555:0 1556:0 1557:0 1558:0 1559:0 1560:0 1561:0 1562:0 1563:0 1564:0 1565:0 1566:0 1567:0 1568:0 1569:0 1570:0 1571:0 1572:0 1573:0 1574:0 1575:0 1576:1 1577:0 1578:0 1579:0 1580:0 1581:0 1582:0 1583:0 1584:0 1585:0 1586:1 1587:0 1588:0 1589:0 1590:0 1591:0 1592:1 1593:0 1594:0 1595:0 1596:0 1597:0 1598:0 1599:0 1600:0 1601:0 1602:0 1603:0 1604:0 1605:0 1606:0 1607:0 1608:0 1609:0 1610:0 1611:0 1612:0 1613:0 1614:0 1615:0 1616:0 1617:0 1618:0 1619:0 1620:0 1621:0 1622:0 1623:0 1624:0 1625:0 1626:0 1627:0 1628:0 1629:0 1630:0 1631:0 1632:0 1633:0 1634:0 1635:0 1636:0 1637:0 1638:0 1639:0 1640:0 1641:0 1642:0 1643:0 1644:0 1645:1 1646:0 1647:0 1648:0 1649:0 1650:0 1651:0 1652:0 1653:0 1654:1 1655:0 1656:0 1657:0 1658:0 1659:0 1660:0 1661:0 1662:0 1663:0 1664:0 1665:2 1666:0 1667:0 1668:0 1669:0 1670:0 1671:0 1672:0 1673:0 1674:0 1675:0 1676:0 1677:0 1678:0 1679:0 1680:0 1681:0 1682:0 1683:0 1684:0 1685:0 1686:0 1687:0 1688:0 1689:0 1690:0 1691:0 1692:0 1693:0 1694:0 1695:0 1696:0 1697:1 1698:0 1699:0 1700:0 1701:0 1702:0 1703:0 1704:0 1705:0 1706:0 1707:0 1708:0 1709:0 1710:0 1711:0 1712:0 1713:0 1714:0 1715:0 1716:0 1717:0 1718:0 1719:0 1720:0 1721:0 1722:0 1723:0 1724:0 1725:0 1726:0 1727:0 1728:0 1729:0 1730:0 1731:0 1732:0 1733:0 1734:0 1735:0 1736:0 1737:0 1738:0 1739:0 1740:0 1741:0 1742:0 1743:0 1744:0 1745:0 1746:0 1747:0 1748:0 1749:0 1750:0 1751:0 1752:0 1753:0 1754:0 1755:0 1756:0 1757:0 1758:0 1759:0 1760:0 1761:0 1762:0 1763:0 1764:0 1765:0 1766:0 1767:0 1768:0 1769:0 1770:1 1771:0 1772:0 1773:0 1774:0 1775:0 1776:0 1777:0 1778:0 1779:0 1780:0 1781:0 1782:0 1783:0 1784:0 1785:0 1786:0 1787:0 1788:0 1789:0 1790:0 1791:0 1792:0 1793:0 1794:0 1795:0 1796:0 1797:0 1798:0 1799:0 1800:0 1801:0 1802:0 1803:0 1804:0 1805:0 1806:0 1807:0 1808:0 1809:0 1810:0 1811:0 1812:0 1813:0 1814:0 1815:0 1816:0 1817:0 1818:0 1819:0 1820:0 1821:0 1822:0 1823:0 1824:0 1825:0 1826:0 1827:0 1828:0 1829:0 1830:0 1831:0 1832:0 1833:0 1834:0 1835:0 1836:0 1837:0 1838:0 1839:0 1840:0 1841:0 1842:0 1843:0 1844:0 1845:0 1846:0 1847:0 1848:0 1849:0 1850:0 1851:0 1852:0 1853:0 1854:0 1855:0 1856:0 1857:0 1858:0 1859:0 1860:0 1861:0 1862:0 1863:0 1864:0 1865:0 1866:0 1867:0 1868:0 1869:0 1870:0 1871:0 1872:0 1873:0 1874:0 1875:0 1876:0 1877:0 1878:0 1879:0 1880:1 1881:0 1882:0 1883:0 1884:0 1885:1 1886:1 1887:0 1888:0 1889:0 1890:0 1891:0 1892:0 1893:0 1894:0 1895:0 1896:0 1897:0 1898:0 1899:0 1900:0 1901:0 1902:0 1903:0 1904:0 1905:0 1906:0 1907:0 1908:0 1909:0 1910:0 1911:0 1912:0 1913:0 1914:0 1915:0 1916:0 1917:0 1918:0 1919:0 1920:0 1921:0 1922:0 1923:0 1924:0 1925:0 1926:0 1927:0 1928:0 1929:0 1930:0 1931:0 1932:0 1933:0 1934:0 1935:0 1936:0 1937:0 1938:0 1939:0 1940:0 1941:0 1942:0 1943:0 1944:0 1945:0 1946:0 1947:0 1948:0 1949:0 1950:0 1951:0 1952:0 1953:0 1954:0 1955:0 1956:0 1957:1 1958:0 1959:0 1960:0 1961:0 1962:0 1963:0 1964:0 1965:0 1966:0 1967:0 1968:0 1969:0 1970:0 1971:0 1972:0 1973:0 1974:0 1975:0 1976:0 1977:0 1978:0 1979:0 1980:0 1981:0 1982:0 1983:0 1984:1 1985:0 1986:0 1987:0 1988:0 1989:0 1990:0 1991:0 1992:0 1993:0 1994:0 1995:0 1996:0 1997:0 1998:0 1999:0 2000:0 2001:0 2002:0 2003:0 2004:0 2005:0 2006:0 2007:0 2008:0 2009:0 2010:0 2011:0 2012:0 2013:0 2014:0 2015:0 2016:0 2017:1 2018:0 2019:0 2020:0 2021:0 2022:0 2023:1 2024:0 2025:0 2026:0 2027:0 2028:0 2029:0 2030:0 2031:0 2032:0 2033:1 2034:0 2035:0 2036:0 2037:0 2038:0 2039:0 2040:0 2041:0 2042:0 2043:0 2044:0 2045:0 2046:0 2047:0 2048:0 2049:0 2050:0 2051:0 2052:0 2053:0 2054:0 2055:0 2056:0 2057:0 2058:0 2059:0 2060:0 2061:0 2062:0 2063:0 2064:0 2065:0 2066:0 2067:0 2068:0 2069:0 2070:0 2071:0 2072:0 2073:0 2074:0 2075:0 2076:0 2077:0 2078:0 2079:0 2080:0 2081:0 2082:0 2083:0 2084:0 2085:1 2086:0 2087:0 2088:1 2089:0 2090:0 2091:0 2092:0 2093:0 2094:0 2095:0 2096:0 2097:0 2098:0 2099:0 2100:0 2101:0 2102:0 2103:0 2104:0 2105:0 2106:0 2107:0 2108:0 2109:0 2110:0 2111:0 2112:0 2113:1 2114:0 2115:0 2116:1 2117:0 2118:0 2119:0 2120:0 2121:0 2122:0 2123:0 2124:0 2125:0 2126:0 2127:1 2128:0 2129:0 2130:0 2131:0 2132:0 2133:0 2134:0 2135:0 2136:0 2137:0 2138:0 2139:0 2140:0 2141:0 2142:0 2143:0 2144:0 2145:0 2146:0 2147:0 2148:0 2149:0 2150:0 2151:0 2152:0 2153:0 2154:0 2155:0 2156:0 2157:0 2158:0 2159:0 2160:0 2161:0 2162:0 2163:0 2164:0 2165:0 2166:0 2167:0 2168:0 2169:0 2170:0 2171:0 2172:0 2173:0 2174:0 2175:0 2176:0 2177:0 2178:0 2179:0 2180:0 2181:0 2182:0 2183:0 2184:0 2185:0 2186:0 2187:0 2188:0 2189:0 2190:0 2191:0 2192:0 2193:0 2194:0 2195:0 2196:0 2197:0 2198:0 2199:0 2200:0 2201:0 2202:0 2203:0 2204:0 2205:0 #
-0.80000000000000004440892098500626 1:0 2:0 3:0 4:0 5:0 6:0 7:0 8:0 9:0 10:0 11:0 12:0 13:0 14:0 15:0 16:0 17:1 18:0 19:0 20:0 21:0 22:0 23:0 24:0 25:0 26:0 27:0 28:0 29:0 30:0 31:0 32:0 33:0 34:0 35:0 36:0 37:0 38:0 39:0 40:0 41:0 42:0 43:0 44:0 45:0 46:0 47:0 48:0 49:0 50:0 51:0 52:0 53:0 54:0 55:0 56:0 57:0 58:0 59:0 60:0 61:0 62:0 63:0 64:0 65:0 66:0 67:0 68:0 69:0 70:0 71:0 72:0 73:0 74:0 75:0 76:0 77:0 78:0 79:0 80:0 81:0 82:0 83:0 84:0 85:0 86:0 87:0 88:0 89:0 90:0 91:0 92:0 93:0 94:0 95:0 96:0 97:0 98:0 99:0 100:0 101:0 102:0 103:0 104:0 105:0 106:0 107:0 108:0 109:0 110:0 111:0 112:0 113:0 114:0 115:0 116:0 117:0 118:0 119:0 120:0 121:0 122:0 123:0 124:0 125:0 126:0 127:0 128:0 129:0 130:0 131:0 132:0 133:0 134:0 135:0 136:0 137:0 138:0 139:0 140:0 141:0 142:0 143:1 144:0 145:0 146:0 147:0 148:0 149:0 150:0 151:0 152:0 153:0 154:0 155:0 156:0 157:0 158:0 159:0 160:0 161:0 162:0 163:0 164:0 165:0 166:0 167:0 168:0 169:0 170:0 171:0 172:0 173:0 174:0 175:0 176:0 177:0 178:0 179:0 180:0 181:0 182:0 183:0 184:0 185:0 186:0 187:0 188:0 189:0 190:0 191:0 192:0 193:0 194:0 195:0 196:0 197:0 198:0 199:0 200:0 201:0 202:0 203:0 204:0 205:0 206:0 207:0 208:0 209:0 210:0 211:0 212:0 213:0 214:0 215:0 216:0 217:0 218:0 219:0 220:0 221:0 222:0 223:0 224:0 225:0 226:0 227:0 228:0 229:0 230:0 231:0 232:0 233:0 234:0 235:0 236:0 237:0 238:0 239:0 240:0 241:0 242:0 243:0 244:0 245:0 246:0 247:0 248:0 249:0 250:0 251:0 252:0 253:1 254:0 255:0 256:0 257:0 258:0 259:0 260:0 261:0 262:0 263:0 264:0 265:0 266:0 267:0 268:0 269:0 270:0 271:0 272:0 273:0 274:0 275:0 276:0 277:0 278:0 279:0 280:0 281:0 282:0 283:0 284:0 285:0 286:0 287:0 288:0 289:0 290:0 291:0 292:0 293:0 294:0 295:0 296:0 297:0 298:0 299:0 300:0 301:0 302:0 303:0 304:0 305:0 306:0 307:0 308:0 309:0 310:0 311:0 312:0 313:0 314:0 315:0 316:0 317:0 318:0 319:0 320:0 321:0 322:0 323:0 324:0 325:0 326:0 327:0 328:0 329:0 330:0 331:1 332:1 333:0 334:0 335:0 336:0 337:0 338:0 339:0 340:0 341:0 342:0 343:1 344:0 345:0 346:0 347:0 348:0 349:0 350:0 351:0 352:0 353:1 354:1 355:0 356:0 357:0 358:0 359:0 360:0 361:0 362:0 363:0 364:0 365:0 366:0 367:0 368:0 369:0 370:1 371:0 372:0 373:0 374:0 375:0 376:0 377:0 378:0 379:0 380:0 381:0 382:0 383:0 384:0 385:0 386:0 387:0 388:0 389:0 390:0 391:0 392:0 393:0 394:0 395:0 396:0 397:0 398:0 399:0 400:0 401:0 402:0 403:0 404:0 405:0 406:0 407:0 408:0 409:0 410:0 411:0 412:0 413:0 414:0 415:0 416:0 417:0 418:0 419:0 420:0 421:0 422:0 423:0 424:0 425:0 426:0 427:0 428:0 429:0 430:0 431:0 432:0 433:0 434:0 435:0 436:1 437:0 438:0 439:0 440:0 441:8 442:0 443:0 444:0 445:0 446:0 447:0 448:1 449:0 450:0 451:0 452:0 453:0 454:0 455:0 456:0 457:0 458:0 459:0 460:0 461:0 462:0 463:0 464:0 465:0 466:0 467:0 468:0 469:0 470:0 471:0 472:0 473:0 474:0 475:0 476:0 477:0 478:0 479:0 480:0 481:0 482:0 483:0 484:0 485:0 486:0 487:0 488:0 489:0 490:0 491:0 492:0 493:0 494:0 495:0 496:0 497:0 498:0 499:0 500:0 501:0 502:0 503:0 504:0 505:0 506:0 507:0 508:0 509:0 510:0 511:0 512:0 513:0 514:0 515:0 516:0 517:0 518:0 519:0 520:0 521:0 522:0 523:0 524:0 525:0 526:0 527:0 528:0 529:0 530:0 531:0 532:0 533:0 534:0 535:0 536:0 537:0 538:0 539:0 540:0 541:0 542:0 543:0 544:0 545:0 546:0 547:0 548:0 549:0 550:0 551:0 552:0 553:0 554:0 555:0 556:0 557:0 558:0 559:0 560:0 561:0 562:0 563:0 564:0 565:0 566:0 567:0 568:0 569:0 570:0 571:0 572:0 573:0 574:0 575:0 576:0 577:0 578:0 579:0 580:0 581:0 582:0 583:0 584:0 585:0 586:0 587:0 588:0 589:0 590:0 591:0 592:0 593:0 594:0 595:0 596:0 597:0 598:0 599:0 600:0 601:0 602:0 603:0 604:0 605:0 606:0 607:0 608:0 609:0 610:0 611:0 612:0 613:0 614:0 615:0 616:0 617:0 618:0 619:0 620:0 621:0 622:0 623:0 624:0 625:0 626:0 627:0 628:0 629:0 630:0 631:0 632:0 633:0 634:0 635:0 636:0 637:0 638:0 639:0 640:0 641:0 642:0 643:0 644:0 645:0 646:0 647:0 648:0 649:0 650:0 651:0 652:0 653:0 654:0 655:0 656:0 657:0 658:0 659:0 660:0 661:0 662:0 663:0 664:0 665:0 666:0 667:0 668:0 669:0 670:0 671:0 672:0 673:0 674:0 675:0 676:0 677:0 678:0 679:0 680:0 681:0 682:0 683:0 684:0 685:0 686:0 687:0 688:0 689:0 690:0 691:0 692:0 693:0 694:0 695:0 696:0 697:0 698:0 699:0 700:0 701:0 702:0 703:0 704:0 705:0 706:0 707:0 708:0 709:0 710:1 711:0 712:0 713:0 714:0 715:0 716:0 717:0 718:0 719:0 720:0 721:0 722:0 723:0 724:0 725:0 726:0 727:0 728:0 729:0 730:0 731:0 732:0 733:0 734:0 735:0 736:0 737:0 738:0 739:0 740:0 741:0 742:0 743:0 744:0 745:0 746:0 747:0 748:0 749:0 750:0 751:0 752:0 753:0 754:0 755:0 756:0 757:0 758:0 759:0 760:0 761:0 762:0 763:0 764:0 765:0 766:0 767:0 768:0 769:0 770:0 771:0 772:0 773:2 774:0 775:0 776:0 777:0 778:0 779:0 780:0 781:0 782:0 783:0 784:0 785:0 786:0 787:0 788:0 789:0 790:1 791:0 792:0 793:0 794:1 795:1 796:0 797:0 798:0 799:1 800:0 801:0 802:0 803:0 804:0 805:0 806:0 807:0 808:0 809:0 810:0 811:0 812:0 813:0 814:0 815:0 816:0 817:0 818:0 819:0 820:0 821:0 822:0 823:0 824:0 825:0 826:0 827:0 828:0 829:0 830:0 831:0 832:0 833:0 834:0 835:0 836:0 837:0 838:0 839:0 840:0 841:0 842:0 843:0 844:0 845:0 846:0 847:0 848:0 849:0 850:0 851:0 852:0 853:0 854:0 855:0 856:0 857:0 858:0 859:0 860:0 861:0 862:0 863:0 864:0 865:0 866:0 867:0 868:0 869:0 870:0 871:0 872:0 873:0 874:0 875:0 876:0 877:2 878:0 879:0 880:0 881:0 882:7 883:0 884:0 885:0 886:0 887:0 888:0 889:0 890:0 891:0 892:0 893:0 894:0 895:0 896:0 897:0 898:0 899:1 900:0 901:0 902:0 903:0 904:0 905:0 906:0 907:0 908:0 909:0 910:0 911:0 912:0 913:0 914:0 915:0 916:0 917:0 918:0 919:0 920:0 921:0 922:0 923:0 924:0 925:0 926:0 927:0 928:0 929:0 930:0 931:0 932:0 933:0 934:0 935:0 936:0 937:0 938:0 939:0 940:0 941:0 942:0 943:0 944:0 945:0 946:0 947:0 948:0 949:0 950:0 951:0 952:0 953:0 954:0 955:0 956:0 957:0 958:0 959:0 960:0 961:0 962:0 963:0 964:0 965:0 966:0 967:0 968:0 969:0 970:0 971:0 972:0 973:0 974:0 975:0 976:0 977:0 978:0 979:0 980:0 981:0 982:0 983:0 984:0 985:0 986:0 987:0 988:0 989:0 990:0 991:0 992:0 993:0 994:0 995:0 996:0 997:0 998:0 999:0 1000:0 1001:0 1002:0 1003:0 1004:0 1005:0 1006:0 1007:0 1008:0 1009:0 1010:0 1011:0 1012:0 1013:0 1014:0 1015:0 1016:0 1017:0 1018:0 1019:0 1020:0 1021:0 1022:0 1023:0 1024:0 1025:0 1026:0 1027:0 1028:0 1029:0 1030:0 1031:0 1032:0 1033:0 1034:0 1035:0 1036:0 1037:0 1038:0 1039:0 1040:0 1041:0 1042:0 1043:0 1044:0 1045:0 1046:0 1047:0 1048:0 1049:0 1050:0 1051:0 1052:0 1053:0 1054:0 1055:0 1056:0 1057:0 1058:0 1059:0 1060:0 1061:0 1062:0 1063:0 1064:0 1065:0 1066:0 1067:0 1068:0 1069:0 1070:0 1071:0 1072:0 1073:0 1074:0 1075:0 1076:0 1077:0 1078:0 1079:0 1080:0 1081:0 1082:0 1083:0 1084:0 1085:0 1086:0 1087:0 1088:0 1089:0 1090:0 1091:0 1092:0 1093:0 1094:0 1095:0 1096:0 1097:0 1098:0 1099:0 1100:0 1101:0 1102:0 1103:0 1104:0 1105:0 1106:0 1107:0 1108:0 1109:0 1110:0 1111:0 1112:0 1113:0 1114:0 1115:0 1116:0 1117:0 1118:0 1119:0 1120:0 1121:0 1122:0 1123:0 1124:0 1125:0 1126:0 1127:0 1128:0 1129:0 1130:0 1131:0 1132:0 1133:0 1134:0 1135:0 1136:0 1137:0 1138:0 1139:0 1140:0 1141:1 1142:0 1143:0 1144:0 1145:0 1146:0 1147:0 1148:0 1149:0 1150:0 1151:0 1152:0 1153:0 1154:0 1155:0 1156:0 1157:0 1158:0 1159:0 1160:0 1161:0 1162:0 1163:0 1164:0 1165:0 1166:0 1167:0 1168:0 1169:0 1170:0 1171:0 1172:0 1173:0 1174:0 1175:0 1176:0 1177:0 1178:0 1179:0 1180:0 1181:0 1182:0 1183:0 1184:0 1185:0 1186:0 1187:0 1188:0 1189:0 1190:0 1191:0 1192:0 1193:0 1194:0 1195:0 1196:0 1197:0 1198:0 1199:0 1200:0 1201:0 1202:0 1203:0 1204:0 1205:0 1206:0 1207:0 1208:0 1209:0 1210:0 1211:0 1212:0 1213:0 1214:1 1215:1 1216:0 1217:0 1218:0 1219:1 1220:0 1221:0 1222:0 1223:0 1224:0 1225:0 1226:0 1227:0 1228:0 1229:0 1230:0 1231:1 1232:0 1233:0 1234:0 1235:0 1236:0 1237:0 1238:0 1239:0 1240:0 1241:0 1242:0 1243:0 1244:0 1245:0 1246:0 1247:0 1248:0 1249:0 1250:0 1251:0 1252:0 1253:0 1254:0 1255:0 1256:1 1257:0 1258:0 1259:0 1260:0 1261:0 1262:0 1263:0 1264:0 1265:0 1266:0 1267:0 1268:0 1269:0 1270:0 1271:0 1272:0 1273:0 1274:0 1275:0 1276:0 1277:0 1278:0 1279:0 1280:0 1281:0 1282:0 1283:0 1284:0 1285:0 1286:0 1287:0 1288:0 1289:0 1290:0 1291:0 1292:0 1293:0 1294:0 1295:0 1296:0 1297:0 1298:0 1299:0 1300:0 1301:0 1302:0 1303:0 1304:0 1305:0 1306:0 1307:0 1308:0 1309:0 1310:0 1311:0 1312:0 1313:0 1314:0 1315:0 1316:0 1317:0 1318:2 1319:1 1320:0 1321:0 1322:0 1323:6 1324:0 1325:0 1326:0 1327:0 1328:0 1329:0 1330:0 1331:0 1332:0 1333:0 1334:0 1335:0 1336:0 1337:0 1338:0 1339:0 1340:0 1341:0 1342:0 1343:0 1344:0 1345:0 1346:0 1347:0 1348:0 1349:0 1350:0 1351:0 1352:0 1353:0 1354:0 1355:0 1356:0 1357:0 1358:0 1359:0 1360:0 1361:0 1362:0 1363:0 1364:0 1365:0 1366:0 1367:0 1368:0 1369:0 1370:0 1371:0 1372:0 1373:0 1374:0 1375:0 1376:0 1377:0 1378:0 1379:0 1380:0 1381:0 1382:0 1383:0 1384:0 1385:0 1386:0 1387:0 1388:0 1389:0 1390:0 1391:0 1392:0 1393:0 1394:0 1395:0 1396:0 1397:0 1398:0 1399:0 1400:0 1401:0 1402:0 1403:0 1404:0 1405:0 1406:0 1407:0 1408:0 1409:0 1410:0 1411:0 1412:0 1413:0 1414:0 1415:0 1416:0 1417:0 1418:0 1419:0 1420:0 1421:0 1422:0 1423:0 1424:0 1425:0 1426:0 1427:0 1428:0 1429:0 1430:0 1431:0 1432:0 1433:0 1434:0 1435:0 1436:0 1437:0 1438:0 1439:0 1440:0 1441:0 1442:0 1443:0 1444:0 1445:0 1446:0 1447:0 1448:0 1449:0 1450:0 1451:0 1452:0 1453:0 1454:0 1455:0 1456:0 1457:0 1458:0 1459:0 1460:0 1461:0 1462:0 1463:0 1464:0 1465:0 1466:0 1467:0 1468:0 1469:0 1470:0 1471:0 1472:0 1473:0 1474:0 1475:0 1476:0 1477:0 1478:0 1479:0 1480:0 1481:0 1482:0 1483:0 1484:0 1485:0 1486:0 1487:0 1488:0 1489:0 1490:0 1491:0 1492:0 1493:0 1494:0 1495:0 1496:0 1497:0 1498:0 1499:0 1500:0 1501:0 1502:0 1503:0 1504:0 1505:0 1506:0 1507:0 1508:0 1509:0 1510:0 1511:0 1512:0 1513:0 1514:0 1515:0 1516:0 1517:0 1518:0 1519:0 1520:0 1521:0 1522:0 1523:0 1524:0 1525:0 1526:0 1527:0 1528:0 1529:0 1530:0 1531:0 1532:0 1533:0 1534:0 1535:0 1536:0 1537:0 1538:0 1539:0 1540:0 1541:0 1542:0 1543:0 1544:0 1545:0 1546:0 1547:0 1548:0 1549:0 1550:0 1551:0 1552:0 1553:0 1554:0 1555:0 1556:0 1557:0 1558:0 1559:0 1560:0 1561:0 1562:0 1563:0 1564:0 1565:0 1566:0 1567:0 1568:0 1569:0 1570:0 1571:0 1572:0 1573:0 1574:0 1575:0 1576:0 1577:0 1578:0 1579:0 1580:0 1581:0 1582:0 1583:0 1584:0 1585:0 1586:0 1587:0 1588:0 1589:0 1590:0 1591:0 1592:1 1593:0 1594:0 1595:0 1596:0 1597:0 1598:0 1599:0 1600:0 1601:0 1602:0 1603:0 1604:0 1605:0 1606:0 1607:0 1608:0 1609:0 1610:0 1611:0 1612:0 1613:0 1614:0 1615:0 1616:0 1617:0 1618:0 1619:0 1620:0 1621:0 1622:0 1623:0 1624:0 1625:0 1626:0 1627:0 1628:0 1629:0 1630:0 1631:0 1632:0 1633:0 1634:0 1635:0 1636:0 1637:0 1638:0 1639:0 1640:0 1641:0 1642:0 1643:0 1644:0 1645:0 1646:0 1647:0 1648:0 1649:0 1650:0 1651:1 1652:0 1653:0 1654:0 1655:0 1656:1 1657:0 1658:0 1659:0 1660:1 1661:0 1662:0 1663:0 1664:0 1665:0 1666:0 1667:0 1668:0 1669:0 1670:0 1671:0 1672:0 1673:0 1674:0 1675:0 1676:1 1677:0 1678:0 1679:0 1680:0 1681:0 1682:0 1683:0 1684:0 1685:0 1686:0 1687:1 1688:0 1689:0 1690:0 1691:0 1692:0 1693:0 1694:0 1695:0 1696:0 1697:0 1698:0 1699:0 1700:0 1701:0 1702:0 1703:0 1704:0 1705:0 1706:0 1707:0 1708:0 1709:0 1710:0 1711:0 1712:0 1713:0 1714:0 1715:0 1716:0 1717:0 1718:0 1719:0 1720:0 1721:0 1722:0 1723:0 1724:0 1725:0 1726:0 1727:0 1728:0 1729:0 1730:0 1731:0 1732:0 1733:0 1734:0 1735:0 1736:0 1737:0 1738:0 1739:0 1740:0 1741:0 1742:0 1743:0 1744:0 1745:0 1746:0 1747:0 1748:0 1749:0 1750:0 1751:0 1752:0 1753:0 1754:0 1755:0 1756:0 1757:0 1758:0 1759:2 1760:2 1761:0 1762:0 1763:0 1764:5 1765:0 1766:0 1767:0 1768:0 1769:0 1770:0 1771:0 1772:0 1773:0 1774:0 1775:0 1776:0 1777:0 1778:0 1779:0 1780:0 1781:0 1782:0 1783:0 1784:0 1785:0 1786:0 1787:0 1788:0 1789:0 1790:0 1791:0 1792:0 1793:0 1794:0 1795:0 1796:0 1797:0 1798:0 1799:0 1800:0 1801:0 1802:0 1803:0 1804:0 1805:0 1806:0 1807:0 1808:0 1809:0 1810:0 1811:0 1812:0 1813:0 1814:0 1815:0 1816:0 1817:0 1818:0 1819:0 1820:0 1821:0 1822:0 1823:0 1824:0 1825:0 1826:0 1827:0 1828:0 1829:0 1830:0 1831:0 1832:0 1833:0 1834:0 1835:0 1836:0 1837:0 1838:0 1839:0 1840:0 1841:0 1842:0 1843:0 1844:0 1845:0 1846:0 1847:0 1848:0 1849:0 1850:0 1851:0 1852:0 1853:0 1854:0 1855:0 1856:0 1857:0 1858:0 1859:0 1860:0 1861:0 1862:0 1863:0 1864:0 1865:0 1866:0 1867:0 1868:0 1869:0 1870:0 1871:0 1872:0 1873:0 1874:0 1875:0 1876:0 1877:0 1878:0 1879:0 1880:0 1881:0 1882:0 1883:0 1884:0 1885:0 1886:0 1887:0 1888:0 1889:0 1890:0 1891:0 1892:0 1893:0 1894:0 1895:0 1896:0 1897:0 1898:0 1899:0 1900:0 1901:0 1902:0 1903:0 1904:0 1905:0 1906:0 1907:0 1908:0 1909:0 1910:0 1911:0 1912:0 1913:0 1914:0 1915:0 1916:0 1917:0 1918:0 1919:0 1920:0 1921:0 1922:0 1923:0 1924:0 1925:0 1926:0 1927:0 1928:0 1929:0 1930:0 1931:0 1932:0 1933:0 1934:0 1935:0 1936:0 1937:0 1938:0 1939:0 1940:0 1941:0 1942:0 1943:0 1944:0 1945:0 1946:0 1947:0 1948:0 1949:0 1950:0 1951:0 1952:0 1953:0 1954:0 1955:0 1956:0 1957:0 1958:0 1959:0 1960:0 1961:0 1962:0 1963:0 1964:0 1965:0 1966:0 1967:0 1968:0 1969:0 1970:0 1971:0 1972:0 1973:0 1974:0 1975:0 1976:0 1977:0 1978:0 1979:0 1980:0 1981:0 1982:0 1983:0 1984:0 1985:0 1986:0 1987:0 1988:0 1989:0 1990:0 1991:0 1992:0 1993:0 1994:0 1995:0 1996:0 1997:0 1998:0 1999:0 2000:0 2001:0 2002:0 2003:0 2004:0 2005:0 2006:0 2007:0 2008:0 2009:0 2010:0 2011:0 2012:0 2013:0 2014:0 2015:0 2016:0 2017:0 2018:0 2019:0 2020:0 2021:0 2022:0 2023:0 2024:0 2025:0 2026:0 2027:0 2028:0 2029:0 2030:0 2031:0 2032:0 2033:0 2034:0 2035:0 2036:0 2037:0 2038:0 2039:0 2040:0 2041:0 2042:0 2043:0 2044:0 2045:0 2046:0 2047:0 2048:0 2049:0 2050:0 2051:0 2052:0 2053:0 2054:0 2055:0 2056:0 2057:0 2058:0 2059:0 2060:0 2061:0 2062:0 2063:0 2064:0 2065:0 2066:0 2067:0 2068:0 2069:0 2070:0 2071:0 2072:0 2073:0 2074:0 2075:0 2076:0 2077:0 2078:0 2079:0 2080:1 2081:0 2082:0 2083:0 2084:0 2085:0 2086:0 2087:0 2088:0 2089:0 2090:0 2091:0 2092:1 2093:0 2094:0 2095:0 2096:0 2097:0 2098:0 2099:0 2100:0 2101:0 2102:0 2103:0 2104:0 2105:0 2106:0 2107:1 2108:0 2109:0 2110:0 2111:0 2112:0 2113:0 2114:0 2115:0 2116:0 2117:1 2118:0 2119:0 2120:0 2121:0 2122:0 2123:0 2124:0 2125:0 2126:0 2127:0 2128:0 2129:0 2130:0 2131:0 2132:0 2133:0 2134:0 2135:0 2136:0 2137:0 2138:1 2139:0 2140:0 2141:0 2142:0 2143:0 2144:0 2145:0 2146:0 2147:0 2148:0 2149:0 2150:0 2151:0 2152:0 2153:0 2154:0 2155:0 2156:0 2157:0 2158:0 2159:0 2160:0 2161:0 2162:0 2163:0 2164:0 2165:0 2166:0 2167:0 2168:0 2169:0 2170:0 2171:0 2172:0 2173:0 2174:0 2175:0 2176:0 2177:0 2178:0 2179:0 2180:0 2181:0 2182:0 2183:0 2184:0 2185:0 2186:0 2187:0 2188:0 2189:0 2190:0 2191:0 2192:0 2193:0 2194:0 2195:0 2196:0 2197:0 2198:0 2199:0 2200:2 2201:2 2202:1 2203:0 2204:0 2205:4 #
-0.80000000000000004440892098500626 1:0 2:0 3:0 4:0 5:0 6:0 7:0 8:0 9:0 10:0 11:0 12:0 13:0 14:0 15:0 16:1 17:0 18:0 19:0 20:0 21:0 22:0 23:0 24:0 25:0 26:0 27:0 28:0 29:0 30:0 31:0 32:0 33:0 34:0 35:0 36:0 37:0 38:0 39:0 40:0 41:0 42:0 43:0 44:0 45:0 46:0 47:0 48:0 49:0 50:0 51:0 52:0 53:0 54:0 55:0 56:0 57:0 58:0 59:0 60:0 61:0 62:0 63:0 64:0 65:0 66:0 67:0 68:0 69:0 70:0 71:0 72:0 73:0 74:0 75:0 76:0 77:0 78:0 79:0 80:0 81:0 82:0 83:0 84:0 85:0 86:0 87:0 88:0 89:0 90:0 91:0 92:0 93:0 94:0 95:0 96:0 97:1 98:0 99:0 100:0 101:0 102:0 103:0 104:0 105:0 106:0 107:0 108:0 109:0 110:0 111:0 112:0 113:0 114:0 115:0 116:0 117:0 118:0 119:0 120:0 121:0 122:0 123:0 124:0 125:0 126:0 127:0 128:0 129:0 130:0 131:0 132:0 133:0 134:0 135:0 136:0 137:0 138:0 139:0 140:0 141:0 142:0 143:0 144:0 145:0 146:0 147:0 148:0 149:0 150:0 151:0 152:0 153:0 154:0 155:0 156:0 157:0 158:0 159:0 160:0 161:0 162:0 163:0 164:0 165:0 166:0 167:0 168:0 169:0 170:0 171:0 172:0 173:0 174:0 175:0 176:0 177:0 178:0 179:0 180:0 181:0 182:0 183:0 184:0 185:0 186:1 187:0 188:0 189:0 190:0 191:0 192:0 193:0 194:0 195:0 196:0 197:0 198:0 199:0 200:0 201:0 202:0 203:0 204:0 205:0 206:0 207:0 208:0 209:0 210:0 211:0 212:0 213:0 214:0 215:0 216:0 217:0 218:0 219:0 220:0 221:0 222:0 223:0 224:0 225:0 226:0 227:0 228:0 229:0 230:0 231:0 232:0 233:0 234:0 235:0 236:0 237:0 238:0 239:0 240:0 241:0 242:0 243:0 244:0 245:0 246:0 247:0 248:0 249:0 250:0 251:0 252:0 253:0 254:0 255:0 256:0 257:0 258:0 259:0 260:0 261:1 262:1 263:0 264:0 265:0 266:0 267:0 268:0 269:1 270:0 271:0 272:0 273:0 274:0 275:0 276:0 277:0 278:0 279:0 280:0 281:0 282:0 283:0 284:0 285:0 286:0 287:0 288:0 289:0 290:0 291:0 292:0 293:0 294:0 295:0 296:0 297:0 298:0 299:0 300:0 301:0 302:0 303:0 304:0 305:0 306:0 307:0 308:0 309:0 310:0 311:0 312:0 313:0 314:0 315:0 316:0 317:0 318:0 319:0 320:0 321:0 322:0 323:0 324:0 325:0 326:0 327:0 328:2 329:0 330:0 331:0 332:0 333:0 334:0 335:0 336:0 337:0 338:0 339:0 340:0 341:0 342:0 343:0 344:0 345:0 346:0 347:0 348:0 349:0 350:0 351:0 352:1 353:0 354:0 355:0 356:0 357:0 358:0 359:0 360:0 361:0 362:1 363:0 364:0 365:0 366:0 367:0 368:0 369:0 370:0 371:0 372:0 373:0 374:0 375:0 376:0 377:0 378:0 379:0 380:0 381:0 382:0 383:0 384:0 385:0 386:0 387:0 388:0 389:0 390:0 391:0 392:0 393:0 394:0 395:0 396:0 397:0 398:0 399:0 400:0 401:0 402:0 403:0 404:0 405:0 406:0 407:0 408:0 409:0 410:0 411:0 412:0 413:0 414:0 415:0 416:0 417:0 418:0 419:0 420:0 421:1 422:0 423:0 424:0 425:0 426:0 427:0 428:0 429:0 430:0 431:0 432:0 433:0 434:0 435:0 436:0 437:0 438:0 439:0 440:0 441:7 442:0 443:0 444:0 445:0 446:0 447:0 448:0 449:0 450:0 451:0 452:0 453:0 454:1 455:0 456:0 457:0 458:0 459:0 460:0 461:0 462:0 463:0 464:0 465:0 466:0 467:0 468:0 469:0 470:0 471:0 472:0 473:0 474:0 475:0 476:0 477:0 478:0 479:0 480:0 481:0 482:0 483:0 484:0 485:0 486:0 487:0 488:0 489:0 490:0 491:0 492:0 493:0 494:0 495:0 496:0 497:0 498:0 499:0 500:0 501:0 502:0 503:0 504:0 505:0 506:0 507:0 508:0 509:0 510:0 511:0 512:0 513:0 514:0 515:0 516:0 517:0 518:0 519:0 520:0 521:0 522:0 523:0 524:0 525:0 526:0 527:0 528:0 529:0 530:0 531:0 532:0 533:0 534:0 535:1 536:0 537:0 538:0 539:0 540:0 541:0 542:0 543:0 544:0 545:0 546:0 547:0 548:0 549:0 550:0 551:0 552:0 553:0 554:0 555:0 556:0 557:0 558:0 559:0 560:0 561:0 562:0 563:0 564:0 565:0 566:0 567:0 568:0 569:0 570:0 571:0 572:0 573:0 574:0 575:0 576:0 577:0 578:0 579:0 580:0 581:0 582:0 583:0 584:0 585:0 586:0 587:0 588:0 589:0 590:0 591:0 592:0 593:0 594:0 595:0 596:0 597:0 598:0 599:0 600:0 601:0 602:0 603:0 604:0 605:0 606:0 607:0 608:0 609:0 610:0 611:0 612:0 613:0 614:1 615:0 616:0 617:0 618:0 619:0 620:0 621:0 622:0 623:0 624:0 625:0 626:0 627:0 628:0 629:0 630:0 631:0 632:0 633:0 634:0 635:0 636:0 637:0 638:0 639:0 640:0 641:0 642:0 643:0 644:0 645:0 646:0 647:0 648:0 649:0 650:0 651:0 652:0 653:0 654:0 655:0 656:0 657:0 658:0 659:0 660:0 661:0 662:0 663:0 664:0 665:0 666:0 667:0 668:0 669:0 670:0 671:0 672:0 673:0 674:0 675:0 676:0 677:0 678:0 679:0 680:0 681:0 682:0 683:0 684:0 685:0 686:0 687:0 688:0 689:0 690:0 691:0 692:0 693:0 694:0 695:0 696:0 697:0 698:0 699:0 700:0 701:0 702:0 703:0 704:0 705:0 706:0 707:0 708:0 709:1 710:0 711:1 712:0 713:0 714:0 715:0 716:0 717:0 718:0 719:0 720:0 721:0 722:0 723:0 724:0 725:0 726:0 727:0 728:0 729:0 730:0 731:0 732:0 733:0 734:0 735:0 736:0 737:0 738:0 739:0 740:0 741:0 742:0 743:0 744:0 745:0 746:0 747:0 748:0 749:0 750:0 751:0 752:0 753:0 754:0 755:0 756:0 757:0 758:0 759:0 760:0 761:0 762:0 763:0 764:0 765:1 766:0 767:0 768:0 769:0 770:0 771:0 772:0 773:1 774:0 775:0 776:0 777:0 778:0 779:0 780:0 781:0 782:0 783:0 784:0 785:0 786:0 787:0 788:0 789:0 790:1 791:0 792:0 793:0 794:0 795:0 796:0 797:0 798:0 799:0 800:0 801:0 802:0 803:0 804:0 805:0 806:0 807:0 808:0 809:0 810:0 811:1 812:0 813:0 814:0 815:0 816:0 817:0 818:0 819:0 820:0 821:0 822:0 823:0 824:0 825:0 826:0 827:0 828:0 829:0 830:0 831:0 832:0 833:0 834:0 835:0 836:0 837:0 838:0 839:0 840:0 841:0 842:0 843:0 844:0 845:0 846:0 847:0 848:0 849:0 850:0 851:0 852:0 853:0 854:0 855:0 856:0 857:0 858:0 859:0 860:0 861:0 862:1 863:0 864:0 865:0 866:0 867:0 868:0 869:0 870:0 871:0 872:0 873:0 874:0 875:0 876:0 877:1 878:0 879:0 880:0 881:0 882:6 883:0 884:0 885:0 886:0 887:0 888:0 889:0 890:0 891:0 892:0 893:0 894:0 895:0 896:0 897:0 898:0 899:1 900:0 901:0 902:0 903:0 904:0 905:0 906:0 907:0 908:0 909:0 910:0 911:0 912:0 913:0 914:0 915:0 916:0 917:0 918:0 919:0 920:0 921:0 922:0 923:0 924:0 925:0 926:0 927:0 928:0 929:0 930:0 931:0 932:0 933:0 934:0 935:0 936:0 937:0 938:0 939:0 940:0 941:0 942:0 943:0 944:0 945:0 946:0 947:0 948:0 949:0 950:0 951:0 952:0 953:0 954:0 955:0 956:0 957:0 958:0 959:0 960:0 961:0 962:0 963:0 964:0 965:0 966:0 967:0 968:0 969:0 970:0 971:0 972:0 973:0 974:0 975:0 976:0 977:0 978:0 979:0 980:0 981:0 982:0 983:0 984:0 985:0 986:0 987:0 988:0 989:0 990:0 991:0 992:0 993:0 994:0 995:0 996:0 997:0 998:0 999:0 1000:0 1001:0 1002:0 1003:0 1004:0 1005:0 1006:0 1007:0 1008:0 1009:0 1010:0 1011:0 1012:0 1013:0 1014:0 1015:0 1016:0 1017:0 1018:0 1019:0 1020:0 1021:0 1022:0 1023:0 1024:0 1025:0 1026:0 1027:0 1028:0 1029:0 1030:0 1031:0 1032:0 1033:0 1034:0 1035:0 1036:0 1037:0 1038:0 1039:0 1040:0 1041:0 1042:0 1043:0 1044:0 1045:0 1046:0 1047:0 1048:0 1049:0 1050:0 1051:0 1052:0 1053:0 1054:0 1055:0 1056:0 1057:0 1058:0 1059:0 1060:0 1061:0 1062:0 1063:1 1064:0 1065:0 1066:0 1067:0 1068:0 1069:0 1070:0 1071:0 1072:0 1073:0 1074:0 1075:0 1076:0 1077:0 1078:0 1079:0 1080:0 1081:0 1082:0 1083:0 1084:0 1085:0 1086:0 1087:0 1088:0 1089:0 1090:0 1091:0 1092:0 1093:0 1094:0 1095:0 1096:0 1097:0 1098:0 1099:0 1100:0 1101:0 1102:0 1103:0 1104:0 1105:0 1106:0 1107:0 1108:0 1109:0 1110:0 1111:0 1112:0 1113:0 1114:0 1115:0 1116:0 1117:0 1118:0 1119:0 1120:0 1121:0 1122:0 1123:0 1124:0 1125:0 1126:0 1127:0 1128:0 1129:0 1130:0 1131:0 1132:0 1133:0 1134:0 1135:0 1136:0 1137:0 1138:0 1139:1 1140:0 1141:0 1142:0 1143:0 1144:0 1145:0 1146:0 1147:1 1148:0 1149:0 1150:0 1151:0 1152:0 1153:0 1154:0 1155:0 1156:0 1157:0 1158:0 1159:0 1160:0 1161:0 1162:0 1163:0 1164:0 1165:0 1166:0 1167:0 1168:0 1169:0 1170:0 1171:0 1172:0 1173:0 1174:0 1175:0 1176:0 1177:0 1178:0 1179:0 1180:0 1181:0 1182:0 1183:0 1184:0 1185:0 1186:0 1187:0 1188:0 1189:0 1190:0 1191:0 1192:0 1193:0 1194:0 1195:0 1196:0 1197:0 1198:0 1199:0 1200:0 1201:0 1202:0 1203:0 1204:0 1205:0 1206:0 1207:0 1208:0 1209:0 1210:0 1211:0 1212:0 1213:1 1214:0 1215:1 1216:0 1217:0 1218:0 1219:0 1220:0 1221:0 1222:0 1223:0 1224:0 1225:0 1226:0 1227:1 1228:0 1229:0 1230:0 1231:0 1232:0 1233:0 1234:0 1235:0 1236:0 1237:0 1238:0 1239:0 1240:0 1241:0 1242:0 1243:0 1244:0 1245:0 1246:0 1247:0 1248:0 1249:1 1250:0 1251:0 1252:0 1253:0 1254:0 1255:0 1256:0 1257:0 1258:0 1259:0 1260:0 1261:0 1262:0 1263:0 1264:0 1265:0 1266:0 1267:0 1268:0 1269:0 1270:0 1271:0 1272:0 1273:0 1274:0 1275:0 1276:0 1277:0 1278:0 1279:0 1280:0 1281:0 1282:0 1283:0 1284:0 1285:0 1286:0 1287:0 1288:0 1289:0 1290:0 1291:0 1292:0 1293:0 1294:0 1295:0 1296:0 1297:0 1298:0 1299:0 1300:0 1301:0 1302:0 1303:1 1304:0 1305:0 1306:0 1307:0 1308:0 1309:0 1310:0 1311:0 1312:0 1313:0 1314:0 1315:1 1316:0 1317:0 1318:1 1319:0 1320:0 1321:0 1322:0 1323:5 1324:0 1325:0 1326:0 1327:0 1328:0 1329:0 1330:0 1331:0 1332:0 1333:0 1334:0 1335:0 1336:0 1337:0 1338:0 1339:1 1340:0 1341:0 1342:0 1343:0 1344:0 1345:0 1346:0 1347:0 1348:0 1349:0 1350:0 1351:0 1352:0 1353:0 1354:0 1355:0 1356:0 1357:0 1358:0 1359:0 1360:0 1361:0 1362:0 1363:0 1364:0 1365:0 1366:0 1367:0 1368:0 1369:0 1370:0 1371:0 1372:0 1373:0 1374:0 1375:0 1376:0 1377:0 1378:0 1379:0 1380:0 1381:0 1382:0 1383:0 1384:0 1385:0 1386:0 1387:0 1388:0 1389:0 1390:0 1391:0 1392:0 1393:0 1394:0 1395:0 1396:0 1397:0 1398:0 1399:0 1400:0 1401:0 1402:0 1403:0 1404:0 1405:0 1406:0 1407:0 1408:0 1409:0 1410:0 1411:0 1412:0 1413:0 1414:0 1415:0 1416:0 1417:0 1418:0 1419:0 1420:0 1421:0 1422:0 1423:0 1424:0 1425:0 1426:0 1427:0 1428:0 1429:0 1430:0 1431:0 1432:0 1433:0 1434:0 1435:0 1436:0 1437:0 1438:0 1439:0 1440:0 1441:0 1442:0 1443:0 1444:0 1445:0 1446:0 1447:0 1448:0 1449:0 1450:0 1451:0 1452:0 1453:0 1454:0 1455:0 1456:0 1457:0 1458:0 1459:0 1460:0 1461:0 1462:0 1463:0 1464:0 1465:0 1466:0 1467:0 1468:0 1469:0 1470:0 1471:0 1472:0 1473:0 1474:0 1475:0 1476:0 1477:0 1478:0 1479:0 1480:0 1481:0 1482:0 1483:0 1484:0 1485:0 1486:0 1487:0 1488:0 1489:0 1490:0 1491:0 1492:0 1493:0 1494:0 1495:0 1496:0 1497:0 1498:0 1499:0 1500:0 1501:1 1502:0 1503:0 1504:0 1505:0 1506:0 1507:0 1508:0 1509:0 1510:0 1511:0 1512:0 1513:0 1514:0 1515:0 1516:0 1517:0 1518:0 1519:0 1520:0 1521:0 1522:0 1523:0 1524:0 1525:0 1526:0 1527:0 1528:0 1529:0 1530:0 1531:0 1532:0 1533:0 1534:0 1535:0 1536:0 1537:0 1538:0 1539:0 1540:0 1541:0 1542:0 1543:0 1544:0 1545:0 1546:0 1547:0 1548:0 1549:0 1550:0 1551:0 1552:0 1553:0 1554:0 1555:0 1556:0 1557:0 1558:0 1559:0 1560:0 1561:0 1562:0 1563:0 1564:0 1565:0 1566:0 1567:0 1568:0 1569:0 1570:0 1571:0 1572:0 1573:0 1574:0 1575:0 1576:0 1577:0 1578:0 1579:0 1580:0 1581:0 1582:0 1583:0 1584:1 1585:0 1586:0 1587:0 1588:1 1589:0 1590:0 1591:0 1592:0 1593:0 1594:0 1595:0 1596:0 1597:0 1598:0 1599:0 1600:0 1601:0 1602:0 1603:0 1604:0 1605:0 1606:0 1607:0 1608:0 1609:0 1610:0 1611:0 1612:0 1613:0 1614:0 1615:0 1616:0 1617:0 1618:0 1619:0 1620:0 1621:0 1622:0 1623:0 1624:0 1625:0 1626:0 1627:0 1628:0 1629:0 1630:0 1631:0 1632:0 1633:0 1634:0 1635:0 1636:0 1637:0 1638:0 1639:0 1640:0 1641:0 1642:0 1643:1 1644:0 1645:0 1646:0 1647:0 1648:0 1649:0 1650:0 1651:1 1652:0 1653:0 1654:0 1655:0 1656:0 1657:0 1658:0 1659:0 1660:0 1661:0 1662:0 1663:0 1664:0 1665:0 1666:0 1667:0 1668:0 1669:0 1670:0 1671:0 1672:0 1673:0 1674:0 1675:0 1676:0 1677:1 1678:0 1679:0 1680:0 1681:0 1682:0 1683:0 1684:0 1685:0 1686:0 1687:0 1688:0 1689:0 1690:0 1691:0 1692:0 1693:0 1694:0 1695:0 1696:0 1697:0 1698:0 1699:0 1700:0 1701:0 1702:0 1703:0 1704:0 1705:0 1706:0 1707:0 1708:0 1709:0 1710:0 1711:0 1712:0 1713:0 1714:0 1715:0 1716:0 1717:0 1718:0 1719:0 1720:0 1721:0 1722:0 1723:0 1724:0 1725:0 1726:0 1727:0 1728:0 1729:0 1730:0 1731:0 1732:0 1733:0 1734:0 1735:0 1736:0 1737:0 1738:0 1739:0 1740:0 1741:0 1742:0 1743:0 1744:1 1745:0 1746:0 1747:0 1748:0 1749:0 1750:0 1751:0 1752:0 1753:0 1754:0 1755:0 1756:1 1757:0 1758:0 1759:1 1760:1 1761:0 1762:0 1763:0 1764:4 1765:0 1766:0 1767:0 1768:0 1769:0 1770:0 1771:0 1772:0 1773:0 1774:0 1775:0 1776:0 1777:1 1778:0 1779:0 1780:0 1781:0 1782:0 1783:0 1784:0 1785:0 1786:0 1787:0 1788:0 1789:0 1790:0 1791:0 1792:0 1793:0 1794:0 1795:0 1796:0 1797:0 1798:0 1799:0 1800:0 1801:0 1802:0 1803:0 1804:0 1805:0 1806:0 1807:0 1808:0 1809:0 1810:0 1811:0 1812:0 1813:0 1814:0 1815:0 1816:0 1817:0 1818:0 1819:0 1820:0 1821:0 1822:0 1823:0 1824:0 1825:0 1826:0 1827:0 1828:0 1829:0 1830:0 1831:0 1832:0 1833:0 1834:0 1835:0 1836:0 1837:0 1838:0 1839:0 1840:0 1841:0 1842:0 1843:0 1844:0 1845:0 1846:0 1847:0 1848:0 1849:0 1850:0 1851:0 1852:0 1853:0 1854:0 1855:0 1856:0 1857:0 1858:0 1859:0 1860:0 1861:0 1862:0 1863:0 1864:0 1865:0 1866:0 1867:0 1868:0 1869:0 1870:0 1871:0 1872:0 1873:0 1874:0 1875:0 1876:0 1877:0 1878:0 1879:0 1880:0 1881:0 1882:0 1883:0 1884:0 1885:0 1886:0 1887:0 1888:0 1889:0 1890:0 1891:0 1892:0 1893:0 1894:0 1895:0 1896:0 1897:0 1898:0 1899:0 1900:0 1901:0 1902:0 1903:0 1904:0 1905:0 1906:0 1907:0 1908:0 1909:0 1910:0 1911:0 1912:0 1913:0 1914:0 1915:0 1916:0 1917:0 1918:0 1919:0 1920:0 1921:0 1922:0 1923:0 1924:0 1925:0 1926:0 1927:0 1928:0 1929:0 1930:0 1931:0 1932:0 1933:0 1934:0 1935:0 1936:0 1937:0 1938:0 1939:0 1940:0 1941:0 1942:0 1943:0 1944:0 1945:0 1946:0 1947:0 1948:0 1949:0 1950:0 1951:0 1952:0 1953:0 1954:0 1955:0 1956:0 1957:0 1958:0 1959:0 1960:0 1961:0 1962:0 1963:0 1964:0 1965:0 1966:0 1967:0 1968:0 1969:0 1970:0 1971:0 1972:0 1973:0 1974:0 1975:0 1976:0 1977:0 1978:0 1979:0 1980:0 1981:0 1982:0 1983:0 1984:0 1985:0 1986:0 1987:0 1988:0 1989:0 1990:0 1991:0 1992:0 1993:0 1994:0 1995:0 1996:0 1997:0 1998:0 1999:0 2000:0 2001:0 2002:0 2003:0 2004:0 2005:0 2006:0 2007:0 2008:0 2009:0 2010:0 2011:0 2012:0 2013:0 2014:0 2015:0 2016:0 2017:0 2018:0 2019:0 2020:0 2021:0 2022:0 2023:0 2024:0 2025:0 2026:1 2027:0 2028:0 2029:0 2030:0 2031:0 2032:0 2033:0 2034:1 2035:0 2036:0 2037:0 2038:0 2039:0 2040:0 2041:0 2042:0 2043:0 2044:0 2045:0 2046:0 2047:0 2048:0 2049:0 2050:0 2051:0 2052:0 2053:0 2054:0 2055:0 2056:0 2057:0 2058:0 2059:0 2060:0 2061:0 2062:0 2063:0 2064:0 2065:0 2066:0 2067:0 2068:0 2069:0 2070:0 2071:0 2072:0 2073:0 2074:0 2075:0 2076:0 2077:0 2078:0 2079:0 2080:0 2081:0 2082:0 2083:0 2084:0 2085:0 2086:0 2087:0 2088:1 2089:0 2090:0 2091:0 2092:1 2093:0 2094:0 2095:0 2096:0 2097:0 2098:0 2099:0 2100:0 2101:0 2102:0 2103:0 2104:0 2105:1 2106:0 2107:0 2108:0 2109:0 2110:0 2111:0 2112:0 2113:0 2114:0 2115:0 2116:0 2117:0 2118:0 2119:0 2120:0 2121:0 2122:0 2123:0 2124:0 2125:0 2126:0 2127:0 2128:0 2129:0 2130:0 2131:0 2132:0 2133:0 2134:0 2135:0 2136:0 2137:0 2138:0 2139:0 2140:0 2141:0 2142:0 2143:0 2144:0 2145:0 2146:0 2147:0 2148:0 2149:0 2150:0 2151:0 2152:0 2153:0 2154:0 2155:0 2156:0 2157:0 2158:0 2159:0 2160:0 2161:0 2162:0 2163:0 2164:0 2165:0 2166:0 2167:0 2168:0 2169:0 2170:0 2171:0 2172:0 2173:0 2174:0 2175:0 2176:0 2177:0 2178:0 2179:0 2180:0 2181:0 2182:0 2183:0 2184:0 2185:1 2186:0 2187:0 2188:0 2189:0 2190:0 2191:0 2192:0 2193:0 2194:0 2195:0 2196:0 2197:1 2198:0 2199:0 2200:2 2201:1 2202:0 2203:0 2204:0 2205:3 #
-0.66086884894992636851895895233611 1:0 2:0 3:0 4:0 5:0 6:0 7:0 8:0 9:0 10:0 11:0 12:0 13:0 14:0 15:0 16:0 17:0 18:0 19:0 20:0 21:0 22:0 23:0 24:0 25:0 26:0 27:0 28:0 29:0 30:0 31:0 32:0 33:0 34:0 35:0 36:0 37:0 38:0 39:0 40:0 41:0 42:1 43:0 44:0 45:0 46:0 47:0 48:0 49:0 50:0 51:0 52:0 53:0 54:0 55:0 56:0 57:0 58:0 59:0 60:0 61:0 62:0 63:0 64:0 65:0 66:0 67:0 68:0 69:0 70:0 71:0 72:0 73:0 74:0 75:0 76:0 77:0 78:0 79:0 80:0 81:0 82:0 83:0 84:0 85:0 86:0 87:0 88:0 89:1 90:0 91:0 92:0 93:0 94:1 95:0 96:0 97:0 98:0 99:0 100:0 101:0 102:0 103:0 104:0 105:0 106:0 107:0 108:0 109:0 110:0 111:0 112:0 113:0 114:0 115:0 116:0 117:0 118:0 119:0 120:0 121:1 122:0 123:0 124:0 125:0 126:0 127:0 128:0 129:0 130:0 131:0 132:0 133:0 134:0 135:0 136:0 137:0 138:0 139:0 140:0 141:0 142:0 143:0 144:0 145:0 146:0 147:0 148:0 149:0 150:0 151:0 152:0 153:0 154:0 155:0 156:0 157:0 158:0 159:0 160:0 161:0 162:0 163:0 164:0 165:0 166:0 167:0 168:0 169:0 170:0 171:0 172:0 173:0 174:0 175:0 176:0 177:0 178:0 179:0 180:0 181:0 182:0 183:0 184:0 185:0 186:0 187:0 188:0 189:0 190:0 191:0 192:0 193:0 194:0 195:0 196:0 197:0 198:0 199:0 200:0 201:0 202:0 203:0 204:0 205:1 206:0 207:0 208:0 209:0 210:0 211:0 212:0 213:0 214:0 215:0 216:0 217:0 218:0 219:0 220:0 221:0 222:0 223:0 224:0 225:0 226:0 227:0 228:1 229:0 230:0 231:0 232:0 233:0 234:0 235:0 236:0 237:0 238:0 239:0 240:0 241:0 242:0 243:0 244:0 245:0 246:0 247:0 248:0 249:0 250:0 251:0 252:0 253:0 254:0 255:0 256:0 257:0 258:0 259:0 260:0 261:0 262:0 263:0 264:0 265:0 266:0 267:0 268:0 269:0 270:0 271:0 272:0 273:0 274:0 275:0 276:0 277:0 278:0 279:1 280:0 281:0 282:0 283:0 284:0 285:0 286:0 287:0 288:0 289:0 290:0 291:0 292:0 293:0 294:0 295:0 296:0 297:0 298:0 299:0 300:0 301:0 302:0 303:0 304:0 305:0 306:0 307:0 308:0 309:0 310:0 311:0 312:0 313:0 314:0 315:0 316:0 317:1 318:0 319:0 320:0 321:0 322:0 323:0 324:0 325:0 326:1 327:0 328:0 329:0 330:0 331:1 332:0 333:0 334:0 335:0 336:0 337:0 338:0 339:0 340:0 341:0 342:0 343:0 344:0 345:0 346:0 347:0 348:0 349:0 350:0 351:0 352:0 353:0 354:0 355:0 356:0 357:0 358:0 359:0 360:0 361:0 362:0 363:0 364:0 365:0 366:0 367:0 368:0 369:0 370:0 371:1 372:0 373:0 374:0 375:0 376:0 377:0 378:0 379:0 380:0 381:0 382:0 383:0 384:0 385:0 386:0 387:0 388:0 389:0 390:0 391:0 392:0 393:0 394:0 395:0 396:0 397:0 398:0 399:0 400:0 401:0 402:0 403:0 404:0 405:0 406:0 407:0 408:0 409:0 410:0 411:0 412:0 413:0 414:0 415:0 416:0 417:0 418:0 419:0 420:0 421:0 422:0 423:0 424:0 425:0 426:0 427:0 428:0 429:0 430:0 431:0 432:0 433:0 434:0 435:0 436:0 437:0 438:0 439:0 440:0 441:7 442:0 443:0 444:0 445:0 446:0 447:0 448:0 449:0 450:0 451:0 452:0 453:0 454:0 455:0 456:0 457:0 458:0 459:0 460:0 461:0 462:0 463:0 464:0 465:0 466:0 467:0 468:0 469:0 470:0 471:0 472:0 473:0 474:0 475:0 476:0 477:0 478:0 479:0 480:0 481:0 482:0 483:1 484:0 485:0 486:0 487:0 488:0 489:0 490:0 491:0 492:0 493:0 494:0 495:0 496:0 497:0 498:0 499:0 500:0 501:0 502:0 503:0 504:0 505:0 506:0 507:0 508:0 509:0 510:0 511:0 512:0 513:0 514:0 515:0 516:0 517:0 518:0 519:0 520:0 521:0 522:0 523:0 524:0 525:0 526:0 527:0 528:0 529:0 530:0 531:0 532:0 533:0 534:0 535:1 536:0 537:0 538:0 539:0 540:0 541:1 542:0 543:0 544:0 545:0 546:0 547:0 548:0 549:0 550:0 551:0 552:0 553:0 554:0 555:0 556:0 557:0 558:0 559:0 560:0 561:0 562:1 563:0 564:0 565:0 566:0 567:0 568:0 569:0 570:0 571:0 572:0 573:0 574:0 575:0 576:0 577:0 578:0 579:0 580:0 581:0 582:0 583:0 584:0 585:0 586:0 587:0 588:0 589:0 590:0 591:0 592:0 593:0 594:0 595:0 596:0 597:0 598:0 599:0 600:0 601:0 602:0 603:0 604:0 605:0 606:0 607:0 608:0 609:0 610:0 611:0 612:0 613:0 614:0 615:0 616:0 617:0 618:0 619:0 620:0 621:0 622:0 623:0 624:0 625:0 626:0 627:0 628:0 629:0 630:0 631:0 632:0 633:0 634:0 635:0 636:0 637:0 638:0 639:0 640:0 641:1 642:0 643:0 644:0 645:0 646:0 647:0 648:0 649:0 650:0 651:0 652:0 653:0 654:0 655:0 656:0 657:0 658:0 659:0 660:0 661:0 662:0 663:0 664:0 665:1 666:0 667:0 668:0 669:0 670:0 671:0 672:0 673:0 674:0 675:0 676:0 677:0 678:0 679:0 680:0 681:0 682:0 683:0 684:0 685:0 686:0 687:0 688:0 689:0 690:0 691:0 692:0 693:0 694:0 695:0 696:0 697:0 698:0 699:0 700:0 701:0 702:0 703:0 704:0 705:0 706:0 707:0 708:0 709:0 710:0 711:0 712:0 713:0 714:0 715:0 716:0 717:0 718:0 719:0 720:0 721:0 722:0 723:0 724:0 725:0 726:0 727:0 728:0 729:0 730:1 731:0 732:0 733:0 734:0 735:0 736:0 737:0 738:0 739:0 740:0 741:0 742:0 743:0 744:0 745:0 746:0 747:0 748:0 749:0 750:0 751:0 752:0 753:0 754:0 755:0 756:0 757:0 758:1 759:0 760:0 761:0 762:0 763:0 764:0 765:0 766:0 767:0 768:0 769:0 770:0 771:0 772:0 773:0 774:1 775:0 776:0 777:1 778:0 779:0 780:0 781:0 782:0 783:0 784:0 785:0 786:0 787:0 788:0 789:0 790:0 791:0 792:0 793:0 794:0 795:0 796:0 797:0 798:0 799:0 800:0 801:0 802:0 803:0 804:1 805:0 806:0 807:0 808:0 809:0 810:0 811:0 812:0 813:0 814:0 815:0 816:0 817:0 818:0 819:0 820:0 821:0 822:0 823:0 824:0 825:0 826:0 827:0 828:0 829:0 830:0 831:0 832:0 833:0 834:0 835:0 836:0 837:0 838:0 839:0 840:0 841:0 842:0 843:0 844:0 845:0 846:0 847:0 848:0 849:0 850:0 851:0 852:0 853:0 854:0 855:0 856:0 857:0 858:0 859:0 860:0 861:0 862:0 863:0 864:0 865:0 866:0 867:0 868:0 869:0 870:0 871:0 872:0 873:0 874:0 875:0 876:0 877:0 878:0 879:0 880:0 881:0 882:6 883:0 884:0 885:0 886:0 887:0 888:0 889:0 890:0 891:0 892:0 893:0 894:0 895:0 896:0 897:0 898:0 899:0 900:0 901:0 902:0 903:0 904:0 905:0 906:0 907:0 908:0 909:0 910:0 911:0 912:0 913:0 914:0 915:0 916:0 917:0 918:0 919:0 920:0 921:0 922:0 923:0 924:1 925:0 926:0 927:0 928:0 929:0 930:0 931:0 932:0 933:0 934:0 935:0 936:0 937:0 938:0 939:0 940:0 941:0 942:0 943:0 944:0 945:0 946:0 947:0 948:0 949:0 950:0 951:0 952:0 953:0 954:0 955:0 956:0 957:0 958:0 959:0 960:0 961:0 962:0 963:0 964:0 965:0 966:0 967:0 968:0 969:0 970:0 971:0 972:0 973:0 974:0 975:0 976:0 977:1 978:0 979:0 980:0 981:0 982:1 983:0 984:0 985:0 986:0 987:0 988:0 989:1 990:0 991:0 992:0 993:0 994:0 995:0 996:0 997:0 998:0 999:0 1000:0 1001:0 1002:0 1003:0 1004:0 1005:0 1006:0 1007:0 1008:0 1009:0 1010:0 1011:0 1012:0 1013:0 1014:0 1015:0 1016:0 1017:0 1018:0 1019:0 1020:0 1021:0 1022:0 1023:0 1024:0 1025:0 1026:0 1027:0 1028:0 1029:0 1030:0 1031:0 1032:0 1033:0 1034:0 1035:0 1036:0 1037:0 1038:0 1039:0 1040:0 1041:0 1042:0 1043:0 1044:0 1045:0 1046:0 1047:0 1048:0 1049:0 1050:0 1051:0 1052:0 1053:0 1054:0 1055:0 1056:0 1057:0 1058:0 1059:0 1060:0 1061:0 1062:0 1063:0 1064:0 1065:0 1066:0 1067:0 1068:0 1069:0 1070:0 1071:0 1072:0 1073:0 1074:0 1075:0 1076:0 1077:0 1078:0 1079:0 1080:0 1081:0 1082:0 1083:0 1084:0 1085:0 1086:0 1087:0 1088:0 1089:1 1090:0 1091:0 1092:0 1093:0 1094:0 1095:0 1096:0 1097:0 1098:1 1099:0 1100:0 1101:0 1102:0 1103:0 1104:0 1105:0 1106:0 1107:0 1108:0 1109:0 1110:0 1111:0 1112:0 1113:0 1114:0 1115:0 1116:0 1117:0 1118:0 1119:0 1120:0 1121:0 1122:0 1123:0 1124:0 1125:0 1126:0 1127:0 1128:0 1129:0 1130:0 1131:0 1132:0 1133:0 1134:0 1135:0 1136:0 1137:0 1138:0 1139:0 1140:0 1141:0 1142:0 1143:0 1144:0 1145:0 1146:0 1147:0 1148:0 1149:0 1150:0 1151:0 1152:0 1153:0 1154:0 1155:0 1156:0 1157:0 1158:0 1159:0 1160:0 1161:0 1162:0 1163:0 1164:0 1165:0 1166:0 1167:0 1168:0 1169:0 1170:0 1171:1 1172:0 1173:0 1174:0 1175:0 1176:0 1177:0 1178:0 1179:0 1180:0 1181:0 1182:0 1183:0 1184:0 1185:0 1186:0 1187:0 1188:0 1189:0 1190:0 1191:0 1192:0 1193:0 1194:0 1195:0 1196:0 1197:0 1198:0 1199:0 1200:0 1201:0 1202:0 1203:0 1204:0 1205:0 1206:0 1207:0 1208:0 1209:0 1210:0 1211:1 1212:0 1213:0 1214:0 1215:0 1216:0 1217:0 1218:2 1219:0 1220:0 1221:0 1222:0 1223:0 1224:0 1225:0 1226:0 1227:0 1228:0 1229:0 1230:0 1231:0 1232:0 1233:0 1234:0 1235:0 1236:0 1237:0 1238:0 1239:0 1240:0 1241:0 1242:0 1243:0 1244:0 1245:0 1246:0 1247:0 1248:0 1249:0 1250:0 1251:0 1252:0 1253:0 1254:0 1255:1 1256:0 1257:0 1258:0 1259:0 1260:0 1261:0 1262:0 1263:0 1264:0 1265:0 1266:0 1267:0 1268:0 1269:0 1270:0 1271:0 1272:0 1273:0 1274:0 1275:0 1276:0 1277:0 1278:0 1279:0 1280:0 1281:0 1282:0 1283:0 1284:0 1285:0 1286:0 1287:0 1288:0 1289:0 1290:0 1291:0 1292:0 1293:0 1294:0 1295:0 1296:0 1297:0 1298:0 1299:0 1300:0 1301:0 1302:0 1303:0 1304:0 1305:0 1306:0 1307:0 1308:0 1309:0 1310:0 1311:0 1312:0 1313:0 1314:0 1315:0 1316:0 1317:0 1318:0 1319:0 1320:0 1321:0 1322:0 1323:5 1324:0 1325:0 1326:0 1327:0 1328:0 1329:0 1330:0 1331:0 1332:0 1333:0 1334:0 1335:0 1336:0 1337:0 1338:0 1339:0 1340:0 1341:0 1342:0 1343:0 1344:0 1345:0 1346:0 1347:0 1348:0 1349:0 1350:0 1351:0 1352:0 1353:0 1354:0 1355:0 1356:0 1357:0 1358:0 1359:0 1360:0 1361:0 1362:0 1363:0 1364:0 1365:1 1366:0 1367:0 1368:0 1369:0 1370:0 1371:0 1372:0 1373:0 1374:0 1375:0 1376:0 1377:0 1378:0 1379:0 1380:0 1381:0 1382:0 1383:0 1384:0 1385:0 1386:0 1387:0 1388:0 1389:0 1390:0 1391:0 1392:0 1393:0 1394:0 1395:0 1396:0 1397:0 1398:0 1399:0 1400:0 1401:0 1402:0 1403:0 1404:0 1405:0 1406:0 1407:0 1408:0 1409:0 1410:0 1411:0 1412:0 1413:0 1414:0 1415:0 1416:0 1417:0 1418:1 1419:0 1420:0 1421:0 1422:0 1423:0 1424:0 1425:1 1426:0 1427:0 1428:0 1429:0 1430:0 1431:0 1432:0 1433:0 1434:0 1435:0 1436:0 1437:0 1438:0 1439:0 1440:0 1441:0 1442:0 1443:0 1444:0 1445:0 1446:0 1447:0 1448:0 1449:1 1450:0 1451:0 1452:0 1453:0 1454:0 1455:0 1456:0 1457:0 1458:0 1459:0 1460:0 1461:0 1462:0 1463:0 1464:0 1465:0 1466:0 1467:0 1468:0 1469:0 1470:0 1471:0 1472:0 1473:0 1474:0 1475:0 1476:0 1477:0 1478:0 1479:0 1480:0 1481:0 1482:0 1483:0 1484:0 1485:0 1486:0 1487:0 1488:0 1489:0 1490:0 1491:0 1492:0 1493:0 1494:0 1495:0 1496:0 1497:0 1498:0 1499:0 1500:0 1501:0 1502:0 1503:0 1504:0 1505:0 1506:0 1507:0 1508:0 1509:0 1510:0 1511:0 1512:0 1513:0 1514:0 1515:0 1516:0 1517:0 1518:0 1519:0 1520:0 1521:0 1522:0 1523:0 1524:0 1525:0 1526:1 1527:0 1528:0 1529:0 1530:0 1531:0 1532:0 1533:0 1534:0 1535:0 1536:0 1537:0 1538:0 1539:0 1540:0 1541:0 1542:0 1543:0 1544:0 1545:0 1546:0 1547:0 1548:0 1549:1 1550:0 1551:0 1552:0 1553:0 1554:0 1555:0 1556:0 1557:0 1558:0 1559:0 1560:0 1561:0 1562:0 1563:0 1564:0 1565:0 1566:0 1567:0 1568:0 1569:0 1570:0 1571:0 1572:0 1573:0 1574:0 1575:0 1576:0 1577:0 1578:0 1579:0 1580:0 1581:0 1582:0 1583:0 1584:0 1585:0 1586:0 1587:0 1588:0 1589:0 1590:0 1591:0 1592:0 1593:0 1594:0 1595:0 1596:0 1597:0 1598:1 1599:0 1600:0 1601:0 1602:0 1603:0 1604:0 1605:0 1606:0 1607:0 1608:0 1609:0 1610:0 1611:0 1612:0 1613:0 1614:0 1615:0 1616:0 1617:0 1618:0 1619:0 1620:0 1621:0 1622:0 1623:0 1624:0 1625:0 1626:0 1627:0 1628:0 1629:0 1630:0 1631:0 1632:0 1633:0 1634:0 1635:0 1636:0 1637:0 1638:0 1639:0 1640:0 1641:0 1642:0 1643:0 1644:1 1645:0 1646:0 1647:0 1648:0 1649:0 1650:0 1651:0 1652:0 1653:0 1654:0 1655:0 1656:0 1657:0 1658:0 1659:2 1660:0 1661:0 1662:0 1663:0 1664:0 1665:0 1666:0 1667:0 1668:0 1669:0 1670:0 1671:0 1672:0 1673:0 1674:0 1675:0 1676:0 1677:0 1678:0 1679:0 1680:0 1681:0 1682:0 1683:0 1684:0 1685:0 1686:0 1687:0 1688:0 1689:0 1690:0 1691:0 1692:0 1693:0 1694:0 1695:0 1696:1 1697:0 1698:0 1699:0 1700:0 1701:0 1702:0 1703:0 1704:0 1705:0 1706:0 1707:0 1708:0 1709:0 1710:0 1711:0 1712:0 1713:0 1714:0 1715:0 1716:0 1717:0 1718:0 1719:0 1720:0 1721:0 1722:0 1723:0 1724:0 1725:0 1726:0 1727:0 1728:0 1729:0 1730:0 1731:0 1732:0 1733:0 1734:0 1735:0 1736:0 1737:0 1738:0 1739:0 1740:0 1741:0 1742:0 1743:0 1744:0 1745:0 1746:0 1747:0 1748:0 1749:0 1750:0 1751:0 1752:0 1753:0 1754:0 1755:0 1756:0 1757:0 1758:0 1759:0 1760:0 1761:0 1762:0 1763:0 1764:4 1765:0 1766:0 1767:0 1768:0 1769:0 1770:0 1771:0 1772:0 1773:0 1774:0 1775:0 1776:0 1777:0 1778:0 1779:0 1780:0 1781:0 1782:0 1783:0 1784:0 1785:0 1786:0 1787:0 1788:0 1789:0 1790:0 1791:0 1792:0 1793:0 1794:0 1795:0 1796:0 1797:0 1798:0 1799:0 1800:0 1801:0 1802:0 1803:0 1804:0 1805:0 1806:1 1807:0 1808:0 1809:0 1810:0 1811:0 1812:0 1813:0 1814:0 1815:0 1816:0 1817:0 1818:0 1819:0 1820:0 1821:0 1822:0 1823:0 1824:0 1825:0 1826:0 1827:0 1828:0 1829:0 1830:0 1831:0 1832:0 1833:0 1834:0 1835:0 1836:0 1837:0 1838:0 1839:0 1840:0 1841:0 1842:0 1843:0 1844:0 1845:0 1846:0 1847:0 1848:0 1849:0 1850:0 1851:0 1852:0 1853:0 1854:0 1855:0 1856:0 1857:0 1858:0 1859:0 1860:0 1861:0 1862:1 1863:0 1864:0 1865:0 1866:1 1867:0 1868:0 1869:0 1870:0 1871:0 1872:0 1873:0 1874:0 1875:0 1876:0 1877:0 1878:0 1879:0 1880:0 1881:0 1882:0 1883:0 1884:0 1885:0 1886:0 1887:0 1888:0 1889:0 1890:1 1891:0 1892:0 1893:0 1894:0 1895:0 1896:0 1897:0 1898:0 1899:0 1900:0 1901:0 1902:0 1903:0 1904:0 1905:0 1906:0 1907:0 1908:0 1909:0 1910:0 1911:0 1912:0 1913:0 1914:0 1915:0 1916:0 1917:0 1918:0 1919:0 1920:0 1921:0 1922:0 1923:0 1924:0 1925:0 1926:0 1927:0 1928:0 1929:0 1930:0 1931:0 1932:0 1933:0 1934:0 1935:0 1936:0 1937:0 1938:0 1939:0 1940:0 1941:0 1942:0 1943:0 1944:0 1945:0 1946:0 1947:0 1948:0 1949:0 1950:0 1951:0 1952:0 1953:0 1954:0 1955:0 1956:0 1957:0 1958:0 1959:1 1960:0 1961:0 1962:0 1963:0 1964:0 1965:0 1966:0 1967:0 1968:0 1969:0 1970:0 1971:0 1972:0 1973:0 1974:0 1975:0 1976:0 1977:0 1978:0 1979:0 1980:0 1981:0 1982:0 1983:0 1984:0 1985:0 1986:0 1987:0 1988:0 1989:0 1990:1 1991:0 1992:0 1993:0 1994:0 1995:0 1996:0 1997:0 1998:0 1999:0 2000:0 2001:0 2002:0 2003:0 2004:0 2005:0 2006:0 2007:0 2008:0 2009:0 2010:0 2011:0 2012:0 2013:0 2014:0 2015:0 2016:0 2017:0 2018:0 2019:0 2020:0 2021:0 2022:0 2023:0 2024:0 2025:0 2026:0 2027:0 2028:0 2029:0 2030:0 2031:0 2032:0 2033:0 2034:0 2035:0 2036:0 2037:0 2038:0 2039:0 2040:0 2041:0 2042:0 2043:0 2044:0 2045:0 2046:0 2047:0 2048:0 2049:0 2050:0 2051:0 2052:0 2053:0 2054:0 2055:0 2056:0 2057:0 2058:1 2059:0 2060:0 2061:0 2062:0 2063:0 2064:0 2065:0 2066:0 2067:0 2068:0 2069:0 2070:0 2071:0 2072:0 2073:0 2074:0 2075:0 2076:0 2077:0 2078:0 2079:0 2080:0 2081:0 2082:0 2083:0 2084:0 2085:0 2086:0 2087:0 2088:0 2089:0 2090:0 2091:0 2092:0 2093:0 2094:0 2095:1 2096:0 2097:0 2098:0 2099:0 2100:2 2101:0 2102:0 2103:0 2104:0 2105:0 2106:0 2107:0 2108:0 2109:0 2110:0 2111:0 2112:0 2113:0 2114:0 2115:0 2116:0 2117:0 2118:0 2119:0 2120:0 2121:0 2122:0 2123:1 2124:0 2125:0 2126:0 2127:0 2128:0 2129:0 2130:0 2131:0 2132:0 2133:0 2134:0 2135:0 2136:0 2137:0 2138:0 2139:0 2140:0 2141:0 2142:0 2143:0 2144:0 2145:0 2146:0 2147:0 2148:0 2149:0 2150:0 2151:0 2152:0 2153:0 2154:0 2155:0 2156:0 2157:0 2158:0 2159:0 2160:0 2161:0 2162:0 2163:0 2164:0 2165:0 2166:0 2167:0 2168:0 2169:0 2170:0 2171:0 2172:0 2173:0 2174:0 2175:0 2176:0 2177:0 2178:0 2179:0 2180:0 2181:0 2182:0 2183:0 2184:0 2185:0 2186:0 2187:0 2188:0 2189:0 2190:0 2191:0 2192:0 2193:0 2194:0 2195:0 2196:0 2197:0 2198:0 2199:0 2200:0 2201:0 2202:0 2203:0 2204:0 2205:3 #
2.4908365129046030617132601037156 1:0 2:0 3:1 4:0 5:0 6:0 7:0 8:0 9:0 10:0 11:0 12:0 13:0 14:0 15:0 16:0 17:0 18:0 19:0 20:0 21:0 22:0 23:0 24:0 25:0 26:0 27:0 28:0 29:0 30:0 31:0 32:0 33:0 34:0 35:0 36:0 37:0 38:0 39:0 40:0 41:0 42:0 43:0 44:0 45:0 46:0 47:0 48:0 49:0 50:0 51:0 52:0 53:0 54:0 55:1 56:0 57:0 58:1 59:0 60:0 61:0 62:0 63:0 64:0 65:0 66:0 67:0 68:0 69:0 70:0 71:0 72:0 73:0 74:0 75:0 76:0 77:0 78:0 79:0 80:0 81:0 82:0 83:0 84:0 85:0 86:0 87:0 88:0 89:0 90:0 91:0 92:0 93:0 94:0 95:0 96:0 97:0 98:0 99:0 100:0 101:0 102:0 103:0 104:0 105:0 106:0 107:0 108:0 109:0 110:0 111:0 112:0 113:0 114:0 115:0 116:0 117:0 118:0 119:0 120:0 121:0 122:0 123:0 124:0 125:0 126:0 127:0 128:0 129:0 130:0 131:0 132:0 133:0 134:0 135:0 136:0 137:0 138:0 139:0 140:0 141:0 142:0 143:0 144:0 145:0 146:0 147:0 148:0 149:0 150:0 151:0 152:0 153:0 154:0 155:0 156:0 157:0 158:0 159:0 160:0 161:0 162:0 163:0 164:1 165:0 166:0 167:0 168:0 169:1 170:0 171:0 172:0 173:0 174:0 175:0 176:0 177:0 178:0 179:1 180:0 181:0 182:0 183:0 184:0 185:0 186:0 187:0 188:0 189:0 190:0 191:0 192:0 193:0 194:0 195:0 196:0 197:0 198:0 199:0 200:0 201:0 202:0 203:0 204:0 205:1 206:0 207:0 208:0 209:0 210:0 211:0 212:0 213:0 214:0 215:0 216:0 217:0 218:0 219:0 220:0 221:0 222:0 223:0 224:0 225:0 226:0 227:0 228:0 229:0 230:1 231:0 232:0 233:0 234:0 235:0 236:0 237:0 238:0 239:0 240:0 241:0 242:0 243:0 244:0 245:0 246:0 247:0 248:0 249:0 250:0 251:0 252:0 253:0 254:0 255:0 256:0 257:0 258:0 259:0 260:0 261:1 262:1 263:0 264:0 265:0 266:0 267:0 268:0 269:0 270:0 271:0 272:0 273:0 274:0 275:0 276:0 277:0 278:0 279:0 280:0 281:0 282:0 283:0 284:0 285:0 286:0 287:0 288:0 289:0 290:0 291:0 292:0 293:0 294:0 295:0 296:0 297:0 298:0 299:0 300:0 301:0 302:0 303:0 304:0 305:0 306:0 307:0 308:0 309:0 310:0 311:0 312:0 313:0 314:0 315:0 316:0 317:0 318:1 319:0 320:0 321:0 322:0 323:1 324:1 325:0 326:0 327:0 328:0 329:0 330:0 331:1 332:0 333:0 334:0 335:0 336:0 337:0 338:0 339:0 340:0 341:0 342:0 343:0 344:0 345:0 346:0 347:0 348:0 349:0 350:0 351:0 352:2 353:1 354:0 355:0 356:0 357:0 358:0 359:0 360:0 361:0 362:0 363:0 364:0 365:0 366:0 367:0 368:0 369:0 370:0 371:0 372:0 373:0 374:0 375:0 376:0 377:0 378:0 379:0 380:0 381:0 382:0 383:0 384:0 385:0 386:0 387:0 388:0 389:0 390:0 391:0 392:0 393:0 394:0 395:0 396:0 397:0 398:0 399:0 400:0 401:0 402:0 403:0 404:0 405:0 406:0 407:0 408:0 409:0 410:0 411:0 412:0 413:0 414:0 415:0 416:1 417:0 418:0 419:0 420:0 421:0 422:0 423:0 424:0 425:0 426:0 427:0 428:0 429:0 430:0 431:0 432:0 433:0 434:0 435:0 436:0 437:0 438:0 439:0 440:0 441:0 442:0 443:0 444:0 445:0 446:0 447:0 448:0 449:0 450:0 451:0 452:0 453:0 454:0 455:0 456:0 457:1 458:0 459:0 460:0 461:0 462:0 463:0 464:0 465:0 466:0 467:0 468:0 469:0 470:0 471:0 472:0 473:0 474:0 475:0 476:0 477:0 478:0 479:0 480:0 481:0 482:0 483:0 484:0 485:0 486:0 487:0 488:0 489:0 490:0 491:0 492:1 493:0 494:0 495:0 496:0 497:0 498:0 499:0 500:0 501:0 502:0 503:0 504:0 505:0 506:0 507:0 508:0 509:0 510:0 511:0 512:0 513:0 514:0 515:0 516:0 517:0 518:0 519:0 520:0 521:0 522:0 523:0 524:0 525:0 526:0 527:0 528:0 529:0 530:0 531:0 532:0 533:0 534:0 535:0 536:0 537:0 538:0 539:0 540:0 541:0 542:0 543:0 544:0 545:0 546:0 547:0 548:0 549:0 550:0 551:0 552:0 553:0 554:0 555:0 556:0 557:0 558:0 559:0 560:0 561:0 562:0 563:0 564:0 565:0 566:0 567:0 568:0 569:0 570:0 571:0 572:0 573:0 574:0 575:0 576:0 577:0 578:0 579:0 580:0 581:0 582:0 583:0 584:0 585:0 586:0 587:0 588:0 589:0 590:0 591:0 592:0 593:0 594:0 595:0 596:0 597:0 598:0 599:0 600:0 601:0 602:0 603:0 604:1 605:0 606:0 607:0 608:0 609:0 610:0 611:0 612:1 613:0 614:0 615:0 616:0 617:0 618:0 619:0 620:0 621:0 622:0 623:0 624:0 625:0 626:0 627:0 628:0 629:1 630:0 631:0 632:0 633:0 634:0 635:0 636:0 637:0 638:0 639:0 640:0 641:0 642:0 643:0 644:0 645:0 646:1 647:0 648:0 649:0 650:0 651:0 652:0 653:0 654:0 655:0 656:0 657:0 658:0 659:0 660:0 661:0 662:0 663:0 664:0 665:0 666:0 667:0 668:1 669:0 670:0 671:0 672:0 673:0 674:0 675:0 676:0 677:0 678:0 679:0 680:0 681:0 682:0 683:0 684:0 685:0 686:0 687:0 688:0 689:0 690:0 691:0 692:0 693:0 694:1 695:0 696:0 697:0 698:0 699:0 700:0 701:0 702:0 703:0 704:0 705:0 706:0 707:0 708:0 709:1 710:0 711:0 712:0 713:0 714:0 715:0 716:0 717:0 718:0 719:0 720:0 721:0 722:0 723:0 724:0 725:0 726:0 727:0 728:0 729:0 730:0 731:0 732:0 733:0 734:0 735:0 736:0 737:0 738:0 739:0 740:0 741:0 742:0 743:0 744:0 745:0 746:0 747:0 748:0 749:0 750:0 751:0 752:0 753:0 754:0 755:0 756:0 757:0 758:0 759:0 760:0 761:0 762:0 763:0 764:0 765:1 766:0 767:1 768:0 769:1 770:0 771:0 772:0 773:1 774:0 775:0 776:0 777:0 778:0 779:0 780:1 781:0 782:0 783:0 784:0 785:1 786:0 787:0 788:0 789:0 790:0 791:0 792:0 793:1 794:0 795:0 796:0 797:0 798:0 799:0 800:0 801:0 802:0 803:0 804:0 805:0 806:0 807:0 808:0 809:0 810:0 811:0 812:0 813:0 814:0 815:0 816:0 817:0 818:0 819:0 820:0 821:0 822:0 823:0 824:0 825:0 826:0 827:0 828:0 829:0 830:0 831:0 832:0 833:0 834:0 835:0 836:0 837:0 838:0 839:0 840:0 841:0 842:0 843:0 844:0 845:0 846:0 847:0 848:0 849:0 850:0 851:0 852:0 853:0 854:0 855:0 856:0 857:1 858:0 859:0 860:0 861:0 862:0 863:0 864:0 865:0 866:0 867:0 868:0 869:0 870:0 871:0 872:0 873:0 874:0 875:0 876:0 877:0 878:0 879:0 880:0 881:0 882:0 883:0 884:0 885:0 886:0 887:0 888:0 889:0 890:0 891:0 892:0 893:0 894:0 895:0 896:0 897:0 898:0 899:0 900:0 901:0 902:0 903:0 904:0 905:0 906:0 907:0 908:0 909:0 910:0 911:0 912:0 913:0 914:0 915:0 916:0 917:0 918:0 919:0 920:0 921:0 922:0 923:0 924:0 925:1 926:0 927:0 928:0 929:0 930:0 931:0 932:0 933:0 934:0 935:0 936:0 937:0 938:0 939:0 940:0 941:0 942:0 943:0 944:0 945:0 946:0 947:0 948:0 949:0 950:0 951:0 952:0 953:0 954:0 955:0 956:0 957:0 958:0 959:0 960:0 961:0 962:0 963:0 964:0 965:0 966:0 967:0 968:0 969:0 970:0 971:0 972:0 973:0 974:0 975:0 976:0 977:0 978:0 979:0 980:0 981:0 982:0 983:0 984:0 985:0 986:0 987:0 988:0 989:0 990:0 991:0 992:0 993:0 994:0 995:0 996:0 997:0 998:0 999:0 1000:0 1001:0 1002:0 1003:0 1004:0 1005:0 1006:0 1007:0 1008:0 1009:0 1010:0 1011:0 1012:0 1013:0 1014:0 1015:0 1016:0 1017:0 1018:0 1019:0 1020:0 1021:0 1022:0 1023:0 1024:0 1025:0 1026:0 1027:0 1028:0 1029:0 1030:0 1031:0 1032:1 1033:0 1034:0 1035:0 1036:0 1037:0 1038:0 1039:0 1040:0 1041:0 1042:0 1043:0 1044:0 1045:0 1046:0 1047:0 1048:0 1049:0 1050:0 1051:0 1052:0 1053:0 1054:0 1055:0 1056:0 1057:0 1058:0 1059:0 1060:0 1061:0 1062:0 1063:0 1064:0 1065:0 1066:1 1067:1 1068:0 1069:0 1070:0 1071:0 1072:0 1073:0 1074:0 1075:0 1076:0 1077:0 1078:0 1079:0 1080:1 1081:0 1082:0 1083:0 1084:0 1085:0 1086:0 1087:0 1088:0 1089:0 1090:0 1091:0 1092:0 1093:0 1094:0 1095:0 1096:0 1097:0 1098:0 1099:0 1100:0 1101:0 1102:0 1103:0 1104:0 1105:0 1106:0 1107:0 1108:0 1109:1 1110:0 1111:0 1112:0 1113:0 1114:0 1115:0 1116:0 1117:0 1118:0 1119:0 1120:0 1121:0 1122:0 1123:0 1124:0 1125:0 1126:0 1127:0 1128:0 1129:0 1130:0 1131:0 1132:0 1133:0 1134:0 1135:0 1136:0 1137:1 1138:0 1139:0 1140:0 1141:0 1142:0 1143:0 1144:0 1145:0 1146:0 1147:0 1148:0 1149:0 1150:1 1151:0 1152:0 1153:0 1154:0 1155:0 1156:0 1157:0 1158:0 1159:0 1160:0 1161:0 1162:0 1163:0 1164:0 1165:0 1166:0 1167:0 1168:0 1169:0 1170:0 1171:0 1172:0 1173:0 1174:0 1175:0 1176:0 1177:0 1178:0 1179:0 1180:0 1181:0 1182:0 1183:0 1184:0 1185:0 1186:0 1187:0 1188:0 1189:0 1190:0 1191:0 1192:0 1193:0 1194:0 1195:0 1196:0 1197:0 1198:0 1199:0 1200:0 1201:0 1202:0 1203:0 1204:0 1205:0 1206:1 1207:0 1208:1 1209:0 1210:0 1211:0 1212:0 1213:1 1214:0 1215:0 1216:0 1217:1 1218:0 1219:0 1220:0 1221:0 1222:0 1223:0 1224:0 1225:0 1226:1 1227:0 1228:0 1229:0 1230:0 1231:1 1232:0 1233:0 1234:0 1235:1 1236:0 1237:0 1238:0 1239:0 1240:0 1241:0 1242:0 1243:0 1244:0 1245:0 1246:0 1247:0 1248:0 1249:0 1250:0 1251:0 1252:0 1253:0 1254:0 1255:0 1256:0 1257:0 1258:0 1259:0 1260:0 1261:0 1262:0 1263:0 1264:0 1265:0 1266:0 1267:0 1268:0 1269:0 1270:0 1271:0 1272:0 1273:0 1274:0 1275:0 1276:0 1277:0 1278:0 1279:0 1280:0 1281:0 1282:0 1283:0 1284:0 1285:0 1286:0 1287:0 1288:0 1289:0 1290:0 1291:0 1292:0 1293:0 1294:0 1295:0 1296:0 1297:1 1298:0 1299:0 1300:0 1301:0 1302:0 1303:0 1304:0 1305:0 1306:0 1307:0 1308:0 1309:0 1310:0 1311:0 1312:0 1313:0 1314:0 1315:0 1316:0 1317:0 1318:0 1319:0 1320:0 1321:0 1322:0 1323:0 1324:0 1325:0 1326:0 1327:0 1328:0 1329:0 1330:0 1331:0 1332:0 1333:0 1334:0 1335:0 1336:0 1337:0 1338:0 1339:0 1340:0 1341:0 1342:0 1343:0 1344:0 1345:0 1346:0 1347:0 1348:0 1349:0 1350:0 1351:0 1352:0 1353:0 1354:0 1355:0 1356:0 1357:0 1358:0 1359:0 1360:0 1361:0 1362:0 1363:0 1364:0 1365:0 1366:0 1367:0 1368:1 1369:0 1370:0 1371:0 1372:0 1373:0 1374:0 1375:0 1376:0 1377:0 1378:0 1379:0 1380:0 1381:0 1382:0 1383:0 1384:0 1385:0 1386:0 1387:0 1388:0 1389:0 1390:0 1391:0 1392:0 1393:0 1394:0 1395:0 1396:0 1397:0 1398:0 1399:0 1400:0 1401:0 1402:0 1403:0 1404:0 1405:0 1406:0 1407:0 1408:0 1409:0 1410:0 1411:0 1412:0 1413:0 1414:0 1415:0 1416:0 1417:0 1418:0 1419:0 1420:0 1421:0 1422:0 1423:0 1424:0 1425:0 1426:0 1427:0 1428:0 1429:0 1430:0 1431:0 1432:0 1433:0 1434:0 1435:0 1436:0 1437:0 1438:0 1439:0 1440:0 1441:0 1442:0 1443:0 1444:0 1445:0 1446:0 1447:0 1448:0 1449:0 1450:0 1451:0 1452:0 1453:0 1454:0 1455:0 1456:0 1457:0 1458:0 1459:0 1460:0 1461:0 1462:0 1463:0 1464:0 1465:0 1466:0 1467:0 1468:0 1469:0 1470:0 1471:0 1472:0 1473:0 1474:0 1475:0 1476:0 1477:0 1478:0 1479:0 1480:0 1481:0 1482:0 1483:1 1484:0 1485:0 1486:0 1487:0 1488:0 1489:0 1490:0 1491:0 1492:0 1493:0 1494:0 1495:0 1496:0 1497:0 1498:0 1499:0 1500:0 1501:0 1502:0 1503:0 1504:0 1505:0 1506:0 1507:0 1508:1 1509:0 1510:0 1511:0 1512:0 1513:0 1514:0 1515:0 1516:0 1517:0 1518:0 1519:0 1520:0 1521:0 1522:0 1523:1 1524:0 1525:0 1526:0 1527:0 1528:0 1529:0 1530:0 1531:0 1532:0 1533:0 1534:0 1535:0 1536:0 1537:0 1538:0 1539:0 1540:0 1541:0 1542:0 1543:0 1544:0 1545:0 1546:0 1547:0 1548:0 1549:1 1550:0 1551:0 1552:0 1553:0 1554:0 1555:0 1556:0 1557:0 1558:0 1559:0 1560:0 1561:0 1562:0 1563:0 1564:0 1565:0 1566:0 1567:0 1568:0 1569:0 1570:0 1571:0 1572:0 1573:0 1574:0 1575:0 1576:0 1577:0 1578:0 1579:0 1580:0 1581:0 1582:0 1583:0 1584:1 1585:0 1586:0 1587:0 1588:0 1589:0 1590:0 1591:1 1592:0 1593:0 1594:0 1595:0 1596:0 1597:0 1598:0 1599:0 1600:0 1601:0 1602:0 1603:0 1604:0 1605:0 1606:0 1607:0 1608:0 1609:0 1610:0 1611:0 1612:0 1613:0 1614:0 1615:0 1616:0 1617:0 1618:0 1619:0 1620:0 1621:0 1622:0 1623:0 1624:0 1625:0 1626:0 1627:0 1628:0 1629:0 1630:0 1631:0 1632:0 1633:0 1634:0 1635:0 1636:0 1637:0 1638:0 1639:1 1640:0 1641:1 1642:0 1643:0 1644:0 1645:0 1646:0 1647:0 1648:0 1649:0 1650:0 1651:0 1652:0 1653:0 1654:0 1655:1 1656:0 1657:0 1658:1 1659:0 1660:0 1661:0 1662:0 1663:0 1664:0 1665:0 1666:0 1667:0 1668:1 1669:0 1670:0 1671:0 1672:0 1673:0 1674:0 1675:1 1676:1 1677:0 1678:0 1679:0 1680:0 1681:0 1682:0 1683:0 1684:0 1685:0 1686:0 1687:0 1688:0 1689:0 1690:0 1691:0 1692:0 1693:0 1694:0 1695:0 1696:0 1697:0 1698:0 1699:0 1700:0 1701:0 1702:0 1703:0 1704:0 1705:0 1706:0 1707:0 1708:0 1709:0 1710:0 1711:0 1712:0 1713:0 1714:0 1715:0 1716:0 1717:0 1718:0 1719:0 1720:0 1721:0 1722:0 1723:0 1724:0 1725:0 1726:0 1727:0 1728:0 1729:0 1730:1 1731:0 1732:0 1733:0 1734:0 1735:0 1736:0 1737:0 1738:0 1739:0 1740:0 1741:0 1742:0 1743:0 1744:0 1745:0 1746:0 1747:0 1748:0 1749:0 1750:0 1751:0 1752:0 1753:0 1754:0 1755:0 1756:0 1757:0 1758:0 1759:0 1760:0 1761:0 1762:0 1763:0 1764:0 1765:0 1766:0 1767:0 1768:0 1769:0 1770:0 1771:0 1772:0 1773:0 1774:0 1775:0 1776:0 1777:0 1778:0 1779:0 1780:0 1781:0 1782:0 1783:0 1784:0 1785:0 1786:0 1787:0 1788:0 1789:0 1790:0 1791:0 1792:0 1793:0 1794:0 1795:0 1796:0 1797:0 1798:0 1799:0 1800:0 1801:0 1802:0 1803:0 1804:0 1805:0 1806:0 1807:0 1808:0 1809:0 1810:0 1811:0 1812:0 1813:0 1814:0 1815:0 1816:0 1817:0 1818:0 1819:0 1820:0 1821:0 1822:1 1823:0 1824:0 1825:0 1826:0 1827:0 1828:0 1829:0 1830:0 1831:0 1832:0 1833:0 1834:0 1835:0 1836:0 1837:0 1838:0 1839:0 1840:0 1841:0 1842:0 1843:0 1844:0 1845:0 1846:0 1847:0 1848:0 1849:0 1850:0 1851:0 1852:0 1853:0 1854:0 1855:0 1856:0 1857:0 1858:0 1859:0 1860:0 1861:0 1862:0 1863:0 1864:0 1865:0 1866:0 1867:0 1868:0 1869:0 1870:0 1871:0 1872:0 1873:0 1874:0 1875:0 1876:0 1877:0 1878:0 1879:0 1880:0 1881:0 1882:0 1883:0 1884:0 1885:0 1886:0 1887:0 1888:0 1889:0 1890:0 1891:0 1892:0 1893:0 1894:0 1895:0 1896:0 1897:0 1898:0 1899:0 1900:0 1901:0 1902:0 1903:0 1904:0 1905:0 1906:0 1907:0 1908:0 1909:0 1910:0 1911:0 1912:0 1913:0 1914:0 1915:0 1916:0 1917:0 1918:0 1919:0 1920:1 1921:0 1922:0 1923:0 1924:0 1925:0 1926:0 1927:0 1928:0 1929:0 1930:0 1931:0 1932:0 1933:0 1934:0 1935:0 1936:0 1937:0 1938:0 1939:0 1940:0 1941:0 1942:0 1943:0 1944:0 1945:0 1946:0 1947:0 1948:1 1949:0 1950:0 1951:0 1952:0 1953:0 1954:0 1955:0 1956:0 1957:0 1958:0 1959:0 1960:0 1961:0 1962:0 1963:0 1964:0 1965:0 1966:0 1967:0 1968:0 1969:0 1970:0 1971:0 1972:0 1973:1 1974:0 1975:0 1976:0 1977:0 1978:0 1979:0 1980:0 1981:0 1982:1 1983:0 1984:0 1985:0 1986:0 1987:0 1988:0 1989:0 1990:0 1991:0 1992:0 1993:0 1994:0 1995:0 1996:0 1997:0 1998:0 1999:0 2000:0 2001:0 2002:0 2003:0 2004:0 2005:0 2006:0 2007:0 2008:0 2009:0 2010:0 2011:0 2012:0 2013:0 2014:0 2015:0 2016:0 2017:0 2018:0 2019:0 2020:0 2021:0 2022:0 2023:0 2024:0 2025:0 2026:0 2027:1 2028:0 2029:0 2030:0 2031:0 2032:0 2033:0 2034:0 2035:0 2036:0 2037:0 2038:0 2039:0 2040:0 2041:0 2042:0 2043:0 2044:0 2045:0 2046:0 2047:0 2048:0 2049:0 2050:0 2051:0 2052:0 2053:0 2054:0 2055:0 2056:0 2057:0 2058:0 2059:0 2060:0 2061:0 2062:0 2063:0 2064:0 2065:0 2066:0 2067:0 2068:0 2069:0 2070:0 2071:0 2072:0 2073:0 2074:0 2075:0 2076:0 2077:0 2078:0 2079:0 2080:0 2081:0 2082:1 2083:0 2084:0 2085:0 2086:0 2087:0 2088:0 2089:0 2090:0 2091:0 2092:1 2093:0 2094:0 2095:0 2096:2 2097:0 2098:0 2099:0 2100:0 2101:1 2102:0 2103:1 2104:0 2105:0 2106:0 2107:0 2108:0 2109:0 2110:0 2111:0 2112:0 2113:0 2114:0 2115:0 2116:1 2117:0 2118:0 2119:0 2120:0 2121:0 2122:0 2123:0 2124:0 2125:0 2126:0 2127:0 2128:0 2129:0 2130:0 2131:0 2132:0 2133:0 2134:0 2135:0 2136:0 2137:0 2138:0 2139:0 2140:0 2141:0 2142:0 2143:0 2144:0 2145:0 2146:0 2147:0 2148:0 2149:0 2150:0 2151:0 2152:0 2153:0 2154:0 2155:0 2156:0 2157:0 2158:0 2159:0 2160:0 2161:0 2162:0 2163:0 2164:0 2165:0 2166:0 2167:0 2168:0 2169:0 2170:0 2171:0 2172:0 2173:0 2174:0 2175:0 2176:0 2177:0 2178:0 2179:0 2180:1 2181:0 2182:0 2183:0 2184:0 2185:0 2186:0 2187:0 2188:0 2189:0 2190:0 2191:0 2192:0 2193:0 2194:0 2195:0 2196:0 2197:0 2198:0 2199:0 2200:0 2201:0 2202:0 2203:0 2204:0 2205:0 #
2.8640044947922804752238334913272 1:0 2:0 3:0 4:0 5:0 6:0 7:0 8:0 9:0 10:0 11:0 12:0 13:0 14:1 15:0 16:1 17:0 18:0 19:0 20:0 21:0 22:0 23:0 24:0 25:0 26:0 27:0 28:0 29:0 30:0 31:0 32:0 33:0 34:0 35:0 36:0 37:0 38:0 39:0 40:0 41:0 42:0 43:0 44:0 45:0 46:0 47:0 48:0 49:0 50:0 51:0 52:0 53:0 54:0 55:0 56:0 57:0 58:1 59:0 60:0 61:0 62:0 63:0 64:0 65:0 66:1 67:0 68:0 69:0 70:0 71:0 72:1 73:0 74:0 75:0 76:0 77:0 78:0 79:0 80:0 81:0 82:0 83:0 84:0 85:0 86:0 87:0 88:0 89:0 90:0 91:0 92:0 93:0 94:0 95:0 96:0 97:0 98:0 99:0 100:0 101:0 102:0 103:0 104:0 105:0 106:0 107:0 108:0 109:0 110:0 111:0 112:0 113:0 114:0 115:0 116:0 117:0 118:0 119:0 120:0 121:0 122:0 123:0 124:0 125:0 126:0 127:0 128:0 129:0 130:0 131:0 132:0 133:0 134:0 135:0 136:0 137:0 138:0 139:0 140:0 141:0 142:0 143:0 144:0 145:0 146:0 147:0 148:0 149:0 150:0 151:0 152:0 153:0 154:0 155:0 156:0 157:0 158:0 159:0 160:0 161:0 162:0 163:0 164:0 165:0 166:0 167:0 168:0 169:0 170:0 171:0 172:0 173:0 174:0 175:0 176:0 177:0 178:0 179:0 180:0 181:0 182:0 183:0 184:0 185:1 186:0 187:0 188:0 189:0 190:0 191:0 192:0 193:0 194:0 195:0 196:0 197:0 198:0 199:0 200:0 201:0 202:0 203:0 204:0 205:0 206:0 207:0 208:0 209:0 210:0 211:0 212:0 213:0 214:0 215:0 216:0 217:0 218:0 219:0 220:0 221:0 222:0 223:0 224:0 225:0 226:0 227:0 228:0 229:0 230:0 231:0 232:0 233:0 234:0 235:0 236:0 237:0 238:0 239:0 240:0 241:0 242:0 243:0 244:0 245:0 246:0 247:0 248:0 249:0 250:0 251:0 252:0 253:0 254:0 255:0 256:0 257:0 258:0 259:0 260:0 261:0 262:0 263:0 264:0 265:0 266:0 267:0 268:0 269:0 270:0 271:0 272:0 273:0 274:0 275:0 276:0 277:1 278:0 279:0 280:0 281:0 282:0 283:0 284:0 285:0 286:0 287:0 288:0 289:0 290:1 291:0 292:0 293:0 294:0 295:0 296:0 297:0 298:0 299:0 300:0 301:0 302:0 303:0 304:0 305:0 306:0 307:0 308:0 309:0 310:0 311:0 312:0 313:0 314:0 315:0 316:1 317:0 318:0 319:0 320:0 321:0 322:0 323:0 324:0 325:0 326:0 327:0 328:0 329:0 330:0 331:2 332:1 333:0 334:0 335:1 336:0 337:0 338:0 339:0 340:1 341:0 342:0 343:0 344:0 345:0 346:0 347:0 348:0 349:0 350:1 351:0 352:1 353:1 354:0 355:0 356:0 357:0 358:0 359:0 360:0 361:0 362:0 363:0 364:0 365:0 366:0 367:0 368:0 369:0 370:0 371:0 372:0 373:0 374:0 375:0 376:0 377:0 378:0 379:0 380:0 381:0 382:0 383:0 384:0 385:0 386:0 387:0 388:0 389:0 390:0 391:0 392:0 393:0 394:0 395:0 396:0 397:0 398:0 399:0 400:0 401:0 402:0 403:1 404:0 405:0 406:0 407:0 408:0 409:0 410:0 411:0 412:0 413:0 414:0 415:0 416:0 417:0 418:0 419:0 420:0 421:0 422:0 423:0 424:0 425:0 426:0 427:0 428:0 429:0 430:0 431:0 432:0 433:0 434:0 435:0 436:0 437:0 438:0 439:0 440:0 441:0 442:0 443:0 444:0 445:0 446:0 447:0 448:0 449:0 450:0 451:0 452:0 453:0 454:0 455:0 456:0 457:1 458:1 459:0 460:0 461:0 462:0 463:0 464:0 465:0 466:0 467:0 468:0 469:0 470:0 471:0 472:0 473:0 474:0 475:0 476:0 477:0 478:0 479:0 480:0 481:0 482:0 483:0 484:0 485:0 486:0 487:0 488:0 489:0 490:0 491:0 492:0 493:0 494:0 495:0 496:0 497:0 498:0 499:0 500:1 501:0 502:0 503:0 504:0 505:0 506:0 507:0 508:0 509:0 510:0 511:0 512:0 513:0 514:0 515:0 516:0 517:0 518:0 519:0 520:1 521:1 522:0 523:0 524:0 525:0 526:0 527:0 528:0 529:0 530:0 531:0 532:0 533:0 534:0 535:0 536:0 537:0 538:0 539:0 540:0 541:0 542:0 543:0 544:0 545:0 546:0 547:0 548:0 549:0 550:0 551:0 552:0 553:0 554:0 555:0 556:0 557:0 558:0 559:0 560:0 561:0 562:0 563:0 564:0 565:0 566:0 567:0 568:0 569:0 570:0 571:0 572:0 573:0 574:0 575:0 576:0 577:0 578:0 579:0 580:0 581:0 582:0 583:0 584:0 585:0 586:0 587:0 588:0 589:0 590:0 591:0 592:0 593:0 594:0 595:0 596:0 597:0 598:0 599:0 600:0 601:0 602:0 603:0 604:0 605:0 606:0 607:0 608:0 609:0 610:0 611:0 612:0 613:1 614:0 615:0 616:0 617:0 618:0 619:0 620:0 621:0 622:0 623:0 624:0 625:0 626:0 627:0 628:0 629:0 630:0 631:0 632:0 633:0 634:0 635:0 636:0 637:0 638:0 639:0 640:0 641:0 642:0 643:0 644:0 645:0 646:0 647:0 648:0 649:0 650:0 651:0 652:0 653:0 654:0 655:0 656:0 657:0 658:0 659:0 660:0 661:0 662:0 663:0 664:0 665:0 666:0 667:0 668:0 669:0 670:0 671:0 672:0 673:0 674:0 675:0 676:0 677:0 678:0 679:0 680:0 681:0 682:0 683:0 684:0 685:0 686:0 687:0 688:0 689:0 690:0 691:0 692:0 693:0 694:0 695:0 696:0 697:0 698:0 699:0 700:0 701:0 702:0 703:0 704:0 705:0 706:0 707:0 708:0 709:0 710:0 711:0 712:0 713:0 714:0 715:0 716:0 717:0 718:0 719:0 720:0 721:0 722:0 723:1 724:0 725:0 726:0 727:0 728:1 729:0 730:0 731:0 732:0 733:0 734:0 735:0 736:0 737:0 738:0 739:0 740:0 741:0 742:0 743:0 744:0 745:0 746:0 747:0 748:0 749:0 750:0 751:0 752:0 753:0 754:0 755:0 756:0 757:1 758:0 759:0 760:1 761:0 762:0 763:0 764:0 765:0 766:0 767:0 768:0 769:0 770:1 771:0 772:0 773:1 774:0 775:0 776:1 777:0 778:0 779:0 780:0 781:1 782:0 783:0 784:0 785:0 786:0 787:0 788:0 789:0 790:0 791:0 792:0 793:2 794:0 795:0 796:0 797:0 798:0 799:0 800:0 801:0 802:0 803:0 804:0 805:0 806:0 807:0 808:0 809:0 810:0 811:0 812:0 813:0 814:0 815:0 816:0 817:0 818:0 819:0 820:0 821:0 822:0 823:0 824:0 825:0 826:0 827:0 828:0 829:0 830:0 831:0 832:0 833:0 834:0 835:0 836:0 837:0 838:0 839:0 840:0 841:0 842:0 843:1 844:0 845:0 846:0 847:0 848:0 849:0 850:0 851:0 852:0 853:0 854:0 855:0 856:0 857:0 858:0 859:0 860:0 861:0 862:0 863:0 864:0 865:0 866:0 867:0 868:0 869:0 870:0 871:0 872:0 873:0 874:0 875:0 876:0 877:0 878:0 879:0 880:0 881:0 882:0 883:0 884:0 885:0 886:0 887:0 888:0 889:0 890:0 891:0 892:0 893:0 894:0 895:0 896:1 897:0 898:0 899:0 900:0 901:0 902:1 903:0 904:0 905:0 906:0 907:0 908:0 909:0 910:0 911:0 912:0 913:0 914:0 915:0 916:0 917:0 918:0 919:0 920:0 921:0 922:0 923:0 924:0 925:0 926:0 927:0 928:0 929:0 930:0 931:0 932:0 933:0 934:0 935:0 936:0 937:0 938:0 939:0 940:0 941:1 942:0 943:0 944:0 945:0 946:0 947:0 948:0 949:1 950:0 951:0 952:0 953:0 954:0 955:0 956:0 957:0 958:0 959:0 960:0 961:0 962:1 963:0 964:0 965:0 966:0 967:0 968:0 969:0 970:0 971:0 972:0 973:0 974:0 975:0 976:0 977:0 978:0 979:0 980:0 981:0 982:0 983:0 984:0 985:0 986:0 987:0 988:0 989:0 990:0 991:0 992:0 993:0 994:0 995:0 996:0 997:0 998:0 999:0 1000:0 1001:0 1002:0 1003:0 1004:0 1005:0 1006:0 1007:0 1008:0 1009:0 1010:0 1011:0 1012:0 1013:0 1014:0 1015:0 1016:0 1017:0 1018:0 1019:0 1020:0 1021:0 1022:0 1023:0 1024:0 1025:0 1026:0 1027:0 1028:0 1029:0 1030:0 1031:0 1032:0 1033:0 1034:0 1035:0 1036:0 1037:0 1038:0 1039:0 1040:0 1041:0 1042:0 1043:0 1044:0 1045:0 1046:0 1047:0 1048:0 1049:0 1050:0 1051:0 1052:0 1053:0 1054:0 1055:0 1056:0 1057:0 1058:0 1059:0 1060:0 1061:0 1062:0 1063:0 1064:0 1065:0 1066:0 1067:0 1068:0 1069:0 1070:0 1071:0 1072:0 1073:0 1074:0 1075:0 1076:0 1077:0 1078:0 1079:0 1080:0 1081:0 1082:0 1083:0 1084:0 1085:0 1086:0 1087:0 1088:0 1089:0 1090:0 1091:0 1092:0 1093:0 1094:0 1095:0 1096:0 1097:0 1098:0 1099:0 1100:0 1101:0 1102:0 1103:0 1104:0 1105:0 1106:0 1107:0 1108:0 1109:0 1110:0 1111:0 1112:0 1113:0 1114:0 1115:0 1116:0 1117:0 1118:0 1119:0 1120:0 1121:0 1122:0 1123:0 1124:0 1125:0 1126:0 1127:0 1128:0 1129:0 1130:0 1131:0 1132:0 1133:0 1134:0 1135:0 1136:0 1137:0 1138:0 1139:0 1140:0 1141:0 1142:0 1143:0 1144:0 1145:0 1146:0 1147:0 1148:0 1149:0 1150:0 1151:0 1152:0 1153:0 1154:0 1155:0 1156:0 1157:0 1158:0 1159:1 1160:0 1161:0 1162:0 1163:0 1164:0 1165:0 1166:0 1167:0 1168:0 1169:0 1170:0 1171:0 1172:1 1173:0 1174:0 1175:0 1176:0 1177:0 1178:0 1179:0 1180:0 1181:0 1182:0 1183:0 1184:0 1185:0 1186:0 1187:0 1188:0 1189:0 1190:0 1191:0 1192:0 1193:0 1194:0 1195:0 1196:0 1197:0 1198:0 1199:0 1200:1 1201:1 1202:0 1203:0 1204:0 1205:0 1206:0 1207:0 1208:0 1209:0 1210:0 1211:1 1212:0 1213:1 1214:1 1215:0 1216:0 1217:0 1218:0 1219:1 1220:0 1221:0 1222:0 1223:0 1224:0 1225:0 1226:0 1227:1 1228:0 1229:0 1230:0 1231:0 1232:0 1233:0 1234:1 1235:0 1236:0 1237:0 1238:0 1239:0 1240:0 1241:0 1242:0 1243:0 1244:0 1245:0 1246:0 1247:0 1248:0 1249:0 1250:0 1251:0 1252:0 1253:0 1254:0 1255:0 1256:0 1257:0 1258:0 1259:0 1260:0 1261:0 1262:0 1263:0 1264:0 1265:0 1266:0 1267:0 1268:0 1269:0 1270:0 1271:0 1272:0 1273:0 1274:0 1275:0 1276:0 1277:0 1278:0 1279:0 1280:0 1281:0 1282:0 1283:0 1284:0 1285:0 1286:0 1287:0 1288:0 1289:0 1290:0 1291:0 1292:0 1293:0 1294:0 1295:0 1296:0 1297:1 1298:0 1299:0 1300:0 1301:0 1302:0 1303:0 1304:0 1305:0 1306:0 1307:0 1308:0 1309:0 1310:0 1311:0 1312:0 1313:0 1314:0 1315:0 1316:0 1317:0 1318:0 1319:0 1320:0 1321:0 1322:0 1323:0 1324:0 1325:0 1326:0 1327:2 1328:0 1329:0 1330:0 1331:0 1332:0 1333:0 1334:0 1335:0 1336:0 1337:0 1338:0 1339:0 1340:0 1341:0 1342:0 1343:0 1344:0 1345:0 1346:0 1347:0 1348:0 1349:0 1350:0 1351:0 1352:0 1353:0 1354:0 1355:0 1356:0 1357:0 1358:0 1359:0 1360:0 1361:0 1362:0 1363:0 1364:0 1365:0 1366:0 1367:0 1368:0 1369:0 1370:0 1371:0 1372:0 1373:0 1374:0 1375:0 1376:0 1377:0 1378:0 1379:0 1380:0 1381:1 1382:0 1383:0 1384:0 1385:0 1386:0 1387:0 1388:0 1389:0 1390:0 1391:0 1392:0 1393:0 1394:0 1395:0 1396:0 1397:0 1398:0 1399:0 1400:0 1401:0 1402:0 1403:1 1404:0 1405:0 1406:0 1407:0 1408:0 1409:0 1410:0 1411:0 1412:0 1413:0 1414:0 1415:0 1416:0 1417:0 1418:0 1419:0 1420:0 1421:0 1422:0 1423:0 1424:0 1425:0 1426:0 1427:0 1428:0 1429:0 1430:0 1431:0 1432:0 1433:0 1434:0 1435:0 1436:0 1437:0 1438:0 1439:0 1440:0 1441:0 1442:0 1443:0 1444:0 1445:0 1446:0 1447:0 1448:0 1449:0 1450:0 1451:0 1452:0 1453:0 1454:0 1455:0 1456:0 1457:0 1458:0 1459:0 1460:0 1461:0 1462:0 1463:0 1464:0 1465:0 1466:0 1467:0 1468:0 1469:0 1470:0 1471:0 1472:0 1473:0 1474:0 1475:0 1476:0 1477:0 1478:0 1479:0 1480:0 1481:0 1482:0 1483:0 1484:0 1485:0 1486:0 1487:0 1488:0 1489:0 1490:0 1491:0 1492:0 1493:0 1494:0 1495:0 1496:0 1497:0 1498:0 1499:0 1500:0 1501:0 1502:0 1503:0 1504:0 1505:0 1506:0 1507:0 1508:0 1509:0 1510:0 1511:0 1512:0 1513:0 1514:0 1515:0 1516:0 1517:0 1518:0 1519:0 1520:0 1521:0 1522:0 1523:0 1524:0 1525:0 1526:0 1527:0 1528:0 1529:0 1530:0 1531:0 1532:0 1533:0 1534:0 1535:0 1536:0 1537:0 1538:0 1539:0 1540:0 1541:0 1542:0 1543:0 1544:0 1545:0 1546:0 1547:0 1548:0 1549:0 1550:0 1551:0 1552:0 1553:0 1554:0 1555:0 1556:0 1557:0 1558:0 1559:0 1560:0 1561:0 1562:0 1563:0 1564:0 1565:0 1566:0 1567:0 1568:0 1569:0 1570:0 1571:0 1572:0 1573:0 1574:0 1575:0 1576:0 1577:0 1578:0 1579:0 1580:0 1581:0 1582:0 1583:0 1584:0 1585:0 1586:0 1587:0 1588:0 1589:0 1590:0 1591:0 1592:0 1593:0 1594:0 1595:0 1596:0 1597:0 1598:0 1599:0 1600:1 1601:0 1602:0 1603:0 1604:0 1605:1 1606:0 1607:0 1608:0 1609:0 1610:0 1611:0 1612:0 1613:0 1614:0 1615:0 1616:0 1617:0 1618:0 1619:0 1620:0 1621:0 1622:0 1623:0 1624:0 1625:0 1626:0 1627:0 1628:0 1629:0 1630:0 1631:0 1632:0 1633:0 1634:0 1635:0 1636:0 1637:0 1638:0 1639:0 1640:0 1641:1 1642:0 1643:0 1644:0 1645:0 1646:0 1647:0 1648:0 1649:0 1650:0 1651:0 1652:1 1653:0 1654:2 1655:1 1656:0 1657:0 1658:0 1659:0 1660:1 1661:0 1662:0 1663:0 1664:0 1665:0 1666:0 1667:0 1668:0 1669:0 1670:0 1671:0 1672:0 1673:1 1674:0 1675:0 1676:1 1677:0 1678:0 1679:0 1680:0 1681:0 1682:0 1683:0 1684:0 1685:0 1686:0 1687:0 1688:0 1689:0 1690:0 1691:0 1692:0 1693:0 1694:0 1695:0 1696:0 1697:0 1698:0 1699:0 1700:0 1701:0 1702:0 1703:0 1704:0 1705:0 1706:0 1707:0 1708:0 1709:0 1710:0 1711:0 1712:0 1713:0 1714:0 1715:0 1716:0 1717:0 1718:0 1719:0 1720:0 1721:0 1722:0 1723:0 1724:0 1725:0 1726:0 1727:0 1728:0 1729:0 1730:0 1731:0 1732:0 1733:0 1734:0 1735:0 1736:0 1737:0 1738:0 1739:1 1740:0 1741:0 1742:0 1743:0 1744:0 1745:0 1746:0 1747:0 1748:0 1749:0 1750:0 1751:0 1752:0 1753:0 1754:0 1755:0 1756:0 1757:0 1758:0 1759:0 1760:0 1761:0 1762:0 1763:0 1764:0 1765:0 1766:0 1767:1 1768:0 1769:0 1770:0 1771:0 1772:0 1773:1 1774:0 1775:0 1776:0 1777:0 1778:0 1779:0 1780:0 1781:0 1782:0 1783:0 1784:0 1785:0 1786:0 1787:0 1788:0 1789:0 1790:0 1791:0 1792:0 1793:0 1794:0 1795:0 1796:0 1797:0 1798:0 1799:0 1800:0 1801:0 1802:0 1803:0 1804:0 1805:0 1806:0 1807:0 1808:0 1809:0 1810:0 1811:0 1812:0 1813:0 1814:0 1815:0 1816:0 1817:0 1818:0 1819:0 1820:0 1821:0 1822:1 1823:0 1824:0 1825:0 1826:0 1827:0 1828:0 1829:0 1830:0 1831:0 1832:0 1833:0 1834:0 1835:0 1836:0 1837:0 1838:0 1839:0 1840:0 1841:0 1842:0 1843:1 1844:0 1845:0 1846:0 1847:0 1848:0 1849:0 1850:0 1851:0 1852:0 1853:0 1854:0 1855:0 1856:0 1857:0 1858:0 1859:0 1860:0 1861:0 1862:0 1863:0 1864:0 1865:0 1866:0 1867:0 1868:0 1869:0 1870:0 1871:0 1872:0 1873:0 1874:0 1875:0 1876:0 1877:0 1878:0 1879:0 1880:0 1881:0 1882:0 1883:0 1884:0 1885:0 1886:0 1887:0 1888:0 1889:0 1890:0 1891:0 1892:0 1893:0 1894:0 1895:0 1896:0 1897:0 1898:0 1899:0 1900:0 1901:0 1902:0 1903:0 1904:0 1905:0 1906:0 1907:0 1908:0 1909:0 1910:0 1911:0 1912:0 1913:0 1914:0 1915:0 1916:0 1917:0 1918:0 1919:0 1920:0 1921:0 1922:0 1923:0 1924:0 1925:0 1926:0 1927:0 1928:0 1929:0 1930:0 1931:0 1932:0 1933:0 1934:0 1935:0 1936:0 1937:0 1938:0 1939:0 1940:0 1941:0 1942:0 1943:0 1944:0 1945:0 1946:0 1947:0 1948:0 1949:0 1950:0 1951:0 1952:0 1953:0 1954:0 1955:0 1956:0 1957:0 1958:0 1959:0 1960:0 1961:0 1962:0 1963:0 1964:0 1965:0 1966:0 1967:0 1968:0 1969:0 1970:0 1971:0 1972:0 1973:0 1974:0 1975:0 1976:0 1977:0 1978:0 1979:0 1980:0 1981:0 1982:0 1983:0 1984:0 1985:0 1986:0 1987:0 1988:0 1989:0 1990:0 1991:0 1992:0 1993:0 1994:0 1995:0 1996:0 1997:0 1998:0 1999:0 2000:0 2001:0 2002:0 2003:0 2004:0 2005:0 2006:0 2007:0 2008:0 2009:0 2010:0 2011:0 2012:0 2013:0 2014:0 2015:0 2016:0 2017:0 2018:0 2019:0 2020:0 2021:0 2022:0 2023:0 2024:0 2025:0 2026:0 2027:0 2028:0 2029:0 2030:0 2031:0 2032:0 2033:0 2034:0 2035:0 2036:0 2037:0 2038:0 2039:0 2040:0 2041:0 2042:0 2043:0 2044:0 2045:0 2046:0 2047:0 2048:0 2049:0 2050:0 2051:0 2052:0 2053:0 2054:1 2055:0 2056:0 2057:0 2058:0 2059:0 2060:0 2061:0 2062:0 2063:0 2064:0 2065:0 2066:0 2067:0 2068:0 2069:0 2070:0 2071:0 2072:0 2073:0 2074:0 2075:0 2076:0 2077:0 2078:0 2079:0 2080:1 2081:0 2082:0 2083:1 2084:0 2085:0 2086:0 2087:0 2088:0 2089:0 2090:0 2091:0 2092:0 2093:1 2094:0 2095:1 2096:1 2097:0 2098:0 2099:0 2100:0 2101:0 2102:0 2103:0 2104:1 2105:0 2106:0 2107:0 2108:0 2109:0 2110:0 2111:0 2112:0 2113:0 2114:1 2115:0 2116:0 2117:1 2118:0 2119:0 2120:0 2121:0 2122:0 2123:0 2124:0 2125:0 2126:0 2127:0 2128:0 2129:0 2130:0 2131:0 2132:0 2133:0 2134:0 2135:0 2136:0 2137:0 2138:0 2139:0 2140:0 2141:0 2142:0 2143:0 2144:0 2145:0 2146:0 2147:0 2148:0 2149:0 2150:0 2151:0 2152:0 2153:0 2154:0 2155:0 2156:0 2157:0 2158:0 2159:0 2160:0 2161:0 2162:0 2163:0 2164:0 2165:0 2166:0 2167:0 2168:0 2169:0 2170:0 2171:0 2172:0 2173:0 2174:0 2175:0 2176:0 2177:0 2178:0 2179:0 2180:1 2181:0 2182:0 2183:0 2184:0 2185:0 2186:0 2187:0 2188:0 2189:0 2190:0 2191:0 2192:0 2193:0 2194:0 2195:0 2196:0 2197:0 2198:0 2199:0 2200:0 2201:0 2202:0 2203:0 2204:0 2205:0 #
[truncated: 6,292,188 more chars]
