# Supplementary material for: Prediction of mucin-type O-glycosylation sites in mammalian proteins using the composition of k-spaced amino acid pairs
Source: BMC Bioinformatics. 2008 Feb 18;9:101. doi: 10.1186/1471-2105-9-101 (PMC2335299; doi:10.1186/1471-2105-9-101)
Supplement: Additional file 5 — The source code of CKSAAP_OGlySite. The data provided contain the source code of CKSAAP_OGlySite, in which a file (readme.txt) addressing how to use CKSAAP_OGlySite is included. [file 1471-2105-9-101-S5.GZ › ./CKSAAP_OGlySite/example/s-test-result]

the first column is the ID of sequence in Swissprot,
the second column is the position of glycosylation site,
the third column is the fragment with 40 amino acids around the glycosylation site,
the fourth column denotes whether the site in the middle is glycosylation site,
the fifth column is the predicted score,
the sixth column represents if the site was correctly predicted, T represents a correct prediction, F represents a wrong prediction
===============================================================================
GLPA_HUMAN  30    LLSAIVSISASSTTGVAMHTSTSSSVTKSYISSQTNDTHKR   positive  0.795  T
GLP_HORSE  7      OOOOOOOOOOOOOOQTIATGSPPIAGTSDLSTITSAATPTF  positive  -0.415  F
LAMP1_HUMAN  208  TRCEQDRPSPTTAPPAPPSPSPSPVPKSPSVDKYNVSGTNG  positive  0.962  T
GLPC_HUMAN  9     OOOOOOOOOOOOMWSTRSPNSTAWPLSLEPDPGMASASTTM  positive  0.690  T
FETUA_BOVIN  282  PDGAEAEAPSAVPDAAGPTPSAAGPPVASVVVGPSVVAVPL  positive  0.195  T
LCAT_HUMAN  433   HINAILLGAYRQGPPASPTASPEPPPPEOOOOOOOOOOOOO  positive  -0.293  F
GLP_HORSE  21     QTIATGSPPIAGTSDLSTITSAATPTFTTEQDGREQGDGLQ  positive  0.511  T
FA12_HUMAN  308   EYCDLAQCQTPTQAAPPTPVSPRLHVPLMPAQPAPPKPQPT  positive  -0.068  F
LEUK_RAT  126     PKSSGVASDPPVTITNPATSSAVASTSLETFKGTSAPPVTV  positive  0.742  T
GLP_MACFU  14  OOOOOOOSSTTVPATHTSSSSLGPEQYVSSQSNDKHTSDSH  positive  0.789  T
KNG1_BOVIN  398  MKRPPGFSPFRSVQVMKTEGSTTVSLPHSAMSPVQDEERDS  positive  0.055  T
LEUK_RAT  194  TGSLGPSKETHGLSATIATSSGESSSVAGGTPVFSTKISTT  negative  -0.300  T
IACA_PIG  31  RSHLFFCTRQMDPICGTNGKSYANPCIFCSEKGLRNQKFDF  negative  -0.776  T
LEUK_HUMAN  241  PQVSSVKLSTMMSPTTSTNASTVPFRNPDENSRGMLPVAVL  negative  -0.226  T
ZP4_PIG  278  NELVAARDVRTWSHGSITRDSIFRLRVSCIYSVSSSALPVN  negative  -1.250  T
IGHA1_HUMAN  141  SCCHPRLSLHRPALEDLLLGSEANLTCTLTGLRDASGVTFT  negative  -0.952  T
GLP_HORSE  89  LAYVSRRLRKRPPADVPPPASTVPSADAPPPVSEDDETSLT  negative  -0.340  T
NID1_MOUSE  379  PQHHPQVIDVDEVEETGVVFSYNTGSQQTCANNRHQCSVHA  negative  -1.050  T
KNG1_BOVIN  86  NPDTFYSLKYQIKEGDCPFQSNKTWQDCDYKDSAQAATGEC  negative  -0.897  T
ITIH2_HUMAN  14  OOOOOOOMKRLTCFFICFFLSEVSGFEIPINGLSEFVDYED  negative  -0.960  T
ITIH2_HUMAN  17  OOOOMKRLTCFFICFFLSEVSGFEIPINGLSEFVDYEDLVE  negative  -0.937  T
PLMN_BOVIN  657  VILGAHNEKVREQSVQEIPVSRLFREPSQADIALLKLSRPA  negative  -0.422  T
NLGN1_RAT  497  LALFTDHQWVAPAVATADLHSNFGSPTYFYAFYHHCQTDQV  negative  -0.729  T
ZP4_PIG  273  QAVYENELVAARDVRTWSHGSITRDSIFRLRVSCIYSVSSS  negative  -1.088  T
RNBR_BOVIN  10  OOOOOOOOOOOMALKSLVLLSLLVLVLLLVQVQPSLGKESA  negative  -1.126  T
EPYC_BOVIN  25  ARLIVGLLILDAAVTAPTLESINYNSETYDATLEDLDHLYN  negative  -0.869  T
KLK1_HUMAN  118  HPGFNMSLLENHTRQADEDYSHDLMLLRLTEPADTITDAVK  negative  -0.866  T
TPO_HUMAN  34  LTARLTLSSPAPPACDLRVLSKLLRDSHVLHSRLSQCPEVH  negative  -0.940  T
ZP4_PIG  102  PGSSMGVEASYRGCYVTEWDSHYLMPIGLEEADAGGHRTVT  negative  -0.986  T
TRFE_HUMAN  367  EGTCPEAPTDECKPVKWCALSHHERLKCDEWSVNSVGKIEC  negative  -1.186  T
ITIH2_HUMAN  853  KKHPVNVDFLGIYIPPTNKFSPKAHGLIGQFMQEPKIHIFN  negative  -0.788  T
KNG1_BOVIN  513  KHYDWRTPYLASSYEDSTTSSAQTQEKTEETTLSSLAQPGV  negative  0.783  F
NID1_MOUSE  146  LSPFIIQMAAEYVQRGFPEVSFQPTSVVVVTWESVAPYGGP  negative  -0.744  T
ITA2B_HUMAN  203  SRIYVENDFSWDKRYCEAGFSSVVTQAGELVLGAPGGYYFL  negative  -0.889  T
TRFE_HUMAN  208  QLCQLCPGCGCSTLNQYFGYSGAFKCLKDGAGDVAFVKHST  negative  -1.132  T
ITIH4_HUMAN  562  NFMERLWAYLTIQQLLEQTVSASDADQQALRNQALNLSLAY  negative  -0.865  T
TPO_HUMAN  275  NGTRGLFPGPSRRTLGAPDISSGTSDTGSLPPNLQPGYSPS  negative  -0.541  T
TRFE_HUMAN  47  WCAVSEHEATKCQSFRDHMKSVIPSDGPSVACVKKASYLDC  negative  0.506  F
PLMN_BOVIN  650  LALSFYKVILGAHNEKVREQSVQEIPVSRLFREPSQADIAL  negative  -0.857  T
KNG1_BOVIN  211  GWNYEVNYSIAQTNCSKEEFSFLTPDCKSLSSGDTGECTDK  negative  -0.752  T
ITIH4_HUMAN  330  FNLIVFSTEATQWRPSLVPASAENVNKARSFAAGIQALGGT  negative  -0.783  T
ITA2B_HUMAN  764  AGESVSFQLQIRSKNSQNPNSKIVLLDVPVRAEAQVELRGN  negative  -1.166  T
PRG2_HUMAN  221  CTRGGYWRRAHCLRRLPFICSYOOOOOOOOOOOOOOOOOOO  negative  -0.462  T
FA12_HUMAN  489  EDADGSCALLSPYVQPVCLPSGAARPSETTLCQVAGWGHQF  negative  -0.461  T
NLGN1_RAT  189  SKECARKPGKKICRKGDIRDSGGPKPVMVYIHGGSYMEGTG  negative  -0.826  T
NID1_MOUSE  8  OOOOOOOOOOOOOMLDASGCSWAMWTWALLQLLLLVGPGGC  negative  -0.873  T
FETUA_BOVIN  198  SYLQLVEISRAQFVPLPVSVSVEFAVAATDCIAKEVVDPTK  negative  -0.963  T
NID1_MOUSE  508  IGGIIGWMFAVEQDGFKNGFSITGGEFTRQAEVTFLGHPGK  negative  -0.955  T
ITIH2_HUMAN  447  GELKLSKIQKNVKENIQDNISLFSLGMGFDVDYDFLKRLSN  negative  -1.246  T
CMGA_BOVIN  146  SKDAAEKRDDFKEVEKSDEDSDGDRPQASPGLGPGPKVEED  negative  -0.909  T
IC1_HUMAN  422  KVTTSQDMLSIMEKLEFFDFSYDLNLCGLTEDPDLQVSAMQ  negative  -1.128  T
GLP_PIG  125  GTENTADPSELQDTEDPPLTSVEIETPASOOOOOOOOOOOO  negative  -0.645  T
FA12_HUMAN  243  LSYRGLARTTLSGAPCQPWASEATYRNVTAEQARNWGLGGH  negative  -0.381  T
ITIH2_HUMAN  98  QSTITSRMATTMIQSKVVNNSPQPQNVVFDVQIPKGAFISN  negative  -0.947  T
ITA2B_HUMAN  451  RSRPSQVLDSPFPTGSAFGFSLRGAVDIDDNGYPDLIVGAY  negative  -1.093  T
ITA2B_HUMAN  112  EGGQCPSLLFDLRDETRNVGSQTLQTFKARQGLGASVVSWS  negative  -0.893  T
TRFE_HUMAN  434  FVYIAGKCGLVPVLAENYNKSDNCEDTPEAGYFAVAVVKKS  negative  -0.960  T
LEUK_HUMAN  322  AWAGPAQVPEEGAVTVTVGGSGGDKGSGFPDGEGSSRRPTL  negative  -1.009  T
DLK_MOUSE  253  FECLCKPPFMGPTCAKKRGASPVQVTHLPSGYGLTYRLTPG  negative  -0.681  T
KNG1_BOVIN  199  KEVKRAQRQVVSGWNYEVNYSIAQTNCSKEEFSFLTPDCKS  negative  -1.033  T
ZP4_PIG  85  LHKLQNDSGCGTWVHKGPGSSMGVEASYRGCYVTEWDSHYL  negative  -0.815  T
ITIH4_HUMAN  251  TVLDGNLIIRYDVDRAISGGSIQIENGYFVHYFAPEGLTTM  negative  -0.966  T
PLMN_HUMAN  688  LLKLSSPAVITDKVIPACLPSPNYVVADRTECFITGWGETQ  negative  -0.672  T
NID1_MOUSE  232  ESQVPAVVGFSKGLVGFLWKSNGAYNIFANDRESIENLAKS  negative  -1.280  T
CMGA_BOVIN  428  EEKKEEEGSANRRPEDQELESLSAIEAELEKVAHQLEELRR  negative  -0.977  T
GLP_HORSE  101  PADVPPPASTVPSADAPPPVSEDDETSLTSVETDYPGDSQO  negative  -0.219  T
ITIH4_HUMAN  564  MERLWAYLTIQQLLEQTVSASDADQQALRNQALNLSLAYSF  negative  -0.915  T
TPO_HUMAN  108  VTLLLEGVMAARGQLGPTCLSSLLGQLSGQVRLLLGALQSL  negative  -1.216  T
RNBR_BOVIN  101  KAVCSQKNITCKNGHPNCYQSKSTMSITDCRETGSSKYPNC  negative  -0.817  T
================================================================================
accuracy=0.928
sensitivity=0.727
specificity=0.966
Mcc=0.720
