# Supplementary material for: Prediction of mucin-type O-glycosylation sites in mammalian proteins using the composition of k-spaced amino acid pairs
Source: BMC Bioinformatics. 2008 Feb 18;9:101. doi: 10.1186/1471-2105-9-101 (PMC2335299; doi:10.1186/1471-2105-9-101)
Supplement: Additional file 5 — The source code of CKSAAP_OGlySite. The data provided contain the source code of CKSAAP_OGlySite, in which a file (readme.txt) addressing how to use CKSAAP_OGlySite is included. [file 1471-2105-9-101-S5.GZ › ./CKSAAP_OGlySite/example/t-test-result]

the first column is the ID of sequence in Swissprot,
the second column is the position of glycosylation site,
the third column is the fragment with 40 amino acids around the glycosylation site,
the fourth column denotes whether the site in the middle is glycosylation site,
the fifth column is the predicted score,
the sixth column represents if the site was correctly predicted, T represents a correct prediction, F represents a wrong prediction
===============================================================================
CCL11_HUMAN  94  ADPKKKWVQDSMKYLDQKSPTPKPOOOOOOOOOOOOOOOOO  positive  -0.609  F
NID1_MOUSE  299  VNLDLDDDGADYEDEDYDLVTSHLGLEDVATPSPSHSPRRG  positive  -1.356  F
FETUA_BOVIN  280  PQPDGAEAEAPSAVPDAAGPTPSAAGPPVASVVVGPSVVAV  positive  0.725  T
IL2RA_HUMAN  237  TTDFQIQTEMAATMETSIFTTEYQVAVAGCVFLLISVLLLS  positive  -1.009  F
PLMN_HUMAN  365  EYCKIPSCDSSPVSTEQLAPTAPPELTPVVQDCYHGDGQSY  positive  0.287  T
TPO_HUMAN  213  NELPNRTSGLLETNFTASARTTGSGLLKWQQGFRAKIPGLL  positive  -0.949  F
LEUK_HUMAN  137  AVPITANSLGSHTVTGGTITTNSPETSSRTSGAPVTTAASS  positive  1.040  T
LEUK_HUMAN  47  PTSGEPLVSTSEPLSSKMYTTSITSDPKADSTGDQTSALPP  positive  0.919  T
KNG1_BOVIN  536  TQEKTEETTLSSLAQPGVAITFPDFQDSDLIATVMPNTLPP  positive  0.035  T
GLPC_HUMAN  10  OOOOOOOOOOOMWSTRSPNSTAWPLSLEPDPGMASASTTMH  positive  -0.038  F
TFPI1_HUMAN  203  QVDNYGTQLNAVNNSLTPQSTKVPSLFEFHGPSWCLTPADR  positive  -0.936  F
SFP4_BOVIN  46  GDIPDPGSKPTPPGMADELPTETYDLPPEIYTTTFLPRTIY  positive  -0.075  F
LEUK_HUMAN  22  ATLLLLLGVLVVSPDALGSTTAVQTPTSGEPLVSTSEPLSS  positive  1.019  T
SFP1_BOVIN  36  VFLQLDPVNGDQDEGVSTEPTQDGPAELPEDEECVFPFVYR  positive  -0.207  F
GLP_MACFU  3  OOOOOOOOOOOOOOOOOOSSTTVPATHTSSSSLGPEQYVSS  positive  0.714  T
LEUK_RAT  124  LFPKSSGVASDPPVTITNPATSSAVASTSLETFKGTSAPPV  positive  0.506  T
HBEGF_HUMAN  75  GGRDRKVRDLQEADLDLLRVTLSSKPQALATPNKEEHGKRK  positive  -0.652  F
GLP_MACFU  38  EQYVSSQSNDKHTSDSHPTPTSAHEVTTEFSGRTHYPPEED  positive  1.085  T
HGF_HUMAN  476  NPLIPWDYCPISRCEGDTTPTIVNLDHPVISCAKTKQLRVV  positive  -0.962  F
LSHB_HORSE  151  APQASSSSKDPPSQPLTSTSTPTPGASRRSSHPLPIKTSOO  positive  0.943  T
FA12_HUMAN  329  PRLHVPLMPAQPAPPKPQPTTRTPPQSQTPGALPAKREQPP  positive  0.943  T
FINC_HUMAN  19  OOMLRGPGPGLLLLAVQCLGTAVPSTGASKSKRQAQQMVQP  positive  -0.694  F
FINC_BOVIN  1251  TIIPAVPPPTDLRFTNVGPDTMRVTWAPPSSIELTNLLVRY  negative  -1.030  T
DLK_HUMAN  4  OOOOOOOOOOOOOOOOOMTATEALLRVLLLLLAFGHSTYGA  negative  -1.034  T
TFR1_HUMAN  536  PVTGQFLYQDSNWASKVEKLTLDNAAFPFLAYSGIPAVSFC  negative  -1.119  T
CCL11_HUMAN  30  LLLIAAAFSPQGLAGPASVPTTCCFNLANRKIPLQRLESYR  negative  -0.502  T
GP1BA_HUMAN  431  PEPTSEPAPSPTTPEPTPIPTIATSPTILVSATSLITPKST  negative  -0.160  T
KNG1_BOVIN  225  CSKEEFSFLTPDCKSLSSGDTGECTDKAHVDVKLRISSFSQ  negative  -1.215  T
ITIH1_HUMAN  866  HPGSDPTKPDATMVVRNRRLTVTRGLQKDYSKDPWHGAEVS  negative  -1.253  T
ITIH2_HUMAN  779  FGKLGFYFQSEDIKIEISTETITLSHGSSTFSLSWSDTAQV  negative  -0.593  T
GCB_MOUSE  329  TDSFSCNVRHEGLKNYYLKKTISRSPGKOOOOOOOOOOOOO  negative  -1.193  T
FINC_BOVIN  1071  FTTLQPLGSIPHYNTEVTETTIVITWTPAPRIGFKLGVRPS  negative  -0.832  T
NID1_MOUSE  206  SNSSSYAIFLYPEDGLQFFTTFSKKDESQVPAVVGFSKGLV  negative  -0.956  T
APOC3_HUMAN  64  KDALSSVQESQVAQQARGWVTDGFSSLKDYWSTVKDKFSEF  negative  -0.993  T
FINC_HUMAN  704  IQQYGHQEVTRFDFTTTSTSTPVTSNTVTGETTPFSPLVAT  negative  -0.728  T
GLPA_HUMAN  77  PRAHEVSEISVRTVYPPEEETGERVQLAHHFSEPEITLIIF  negative  -0.124  T
GP1BA_HUMAN  282  VQCDNSDKFPVYKYPGKGCPTLGDEGDTDLYDYYPEEDTEG  negative  -0.910  T
CASK_BOVIN  188  EDSPEVIESPPEINTVQVTSTAVOOOOOOOOOOOOOOOOOO  negative  -0.811  T
FETUA_BOVIN  88  VWPRRPTGEVYDIEIDTLETTCHVLDPTPLANCSVRQQTQH  negative  -0.945  T
IFNA2_HUMAN  109  LFSTKDSSAAWDETLLDKFYTELYQQLNDLEACVIQGVGVT  negative  -1.152  T
FINC_BOVIN  1178  GVLTVSWERSTTPDITGYRITTTPTNGQQGYSLEEVVHADQ  negative  -0.939  T
LEUK_HUMAN  343  GGDKGSGFPDGEGSSRRPTLTTFFGRRKSRQGSLAMEELKS  negative  -0.888  T
COIA1_HUMAN  527  FSLLFHIRPATEGPGVLFAITDSAQAMVLLGVKLSGVQDGH  negative  -0.708  T
IC1_HUMAN  27  LLTLLLLLLAGDRASSNPNATSSSSQDPESLQDRGEGKVAT  negative  0.185  F
KNG1_HUMAN  123  ATGECTATVGKRSSTKFSVATQTCQITPAEGPVVTAQYDCL  negative  -0.936  T
DLK_HUMAN  314  KKTPLLTEGQAICFTILGVLTSLVVLGTVGIVFLNKCETWV  negative  -1.297  T
AMBP_HUMAN  258  GPCMGMTSRYFYNGTSMACETFQYGGCMGNGNNFVTEKECL  negative  -1.123  T
FA9_HUMAN  225  TEAETILDNITQSTQSFNDFTRVVGGEDAKPGQFPWQVVLN  negative  -0.782  T
LAMP1_HUMAN  252  LASMGLQLNLTYERKDNTTVTRLLNINPNKTSASGSCGAHL  negative  -1.136  T
FA10_BOVIN  272  VNEENEGFCGGTILNEFYVLTAAHCLHQAKRFTVRVGDRNT  negative  -1.015  T
FINC_BOVIN  662  PGVVYEGQLISVQHYGQREVTRFDFTTTSTSPAVTSNTVTG  negative  -1.145  T
LAMP2_HUMAN  51  LNLTDSENATCLYAKWQMNFTVRYETTNKTYKTVTISDHGT  negative  -0.891  T
FINC_HUMAN  1686  YSSPEDGIHELFPAPDGEEDTAELQGLRPGSEYTVSVVALH  negative  -1.159  T
GP1BA_HUMAN  256  LQDNAENVYVWKQGVDVKAMTSNVASVQCDNSDKFPVYKYP  negative  -0.883  T
PRG2_HUMAN  202  FAYWAAHQPWSRGGHCVALCTRGGYWRRAHCLRRLPFICSY  negative  -1.009  T
ITIH4_HUMAN  192  LQMDIHIFEPQGISFLETESTFMTNQLVDALTTWQNKTKAH  negative  -1.200  T
IC1_HUMAN  301  LPSDTRLVLLNAIYLSAKWKTTFDPKKTRMEPFHFKNSVIK  negative  -0.902  T
FINC_BOVIN  1484  TVPGSKSTATISGLKPGVDYTITVYAVTGRGDSPASSKPVS  negative  -0.987  T
FINC_BOVIN  1048  GSEYAVSLVAVKGNQQSPRVTGVFTTLQPLGSIPHYNTEVT  negative  -0.909  T
FINC_HUMAN  1063  NVGPSVSKYPLRNLQPASEYTVSLVAIKGNQESPKATGVFT  negative  -0.786  T
SFP1_BOVIN  33  GVSVFLQLDPVNGDQDEGVSTEPTQDGPAELPEDEECVFPF  negative  -0.510  T
PLMN_HUMAN  371  SCDSSPVSTEQLAPTAPPELTPVVQDCYHGDGQSYRGTSST  negative  -0.052  T
FETUA_HUMAN  202  LEEISRAQLVPLPPSTYVEFTVSGTDCVAKEATEAAKCNLL  negative  -0.924  T
FA10_HUMAN  61  ANSFLEEMKKGHLERECMEETCSYEEAREVFEDSDKTNEFW  negative  -0.940  T
IFNA2_HUMAN  131  LYQQLNDLEACVIQGVGVTETPLMKEDSILAVRKYFQRITL  negative  0.632  F
LAMP1_HUMAN  226  SPSPSPVPKSPSVDKYNVSGTNGTCLLASMGLQLNLTYERK  negative  -1.010  T
FA12_HUMAN  126  KGGTCVNMPSGPHCLCPQHLTGNHCQKEKCFEPQLLRFFHK  negative  -0.925  T
ITIH2_HUMAN  71  RYQRSLPGESEEMMEEVDQVTLYSYKVQSTITSRMATTMIQ  negative  -1.297  T
LEUK_HUMAN  238  ASGPQVSSVKLSTMMSPTTSTNASTVPFRNPDENSRGMLPV  negative  -0.928  T
HEMO_HUMAN  47  PPTSAHGNVAEGETKPDPDVTERCSDGWSFDATTLDDNGTM  negative  -1.140  T
TFR1_HUMAN  602  ELNKVARAAAEVAGQFVIKLTHDVELNLDYERYNSQLLSFV  negative  -1.420  T
FA10_BOVIN  375  QKTGIVSGFGRTHEKGRLSSTLKMLEVPYVDRSTCKLSSSF  negative  -0.789  T
LEUK_RAT  150  STSLETFKGTSAPPVTVTSSTMTSGPFVATTVSSETSGPPV  negative  -0.729  T
CASK_BOVIN  166  IASGEPTSTPTTEAVESTVATLEDSPEVIESPPEINTVQVT  negative  0.227  F
NID1_MOUSE  113  HPGTFPPSFGSVAPFLADLDTTDGLGNVYYREDLSPFIIQM  negative  -1.196  T
EPYC_BOVIN  210  PQLRELVLRDNKIRQLPELPTTLRFIDISNNRLGRKGIKQE  negative  -0.997  T
TPO_HUMAN  139  RLLLGALQSLLGTQLPPQGRTTAHKDPNAIFLSFQHLLRGK  negative  0.192  F
TFR1_HUMAN  141  RLYWDDLKRKLSEKLDSTDFTGTIKLLNENSYVPREAGSQK  negative  -1.241  T
IC1_HUMAN  467  LELTETGVEAAAASAISVARTLLVFEVQQPFLFVLWDQQHK  negative  -0.862  T
FINC_BOVIN  1629  FTQVTPTSLTAQWTAPNVQLTGYRVRVTPKEKTGPMKEINL  negative  -1.168  T
FINC_BOVIN  1545  NSISVRWLPSSSPVTGYRVTTAPKNGPGPSKTKTVGPDQTE  negative  -1.083  T
NID1_MOUSE  1096  LYWTDWNRDNPKIETSHMDGTNRRILAQDNLGLPNGLTFDA  negative  -1.266  T
PLMN_HUMAN  778  GDSGGPLVCFEKDKYILQGVTSWGLGCARPNKPGVYVRVSR  negative  -1.153  T
FETUA_BOVIN  84  DSVKVWPRRPTGEVYDIEIDTLETTCHVLDPTPLANCSVRQ  negative  -1.182  T
PLMN_PIG  171  YCRNPDNDEKGPWCYTTDPETRFDYCDIPECEDECMHCSGE  negative  -0.989  T
LAMP1_HUMAN  108  SLVIAFGRGHTLTLNFTRNATRYSVQLMSFVYNLSDTHLFP  negative  -1.226  T
GP1BA_HUMAN  345  LFYSWSTASLDSQMPSSLHPTQESTKEQTTFPPRWTPNFTL  negative  -0.227  T
HBEGF_HUMAN  47  ERLRRGLAAGTSNPDPPTVSTDQLLPLGGGRDRKVRDLQEA  negative  -0.222  T
GLHA_BOVIN  31  ILAILSLFLQILHSFPDGEFTMQGCPECKLKENKYFSKPDA  negative  -1.073  T
HGF_HUMAN  49  AEGQRKRRNTIHEFKKSAKTTLIKIDPALKIKTKKVNTADQ  negative  -1.000  T
ZP4_PIG  185  CKQLGCCYNSEEVPSCYYGNTVTSRCTQDGHFSIAVSRNVT  negative  -0.909  T
CEL_HUMAN  513  KTGDPNMGDSAVPTHWEPYTTENSGYLEITKKMGSSSMKRS  negative  -1.165  T
LCAT_HUMAN  292  TSPWMFPSRMAWPEDHVFISTPSFNYTGRDFQRFFADLHFE  negative  -0.814  T
REG1B_HUMAN  126  KKNRRWHWSSGSLVSYKSWDTGSPSSANAGYCASLTSCSGF  negative  -0.506  T
HEMO_HUMAN  331  AFSWEEKLYLVQGTQVYVFLTKGGYTLVSGYPKRLEKEVGT  negative  -1.161  T
FINC_BOVIN  1878  NQKSEPLIGRKKTDELPQLVTLPHPNLHGPEILDVPSTVQK  negative  -1.011  T
EPYC_BOVIN  244  RKGIKQEAFKDMYDLHHLYLTDNNLDHIPLPLPENLRALHL  negative  -1.222  T
OSTP_HUMAN  237  WDSRGKDSYETSQLDDQSAETHSHKQSRLYKRKANDESNEH  negative  -0.612  T
FETUA_BOVIN  106  ETTCHVLDPTPLANCSVRQQTQHAVEGDCDIHVLKQDGQFS  negative  -0.768  T
SP1_HORSE  74  FYRWCSLTGTYSGSWKYCAATDYAKCAFPFVYRGQTYDRCT  negative  -1.144  T
LCAT_HUMAN  36  GLLLPPAAPFWLLNVLFPPHTTPKAELSNHTRPVILVPGCL  negative  -0.717  T
FINC_BOVIN  1793  PVVIDASTAIDAPSNLRFLATTPNSLLVSWQPPRARITGYI  negative  -0.993  T
CASK_HUMAN  181  FSESIITSTPETTTVAVTPPTAOOOOOOOOOOOOOOOOOOO  negative  -0.634  T
TFPI1_HUMAN  199  PNGFQVDNYGTQLNAVNNSLTPQSTKVPSLFEFHGPSWCLT  negative  -0.815  T
CEL_HUMAN  88  HPGWQGTLKAKNFKKRCLQATITQDSTYGDEDCLYLNIWVP  negative  -1.099  T
FINC_BOVIN  1556  SPVTGYRVTTAPKNGPGPSKTKTVGPDQTEMTIEGLQPTVE  negative  -1.016  T
ITIH4_HUMAN  722  SNPDPAVSRVMNIKIEETTMTTQTPAPIQAPSAILPLPGQS  negative  -1.021  T
LSHB_HORSE  118  PMVSFPVALSCHCGPCQIKTTDCGVFRDQPLACAPQASSSS  negative  -0.867  T
TFR1_HUMAN  729  LPALLENLKLRKQNNGAFNETLFRNQLALATWTIQGAANAL  negative  -1.175  T
IGHD_HUMAN  352  TTFWAWSVLRVPAPPSPQPATYTCVVSHEDSRTLLNASRSL  negative  -0.280  T
FINC_BOVIN  1141  TISVLRDGQERDAPIVKKVVTPLSPPTNLHLEANPDTGVLT  negative  -0.607  T
NID1_MOUSE  705  PGPGTQFTCECSIGFRGDGQTCYDIDECSEQPSRCGNHAVC  negative  -1.237  T
LAMP1_HUMAN  168  IDKKYRCVSGTQVHMNNVTVTLHDATIQAYLSNSSFSRGET  negative  -1.090  T
TETN_HUMAN  148  EAEIWLGLNDMAAEGTWVDMTGARIAYKNWETEITAQPDGG  negative  -0.922  T
IGF2_HUMAN  86  IVEECCFRSCDLALLETYCATPAKSERDVSTPPTVLPDNFP  negative  -0.296  T
ITIH1_HUMAN  118  SDFAVTADGNAFIGDIKDKVTAWKQYRKAAISGENAGLVRA  negative  -1.075  T
CASK_BOVIN  103  AKPAAVRSPAQILQWQVLSNTVPAKSCQAQPTTMARHPHPH  negative  -0.881  T
AMBP_HUMAN  160  RHHGPTITAKLYGRAPQLRETLLQDFRVVAQGVGIPEDSIF  negative  -1.350  T
FINC_BOVIN  676  YGQREVTRFDFTTTSTSPAVTSNTVTGETTPLSPVVATSES  negative  -0.715  T
KNG1_HUMAN  117  KDAAKAATGECTATVGKRSSTKFSVATQTCQITPAEGPVVT  negative  -0.680  T
EPYC_BOVIN  121  EFTGVLGPQTNEDFPTCLLCTCISTTVYCDDHELDAIPPLP  negative  -1.012  T
HGF_HUMAN  287  PRPWCYTLDPHTRWEYCAIKTCADNTMNDTDVPLETTECIQ  negative  -1.090  T
CCL11_HUMAN  31  LLIAAAFSPQGLAGPASVPTTCCFNLANRKIPLQRLESYRR  negative  -0.491  T
LEUK_RAT  135  PPVTITNPATSSAVASTSLETFKGTSAPPVTVTSSTMTSGP  negative  -0.158  T
ZP4_PIG  443  FSFVDSVAKQALKGPVYLHCTASVCKPAGAPICVTTCPAAR  negative  -0.926  T
HBEGF_HUMAN  44  ESLERLRRGLAAGTSNPDPPTVSTDQLLPLGGGRDRKVRDL  negative  -0.104  T
GCB_MOUSE  92  SSTWPSQTVTCSVAHPASSTTVDKKLEPSGPISTINPCPPC  negative  -0.640  T
================================================================================
accuracy=0.882
sensitivity=0.500
specificity=0.962
Mcc=0.542
