# Supplementary material for: Prediction of mucin-type O-glycosylation sites in mammalian proteins using the composition of k-spaced amino acid pairs
Source: BMC Bioinformatics. 2008 Feb 18;9:101. doi: 10.1186/1471-2105-9-101 (PMC2335299; doi:10.1186/1471-2105-9-101)
Supplement: Additional file 5 — The source code of CKSAAP_OGlySite. The data provided contain the source code of CKSAAP_OGlySite, in which a file (readme.txt) addressing how to use CKSAAP_OGlySite is included. [file 1471-2105-9-101-S5.GZ › ./CKSAAP_OGlySite/README]

DESCRIPTIONS of THIS PROGRAM


This program (CKSAAP_OGlySite) predicts mucin-type glycosylation sites based on 
a novel encoding scheme named CKSAAP. The method is detailed in the following manuscript:

Yong-Zi Chen, Yu-Rong Tang, Zhi-Ya Sheng, Ziding Zhang* (2007)
Prediction of mucin-type O-glycosylation sites in mammalian proteins using the 
composition of k-spaced amino acid pairs. Submitted.


---------------------------------INSTALLATION--------------------------------------
The CKSAAP_OGlySite program contain one perl script and can be run in the Linux Platform.

1. You need to download the package CKSAAP_OGlySite.tar.gz on your computer,and move to your favorite directory
2. unpack the package with
   >tar xvzf CKSAAP_OGlySite.tar.gz
3. read the README file--this file

there are four files in the data directory: s-train s-test t-train t-test.

##################################################################################
# all of these files were generated from the datasets deposited in the           #
# supplemantal material.                                                         #
# The ratio of positive to negative sites is 1:5 here.                           #
# The users can have these files to have a taste of  CKSAAP_OGlySite             #
# For the practical use, the users can change the training datasets as well      #
# as the ratio of positive to negative sites                                     #
##################################################################################

Please note The CKSAAP_OGlySite needs a third-party software (i.e. SVM_light), which can be downloaded at:

http://download.joachims.org/svm_light/current/svm_light_linux.tar.gz


----------------------------------HOW TO RUN IT--------------------------------------

To run the example of O-glycosylated S sites, excute the command:

      >perl CKSAAP_OGlySite.pl s-train s-test 

To run the example of O-glycosylated T Sites, excute the command:
     
      >perl CKSAAP_OGlySite.pl t-train t-test

Note: Please change the path of SVM_light in CKSAAP_OGlySite.pl to your SVM_light location. 
      
The resulting and associated files can be found in the example directory, including:

s-train-encode      - the s-train encoded with the CKSAAP
s-test-encode       - the s-test encoded with the CKSAAP
s-train-model       - the model generated by SVM_light program
s-test-result       - the prediction result of O-glycosylation S sites,if the prediction score>=0, 
                      it is predicted to be positive, otherwise it is predicted to be negatigve.
t-train-encode      - the t-train encoded with the CKSAAP
t-test-encode       - the t-test encoded with the CKSAAP
t-train-model       - the model generated by SVM_light program
t-test-result       - the prediction result of O-glycosylation T sites,if the prediction score>=0,
                      it is predicted to be positive, otherwise is is predicted to be negative.


----------------------------------CONTACT----------------------------------------

contact chenyongzi77@yahoo.com.cn in case of problems

CAU,2007.08


 
